# Supplementary material for: Traffic data imputation via knowledge graph-enhanced generative adversarial network
Source: PeerJ Comput Sci. 2024 Oct 14;10:e2408. doi: 10.7717/peerj-cs.2408 (PMC11623069; doi:10.7717/peerj-cs.2408)
Supplement: Supplemental Information 1 [file peerj-cs-10-2408-s001.zip]

Archive with 52 entries (46 files):
- ABiL_GAN/
- ABiL_GAN/.idea/
- ABiL_GAN/.idea/.gitignore
- ABiL_GAN/.idea/.name
- ABiL_GAN/.idea/ABiL_GAN.iml
- ABiL_GAN/.idea/deployment.xml
- ABiL_GAN/.idea/inspectionProfiles/
- ABiL_GAN/.idea/inspectionProfiles/profiles_settings.xml
- ABiL_GAN/.idea/inspectionProfiles/Project_Default.xml
- ABiL_GAN/.idea/misc.xml
- ABiL_GAN/.idea/modules.xml
- ABiL_GAN/.idea/workspace.xml
- ABiL_GAN/BiLSTM_ATT_model.py
- ABiL_GAN/GCN.py
- ABiL_GAN/KG-GAN.py
- ABiL_GAN/KG.py
- ABiL_GAN/myutils.py
- ABiL_GAN/sz_data/
- ABiL_GAN/sz_data/KG/
- ABiL_GAN/sz_data/KG/entity2id.txt
- ABiL_GAN/sz_data/KG/gridentity.py
- ABiL_GAN/sz_data/KG/prepare_data_for_transx.py
- ABiL_GAN/sz_data/KG/relation2id.txt
- ABiL_GAN/sz_data/KG/sz_assist_kg.csv
- ABiL_GAN/sz_data/KG/sz_kg_transE_embedding20.csv
- ABiL_GAN/sz_data/KG/sz_kg_transE_embedding50.csv
- ABiL_GAN/sz_data/KG/sz_kg_transR_embedding10.csv
- ABiL_GAN/sz_data/KG/sz_kg_transR_embedding15.csv
- ABiL_GAN/sz_data/KG/sz_kg_transR_embedding5.csv
- ABiL_GAN/sz_data/KG/sz_kg_transR_embedding50.csv
- ABiL_GAN/sz_data/KG/test.txt
- ABiL_GAN/sz_data/KG/train.txt
- ABiL_GAN/sz_data/KG/train_test.py
- ABiL_GAN/sz_data/KG/triple2id.txt
- ABiL_GAN/sz_data/KG/valid.txt
- ABiL_GAN/sz_data/sz_adj.csv
- ABiL_GAN/sz_data/sz_kg_embedding.csv
- ABiL_GAN/sz_data/sz_poi.csv
- ABiL_GAN/sz_data/sz_poi_embedding.csv
- ABiL_GAN/sz_data/sz_speed.csv
- ABiL_GAN/sz_data/sz_weather_all.csv
- ABiL_GAN/sz_data/sz_weather_embedding.csv
- ABiL_GAN/__init__.py
- ABiL_GAN/__pycache__/
- ABiL_GAN/__pycache__/BiLSTM_ATT_model.cpython-36.pyc
- ABiL_GAN/__pycache__/CNN.cpython-36.pyc
- ABiL_GAN/__pycache__/EDG.cpython-36.pyc
- ABiL_GAN/__pycache__/GCN.cpython-36.pyc
- ABiL_GAN/__pycache__/KG.cpython-36.pyc
- ABiL_GAN/__pycache__/myutils.cpython-36.pyc
- ABiL_GAN/__pycache__/utils.cpython-36.pyc
- ABiL_GAN/__pycache__/__init__.cpython-36.pyc
