# Supplementary material for: Traffic data imputation via knowledge graph-enhanced generative adversarial network
Source: PeerJ Comput Sci. 2024 Oct 14;10:e2408. doi: 10.7717/peerj-cs.2408 (PMC11623069; doi:10.7717/peerj-cs.2408)
Supplement: Supplemental Information 1 [file peerj-cs-10-2408-s001.zip › ABiL_GAN/BiLSTM_ATT_model.py]

import torch
import torch.nn as nn
from torch.autograd import Variable
from torch.nn import functional as F
import numpy as np


class bilstm_attn(torch.nn.Module):
    def __init__(self, input_size, hidden_size, output_size, bidirectional, dropout, attention_size, use_cuda):
        super(bilstm_attn, self).__init__()

        self.input_size = input_size
        self.output_size = output_size
        self.hidden_size = hidden_size
        self.bidirectional = bidirectional
        self.dropout = dropout
        self.layer_size = 2  #1
        self.use_cuda = use_cuda
        self.lstm = nn.LSTM(self.input_size,
                            self.hidden_size,
                            self.layer_size,
                            dropout=self.dropout,
                            batch_first=True,
                            bidirectional=self.bidirectional)

        # if self.bidirectional:
        #     self.layer_size = self.layer_size * 2
        # else:
        #     self.layer_size = self.layer_size

        self.attention_size = attention_size
        if self.use_cuda:
            self.w_omega = Variable(torch.zeros(self.hidden_size * self.layer_size, self.attention_size).cuda())
            self.u_omega = Variable(torch.zeros(self.attention_size, 1).cuda())
        else:
            self.w_omega = Variable(torch.zeros(self.hidden_size * self.layer_size, self.attention_size))
            self.u_omega = Variable(torch.zeros(self.attention_size, 1))

        self.label = nn.Linear(hidden_size * self.layer_size, output_size)  # MLP

    # self.attn_fc_layer = nn.Linear()

    def attention_net(self, lstm_output):
        # print(lstm_output.size()) = (squence_length, batch_size, hidden_size*layer_size)

        output_reshape = torch.Tensor.reshape(lstm_output, [-1, self.hidden_size * self.layer_size])  # [s * b, h * l]
        # print(output_reshape.size()) = (squence_length * batch_size, hidden_size*layer_size)

        attn_tanh = torch.tanh(torch.mm(output_reshape, self.w_omega))  # [s * b, TrafficGAN]
        # print(attn_tanh.size()) = (squence_length * batch_size, attention_size)

        attn_hidden_layer = torch.mm(attn_tanh, torch.Tensor.reshape(self.u_omega, [-1, 1]))  # [s * b, 1]
        # print(attn_hidden_layer.size()) = (squence_length * batch_size, 1)

        exps = torch.Tensor.reshape(torch.exp(attn_hidden_layer), [-1, 1])
        # print(exps.size()) = (batch_size, squence_length)

        alphas = exps / torch.Tensor.reshape(torch.sum(exps,1,keepdims=True), [-1, 1])
        # print(alphas.size()) = (batch_size, squence_length)

        alphas_reshape = torch.Tensor.reshape(alphas, [-1, 1, 1])
        # print(alphas_reshape.size()) = (batch_size, squence_length, 1)

        # state = lstm_output.permute(1, 0, 2)
        state = torch.Tensor.reshape(lstm_output, [-1, 1, self.output_size])
        # print(state.size()) = (batch_size, squence_length, hidden_size*layer_size)

        attn_output = torch.sum(state * alphas_reshape, 1)
        # print(attn_output.size()) = (batch_size, hidden_size*layer_size)

        return attn_output

####attention_net2###########
    # def attention_net(self, lstm_output):#  (batch_size, seq_len, 2 * num_hiddens)
    #
    #     attn_tanh = torch.tanh(torch.matmul(lstm_output, self.w_omega))  # [s * b, TrafficGAN]
    #     # print(attn_tanh.size()) = (batch_size, seq_len, 2 * num_hiddens)
    #
    #     attn_hidden_layer = torch.matmul(attn_tanh, self.u_omega)  # [s * b, 1]
    #     # print(attn_hidden_layer.size()) = (batch_size, seq_len, 1)
    #
    #     attn_hidden_layer_socre = F.softmax(attn_hidden_layer, dim=1)
    #     # print(attn_hidden_layer_socre.size())
    #
    #     attn_output = lstm_output * attn_hidden_layer_socre
    #     # print(attn_output.size()) = (batch_size, seq_len, 2 * num_hiddens)
    #
    #     attn_output = torch.sum(attn_output, dim=1)
    #     # print(attn_output.size()) = (batch_size, 2 * num_hiddens)
    #     return attn_output

    def forward(self, x):
        # if self.use_cuda:
        #     h_0 = Variable(torch.zeros(self.layer_size, input.size(0), self.hidden_size).cuda())
        #     c_0 = Variable(torch.zeros(self.layer_size, input.size(0), self.hidden_size).cuda())
        # else:
        #     h_0 = Variable(torch.zeros(self.layer_size, input.size(0), self.hidden_size))
        #     c_0 = Variable(torch.zeros(self.layer_size, input.size(0), self.hidden_size))

        lstm_output, (final_hidden_state, final_cell_state) = self.lstm(x, None)
        attn_output = self.attention_net(lstm_output)
        # lstm_output=torch.Tensor.reshape(lstm_output,[-1,170])
        logits = self.label(attn_output)
        return logits
