# Supplementary material for: Traffic data imputation via knowledge graph-enhanced generative adversarial network
Source: PeerJ Comput Sci. 2024 Oct 14;10:e2408. doi: 10.7717/peerj-cs.2408 (PMC11623069; doi:10.7717/peerj-cs.2408)
Supplement: Supplemental Information 1 [file peerj-cs-10-2408-s001.zip › ABiL_GAN/GCN.py]

import math
import torch
import torch.nn as nn
import torch.nn.functional as F
import torch.nn.init as init

class GraphConvLayer(nn.Module):
    def __init__(self, i, c, Lk, ks=3):
        super(GraphConvLayer, self).__init__()
        self.Lk = Lk
        self.theta = nn.Parameter(torch.FloatTensor(i, c, ks))
        self.b = nn.Parameter(torch.FloatTensor(1, c, 1, 1))
        self.reset_parameters()

    def reset_parameters(self):
        init.kaiming_uniform_(self.theta, a=math.sqrt(5))
        fan_in, _ = init._calculate_fan_in_and_fan_out(self.theta)
        bound = 1 / math.sqrt(fan_in)
        init.uniform_(self.b, -bound, bound)

    def forward(self, x):
        x_c = torch.einsum("knm,bitm->bitkn", self.Lk, x)
        x_gc = torch.einsum("iok,bitkn->botn", self.theta, x_c) + self.b
        return torch.relu(x_gc+x)


class GraphConv(nn.Module):
    def __init__(self, input_feature, embedding_size, gconv_output,graph_lap):
        super(GraphConv, self).__init__()
        self.graph_conv_layer1 = GraphConvLayer(input_feature, embedding_size, graph_lap)
        self.graph_conv_layer2 = GraphConvLayer(embedding_size, embedding_size, graph_lap)
        self.fc = nn.Linear(embedding_size, gconv_output)

    def reset_parameters(self):
        init.kaiming_uniform_(self.theta, a=math.sqrt(5))
        fan_in, _ = init._calculate_fan_in_and_fan_out(self.theta)
        bound = 1 / math.sqrt(fan_in)
        init.uniform_(self.b, -bound, bound)

    def forward(self, x):
        x_1 = self.graph_conv_layer1(x)
        x_output = self.graph_conv_layer2(x_1)
        x_output = x_output.permute(0, 2, 3, 1)
        x_output = self.fc(x_output)
        return x_output


class AutoEncoderModel(nn.Module):
    def __init__(self, input_feature, embedding_size, Lk):
        super(AutoEncoderModel, self).__init__()
        self.Lk = Lk
        self.spatial = GraphConv(input_feature=input_feature, embedding_size=embedding_size, graph_lap=Lk,
                                 gconv_output=1)    #gconv_output=input_feature

    def forward(self, x):
        spatial_x = self.spatial(x)               # 48, 1, 12, 156*2、# 48, 12, 156*2
        dec_output = torch.tensor(spatial_x).view(-1,156*2) #Dim*2
        return dec_output
