# Supplementary material for: Traffic data imputation via knowledge graph-enhanced generative adversarial network
Source: PeerJ Comput Sci. 2024 Oct 14;10:e2408. doi: 10.7717/peerj-cs.2408 (PMC11623069; doi:10.7717/peerj-cs.2408)
Supplement: Supplemental Information 1 [file peerj-cs-10-2408-s001.zip › ABiL_GAN/KG-GAN.py]

# %% Packages
import torch
import matplotlib.pyplot as plt
import csv
import pandas as pd
import numpy as np
from tqdm import tqdm
import torch.nn.functional as F
from torch.autograd import Variable
import argparse
from ABiL_GAN.BiLSTM_ATT_model import bilstm_attn
from ABiL_GAN.GCN import AutoEncoderModel
from ABiL_GAN.KG import kg
from ABiL_GAN.myutils import weight_matrix, scaled_laplacian, cheb_poly, get_adjacncy_matrix, \
    load_raw_data, load_data, preprocess_data

# ######### Set Seeds ###########
# np.random.seed(3407)
# torch.manual_seed(3407)
# torch.cuda.manual_seed_all(3407)

dataset_file = "sz_data/sz_speed.csv"
weight_path = "sz_data/sz_adj.csv"

use_gpu = True  # set it to True to use GPU and False to use CPU
device = torch.device("cuda") if use_gpu else torch.device("cpu")

# 30%----0.079
# 40%----0.12
# 50%----0.17
# 60%----0.231
# 70%----0.32
# 80%----0.45

# %% System Parameters
# 1. Mini batch size
mb_size = 96 * 3  # 288*n
# 2. Missing rate
p_miss = 0.5
# 3. Hint rate
p_hint = 0.8
# 4. Loss Hyperparameters
alpha = 10
# 5. Train Rate
train_rate = 0.8
# get data
Data, adj, No, Dim = load_raw_data(dataset_file)
print("Dim,No", Dim, No)

# pd.DataFrame(Data).to_csv('Data.csv')
H_Dim1 = Dim
H_Dim2 = Dim

# %% Train Test Division
# Train_No = int(No * train_rate)
Train_No = 2380
Test_No = No - Train_No


Data=torch.tensor(Data)
# Train / Test Features
trainX = Data[:Train_No, 0:Dim]
testX = Data[Train_No:, 0:Dim]


trainX, testX, trainM, testM = load_data(trainX, testX, p_miss)

# bilstm_att
parser = argparse.ArgumentParser()
parser.add_argument('--use_cuda', type=bool, default=use_gpu)
parser.add_argument('--input_size', type=int, default=Dim)
parser.add_argument('--hidden_size', type=int, default=int(Dim / 2))  # Dim/2
parser.add_argument('--output_size', type=int, default=Dim)
parser.add_argument('--bidirectional', type=bool, default=True)
parser.add_argument('--dropout', type=float, default=0.5)
parser.add_argument('--attention_size', type=int, default=Dim)
lstm_para = parser.parse_args()

lstmmodel = bilstm_attn(lstm_para.input_size, lstm_para.hidden_size, lstm_para.output_size, lstm_para.bidirectional,
                        lstm_para.dropout, lstm_para.attention_size, lstm_para.use_cuda).to(device)

# GCN model
Ks = 3
W = weight_matrix(weight_path)
# print(W)
L = scaled_laplacian(W)
Lk = cheb_poly(L, Ks)
Lk = torch.Tensor(Lk.astype(np.float32)).to(device)

input_feature = 1
embedding_size = int(Dim / 2)
GCNModel = AutoEncoderModel(input_feature, embedding_size, Lk).to(device)


# %% Necessary Functions
def xavier_init(size):
    in_dim = size[0]
    xavier_stddev = 1. / np.sqrt(in_dim / 2.)
    return np.random.normal(size=size, scale=xavier_stddev)


# Hint Vector Generation
def sample_M(m, n, p):
    A = np.random.uniform(0., 1., size=[m, n])
    B = A > p
    C = 1. * B
    return C


# %% 1. Discriminator
if use_gpu is True:
    D_W1 = torch.tensor(xavier_init([Dim * 2, H_Dim1]), requires_grad=True, device="cuda")  # Data + Hint as inputs
    D_b1 = torch.tensor(np.zeros(shape=[H_Dim1]), requires_grad=True, device="cuda")

    D_W2 = torch.tensor(xavier_init([H_Dim1, H_Dim2]), requires_grad=True, device="cuda")
    D_b2 = torch.tensor(np.zeros(shape=[H_Dim2]), requires_grad=True, device="cuda")

    D_W3 = torch.tensor(xavier_init([H_Dim2, Dim]), requires_grad=True, device="cuda")
    D_b3 = torch.tensor(np.zeros(shape=[Dim]), requires_grad=True, device="cuda")  # Output is multi-variate
else:
    D_W1 = torch.tensor(xavier_init([Dim * 2, H_Dim1]), requires_grad=True)  # Data + Hint as inputs
    D_b1 = torch.tensor(np.zeros(shape=[H_Dim1]), requires_grad=True)

    D_W2 = torch.tensor(xavier_init([H_Dim1, H_Dim2]), requires_grad=True)
    D_b2 = torch.tensor(np.zeros(shape=[H_Dim2]), requires_grad=True)

    D_W3 = torch.tensor(xavier_init([H_Dim2, Dim]), requires_grad=True)
    D_b3 = torch.tensor(np.zeros(shape=[Dim]), requires_grad=True)  # Output is multi-variate

theta_D = [D_W1, D_W2, D_W3, D_b1, D_b2, D_b3]

# %% 2. SGenerator
if use_gpu is True:
    G_W1 = torch.tensor(xavier_init([Dim * 2, H_Dim1]), requires_grad=True,
                        device="cuda")  # Data + Mask as inputs (Random Noises are in Missing Components)
    G_b1 = torch.tensor(np.zeros(shape=[H_Dim1]), requires_grad=True, device="cuda")

    G_W2 = torch.tensor(xavier_init([H_Dim1, H_Dim2]), requires_grad=True, device="cuda")
    G_b2 = torch.tensor(np.zeros(shape=[H_Dim2]), requires_grad=True, device="cuda")

    G_W3 = torch.tensor(xavier_init([H_Dim2, Dim]), requires_grad=True, device="cuda")
    G_b3 = torch.tensor(np.zeros(shape=[Dim]), requires_grad=True, device="cuda")
else:
    G_W1 = torch.tensor(xavier_init([Dim * 2, H_Dim1]),
                        requires_grad=True)  # Data + Mask as inputs (Random Noises are in Missing Components)
    G_b1 = torch.tensor(np.zeros(shape=[H_Dim1]), requires_grad=True)

    G_W2 = torch.tensor(xavier_init([H_Dim1, H_Dim2]), requires_grad=True)
    G_b2 = torch.tensor(np.zeros(shape=[H_Dim2]), requires_grad=True)

    G_W3 = torch.tensor(xavier_init([H_Dim2, Dim]), requires_grad=True)
    G_b3 = torch.tensor(np.zeros(shape=[Dim]), requires_grad=True)

theta_G = [G_W1, G_W2, G_W3, G_b1, G_b2, G_b3]

conv1 = torch.nn.Conv2d(in_channels=16, out_channels=128, kernel_size=1).cuda()
conv2 = torch.nn.Conv2d(in_channels=128, out_channels=16, kernel_size=1).cuda()


# conv1 = torch.nn.Conv2d(in_channels=1, out_channels=5, kernel_size=2).cuda()
# conv2 = torch.nn.Conv2d(in_channels=5, out_channels=1, kernel_size=2,padding=1).cuda()

# TGenerator-BILSTM_ATT
def TGenerator(new_x):
    # lstm_input = (new_x.unsqueeze(0).view(-1, 1, Dim).float()).permute(1, 0, 2)
    lstm_input = (new_x.unsqueeze(0).view(-1, 12, Dim).float())
    lstm_pre = lstmmodel(lstm_input)
    return lstm_pre


# %% 1. SGenerator
def SGenerator(new_x, m):
    inputs = torch.cat(dim=1, tensors=[new_x, m]).detach().float()  # Mask + Data Concatenate
    # inputs_conv1 = conv1(inputs.view(-1, 16, 1, 1))
    # # inputs_conv1 = conv1(inputs.view(-1, 1, 24, 24))
    # inputs_conv2 = conv2(inputs_conv1).view(-1, Dim * 2)
    # inputs_conv2 = torch.as_tensor(inputs_conv2, dtype=torch.float64)

    gcn_pre = (inputs.unsqueeze(0).view(-1, 1, 12, Dim).float())
    gcn_pre_result = GCNModel(gcn_pre)
    inputs_conv2 = torch.as_tensor(gcn_pre_result, dtype=torch.float64)
    G_h1 = F.relu(torch.matmul(inputs_conv2, G_W1) + G_b1)
    G_h2 = F.relu(torch.matmul(G_h1, G_W2) + G_b2)
    G_logit = torch.matmul(G_h2, G_W3) + G_b3
    G_prob = torch.sigmoid(G_logit)  # [0,1] normalized Output

    return G_prob


# %% 2. Discriminator
def discriminator(new_x, h):
    lstm_input = (new_x.unsqueeze(0).view(-1, 12, Dim).float())
    lstm_pre = lstmmodel(lstm_input)
    lstm_pre = torch.as_tensor(lstm_pre).detach().float()
    inputs = torch.cat(dim=1, tensors=[lstm_pre, h]).detach().float()  # Hint + Data Concatenate
    # inputs_conv2 = conv2(inputs.view(-1, 128, 1, 1))
    # # inputs_conv2 = conv2(inputs.view(-1, 5, 24, 24))
    # inputs_conv1 = conv1(inputs_conv2).view(-1, Dim * 2)
    # inputs_conv1 = torch.as_tensor(inputs_conv1, dtype=torch.float64)

    gcn_pre = (inputs.unsqueeze(0).view(-1, 1, 12, Dim).float())
    gcn_pre_result = GCNModel(gcn_pre)
    inputs_conv1 = torch.as_tensor(gcn_pre_result, dtype=torch.float64)
    D_h1 = F.relu(torch.matmul(inputs_conv1, D_W1) + D_b1)
    D_h2 = F.relu(torch.matmul(D_h1, D_W2) + D_b2)
    D_logit = torch.matmul(D_h2, D_W3) + D_b3
    D_prob = torch.sigmoid(D_logit)  # [0,1] Probability Output

    return D_prob  # p


# %% 3. Other functions
# Random sample generator for Z
def sample_Z(m, n):
    return np.random.uniform(0., 0.01, size=[m, n])


# Mini-batch generation
def sample_idx(m, n, it):
    it = it % (m // n)
    A = np.arange(m)
    idx = A[it * n:it * n + n]
    return idx


def Loss_function(M, X, sample):
    mse = torch.mean((M * X - M * sample) ** 2) / torch.mean(M)
    return mse


def final_loss(M, X, sample):
    mse = torch.mean((M * X - M * sample) ** 2) / torch.mean(M)
    mae = torch.mean(torch.abs(M * X - M * sample)) / torch.mean(M)
    MAPE = torch.mean(torch.abs(M * sample - M * X)) / torch.mean(torch.abs(M * X)) / torch.mean(M)
    return mse, mae, MAPE


def discriminator_loss(X, M, New_X, H):
    # TGenerator
    E_sample = TGenerator(New_X)
    Hat_New_X = X * M + E_sample * (1 - M)
    # Generator
    G_sample = SGenerator(Hat_New_X, M)
    # Combine with original data
    Hat_New_X = New_X * M + G_sample * (1 - M)

    # Discriminator
    D_prob = discriminator(Hat_New_X, H)

    # %% Loss
    D_loss = -torch.mean(M * torch.log(D_prob + 1e-8) + (1 - M) * torch.log(1. - D_prob + 1e-8))

    return D_loss, D_prob


def TGenerator_loss(X, M, New_X, H):
    E_sample = TGenerator(New_X)
    Hat_New_X = New_X * M + E_sample * (1 - M)
    D_prob = discriminator(Hat_New_X, H)
    # %% Loss
    E_loss1 = -torch.mean((1 - M) * torch.log(D_prob + 1e-8))
    # E_loss1 = torch.mean((1 - M) * torch.log(1. - D_prob + 1e-8))
    train_lstmloss = Loss_function(M, New_X, E_sample)

    E_loss = E_loss1 + alpha * train_lstmloss

    # %% MSE Performance metric
    test_lstmloss = Loss_function(1 - M, X, E_sample)

    return E_sample, E_loss, train_lstmloss, test_lstmloss


def SGenerator_loss(X, M, New_X, H):
    # %% Structure
    # SGenerator
    G_sample = SGenerator(New_X, M)

    # Combine with original data
    Hat_New_X = X * M + G_sample * (1 - M)

    # Discriminator
    D_prob = discriminator(Hat_New_X, H)  # p

    # %% Loss
    G_loss1 = -torch.mean((1 - M) * torch.log(D_prob + 1e-8))
    # G_loss1 = torch.mean((1 - M) * torch.log(1. - D_prob + 1e-8))
    train_loss = Loss_function(M, New_X, G_sample)

    G_loss = G_loss1 + alpha * train_loss

    # %% MSE Performance metric
    test_loss = Loss_function(1 - M, X, G_sample)

    return G_loss, train_loss, test_loss


def test_loss(X, M, New_X):
    # %% Structure
    # Generator
    E_sample = TGenerator(New_X)
    Hat_New_X = X * M + E_sample * (1 - M)

    G_sample = SGenerator(Hat_New_X, M)

    # %% MSE Performance metric
    # test_loss = Loss_function(1 - M, X, G_sample)
    final_mse, final_mae, final_MAPE = final_loss(1 - M, X, G_sample)
    return final_mse, final_mae, final_MAPE, G_sample

optimizer_D = torch.optim.Adam(params=theta_D)
optimizer_G = torch.optim.Adam(params=theta_G)
optimizer_lstm = torch.optim.Adam(lstmmodel.parameters(), lr=0.01)  # weight_decay=1e-5
optimizer_gcn = torch.optim.Adam(GCNModel.parameters(), lr=0.01)  # weight_decay=1e-5
# optimizer_kg_train = torch.optim.Adam(params=[w,b], lr=0.01)  # weight_decay=1e-5

loss_values_rmse=[]
# %% Start Iterations
for it in tqdm(range(3000)):
    mb_idx = sample_idx(Train_No, mb_size, it)
    Z_mb = sample_Z(mb_size, Dim)
    M_mb = trainM[mb_idx, :]
    X_mb = trainX[mb_idx, :]
    H_mb1 = sample_M(mb_size, Dim, 1 - p_hint)
    H_mb = M_mb * H_mb1

    X_mb=np.array(X_mb)
    New_X_mb = M_mb * X_mb + (1 - M_mb) * Z_mb  # Missing Data Introduce

    if use_gpu is True:
        X_mb = torch.tensor(X_mb, device="cuda")
        M_mb = torch.tensor(M_mb, device="cuda")
        H_mb = torch.tensor(H_mb, device="cuda")
        New_X_mb = torch.tensor(New_X_mb, device="cuda")
    else:
        X_mb = torch.tensor(X_mb)
        M_mb = torch.tensor(M_mb)
        H_mb = torch.tensor(H_mb)
        New_X_mb = torch.tensor(New_X_mb)

    optimizer_D.zero_grad()
    D_loss_curr, D_prob = discriminator_loss(X=X_mb, M=M_mb, New_X=New_X_mb, H=H_mb)
    D_loss_curr.backward()
    optimizer_D.step()

    optimizer_lstm.zero_grad()
    E_sample, E_loss_curr, train_lstmloss, test_lstmloss = TGenerator_loss(X=X_mb, M=M_mb, New_X=New_X_mb, H=H_mb)
    if use_gpu is True:
        E_sample = torch.tensor(E_sample, device="cuda")
    else:
        E_sample = torch.tensor(E_sample)
    E_loss_curr.backward()
    optimizer_lstm.step()

    optimizer_gcn.zero_grad()
    optimizer_gcn.step()

    # optimizer_kg_train.zero_grad()
    # optimizer_kg_train.step()

    optimizer_G.zero_grad()
    G_loss_curr, train_loss_curr, test_loss_curr = SGenerator_loss(X=X_mb, M=M_mb, New_X=E_sample, H=H_mb)
    G_loss_curr.backward()
    optimizer_G.step()

    # %% Intermediate Losses
    if it % 100 == 0:
        print()
        print('Iter: {}'.format(it))
        print('Train_loss: {:.4}'.format(np.sqrt(train_loss_curr.item())))
        print('Test_loss: {:.4}'.format(np.sqrt(test_loss_curr.item())))
        print('Test_lstmloss: {:.4}'.format(np.sqrt(test_lstmloss.item())))
        print("D_loss_curr:{:.4}".format(np.sqrt(D_loss_curr.item())))
        print()
    loss_values_rmse.append(np.sqrt(test_loss_curr.item()))
print("D_prob:%.4f", D_prob)
print("D_prob_mean:%.4f", torch.mean(D_prob).item())

#############################################
# test
for x in range(150):
    Z_mb_test = sample_Z(mb_size, Dim)
    mb_idx_test = sample_idx(Test_No, mb_size, x)
    M_mb_test = testM[mb_idx_test, :]
    X_mb_test = testX[mb_idx_test, :]

    X_mb_test=np.array(X_mb_test)
    New_X_mb_test = M_mb_test * X_mb_test + (1 - M_mb_test) * Z_mb_test

    if use_gpu is True:
        X_mb_test = torch.tensor(X_mb_test, device='cuda')
        M_mb_test = torch.tensor(M_mb_test, device='cuda')
        New_X_mb_test = torch.tensor(New_X_mb_test, device='cuda')
    else:
        X_mb_test = torch.tensor(X_mb_test)
        M_mb_test = torch.tensor(M_mb_test)
        New_X_mb_test = torch.tensor(New_X_mb_test)

    final_mse, final_mae, final_MAPE, Sample = test_loss(X=X_mb_test, M=M_mb_test, New_X=New_X_mb_test)

    print('Final Test RMSE ' + str(x) + " : \n" + str(np.sqrt(final_mse.item())))
    print('Final Test MAE:\n ' + str(final_mae.item()))
    print('Final Test MAPE:\n ' + str(final_MAPE.item()))
    print()

    # loss_values_rmse.append(np.sqrt(final_mse.item()))

    imputed_data = M_mb_test * X_mb_test + (1 - M_mb_test) * Sample


if use_gpu is True:
    imputed_data=imputed_data.cpu().detach().numpy()
else:
    imputed_data=imputed_data.detach().numpy()

max_val = 86.4291988825
min_val=0
def reverse_normalize(imputed_data, min_val, max_val):
    return imputed_data * (max_val - min_val) + min_val
imputed_data = reverse_normalize(imputed_data, min_val, max_val)

X_mb_test=reverse_normalize(X_mb_test, min_val, max_val)
print("Imputed test data:\n")

if use_gpu is True:
    print(imputed_data[:,66])
    print('\n')
    print(X_mb_test[:,66])
    print('\n')
    print(M_mb_test[:,66])
else:
    print(imputed_data[:,66])
