# Supplementary material for: Traffic data imputation via knowledge graph-enhanced generative adversarial network
Source: PeerJ Comput Sci. 2024 Oct 14;10:e2408. doi: 10.7717/peerj-cs.2408 (PMC11623069; doi:10.7717/peerj-cs.2408)
Supplement: Supplemental Information 1 [file peerj-cs-10-2408-s001.zip › ABiL_GAN/KG.py]

# import tensorflow as tf
import torch.nn.functional as F
import torch
import pandas as pd
import numpy as np
from torch.autograd import Variable

class kg(torch.nn.Module):
    def __init__(self,inputX, No, Dim,w,b):
        super(kg, self).__init__()
        self.inputX=inputX
        self.No = No
        self.Dim = Dim
        self.EDim=20
        self.weight_unit=w
        self.bias_unit=b

    # def _emb(self):
    #     self.w = Variable(torch.randn(self.EDim, self.Dim).cuda().type(torch.float32))
    #     self.b = Variable(torch.randn(self.Dim, 1).cuda())#self.Dim
    #     return self.w, self.b

    def Unit_static(self, inputs):
        x, e = inputs
        x=torch.tensor(x)
        unit_matrix1 = torch.matmul(x,e)
        unit_matrix = torch.tensor(unit_matrix1).cuda()
        # self.weight_unit, self.bias_unit = self._emb()
        self.x1 = torch.matmul(unit_matrix, self.weight_unit)
        x1 = self.x1.T
        self.x_output = torch.add(x1, self.bias_unit)
        x2 = self.x_output.T
        output=F.sigmoid(x2)#relu
        return output

    def get_mask_matrix(self,Data, p_miss):
        No = len(Data)
        Dim = len(Data[0, :])
        # %% Missing introducing
        p_miss_vec = p_miss * np.ones((Dim, 1))
        Missing = np.zeros((No, Dim))

        for i in range(Dim):
            A = np.random.uniform(0., 1., size=[len(Data), ])
            B = A > p_miss_vec[i]
            Missing[:, i] = 1. * B

        Missing = torch.tensor(Missing)
        print('missing_prob：\n', torch.sum(1 - Missing) / (len(Missing) * len(Missing[0])))
        return Missing

    def forward(self,inputX):
        kgembedding = pd.read_csv('sz_data/sz_kg_embedding.csv', header=None)   #transR 20
        # kgembedding=pd.read_csv('sz_data/KG/sz_kg_transE_embedding20.csv',header=None)
        # kgembedding = pd.read_csv('sz_data/KG/sz_kg_transE_embedding50.csv', header=None)
        # kgembedding = pd.read_csv('sz_data/KG/sz_kg_transR_embedding10.csv', header=None)
        # kgembedding = pd.read_csv('sz_data/KG/sz_kg_transR_embedding15.csv', header=None)
        # kgembedding = pd.read_csv('sz_data/KG/sz_kg_transR_embedding50.csv', header=None)
        kgembedding_max = np.max(np.max(kgembedding))
        kgembedding_nor = abs(kgembedding / kgembedding_max)
        embedding1 = kgembedding_nor.dropna(axis=1)
        embeddings = torch.tensor(np.mat(embedding1, dtype=np.float32))
        # Missing_emb = self.get_mask_matrix(embeddings, 0.02)
        # embeddings = embeddings * Missing_emb
        # embeddings = torch.tensor(np.mat(embeddings, dtype=np.float32))
        output_kg = self.Unit_static([self.inputX, embeddings])
        return output_kg

    # def forward(self, x):
    #     output_kg=self._gc()
    #     return output_kg
