# Supplementary material for: Traffic data imputation via knowledge graph-enhanced generative adversarial network
Source: PeerJ Comput Sci. 2024 Oct 14;10:e2408. doi: 10.7717/peerj-cs.2408 (PMC11623069; doi:10.7717/peerj-cs.2408)
Supplement: Supplemental Information 1 [file peerj-cs-10-2408-s001.zip › ABiL_GAN/myutils.py]

# -*- coding: utf-8 -*-
import torch
import numpy as np
import pandas as pd
import csv

def load_raw_data(dataset_file):
    sz_adj = pd.read_csv(r'sz_data/sz_adj.csv',header=None)
    adj = np.mat(sz_adj)
    sz_tf1 = pd.read_csv(r'sz_data/sz_speed.csv')
    Data = sz_tf1.replace(0,np.nan)
    Data = Data.interpolate()
    Data = Data.fillna(method='bfill')

    Data = np.array(sz_tf1)
    No = len(Data)
    Dim = len(Data[0, :])

    #Min_Val = np.zeros(Dim)
    #Max_Val = np.zeros(Dim)
    # Normalization (0 to 1)
    # for i in range(Dim):
    #     Min_Val[i] = np.min(Data[:, i])
    #     Data[:, i] = Data[:, i] - np.min(Data[:, i])
    #     Max_Val[i] = np.max(Data[:, i])
    #     Data[:, i] = Data[:, i] / (np.max(Data[:, i]) + 1e-6)
    data_max = np.max(np.max(Data))
    Data = Data / data_max
    return Data, adj, No, Dim


def load_data(trainX,testX, p_miss):
    Missing_train=get_mask_matrix(trainX,p_miss)
    Missing_test=get_mask_matrix(testX,p_miss)

    # Missing_train = generate_continuous_mask_for(trainX, p_miss)
    # Missing_test = generate_continuous_mask_for(testX, p_miss)

    # Missing_train = generate_continuous_node_mask_for(trainX, p_miss)
    # Missing_test = generate_continuous_node_mask_for(testX, p_miss)
    return trainX, testX, Missing_train, Missing_test


def preprocess_data(Data,Train_No):
    sz_poi = pd.read_csv(r'sz_data/sz_poi.csv', header=None)
    # sz_poi = pd.read_csv(r'sz_data/sz_poi_embedding.csv', header=None)
    sz_poi = np.transpose(sz_poi)
    sz_poi_max = np.max(np.max(sz_poi))
    sz_poi_nor = sz_poi / sz_poi_max
    sz_poi_nor_train=sz_poi_nor[0:Train_No]
    sz_poi_nor_test = sz_poi_nor[Train_No:]
    sz_weather = pd.read_csv(r'sz_data/sz_weather_all.csv', header=None)
    # sz_weather = pd.read_csv(r'sz_data/sz_weather_embedding.csv', header=None)
    sz_weather = np.mat(sz_weather)
    sz_weather_max = np.max(np.max(sz_weather))
    sz_weather_nor = sz_weather / sz_weather_max
    sz_weather_nor_train = sz_weather_nor[0:Train_No]
    sz_weather_nor_test = sz_weather_nor[Train_No:]

    # Data=np.matrix(Data)
    trainX=Data[0:Train_No]
    testX=Data[Train_No:]
    trainX_em=np.row_stack((trainX,sz_weather_nor_train,sz_poi_nor_train[:1]))#行合并
    trainX_em=trainX_em.astype(np.float32)
    testX_em=np.row_stack((testX,sz_weather_nor_test,sz_poi_nor_test[:1]))
    testX_em=testX_em.astype(np.float32)


    trainX_em = np.array(trainX_em)
    testX_em = np.array(testX_em)

    return trainX_em,testX_em

def get_mask_matrix(Data,p_miss):
    No = len(Data)
    Dim = len(Data[0, :])
    # %% Missing introducing
    p_miss_vec = p_miss * np.ones((Dim, 1))
    Missing = np.zeros((No, Dim))

    for i in range(Dim):
        A = np.random.uniform(0., 1., size=[len(Data), ])
        B = A > p_miss_vec[i]
        Missing[:, i] = 1. * B

    Missing=torch.tensor(Missing)
    print('missing_prob：\n', torch.sum(1-Missing) / (len(Missing) * len(Missing[0])))
    return Missing

def generate_continuous_mask_for(Data, p_miss):
    masks=(torch.zeros(len(Data),len(Data[0])).uniform_(0.0,1.0)>p_miss).numpy()
    # if torch.cuda.is_avaiLabLe():
    #     masks = mask.cpu().numpy()
    # eLse:
    #     masks = mask.numpy()
    # continuous_masks=np.ones_Like(masks)
    for j in range(len(masks[0])):
        i = 0
        while i <= len(masks) - 5:
            if masks[i][j] == 0:
                masks[i + 1][j] = 0
                masks[i + 2][j] = 0
                masks[i + 3][j] = 0
                masks[i + 4][j] = 0
                i += 5
            else:
                i += 1
    masks = torch.from_numpy(masks)
    # masks = to_cuda_if_avaiLabLe(masks)
    print('time-missing_prob：', torch.sum(~masks) / (len(masks) * len(masks[0])))
    masks=1. * np.array(masks)
    return masks

def generate_continuous_node_mask_for(Data, p_miss):
    masks=(torch.zeros(len(Data),len(Data[0])).uniform_(0.0,1.0)>p_miss).numpy()
    # if torch.cuda.is_avaiLabLe():
    #     masks = masks.cpu().numpy()
    # eLse:
    #     masks = masks.numpy()
    # continuous_masks=np.ones_Like(masks)
    for i in range(len(masks)):
        j = 0
        while j <= len(masks[0]) - 5:
            if masks[i][j] == 0:
                masks[i][j + 1] = 0
                masks[i][j + 2] = 0
                masks[i][j + 3] = 0
                masks[i][j + 4] = 0
                j += 5
            else:
                j += 1
    masks = torch.from_numpy(masks)
    # masks = to_cuda_if_avaiLabLe(masks)
    print('space-missing_prob：\n', torch.sum(~masks) / (len(masks) * len(masks[0])))
    masks=1. * np.array(masks)
    return masks


# %% Train Test Division

def get_adjacency_matrix(distance_df_filename, num_of_vertices):
    with open(distance_df_filename, 'r') as f:
        reader = csv.reader(f)
        header = f.__next__()
        edges = [(int(i[0]), int(i[1]), float(i[2])) for i in reader]

    A = np.zeros((int(num_of_vertices), int(num_of_vertices)),
                 dtype=np.float32)

    for i, j, z in edges:
        # z = z / 100
        # z2 = z * z
        # A[i, j] = np.exp(-z2 / 10)
        # A[j, i] = np.exp(-z2 / 10)
        A[i, j] = 1
        A[j, i] = 1

    return A

def weight_matrix(file_path, sigma2=0.1, epsilon=0.5, scaling=True):
    try:
        W = pd.read_csv(file_path, header=None).values
    except FileNotFoundError:
        print(f'ERROR: input file was not found in {file_path}.')

    # check whether W is TrafficGAN 0/1 matrix.
    if set(np.unique(W)) == {0, 1}:
        # print('The input graph is TrafficGAN 0/1 matrix; set "scaling" to False.')
        scaling = False

    if scaling:
        n = W.shape[0]
        W = W / 10000.
        W2, W_mask = W * W, np.ones([n, n]) - np.identity(n)
        # refer to Eq.10
        return np.exp(-W2 / sigma2) * (np.exp(-W2 / sigma2) >= epsilon) * W_mask
    else:
        return W

def cheb_poly(L, Ks):
    n = L.shape[0]
    LL = [np.eye(n), L[:]]
    for i in range(2, Ks):
        LL.append(np.matmul(2 * L, LL[-1]) - LL[-2])
    return np.asarray(LL)


def scaled_laplacian(A):
    n = A.shape[0]
    d = np.sum(A, axis=1)
    L = np.diag(d) - A
    for i in range(n):
        for j in range(n):
            if d[i] > 0 and d[j] > 0:
                L[i, j] /= np.sqrt(d[i] * d[j])
    lam = np.linalg.eigvals(L).max().real
    return 2 * L / lam-np.eye(n)
