# Supplementary material for: Traffic data imputation via knowledge graph-enhanced generative adversarial network
Source: PeerJ Comput Sci. 2024 Oct 14;10:e2408. doi: 10.7717/peerj-cs.2408 (PMC11623069; doi:10.7717/peerj-cs.2408)
Supplement: Supplemental Information 1 [file peerj-cs-10-2408-s001.zip › ABiL_GAN/sz_data/KG/relation2id.txt]

adj	0
4	1
31	2
17	3
1	4
19	5
39	6
34	7
5	8
13	9
3	10
2	11
9	12
14	13
11	14
7	15
12	16
8	17
6	18
10	19
54	20
47	21
23	22
15	23
36	24
2015/1/1_0:00	25
2015/1/1_0:15	26
2015/1/1_0:30	27
2015/1/1_0:45	28
2015/1/1_10:00	29
2015/1/1_10:15	30
2015/1/1_10:30	31
2015/1/1_10:45	32
2015/1/1_11:00	33
2015/1/1_11:15	34
2015/1/1_11:30	35
2015/1/1_11:45	36
2015/1/1_12:00	37
2015/1/1_12:15	38
2015/1/1_12:30	39
2015/1/1_12:45	40
2015/1/1_13:00	41
2015/1/1_13:15	42
2015/1/1_13:30	43
2015/1/1_13:45	44
2015/1/1_14:00	45
2015/1/1_14:15	46
2015/1/1_14:30	47
2015/1/1_14:45	48
2015/1/1_15:00	49
2015/1/1_15:15	50
2015/1/1_15:30	51
2015/1/1_15:45	52
2015/1/1_16:00	53
2015/1/1_16:15	54
2015/1/1_16:30	55
2015/1/1_16:45	56
2015/1/1_17:00	57
2015/1/1_17:15	58
2015/1/1_17:30	59
2015/1/1_17:45	60
2015/1/1_18:00	61
2015/1/1_18:15	62
2015/1/1_18:30	63
2015/1/1_18:45	64
2015/1/1_19:00	65
2015/1/1_19:15	66
2015/1/1_19:30	67
2015/1/1_19:45	68
2015/1/1_1:00	69
2015/1/1_1:15	70
2015/1/1_1:30	71
2015/1/1_1:45	72
2015/1/1_20:00	73
2015/1/1_20:15	74
2015/1/1_20:30	75
2015/1/1_20:45	76
2015/1/1_21:00	77
2015/1/1_21:15	78
2015/1/1_21:30	79
2015/1/1_21:45	80
2015/1/1_22:00	81
2015/1/1_22:15	82
2015/1/1_22:30	83
2015/1/1_22:45	84
2015/1/1_23:00	85
2015/1/1_23:15	86
2015/1/1_23:30	87
2015/1/1_23:45	88
2015/1/1_2:00	89
2015/1/1_2:15	90
2015/1/1_2:30	91
2015/1/1_2:45	92
2015/1/1_3:00	93
2015/1/1_3:15	94
2015/1/1_3:30	95
2015/1/1_3:45	96
2015/1/1_4:00	97
2015/1/1_4:15	98
2015/1/1_4:30	99
2015/1/1_4:45	100
2015/1/1_5:00	101
2015/1/1_5:15	102
2015/1/1_5:30	103
2015/1/1_5:45	104
2015/1/1_6:00	105
2015/1/1_6:15	106
2015/1/1_6:30	107
2015/1/1_6:45	108
2015/1/1_7:00	109
2015/1/1_7:15	110
2015/1/1_7:30	111
2015/1/1_7:45	112
2015/1/1_8:00	113
2015/1/1_8:15	114
2015/1/1_8:30	115
2015/1/1_8:45	116
2015/1/1_9:00	117
2015/1/1_9:15	118
2015/1/1_9:30	119
2015/1/1_9:45	120
2015/1/10_0:00	121
2015/1/10_0:15	122
2015/1/10_0:30	123
2015/1/10_0:45	124
2015/1/10_10:00	125
2015/1/10_10:15	126
2015/1/10_10:30	127
2015/1/10_10:45	128
2015/1/10_11:00	129
2015/1/10_11:15	130
2015/1/10_11:30	131
2015/1/10_11:45	132
2015/1/10_12:00	133
2015/1/10_12:15	134
2015/1/10_12:30	135
2015/1/10_12:45	136
2015/1/10_13:00	137
2015/1/10_13:15	138
2015/1/10_13:30	139
2015/1/10_13:45	140
2015/1/10_14:00	141
2015/1/10_14:15	142
2015/1/10_14:30	143
2015/1/10_14:45	144
2015/1/10_15:00	145
2015/1/10_15:15	146
2015/1/10_15:30	147
2015/1/10_15:45	148
2015/1/10_16:00	149
2015/1/10_16:15	150
2015/1/10_16:30	151
2015/1/10_16:45	152
2015/1/10_17:00	153
2015/1/10_17:15	154
2015/1/10_17:30	155
2015/1/10_17:45	156
2015/1/10_18:00	157
2015/1/10_18:15	158
2015/1/10_18:30	159
2015/1/10_18:45	160
2015/1/10_19:00	161
2015/1/10_19:15	162
2015/1/10_19:30	163
2015/1/10_19:45	164
2015/1/10_1:00	165
2015/1/10_1:15	166
2015/1/10_1:30	167
2015/1/10_1:45	168
2015/1/10_20:00	169
2015/1/10_20:15	170
2015/1/10_20:30	171
2015/1/10_20:45	172
2015/1/10_21:00	173
2015/1/10_21:15	174
2015/1/10_21:30	175
2015/1/10_21:45	176
2015/1/10_22:00	177
2015/1/10_22:15	178
2015/1/10_22:30	179
2015/1/10_22:45	180
2015/1/10_23:00	181
2015/1/10_23:15	182
2015/1/10_23:30	183
2015/1/10_23:45	184
2015/1/10_2:00	185
2015/1/10_2:15	186
2015/1/10_2:30	187
2015/1/10_2:45	188
2015/1/10_3:00	189
2015/1/10_3:15	190
2015/1/10_3:30	191
2015/1/10_3:45	192
2015/1/10_4:00	193
2015/1/10_4:15	194
2015/1/10_4:30	195
2015/1/10_4:45	196
2015/1/10_5:00	197
2015/1/10_5:15	198
2015/1/10_5:30	199
2015/1/10_5:45	200
2015/1/10_6:00	201
2015/1/10_6:15	202
2015/1/10_6:30	203
2015/1/10_6:45	204
2015/1/10_7:00	205
2015/1/10_7:15	206
2015/1/10_7:30	207
2015/1/10_7:45	208
2015/1/10_8:00	209
2015/1/10_8:15	210
2015/1/10_8:30	211
2015/1/10_8:45	212
2015/1/10_9:00	213
2015/1/10_9:15	214
2015/1/10_9:30	215
2015/1/10_9:45	216
2015/1/11_0:00	217
2015/1/11_0:15	218
2015/1/11_0:30	219
2015/1/11_0:45	220
2015/1/11_10:00	221
2015/1/11_10:15	222
2015/1/11_10:30	223
2015/1/11_10:45	224
2015/1/11_11:00	225
2015/1/11_11:15	226
2015/1/11_11:30	227
2015/1/11_11:45	228
2015/1/11_12:00	229
2015/1/11_12:15	230
2015/1/11_12:30	231
2015/1/11_12:45	232
2015/1/11_13:00	233
2015/1/11_13:15	234
2015/1/11_13:30	235
2015/1/11_13:45	236
2015/1/11_14:00	237
2015/1/11_14:15	238
2015/1/11_14:30	239
2015/1/11_14:45	240
2015/1/11_15:00	241
2015/1/11_15:15	242
2015/1/11_15:30	243
2015/1/11_15:45	244
2015/1/11_16:00	245
2015/1/11_16:15	246
2015/1/11_16:30	247
2015/1/11_16:45	248
2015/1/11_17:00	249
2015/1/11_17:15	250
2015/1/11_17:30	251
2015/1/11_17:45	252
2015/1/11_18:00	253
2015/1/11_18:15	254
2015/1/11_18:30	255
2015/1/11_18:45	256
2015/1/11_19:00	257
2015/1/11_19:15	258
2015/1/11_19:30	259
2015/1/11_19:45	260
2015/1/11_1:00	261
2015/1/11_1:15	262
2015/1/11_1:30	263
2015/1/11_1:45	264
2015/1/11_20:00	265
2015/1/11_20:15	266
2015/1/11_20:30	267
2015/1/11_20:45	268
2015/1/11_21:00	269
2015/1/11_21:15	270
2015/1/11_21:30	271
2015/1/11_21:45	272
2015/1/11_22:00	273
2015/1/11_22:15	274
2015/1/11_22:30	275
2015/1/11_22:45	276
2015/1/11_23:00	277
2015/1/11_23:15	278
2015/1/11_23:30	279
2015/1/11_23:45	280
2015/1/11_2:00	281
2015/1/11_2:15	282
2015/1/11_2:30	283
2015/1/11_2:45	284
2015/1/11_3:00	285
2015/1/11_3:15	286
2015/1/11_3:30	287
2015/1/11_3:45	288
2015/1/11_4:00	289
2015/1/11_4:15	290
2015/1/11_4:30	291
2015/1/11_4:45	292
2015/1/11_5:00	293
2015/1/11_5:15	294
2015/1/11_5:30	295
2015/1/11_5:45	296
2015/1/11_6:00	297
2015/1/11_6:15	298
2015/1/11_6:30	299
2015/1/11_6:45	300
2015/1/11_7:00	301
2015/1/11_7:15	302
2015/1/11_7:30	303
2015/1/11_7:45	304
2015/1/11_8:00	305
2015/1/11_8:15	306
2015/1/11_8:30	307
2015/1/11_8:45	308
2015/1/11_9:00	309
2015/1/11_9:15	310
2015/1/11_9:30	311
2015/1/11_9:45	312
2015/1/12_0:00	313
2015/1/12_0:15	314
2015/1/12_0:30	315
2015/1/12_0:45	316
2015/1/12_10:00	317
2015/1/12_10:15	318
2015/1/12_10:30	319
2015/1/12_10:45	320
2015/1/12_11:00	321
2015/1/12_11:15	322
2015/1/12_11:30	323
2015/1/12_11:45	324
2015/1/12_12:00	325
2015/1/12_12:15	326
2015/1/12_12:30	327
2015/1/12_12:45	328
2015/1/12_13:00	329
2015/1/12_13:15	330
2015/1/12_13:30	331
2015/1/12_13:45	332
2015/1/12_14:00	333
2015/1/12_14:15	334
2015/1/12_14:30	335
2015/1/12_14:45	336
2015/1/12_15:00	337
2015/1/12_15:15	338
2015/1/12_15:30	339
2015/1/12_15:45	340
2015/1/12_16:00	341
2015/1/12_16:15	342
2015/1/12_16:30	343
2015/1/12_16:45	344
2015/1/12_17:00	345
2015/1/12_17:15	346
2015/1/12_17:30	347
2015/1/12_17:45	348
2015/1/12_18:00	349
2015/1/12_18:15	350
2015/1/12_18:30	351
2015/1/12_18:45	352
2015/1/12_19:00	353
2015/1/12_19:15	354
2015/1/12_19:30	355
2015/1/12_19:45	356
2015/1/12_1:00	357
2015/1/12_1:15	358
2015/1/12_1:30	359
2015/1/12_1:45	360
2015/1/12_20:00	361
2015/1/12_20:15	362
2015/1/12_20:30	363
2015/1/12_20:45	364
2015/1/12_21:00	365
2015/1/12_21:15	366
2015/1/12_21:30	367
2015/1/12_21:45	368
2015/1/12_22:00	369
2015/1/12_22:15	370
2015/1/12_22:30	371
2015/1/12_22:45	372
2015/1/12_23:00	373
2015/1/12_23:15	374
2015/1/12_23:30	375
2015/1/12_23:45	376
2015/1/12_2:00	377
2015/1/12_2:15	378
2015/1/12_2:30	379
2015/1/12_2:45	380
2015/1/12_3:00	381
2015/1/12_3:15	382
2015/1/12_3:30	383
2015/1/12_3:45	384
2015/1/12_4:00	385
2015/1/12_4:15	386
2015/1/12_4:30	387
2015/1/12_4:45	388
2015/1/12_5:00	389
2015/1/12_5:15	390
2015/1/12_5:30	391
2015/1/12_5:45	392
2015/1/12_6:00	393
2015/1/12_6:15	394
2015/1/12_6:30	395
2015/1/12_6:45	396
2015/1/12_7:00	397
2015/1/12_7:15	398
2015/1/12_7:30	399
2015/1/12_7:45	400
2015/1/12_8:00	401
2015/1/12_8:15	402
2015/1/12_8:30	403
2015/1/12_8:45	404
2015/1/12_9:00	405
2015/1/12_9:15	406
2015/1/12_9:30	407
2015/1/12_9:45	408
2015/1/13_0:00	409
2015/1/13_0:15	410
2015/1/13_0:30	411
2015/1/13_0:45	412
2015/1/13_10:00	413
2015/1/13_10:15	414
2015/1/13_10:30	415
2015/1/13_10:45	416
2015/1/13_11:00	417
2015/1/13_11:15	418
2015/1/13_11:30	419
2015/1/13_11:45	420
2015/1/13_12:00	421
2015/1/13_12:15	422
2015/1/13_12:30	423
2015/1/13_12:45	424
2015/1/13_13:00	425
2015/1/13_13:15	426
2015/1/13_13:30	427
2015/1/13_13:45	428
2015/1/13_14:00	429
2015/1/13_14:15	430
2015/1/13_14:30	431
2015/1/13_14:45	432
2015/1/13_15:00	433
2015/1/13_15:15	434
2015/1/13_15:30	435
2015/1/13_15:45	436
2015/1/13_16:00	437
2015/1/13_16:15	438
2015/1/13_16:30	439
2015/1/13_16:45	440
2015/1/13_17:00	441
2015/1/13_17:15	442
2015/1/13_17:30	443
2015/1/13_17:45	444
2015/1/13_18:00	445
2015/1/13_18:15	446
2015/1/13_18:30	447
2015/1/13_18:45	448
2015/1/13_19:00	449
2015/1/13_19:15	450
2015/1/13_19:30	451
2015/1/13_19:45	452
2015/1/13_1:00	453
2015/1/13_1:15	454
2015/1/13_1:30	455
2015/1/13_1:45	456
2015/1/13_20:00	457
2015/1/13_20:15	458
2015/1/13_20:30	459
2015/1/13_20:45	460
2015/1/13_21:00	461
2015/1/13_21:15	462
2015/1/13_21:30	463
2015/1/13_21:45	464
2015/1/13_22:00	465
2015/1/13_22:15	466
2015/1/13_22:30	467
2015/1/13_22:45	468
2015/1/13_23:00	469
2015/1/13_23:15	470
2015/1/13_23:30	471
2015/1/13_23:45	472
2015/1/13_2:00	473
2015/1/13_2:15	474
2015/1/13_2:30	475
2015/1/13_2:45	476
2015/1/13_3:00	477
2015/1/13_3:15	478
2015/1/13_3:30	479
2015/1/13_3:45	480
2015/1/13_4:00	481
2015/1/13_4:15	482
2015/1/13_4:30	483
2015/1/13_4:45	484
2015/1/13_5:00	485
2015/1/13_5:15	486
2015/1/13_5:30	487
2015/1/13_5:45	488
2015/1/13_6:00	489
2015/1/13_6:15	490
2015/1/13_6:30	491
2015/1/13_6:45	492
2015/1/13_7:00	493
2015/1/13_7:15	494
2015/1/13_7:30	495
2015/1/13_7:45	496
2015/1/13_8:00	497
2015/1/13_8:15	498
2015/1/13_8:30	499
2015/1/13_8:45	500
2015/1/13_9:00	501
2015/1/13_9:15	502
2015/1/13_9:30	503
2015/1/13_9:45	504
2015/1/14_0:00	505
2015/1/14_0:15	506
2015/1/14_0:30	507
2015/1/14_0:45	508
2015/1/14_10:00	509
2015/1/14_10:15	510
2015/1/14_10:30	511
2015/1/14_10:45	512
2015/1/14_11:00	513
2015/1/14_11:15	514
2015/1/14_11:30	515
2015/1/14_11:45	516
2015/1/14_12:00	517
2015/1/14_12:15	518
2015/1/14_12:30	519
2015/1/14_12:45	520
2015/1/14_13:00	521
2015/1/14_13:15	522
2015/1/14_13:30	523
2015/1/14_13:45	524
2015/1/14_14:00	525
2015/1/14_14:15	526
2015/1/14_14:30	527
2015/1/14_14:45	528
2015/1/14_15:00	529
2015/1/14_15:15	530
2015/1/14_15:30	531
2015/1/14_15:45	532
2015/1/14_16:00	533
2015/1/14_16:15	534
2015/1/14_16:30	535
2015/1/14_16:45	536
2015/1/14_17:00	537
2015/1/14_17:15	538
2015/1/14_17:30	539
2015/1/14_17:45	540
2015/1/14_18:00	541
2015/1/14_18:15	542
2015/1/14_18:30	543
2015/1/14_18:45	544
2015/1/14_19:00	545
2015/1/14_19:15	546
2015/1/14_19:30	547
2015/1/14_19:45	548
2015/1/14_1:00	549
2015/1/14_1:15	550
2015/1/14_1:30	551
2015/1/14_1:45	552
2015/1/14_20:00	553
2015/1/14_20:15	554
2015/1/14_20:30	555
2015/1/14_20:45	556
2015/1/14_21:00	557
2015/1/14_21:15	558
2015/1/14_21:30	559
2015/1/14_21:45	560
2015/1/14_22:00	561
2015/1/14_22:15	562
2015/1/14_22:30	563
2015/1/14_22:45	564
2015/1/14_23:00	565
2015/1/14_23:15	566
2015/1/14_23:30	567
2015/1/14_23:45	568
2015/1/14_2:00	569
2015/1/14_2:15	570
2015/1/14_2:30	571
2015/1/14_2:45	572
2015/1/14_3:00	573
2015/1/14_3:15	574
2015/1/14_3:30	575
2015/1/14_3:45	576
2015/1/14_4:00	577
2015/1/14_4:15	578
2015/1/14_4:30	579
2015/1/14_4:45	580
2015/1/14_5:00	581
2015/1/14_5:15	582
2015/1/14_5:30	583
2015/1/14_5:45	584
2015/1/14_6:00	585
2015/1/14_6:15	586
2015/1/14_6:30	587
2015/1/14_6:45	588
2015/1/14_7:00	589
2015/1/14_7:15	590
2015/1/14_7:30	591
2015/1/14_7:45	592
2015/1/14_8:00	593
2015/1/14_8:15	594
2015/1/14_8:30	595
2015/1/14_8:45	596
2015/1/14_9:00	597
2015/1/14_9:15	598
2015/1/14_9:30	599
2015/1/14_9:45	600
2015/1/15_0:00	601
2015/1/15_0:15	602
2015/1/15_0:30	603
2015/1/15_0:45	604
2015/1/15_10:00	605
2015/1/15_10:15	606
2015/1/15_10:30	607
2015/1/15_10:45	608
2015/1/15_11:00	609
2015/1/15_11:15	610
2015/1/15_11:30	611
2015/1/15_11:45	612
2015/1/15_12:00	613
2015/1/15_12:15	614
2015/1/15_12:30	615
2015/1/15_12:45	616
2015/1/15_13:00	617
2015/1/15_13:15	618
2015/1/15_13:30	619
2015/1/15_13:45	620
2015/1/15_14:00	621
2015/1/15_14:15	622
2015/1/15_14:30	623
2015/1/15_14:45	624
2015/1/15_15:00	625
2015/1/15_15:15	626
2015/1/15_15:30	627
2015/1/15_15:45	628
2015/1/15_16:00	629
2015/1/15_16:15	630
2015/1/15_16:30	631
2015/1/15_16:45	632
2015/1/15_17:00	633
2015/1/15_17:15	634
2015/1/15_17:30	635
2015/1/15_17:45	636
2015/1/15_18:00	637
2015/1/15_18:15	638
2015/1/15_18:30	639
2015/1/15_18:45	640
2015/1/15_19:00	641
2015/1/15_19:15	642
2015/1/15_19:30	643
2015/1/15_19:45	644
2015/1/15_1:00	645
2015/1/15_1:15	646
2015/1/15_1:30	647
2015/1/15_1:45	648
2015/1/15_20:00	649
2015/1/15_20:15	650
2015/1/15_20:30	651
2015/1/15_20:45	652
2015/1/15_21:00	653
2015/1/15_21:15	654
2015/1/15_21:30	655
2015/1/15_21:45	656
2015/1/15_22:00	657
2015/1/15_22:15	658
2015/1/15_22:30	659
2015/1/15_22:45	660
2015/1/15_23:00	661
2015/1/15_23:15	662
2015/1/15_23:30	663
2015/1/15_23:45	664
2015/1/15_2:00	665
2015/1/15_2:15	666
2015/1/15_2:30	667
2015/1/15_2:45	668
2015/1/15_3:00	669
2015/1/15_3:15	670
2015/1/15_3:30	671
2015/1/15_3:45	672
2015/1/15_4:00	673
2015/1/15_4:15	674
2015/1/15_4:30	675
2015/1/15_4:45	676
2015/1/15_5:00	677
2015/1/15_5:15	678
2015/1/15_5:30	679
2015/1/15_5:45	680
2015/1/15_6:00	681
2015/1/15_6:15	682
2015/1/15_6:30	683
2015/1/15_6:45	684
2015/1/15_7:00	685
2015/1/15_7:15	686
2015/1/15_7:30	687
2015/1/15_7:45	688
2015/1/15_8:00	689
2015/1/15_8:15	690
2015/1/15_8:30	691
2015/1/15_8:45	692
2015/1/15_9:00	693
2015/1/15_9:15	694
2015/1/15_9:30	695
2015/1/15_9:45	696
2015/1/16_0:00	697
2015/1/16_0:15	698
2015/1/16_0:30	699
2015/1/16_0:45	700
2015/1/16_10:00	701
2015/1/16_10:15	702
2015/1/16_10:30	703
2015/1/16_10:45	704
2015/1/16_11:00	705
2015/1/16_11:15	706
2015/1/16_11:30	707
2015/1/16_11:45	708
2015/1/16_12:00	709
2015/1/16_12:15	710
2015/1/16_12:30	711
2015/1/16_12:45	712
2015/1/16_13:00	713
2015/1/16_13:15	714
2015/1/16_13:30	715
2015/1/16_13:45	716
2015/1/16_14:00	717
2015/1/16_14:15	718
2015/1/16_14:30	719
2015/1/16_14:45	720
2015/1/16_15:00	721
2015/1/16_15:15	722
2015/1/16_15:30	723
2015/1/16_15:45	724
2015/1/16_16:00	725
2015/1/16_16:15	726
2015/1/16_16:30	727
2015/1/16_16:45	728
2015/1/16_17:00	729
2015/1/16_17:15	730
2015/1/16_17:30	731
2015/1/16_17:45	732
2015/1/16_18:00	733
2015/1/16_18:15	734
2015/1/16_18:30	735
2015/1/16_18:45	736
2015/1/16_19:00	737
2015/1/16_19:15	738
2015/1/16_19:30	739
2015/1/16_19:45	740
2015/1/16_1:00	741
2015/1/16_1:15	742
2015/1/16_1:30	743
2015/1/16_1:45	744
2015/1/16_20:00	745
2015/1/16_20:15	746
2015/1/16_20:30	747
2015/1/16_20:45	748
2015/1/16_21:00	749
2015/1/16_21:15	750
2015/1/16_21:30	751
2015/1/16_21:45	752
2015/1/16_22:00	753
2015/1/16_22:15	754
2015/1/16_22:30	755
2015/1/16_22:45	756
2015/1/16_23:00	757
2015/1/16_23:15	758
2015/1/16_23:30	759
2015/1/16_23:45	760
2015/1/16_2:00	761
2015/1/16_2:15	762
2015/1/16_2:30	763
2015/1/16_2:45	764
2015/1/16_3:00	765
2015/1/16_3:15	766
2015/1/16_3:30	767
2015/1/16_3:45	768
2015/1/16_4:00	769
2015/1/16_4:15	770
2015/1/16_4:30	771
2015/1/16_4:45	772
2015/1/16_5:00	773
2015/1/16_5:15	774
2015/1/16_5:30	775
2015/1/16_5:45	776
2015/1/16_6:00	777
2015/1/16_6:15	778
2015/1/16_6:30	779
2015/1/16_6:45	780
2015/1/16_7:00	781
2015/1/16_7:15	782
2015/1/16_7:30	783
2015/1/16_7:45	784
2015/1/16_8:00	785
2015/1/16_8:15	786
2015/1/16_8:30	787
2015/1/16_8:45	788
2015/1/16_9:00	789
2015/1/16_9:15	790
2015/1/16_9:30	791
2015/1/16_9:45	792
2015/1/17_0:00	793
2015/1/17_0:15	794
2015/1/17_0:30	795
2015/1/17_0:45	796
2015/1/17_10:00	797
2015/1/17_10:15	798
2015/1/17_10:30	799
2015/1/17_10:45	800
2015/1/17_11:00	801
2015/1/17_11:15	802
2015/1/17_11:30	803
2015/1/17_11:45	804
2015/1/17_12:00	805
2015/1/17_12:15	806
2015/1/17_12:30	807
2015/1/17_12:45	808
2015/1/17_13:00	809
2015/1/17_13:15	810
2015/1/17_13:30	811
2015/1/17_13:45	812
2015/1/17_14:00	813
2015/1/17_14:15	814
2015/1/17_14:30	815
2015/1/17_14:45	816
2015/1/17_15:00	817
2015/1/17_15:15	818
2015/1/17_15:30	819
2015/1/17_15:45	820
2015/1/17_16:00	821
2015/1/17_16:15	822
2015/1/17_16:30	823
2015/1/17_16:45	824
2015/1/17_17:00	825
2015/1/17_17:15	826
2015/1/17_17:30	827
2015/1/17_17:45	828
2015/1/17_18:00	829
2015/1/17_18:15	830
2015/1/17_18:30	831
2015/1/17_18:45	832
2015/1/17_19:00	833
2015/1/17_19:15	834
2015/1/17_19:30	835
2015/1/17_19:45	836
2015/1/17_1:00	837
2015/1/17_1:15	838
2015/1/17_1:30	839
2015/1/17_1:45	840
2015/1/17_20:00	841
2015/1/17_20:15	842
2015/1/17_20:30	843
2015/1/17_20:45	844
2015/1/17_21:00	845
2015/1/17_21:15	846
2015/1/17_21:30	847
2015/1/17_21:45	848
2015/1/17_22:00	849
2015/1/17_22:15	850
2015/1/17_22:30	851
2015/1/17_22:45	852
2015/1/17_23:00	853
2015/1/17_23:15	854
2015/1/17_23:30	855
2015/1/17_23:45	856
2015/1/17_2:00	857
2015/1/17_2:15	858
2015/1/17_2:30	859
2015/1/17_2:45	860
2015/1/17_3:00	861
2015/1/17_3:15	862
2015/1/17_3:30	863
2015/1/17_3:45	864
2015/1/17_4:00	865
2015/1/17_4:15	866
2015/1/17_4:30	867
2015/1/17_4:45	868
2015/1/17_5:00	869
2015/1/17_5:15	870
2015/1/17_5:30	871
2015/1/17_5:45	872
2015/1/17_6:00	873
2015/1/17_6:15	874
2015/1/17_6:30	875
2015/1/17_6:45	876
2015/1/17_7:00	877
2015/1/17_7:15	878
2015/1/17_7:30	879
2015/1/17_7:45	880
2015/1/17_8:00	881
2015/1/17_8:15	882
2015/1/17_8:30	883
2015/1/17_8:45	884
2015/1/17_9:00	885
2015/1/17_9:15	886
2015/1/17_9:30	887
2015/1/17_9:45	888
2015/1/18_0:00	889
2015/1/18_0:15	890
2015/1/18_0:30	891
2015/1/18_0:45	892
2015/1/18_10:00	893
2015/1/18_10:15	894
2015/1/18_10:30	895
2015/1/18_10:45	896
2015/1/18_11:00	897
2015/1/18_11:15	898
2015/1/18_11:30	899
2015/1/18_11:45	900
2015/1/18_12:00	901
2015/1/18_12:15	902
2015/1/18_12:30	903
2015/1/18_12:45	904
2015/1/18_13:00	905
2015/1/18_13:15	906
2015/1/18_13:30	907
2015/1/18_13:45	908
2015/1/18_14:00	909
2015/1/18_14:15	910
2015/1/18_14:30	911
2015/1/18_14:45	912
2015/1/18_15:00	913
2015/1/18_15:15	914
2015/1/18_15:30	915
2015/1/18_15:45	916
2015/1/18_16:00	917
2015/1/18_16:15	918
2015/1/18_16:30	919
2015/1/18_16:45	920
2015/1/18_17:00	921
2015/1/18_17:15	922
2015/1/18_17:30	923
2015/1/18_17:45	924
2015/1/18_18:00	925
2015/1/18_18:15	926
2015/1/18_18:30	927
2015/1/18_18:45	928
2015/1/18_19:00	929
2015/1/18_19:15	930
2015/1/18_19:30	931
2015/1/18_19:45	932
2015/1/18_1:00	933
2015/1/18_1:15	934
2015/1/18_1:30	935
2015/1/18_1:45	936
2015/1/18_20:00	937
2015/1/18_20:15	938
2015/1/18_20:30	939
2015/1/18_20:45	940
2015/1/18_21:00	941
2015/1/18_21:15	942
2015/1/18_21:30	943
2015/1/18_21:45	944
2015/1/18_22:00	945
2015/1/18_22:15	946
2015/1/18_22:30	947
2015/1/18_22:45	948
2015/1/18_23:00	949
2015/1/18_23:15	950
2015/1/18_23:30	951
2015/1/18_23:45	952
2015/1/18_2:00	953
2015/1/18_2:15	954
2015/1/18_2:30	955
2015/1/18_2:45	956
2015/1/18_3:00	957
2015/1/18_3:15	958
2015/1/18_3:30	959
2015/1/18_3:45	960
2015/1/18_4:00	961
2015/1/18_4:15	962
2015/1/18_4:30	963
2015/1/18_4:45	964
2015/1/18_5:00	965
2015/1/18_5:15	966
2015/1/18_5:30	967
2015/1/18_5:45	968
2015/1/18_6:00	969
2015/1/18_6:15	970
2015/1/18_6:30	971
2015/1/18_6:45	972
2015/1/18_7:00	973
2015/1/18_7:15	974
2015/1/18_7:30	975
2015/1/18_7:45	976
2015/1/18_8:00	977
2015/1/18_8:15	978
2015/1/18_8:30	979
2015/1/18_8:45	980
2015/1/18_9:00	981
2015/1/18_9:15	982
2015/1/18_9:30	983
2015/1/18_9:45	984
2015/1/19_0:00	985
2015/1/19_0:15	986
2015/1/19_0:30	987
2015/1/19_0:45	988
2015/1/19_10:00	989
2015/1/19_10:15	990
2015/1/19_10:30	991
2015/1/19_10:45	992
2015/1/19_11:00	993
2015/1/19_11:15	994
2015/1/19_11:30	995
2015/1/19_11:45	996
2015/1/19_12:00	997
2015/1/19_12:15	998
2015/1/19_12:30	999
2015/1/19_12:45	1000
2015/1/19_13:00	1001
2015/1/19_13:15	1002
2015/1/19_13:30	1003
2015/1/19_13:45	1004
2015/1/19_14:00	1005
2015/1/19_14:15	1006
2015/1/19_14:30	1007
2015/1/19_14:45	1008
2015/1/19_15:00	1009
2015/1/19_15:15	1010
2015/1/19_15:30	1011
2015/1/19_15:45	1012
2015/1/19_16:00	1013
2015/1/19_16:15	1014
2015/1/19_16:30	1015
2015/1/19_16:45	1016
2015/1/19_17:00	1017
2015/1/19_17:15	1018
2015/1/19_17:30	1019
2015/1/19_17:45	1020
2015/1/19_18:00	1021
2015/1/19_18:15	1022
2015/1/19_18:30	1023
2015/1/19_18:45	1024
2015/1/19_19:00	1025
2015/1/19_19:15	1026
2015/1/19_19:30	1027
2015/1/19_19:45	1028
2015/1/19_1:00	1029
2015/1/19_1:15	1030
2015/1/19_1:30	1031
2015/1/19_1:45	1032
2015/1/19_20:00	1033
2015/1/19_20:15	1034
2015/1/19_20:30	1035
2015/1/19_20:45	1036
2015/1/19_21:00	1037
2015/1/19_21:15	1038
2015/1/19_21:30	1039
2015/1/19_21:45	1040
2015/1/19_22:00	1041
2015/1/19_22:15	1042
2015/1/19_22:30	1043
2015/1/19_22:45	1044
2015/1/19_23:00	1045
2015/1/19_23:15	1046
2015/1/19_23:30	1047
2015/1/19_23:45	1048
2015/1/19_2:00	1049
2015/1/19_2:15	1050
2015/1/19_2:30	1051
2015/1/19_2:45	1052
2015/1/19_3:00	1053
2015/1/19_3:15	1054
2015/1/19_3:30	1055
2015/1/19_3:45	1056
2015/1/19_4:00	1057
2015/1/19_4:15	1058
2015/1/19_4:30	1059
2015/1/19_4:45	1060
2015/1/19_5:00	1061
2015/1/19_5:15	1062
2015/1/19_5:30	1063
2015/1/19_5:45	1064
2015/1/19_6:00	1065
2015/1/19_6:15	1066
2015/1/19_6:30	1067
2015/1/19_6:45	1068
2015/1/19_7:00	1069
2015/1/19_7:15	1070
2015/1/19_7:30	1071
2015/1/19_7:45	1072
2015/1/19_8:00	1073
2015/1/19_8:15	1074
2015/1/19_8:30	1075
2015/1/19_8:45	1076
2015/1/19_9:00	1077
2015/1/19_9:15	1078
2015/1/19_9:30	1079
2015/1/19_9:45	1080
2015/1/2_0:00	1081
2015/1/2_0:15	1082
2015/1/2_0:30	1083
2015/1/2_0:45	1084
2015/1/2_10:00	1085
2015/1/2_10:15	1086
2015/1/2_10:30	1087
2015/1/2_10:45	1088
2015/1/2_11:00	1089
2015/1/2_11:15	1090
2015/1/2_11:30	1091
2015/1/2_11:45	1092
2015/1/2_12:00	1093
2015/1/2_12:15	1094
2015/1/2_12:30	1095
2015/1/2_12:45	1096
2015/1/2_13:00	1097
2015/1/2_13:15	1098
2015/1/2_13:30	1099
2015/1/2_13:45	1100
2015/1/2_14:00	1101
2015/1/2_14:15	1102
2015/1/2_14:30	1103
2015/1/2_14:45	1104
2015/1/2_15:00	1105
2015/1/2_15:15	1106
2015/1/2_15:30	1107
2015/1/2_15:45	1108
2015/1/2_16:00	1109
2015/1/2_16:15	1110
2015/1/2_16:30	1111
2015/1/2_16:45	1112
2015/1/2_17:00	1113
2015/1/2_17:15	1114
2015/1/2_17:30	1115
2015/1/2_17:45	1116
2015/1/2_18:00	1117
2015/1/2_18:15	1118
2015/1/2_18:30	1119
2015/1/2_18:45	1120
2015/1/2_19:00	1121
2015/1/2_19:15	1122
2015/1/2_19:30	1123
2015/1/2_19:45	1124
2015/1/2_1:00	1125
2015/1/2_1:15	1126
2015/1/2_1:30	1127
2015/1/2_1:45	1128
2015/1/2_20:00	1129
2015/1/2_20:15	1130
2015/1/2_20:30	1131
2015/1/2_20:45	1132
2015/1/2_21:00	1133
2015/1/2_21:15	1134
2015/1/2_21:30	1135
2015/1/2_21:45	1136
2015/1/2_22:00	1137
2015/1/2_22:15	1138
2015/1/2_22:30	1139
2015/1/2_22:45	1140
2015/1/2_23:00	1141
2015/1/2_23:15	1142
2015/1/2_23:30	1143
2015/1/2_23:45	1144
2015/1/2_2:00	1145
2015/1/2_2:15	1146
2015/1/2_2:30	1147
2015/1/2_2:45	1148
2015/1/2_3:00	1149
2015/1/2_3:15	1150
2015/1/2_3:30	1151
2015/1/2_3:45	1152
2015/1/2_4:00	1153
2015/1/2_4:15	1154
2015/1/2_4:30	1155
2015/1/2_4:45	1156
2015/1/2_5:00	1157
2015/1/2_5:15	1158
2015/1/2_5:30	1159
2015/1/2_5:45	1160
2015/1/2_6:00	1161
2015/1/2_6:15	1162
2015/1/2_6:30	1163
2015/1/2_6:45	1164
2015/1/2_7:00	1165
2015/1/2_7:15	1166
2015/1/2_7:30	1167
2015/1/2_7:45	1168
2015/1/2_8:00	1169
2015/1/2_8:15	1170
2015/1/2_8:30	1171
2015/1/2_8:45	1172
2015/1/2_9:00	1173
2015/1/2_9:15	1174
2015/1/2_9:30	1175
2015/1/2_9:45	1176
2015/1/20_0:00	1177
2015/1/20_0:15	1178
2015/1/20_0:30	1179
2015/1/20_0:45	1180
2015/1/20_10:00	1181
2015/1/20_10:15	1182
2015/1/20_10:30	1183
2015/1/20_10:45	1184
2015/1/20_11:00	1185
2015/1/20_11:15	1186
2015/1/20_11:30	1187
2015/1/20_11:45	1188
2015/1/20_12:00	1189
2015/1/20_12:15	1190
2015/1/20_12:30	1191
2015/1/20_12:45	1192
2015/1/20_13:00	1193
2015/1/20_13:15	1194
2015/1/20_13:30	1195
2015/1/20_13:45	1196
2015/1/20_14:00	1197
2015/1/20_14:15	1198
2015/1/20_14:30	1199
2015/1/20_14:45	1200
2015/1/20_15:00	1201
2015/1/20_15:15	1202
2015/1/20_15:30	1203
2015/1/20_15:45	1204
2015/1/20_16:00	1205
2015/1/20_16:15	1206
2015/1/20_16:30	1207
2015/1/20_16:45	1208
2015/1/20_17:00	1209
2015/1/20_17:15	1210
2015/1/20_17:30	1211
2015/1/20_17:45	1212
2015/1/20_18:00	1213
2015/1/20_18:15	1214
2015/1/20_18:30	1215
2015/1/20_18:45	1216
2015/1/20_19:00	1217
2015/1/20_19:15	1218
2015/1/20_19:30	1219
2015/1/20_19:45	1220
2015/1/20_1:00	1221
2015/1/20_1:15	1222
2015/1/20_1:30	1223
2015/1/20_1:45	1224
2015/1/20_20:00	1225
2015/1/20_20:15	1226
2015/1/20_20:30	1227
2015/1/20_20:45	1228
2015/1/20_21:00	1229
2015/1/20_21:15	1230
2015/1/20_21:30	1231
2015/1/20_21:45	1232
2015/1/20_22:00	1233
2015/1/20_22:15	1234
2015/1/20_22:30	1235
2015/1/20_22:45	1236
2015/1/20_23:00	1237
2015/1/20_23:15	1238
2015/1/20_23:30	1239
2015/1/20_23:45	1240
2015/1/20_2:00	1241
2015/1/20_2:15	1242
2015/1/20_2:30	1243
2015/1/20_2:45	1244
2015/1/20_3:00	1245
2015/1/20_3:15	1246
2015/1/20_3:30	1247
2015/1/20_3:45	1248
2015/1/20_4:00	1249
2015/1/20_4:15	1250
2015/1/20_4:30	1251
2015/1/20_4:45	1252
2015/1/20_5:00	1253
2015/1/20_5:15	1254
2015/1/20_5:30	1255
2015/1/20_5:45	1256
2015/1/20_6:00	1257
2015/1/20_6:15	1258
2015/1/20_6:30	1259
2015/1/20_6:45	1260
2015/1/20_7:00	1261
2015/1/20_7:15	1262
2015/1/20_7:30	1263
2015/1/20_7:45	1264
2015/1/20_8:00	1265
2015/1/20_8:15	1266
2015/1/20_8:30	1267
2015/1/20_8:45	1268
2015/1/20_9:00	1269
2015/1/20_9:15	1270
2015/1/20_9:30	1271
2015/1/20_9:45	1272
2015/1/21_0:00	1273
2015/1/21_0:15	1274
2015/1/21_0:30	1275
2015/1/21_0:45	1276
2015/1/21_10:00	1277
2015/1/21_10:15	1278
2015/1/21_10:30	1279
2015/1/21_10:45	1280
2015/1/21_11:00	1281
2015/1/21_11:15	1282
2015/1/21_11:30	1283
2015/1/21_11:45	1284
2015/1/21_12:00	1285
2015/1/21_12:15	1286
2015/1/21_12:30	1287
2015/1/21_12:45	1288
2015/1/21_13:00	1289
2015/1/21_13:15	1290
2015/1/21_13:30	1291
2015/1/21_13:45	1292
2015/1/21_14:00	1293
2015/1/21_14:15	1294
2015/1/21_14:30	1295
2015/1/21_14:45	1296
2015/1/21_15:00	1297
2015/1/21_15:15	1298
2015/1/21_15:30	1299
2015/1/21_15:45	1300
2015/1/21_16:00	1301
2015/1/21_16:15	1302
2015/1/21_16:30	1303
2015/1/21_16:45	1304
2015/1/21_17:00	1305
2015/1/21_17:15	1306
2015/1/21_17:30	1307
2015/1/21_17:45	1308
2015/1/21_18:00	1309
2015/1/21_18:15	1310
2015/1/21_18:30	1311
2015/1/21_18:45	1312
2015/1/21_19:00	1313
2015/1/21_19:15	1314
2015/1/21_19:30	1315
2015/1/21_19:45	1316
2015/1/21_1:00	1317
2015/1/21_1:15	1318
2015/1/21_1:30	1319
2015/1/21_1:45	1320
2015/1/21_20:00	1321
2015/1/21_20:15	1322
2015/1/21_20:30	1323
2015/1/21_20:45	1324
2015/1/21_21:00	1325
2015/1/21_21:15	1326
2015/1/21_21:30	1327
2015/1/21_21:45	1328
2015/1/21_22:00	1329
2015/1/21_22:15	1330
2015/1/21_22:30	1331
2015/1/21_22:45	1332
2015/1/21_23:00	1333
2015/1/21_23:15	1334
2015/1/21_23:30	1335
2015/1/21_23:45	1336
2015/1/21_2:00	1337
2015/1/21_2:15	1338
2015/1/21_2:30	1339
2015/1/21_2:45	1340
2015/1/21_3:00	1341
2015/1/21_3:15	1342
2015/1/21_3:30	1343
2015/1/21_3:45	1344
2015/1/21_4:00	1345
2015/1/21_4:15	1346
2015/1/21_4:30	1347
2015/1/21_4:45	1348
2015/1/21_5:00	1349
2015/1/21_5:15	1350
2015/1/21_5:30	1351
2015/1/21_5:45	1352
2015/1/21_6:00	1353
2015/1/21_6:15	1354
2015/1/21_6:30	1355
2015/1/21_6:45	1356
2015/1/21_7:00	1357
2015/1/21_7:15	1358
2015/1/21_7:30	1359
2015/1/21_7:45	1360
2015/1/21_8:00	1361
2015/1/21_8:15	1362
2015/1/21_8:30	1363
2015/1/21_8:45	1364
2015/1/21_9:00	1365
2015/1/21_9:15	1366
2015/1/21_9:30	1367
2015/1/21_9:45	1368
2015/1/22_0:00	1369
2015/1/22_0:15	1370
2015/1/22_0:30	1371
2015/1/22_0:45	1372
2015/1/22_10:00	1373
2015/1/22_10:15	1374
2015/1/22_10:30	1375
2015/1/22_10:45	1376
2015/1/22_11:00	1377
2015/1/22_11:15	1378
2015/1/22_11:30	1379
2015/1/22_11:45	1380
2015/1/22_12:00	1381
2015/1/22_12:15	1382
2015/1/22_12:30	1383
2015/1/22_12:45	1384
2015/1/22_13:00	1385
2015/1/22_13:15	1386
2015/1/22_13:30	1387
2015/1/22_13:45	1388
2015/1/22_14:00	1389
2015/1/22_14:15	1390
2015/1/22_14:30	1391
2015/1/22_14:45	1392
2015/1/22_15:00	1393
2015/1/22_15:15	1394
2015/1/22_15:30	1395
2015/1/22_15:45	1396
2015/1/22_16:00	1397
2015/1/22_16:15	1398
2015/1/22_16:30	1399
2015/1/22_16:45	1400
2015/1/22_17:00	1401
2015/1/22_17:15	1402
2015/1/22_17:30	1403
2015/1/22_17:45	1404
2015/1/22_18:00	1405
2015/1/22_18:15	1406
2015/1/22_18:30	1407
2015/1/22_18:45	1408
2015/1/22_19:00	1409
2015/1/22_19:15	1410
2015/1/22_19:30	1411
2015/1/22_19:45	1412
2015/1/22_1:00	1413
2015/1/22_1:15	1414
2015/1/22_1:30	1415
2015/1/22_1:45	1416
2015/1/22_20:00	1417
2015/1/22_20:15	1418
2015/1/22_20:30	1419
2015/1/22_20:45	1420
2015/1/22_21:00	1421
2015/1/22_21:15	1422
2015/1/22_21:30	1423
2015/1/22_21:45	1424
2015/1/22_22:00	1425
2015/1/22_22:15	1426
2015/1/22_22:30	1427
2015/1/22_22:45	1428
2015/1/22_23:00	1429
2015/1/22_23:15	1430
2015/1/22_23:30	1431
2015/1/22_23:45	1432
2015/1/22_2:00	1433
2015/1/22_2:15	1434
2015/1/22_2:30	1435
2015/1/22_2:45	1436
2015/1/22_3:00	1437
2015/1/22_3:15	1438
2015/1/22_3:30	1439
2015/1/22_3:45	1440
2015/1/22_4:00	1441
2015/1/22_4:15	1442
2015/1/22_4:30	1443
2015/1/22_4:45	1444
2015/1/22_5:00	1445
2015/1/22_5:15	1446
2015/1/22_5:30	1447
2015/1/22_5:45	1448
2015/1/22_6:00	1449
2015/1/22_6:15	1450
2015/1/22_6:30	1451
2015/1/22_6:45	1452
2015/1/22_7:00	1453
2015/1/22_7:15	1454
2015/1/22_7:30	1455
2015/1/22_7:45	1456
2015/1/22_8:00	1457
2015/1/22_8:15	1458
2015/1/22_8:30	1459
2015/1/22_8:45	1460
2015/1/22_9:00	1461
2015/1/22_9:15	1462
2015/1/22_9:30	1463
2015/1/22_9:45	1464
2015/1/23_0:00	1465
2015/1/23_0:15	1466
2015/1/23_0:30	1467
2015/1/23_0:45	1468
2015/1/23_10:00	1469
2015/1/23_10:15	1470
2015/1/23_10:30	1471
2015/1/23_10:45	1472
2015/1/23_11:00	1473
2015/1/23_11:15	1474
2015/1/23_11:30	1475
2015/1/23_11:45	1476
2015/1/23_12:00	1477
2015/1/23_12:15	1478
2015/1/23_12:30	1479
2015/1/23_12:45	1480
2015/1/23_13:00	1481
2015/1/23_13:15	1482
2015/1/23_13:30	1483
2015/1/23_13:45	1484
2015/1/23_14:00	1485
2015/1/23_14:15	1486
2015/1/23_14:30	1487
2015/1/23_14:45	1488
2015/1/23_15:00	1489
2015/1/23_15:15	1490
2015/1/23_15:30	1491
2015/1/23_15:45	1492
2015/1/23_16:00	1493
2015/1/23_16:15	1494
2015/1/23_16:30	1495
2015/1/23_16:45	1496
2015/1/23_17:00	1497
2015/1/23_17:15	1498
2015/1/23_17:30	1499
2015/1/23_17:45	1500
2015/1/23_18:00	1501
2015/1/23_18:15	1502
2015/1/23_18:30	1503
2015/1/23_18:45	1504
2015/1/23_19:00	1505
2015/1/23_19:15	1506
2015/1/23_19:30	1507
2015/1/23_19:45	1508
2015/1/23_1:00	1509
2015/1/23_1:15	1510
2015/1/23_1:30	1511
2015/1/23_1:45	1512
2015/1/23_20:00	1513
2015/1/23_20:15	1514
2015/1/23_20:30	1515
2015/1/23_20:45	1516
2015/1/23_21:00	1517
2015/1/23_21:15	1518
2015/1/23_21:30	1519
2015/1/23_21:45	1520
2015/1/23_22:00	1521
2015/1/23_22:15	1522
2015/1/23_22:30	1523
2015/1/23_22:45	1524
2015/1/23_23:00	1525
2015/1/23_23:15	1526
2015/1/23_23:30	1527
2015/1/23_23:45	1528
2015/1/23_2:00	1529
2015/1/23_2:15	1530
2015/1/23_2:30	1531
2015/1/23_2:45	1532
2015/1/23_3:00	1533
2015/1/23_3:15	1534
2015/1/23_3:30	1535
2015/1/23_3:45	1536
2015/1/23_4:00	1537
2015/1/23_4:15	1538
2015/1/23_4:30	1539
2015/1/23_4:45	1540
2015/1/23_5:00	1541
2015/1/23_5:15	1542
2015/1/23_5:30	1543
2015/1/23_5:45	1544
2015/1/23_6:00	1545
2015/1/23_6:15	1546
2015/1/23_6:30	1547
2015/1/23_6:45	1548
2015/1/23_7:00	1549
2015/1/23_7:15	1550
2015/1/23_7:30	1551
2015/1/23_7:45	1552
2015/1/23_8:00	1553
2015/1/23_8:15	1554
2015/1/23_8:30	1555
2015/1/23_8:45	1556
2015/1/23_9:00	1557
2015/1/23_9:15	1558
2015/1/23_9:30	1559
2015/1/23_9:45	1560
2015/1/24_0:00	1561
2015/1/24_0:15	1562
2015/1/24_0:30	1563
2015/1/24_0:45	1564
2015/1/24_10:00	1565
2015/1/24_10:15	1566
2015/1/24_10:30	1567
2015/1/24_10:45	1568
2015/1/24_11:00	1569
2015/1/24_11:15	1570
2015/1/24_11:30	1571
2015/1/24_11:45	1572
2015/1/24_12:00	1573
2015/1/24_12:15	1574
2015/1/24_12:30	1575
2015/1/24_12:45	1576
2015/1/24_13:00	1577
2015/1/24_13:15	1578
2015/1/24_13:30	1579
2015/1/24_13:45	1580
2015/1/24_14:00	1581
2015/1/24_14:15	1582
2015/1/24_14:30	1583
2015/1/24_14:45	1584
2015/1/24_15:00	1585
2015/1/24_15:15	1586
2015/1/24_15:30	1587
2015/1/24_15:45	1588
2015/1/24_16:00	1589
2015/1/24_16:15	1590
2015/1/24_16:30	1591
2015/1/24_16:45	1592
2015/1/24_17:00	1593
2015/1/24_17:15	1594
2015/1/24_17:30	1595
2015/1/24_17:45	1596
2015/1/24_18:00	1597
2015/1/24_18:15	1598
2015/1/24_18:30	1599
2015/1/24_18:45	1600
2015/1/24_19:00	1601
2015/1/24_19:15	1602
2015/1/24_19:30	1603
2015/1/24_19:45	1604
2015/1/24_1:00	1605
2015/1/24_1:15	1606
2015/1/24_1:30	1607
2015/1/24_1:45	1608
2015/1/24_20:00	1609
2015/1/24_20:15	1610
2015/1/24_20:30	1611
2015/1/24_20:45	1612
2015/1/24_21:00	1613
2015/1/24_21:15	1614
2015/1/24_21:30	1615
2015/1/24_21:45	1616
2015/1/24_22:00	1617
2015/1/24_22:15	1618
2015/1/24_22:30	1619
2015/1/24_22:45	1620
2015/1/24_23:00	1621
2015/1/24_23:15	1622
2015/1/24_23:30	1623
2015/1/24_23:45	1624
2015/1/24_2:00	1625
2015/1/24_2:15	1626
2015/1/24_2:30	1627
2015/1/24_2:45	1628
2015/1/24_3:00	1629
2015/1/24_3:15	1630
2015/1/24_3:30	1631
2015/1/24_3:45	1632
2015/1/24_4:00	1633
2015/1/24_4:15	1634
2015/1/24_4:30	1635
2015/1/24_4:45	1636
2015/1/24_5:00	1637
2015/1/24_5:15	1638
2015/1/24_5:30	1639
2015/1/24_5:45	1640
2015/1/24_6:00	1641
2015/1/24_6:15	1642
2015/1/24_6:30	1643
2015/1/24_6:45	1644
2015/1/24_7:00	1645
2015/1/24_7:15	1646
2015/1/24_7:30	1647
2015/1/24_7:45	1648
2015/1/24_8:00	1649
2015/1/24_8:15	1650
2015/1/24_8:30	1651
2015/1/24_8:45	1652
2015/1/24_9:00	1653
2015/1/24_9:15	1654
2015/1/24_9:30	1655
2015/1/24_9:45	1656
2015/1/25_0:00	1657
2015/1/25_0:15	1658
2015/1/25_0:30	1659
2015/1/25_0:45	1660
2015/1/25_10:00	1661
2015/1/25_10:15	1662
2015/1/25_10:30	1663
2015/1/25_10:45	1664
2015/1/25_11:00	1665
2015/1/25_11:15	1666
2015/1/25_11:30	1667
2015/1/25_11:45	1668
2015/1/25_12:00	1669
2015/1/25_12:15	1670
2015/1/25_12:30	1671
2015/1/25_12:45	1672
2015/1/25_13:00	1673
2015/1/25_13:15	1674
2015/1/25_13:30	1675
2015/1/25_13:45	1676
2015/1/25_14:00	1677
2015/1/25_14:15	1678
2015/1/25_14:30	1679
2015/1/25_14:45	1680
2015/1/25_15:00	1681
2015/1/25_15:15	1682
2015/1/25_15:30	1683
2015/1/25_15:45	1684
2015/1/25_16:00	1685
2015/1/25_16:15	1686
2015/1/25_16:30	1687
2015/1/25_16:45	1688
2015/1/25_17:00	1689
2015/1/25_17:15	1690
2015/1/25_17:30	1691
2015/1/25_17:45	1692
2015/1/25_18:00	1693
2015/1/25_18:15	1694
2015/1/25_18:30	1695
2015/1/25_18:45	1696
2015/1/25_19:00	1697
2015/1/25_19:15	1698
2015/1/25_19:30	1699
2015/1/25_19:45	1700
2015/1/25_1:00	1701
2015/1/25_1:15	1702
2015/1/25_1:30	1703
2015/1/25_1:45	1704
2015/1/25_20:00	1705
2015/1/25_20:15	1706
2015/1/25_20:30	1707
2015/1/25_20:45	1708
2015/1/25_21:00	1709
2015/1/25_21:15	1710
2015/1/25_21:30	1711
2015/1/25_21:45	1712
2015/1/25_22:00	1713
2015/1/25_22:15	1714
2015/1/25_22:30	1715
2015/1/25_22:45	1716
2015/1/25_23:00	1717
2015/1/25_23:15	1718
2015/1/25_23:30	1719
2015/1/25_23:45	1720
2015/1/25_2:00	1721
2015/1/25_2:15	1722
2015/1/25_2:30	1723
2015/1/25_2:45	1724
2015/1/25_3:00	1725
2015/1/25_3:15	1726
2015/1/25_3:30	1727
2015/1/25_3:45	1728
2015/1/25_4:00	1729
2015/1/25_4:15	1730
2015/1/25_4:30	1731
2015/1/25_4:45	1732
2015/1/25_5:00	1733
2015/1/25_5:15	1734
2015/1/25_5:30	1735
2015/1/25_5:45	1736
2015/1/25_6:00	1737
2015/1/25_6:15	1738
2015/1/25_6:30	1739
2015/1/25_6:45	1740
2015/1/25_7:00	1741
2015/1/25_7:15	1742
2015/1/25_7:30	1743
2015/1/25_7:45	1744
2015/1/25_8:00	1745
2015/1/25_8:15	1746
2015/1/25_8:30	1747
2015/1/25_8:45	1748
2015/1/25_9:00	1749
2015/1/25_9:15	1750
2015/1/25_9:30	1751
2015/1/25_9:45	1752
2015/1/26_0:00	1753
2015/1/26_0:15	1754
2015/1/26_0:30	1755
2015/1/26_0:45	1756
2015/1/26_10:00	1757
2015/1/26_10:15	1758
2015/1/26_10:30	1759
2015/1/26_10:45	1760
2015/1/26_11:00	1761
2015/1/26_11:15	1762
2015/1/26_11:30	1763
2015/1/26_11:45	1764
2015/1/26_12:00	1765
2015/1/26_12:15	1766
2015/1/26_12:30	1767
2015/1/26_12:45	1768
2015/1/26_13:00	1769
2015/1/26_13:15	1770
2015/1/26_13:30	1771
2015/1/26_13:45	1772
2015/1/26_14:00	1773
2015/1/26_14:15	1774
2015/1/26_14:30	1775
2015/1/26_14:45	1776
2015/1/26_15:00	1777
2015/1/26_15:15	1778
2015/1/26_15:30	1779
2015/1/26_15:45	1780
2015/1/26_16:00	1781
2015/1/26_16:15	1782
2015/1/26_16:30	1783
2015/1/26_16:45	1784
2015/1/26_17:00	1785
2015/1/26_17:15	1786
2015/1/26_17:30	1787
2015/1/26_17:45	1788
2015/1/26_18:00	1789
2015/1/26_18:15	1790
2015/1/26_18:30	1791
2015/1/26_18:45	1792
2015/1/26_19:00	1793
2015/1/26_19:15	1794
2015/1/26_19:30	1795
2015/1/26_19:45	1796
2015/1/26_1:00	1797
2015/1/26_1:15	1798
2015/1/26_1:30	1799
2015/1/26_1:45	1800
2015/1/26_20:00	1801
2015/1/26_20:15	1802
2015/1/26_20:30	1803
2015/1/26_20:45	1804
2015/1/26_21:00	1805
2015/1/26_21:15	1806
2015/1/26_21:30	1807
2015/1/26_21:45	1808
2015/1/26_22:00	1809
2015/1/26_22:15	1810
2015/1/26_22:30	1811
2015/1/26_22:45	1812
2015/1/26_23:00	1813
2015/1/26_23:15	1814
2015/1/26_23:30	1815
2015/1/26_23:45	1816
2015/1/26_2:00	1817
2015/1/26_2:15	1818
2015/1/26_2:30	1819
2015/1/26_2:45	1820
2015/1/26_3:00	1821
2015/1/26_3:15	1822
2015/1/26_3:30	1823
2015/1/26_3:45	1824
2015/1/26_4:00	1825
2015/1/26_4:15	1826
2015/1/26_4:30	1827
2015/1/26_4:45	1828
2015/1/26_5:00	1829
2015/1/26_5:15	1830
2015/1/26_5:30	1831
2015/1/26_5:45	1832
2015/1/26_6:00	1833
2015/1/26_6:15	1834
2015/1/26_6:30	1835
2015/1/26_6:45	1836
2015/1/26_7:00	1837
2015/1/26_7:15	1838
2015/1/26_7:30	1839
2015/1/26_7:45	1840
2015/1/26_8:00	1841
2015/1/26_8:15	1842
2015/1/26_8:30	1843
2015/1/26_8:45	1844
2015/1/26_9:00	1845
2015/1/26_9:15	1846
2015/1/26_9:30	1847
2015/1/26_9:45	1848
2015/1/27_0:00	1849
2015/1/27_0:15	1850
2015/1/27_0:30	1851
2015/1/27_0:45	1852
2015/1/27_10:00	1853
2015/1/27_10:15	1854
2015/1/27_10:30	1855
2015/1/27_10:45	1856
2015/1/27_11:00	1857
2015/1/27_11:15	1858
2015/1/27_11:30	1859
2015/1/27_11:45	1860
2015/1/27_12:00	1861
2015/1/27_12:15	1862
2015/1/27_12:30	1863
2015/1/27_12:45	1864
2015/1/27_13:00	1865
2015/1/27_13:15	1866
2015/1/27_13:30	1867
2015/1/27_13:45	1868
2015/1/27_14:00	1869
2015/1/27_14:15	1870
2015/1/27_14:30	1871
2015/1/27_14:45	1872
2015/1/27_15:00	1873
2015/1/27_15:15	1874
2015/1/27_15:30	1875
2015/1/27_15:45	1876
2015/1/27_16:00	1877
2015/1/27_16:15	1878
2015/1/27_16:30	1879
2015/1/27_16:45	1880
2015/1/27_17:00	1881
2015/1/27_17:15	1882
2015/1/27_17:30	1883
2015/1/27_17:45	1884
2015/1/27_18:00	1885
2015/1/27_18:15	1886
2015/1/27_18:30	1887
2015/1/27_18:45	1888
2015/1/27_19:00	1889
2015/1/27_19:15	1890
2015/1/27_19:30	1891
2015/1/27_19:45	1892
2015/1/27_1:00	1893
2015/1/27_1:15	1894
2015/1/27_1:30	1895
2015/1/27_1:45	1896
2015/1/27_20:00	1897
2015/1/27_20:15	1898
2015/1/27_20:30	1899
2015/1/27_20:45	1900
2015/1/27_21:00	1901
2015/1/27_21:15	1902
2015/1/27_21:30	1903
2015/1/27_21:45	1904
2015/1/27_22:00	1905
2015/1/27_22:15	1906
2015/1/27_22:30	1907
2015/1/27_22:45	1908
2015/1/27_23:00	1909
2015/1/27_23:15	1910
2015/1/27_23:30	1911
2015/1/27_23:45	1912
2015/1/27_2:00	1913
2015/1/27_2:15	1914
2015/1/27_2:30	1915
2015/1/27_2:45	1916
2015/1/27_3:00	1917
2015/1/27_3:15	1918
2015/1/27_3:30	1919
2015/1/27_3:45	1920
2015/1/27_4:00	1921
2015/1/27_4:15	1922
2015/1/27_4:30	1923
2015/1/27_4:45	1924
2015/1/27_5:00	1925
2015/1/27_5:15	1926
2015/1/27_5:30	1927
2015/1/27_5:45	1928
2015/1/27_6:00	1929
2015/1/27_6:15	1930
2015/1/27_6:30	1931
2015/1/27_6:45	1932
2015/1/27_7:00	1933
2015/1/27_7:15	1934
2015/1/27_7:30	1935
2015/1/27_7:45	1936
2015/1/27_8:00	1937
2015/1/27_8:15	1938
2015/1/27_8:30	1939
2015/1/27_8:45	1940
2015/1/27_9:00	1941
2015/1/27_9:15	1942
2015/1/27_9:30	1943
2015/1/27_9:45	1944
2015/1/28_0:00	1945
2015/1/28_0:15	1946
2015/1/28_0:30	1947
2015/1/28_0:45	1948
2015/1/28_10:00	1949
2015/1/28_10:15	1950
2015/1/28_10:30	1951
2015/1/28_10:45	1952
2015/1/28_11:00	1953
2015/1/28_11:15	1954
2015/1/28_11:30	1955
2015/1/28_11:45	1956
2015/1/28_12:00	1957
2015/1/28_12:15	1958
2015/1/28_12:30	1959
2015/1/28_12:45	1960
2015/1/28_13:00	1961
2015/1/28_13:15	1962
2015/1/28_13:30	1963
2015/1/28_13:45	1964
2015/1/28_14:00	1965
2015/1/28_14:15	1966
2015/1/28_14:30	1967
2015/1/28_14:45	1968
2015/1/28_15:00	1969
2015/1/28_15:15	1970
2015/1/28_15:30	1971
2015/1/28_15:45	1972
2015/1/28_16:00	1973
2015/1/28_16:15	1974
2015/1/28_16:30	1975
2015/1/28_16:45	1976
2015/1/28_17:00	1977
2015/1/28_17:15	1978
2015/1/28_17:30	1979
2015/1/28_17:45	1980
2015/1/28_18:00	1981
2015/1/28_18:15	1982
2015/1/28_18:30	1983
2015/1/28_18:45	1984
2015/1/28_19:00	1985
2015/1/28_19:15	1986
2015/1/28_19:30	1987
2015/1/28_19:45	1988
2015/1/28_1:00	1989
2015/1/28_1:15	1990
2015/1/28_1:30	1991
2015/1/28_1:45	1992
2015/1/28_20:00	1993
2015/1/28_20:15	1994
2015/1/28_20:30	1995
2015/1/28_20:45	1996
2015/1/28_21:00	1997
2015/1/28_21:15	1998
2015/1/28_21:30	1999
[truncated: 1,001 more rows]
