# Supplementary material for: Traffic data imputation via knowledge graph-enhanced generative adversarial network
Source: PeerJ Comput Sci. 2024 Oct 14;10:e2408. doi: 10.7717/peerj-cs.2408 (PMC11623069; doi:10.7717/peerj-cs.2408)
Supplement: Supplemental Information 1 [file peerj-cs-10-2408-s001.zip › ABiL_GAN/sz_data/KG/sz_assist_kg.csv]

90217	adj	95968
90217	adj	95969
90218	adj	90219
90218	adj	90220
90218	adj	92899
90218	adj	92900
90219	adj	90218
90219	adj	90220
90219	adj	92856
90219	adj	93851
90219	adj	93852
90220	adj	90218
90220	adj	90219
90220	adj	90221
90221	adj	90220
90221	adj	95068
90221	adj	95069
90221	adj	95070
90222	adj	90223
90222	adj	90224
90222	adj	116097
90223	adj	90222
90223	adj	90224
90224	adj	90222
90224	adj	90223
90224	adj	90225
90224	adj	90226
90225	adj	90224
90225	adj	90226
90225	adj	95501
90225	adj	95502
90225	adj	95503
90226	adj	90224
90226	adj	90225
90226	adj	116220
92231	adj	116220
92231	adj	117189
92237	adj	102138
92237	adj	111380
92241	adj	103763
92241	adj	103764
92241	adj	112746
92688	adj	92689
92688	adj	92690
92688	adj	92691
92689	adj	92688
92689	adj	92690
92689	adj	92691
92689	adj	95070
92689	adj	103765
92690	adj	92688
92690	adj	92689
92690	adj	92691
92690	adj	92694
92690	adj	92697
92691	adj	92688
92691	adj	92689
92691	adj	92690
92691	adj	92692
92691	adj	92693
92692	adj	92691
92692	adj	92693
92692	adj	111369
92693	adj	92691
92693	adj	92692
92694	adj	92690
92694	adj	92695
92694	adj	92696
92694	adj	92697
92695	adj	92694
92695	adj	92696
92695	adj	99907
92695	adj	99909
92695	adj	99910
92696	adj	92694
92696	adj	92695
92697	adj	92690
92697	adj	92694
92697	adj	99881
92697	adj	99902
92858	adj	92878
92858	adj	93220
92876	adj	92877
92876	adj	92878
92876	adj	92881
92877	adj	92876
92877	adj	92878
92877	adj	92883
92878	adj	92858
92878	adj	92876
92878	adj	92877
92878	adj	93220
92881	adj	92876
92881	adj	92899
92883	adj	92877
92883	adj	102121
92883	adj	102124
92899	adj	90218
92899	adj	92881
92899	adj	92900
92900	adj	90218
92900	adj	92899
92900	adj	101301
92900	adj	102121
93220	adj	92858
93220	adj	92878
93220	adj	116219
93851	adj	90219
93851	adj	93852
93851	adj	101298
93851	adj	101300
93852	adj	90219
93852	adj	93851
93852	adj	96475
93852	adj	96484
94159	adj	94160
94159	adj	94161
94159	adj	94162
94159	adj	98668
94159	adj	98669
94160	adj	94159
94160	adj	94161
94160	adj	94162
94160	adj	95970
94161	adj	94159
94161	adj	94160
94161	adj	94162
94161	adj	95968
94162	adj	94159
94162	adj	94160
94162	adj	94161
94162	adj	94163
94162	adj	94164
94163	adj	94162
94163	adj	94164
94163	adj	98670
94163	adj	102120
94164	adj	94162
94164	adj	94163
94164	adj	95068
94164	adj	103765
95068	adj	90221
95068	adj	94164
95068	adj	95069
95068	adj	95070
95068	adj	103765
95069	adj	90221
95069	adj	95068
95069	adj	95070
95069	adj	95071
95069	adj	95072
95069	adj	95073
95070	adj	90221
95070	adj	92689
95070	adj	95068
95070	adj	95069
95070	adj	103765
95071	adj	95069
95071	adj	95072
95071	adj	95073
95071	adj	95075
95072	adj	95069
95072	adj	95071
95072	adj	95073
95072	adj	99880
95072	adj	99882
95073	adj	95069
95073	adj	95071
95073	adj	95072
95073	adj	99880
95073	adj	99881
95075	adj	95071
95075	adj	112727
95501	adj	90225
95501	adj	95502
95501	adj	95503
95501	adj	95504
95501	adj	95505
95502	adj	90225
95502	adj	95501
95502	adj	95503
95502	adj	95506
95502	adj	95507
95503	adj	90225
95503	adj	95501
95503	adj	95502
95503	adj	95598
95503	adj	95933
95504	adj	95501
95504	adj	95505
95505	adj	95501
95505	adj	95504
95505	adj	95506
95505	adj	95508
95506	adj	95502
95506	adj	95505
95506	adj	95507
95506	adj	95508
95507	adj	95502
95507	adj	95506
95507	adj	95933
95507	adj	95934
95508	adj	95505
95508	adj	95506
95508	adj	95935
95508	adj	95936
95570	adj	95571
95570	adj	95598
95570	adj	95599
95571	adj	95570
95571	adj	95934
95571	adj	95935
95598	adj	95503
95598	adj	95570
95598	adj	95599
95598	adj	95933
95599	adj	95570
95599	adj	95598
95599	adj	116221
95915	adj	99905
95915	adj	99910
95933	adj	95503
95933	adj	95507
95933	adj	95598
95933	adj	95934
95934	adj	95507
95934	adj	95571
95934	adj	95933
95934	adj	95935
95935	adj	95508
95935	adj	95571
95935	adj	95934
95935	adj	95936
95936	adj	95508
95936	adj	95935
95968	adj	90217
95968	adj	94161
95968	adj	95969
95969	adj	90217
95969	adj	95968
95969	adj	116098
95970	adj	94160
95970	adj	98671
95975	adj	97349
95975	adj	103351
96475	adj	93852
96475	adj	96478
96475	adj	96484
96478	adj	96475
96478	adj	96485
96478	adj	96486
96484	adj	93852
96484	adj	96475
96485	adj	96478
96485	adj	96486
96486	adj	96478
96486	adj	96485
96486	adj	112141
96486	adj	112727
96758	adj	96760
96758	adj	96761
96760	adj	96758
96760	adj	96761
96761	adj	96758
96761	adj	96760
96761	adj	102128
96761	adj	102129
97349	adj	95975
97349	adj	103351
98662	adj	99630
98662	adj	99631
98662	adj	99632
98666	adj	99629
98666	adj	99631
98668	adj	94159
98668	adj	98669
98668	adj	99628
98668	adj	99630
98669	adj	94159
98669	adj	98668
98669	adj	98670
98670	adj	94163
98670	adj	98669
98670	adj	102120
98671	adj	95970
98671	adj	98672
98672	adj	98671
98672	adj	99627
98672	adj	99628
98672	adj	99629
99627	adj	98672
99627	adj	99628
99627	adj	99629
99628	adj	98668
99628	adj	98672
99628	adj	99627
99628	adj	99629
99628	adj	99630
99629	adj	98666
99629	adj	98672
99629	adj	99627
99629	adj	99628
99629	adj	99631
99630	adj	98662
99630	adj	98668
99630	adj	99628
99630	adj	99631
99630	adj	99632
99631	adj	98662
99631	adj	98666
99631	adj	99629
99631	adj	99630
99631	adj	99632
99632	adj	98662
99632	adj	99630
99632	adj	99631
99880	adj	95072
99880	adj	95073
99880	adj	99881
99880	adj	99882
99881	adj	92697
99881	adj	95073
99881	adj	99880
99881	adj	99902
99882	adj	95072
99882	adj	99880
99882	adj	103763
99882	adj	111973
99882	adj	111974
99902	adj	92697
99902	adj	99881
99902	adj	99903
99902	adj	99906
99902	adj	99907
99903	adj	99902
99903	adj	99904
99903	adj	99905
99903	adj	99906
99903	adj	99907
99904	adj	99903
99904	adj	99905
99904	adj	111974
99904	adj	112728
99905	adj	95915
99905	adj	99903
99905	adj	99904
99905	adj	99910
99906	adj	99902
99906	adj	99903
99906	adj	99907
99907	adj	92695
99907	adj	99902
99907	adj	99903
99907	adj	99906
99907	adj	99909
99907	adj	99910
99909	adj	92695
99909	adj	99907
99909	adj	99910
99910	adj	92695
99910	adj	95915
99910	adj	99905
99910	adj	99907
99910	adj	99909
99953	adj	116100
101297	adj	101298
101297	adj	101299
101297	adj	101303
101297	adj	102122
101298	adj	93851
101298	adj	101297
101298	adj	101299
101298	adj	101300
101299	adj	101297
101299	adj	101298
101300	adj	93851
101300	adj	101298
101300	adj	101305
101300	adj	102122
101300	adj	102123
101301	adj	92900
101301	adj	101302
101301	adj	101303
101301	adj	102121
101302	adj	101301
101302	adj	101303
101302	adj	101304
101302	adj	101305
101303	adj	101297
101303	adj	101301
101303	adj	101302
101303	adj	102122
101304	adj	101302
101304	adj	101305
101304	adj	101306
101304	adj	101307
101305	adj	101300
101305	adj	101302
101305	adj	101304
101305	adj	102122
101305	adj	102123
101306	adj	101304
101306	adj	101307
101307	adj	101304
101307	adj	101306
102120	adj	94163
102120	adj	98670
102120	adj	111969
102121	adj	92883
102121	adj	92900
102121	adj	101301
102121	adj	102124
102122	adj	101297
102122	adj	101300
102122	adj	101303
102122	adj	101305
102122	adj	102123
102123	adj	101300
102123	adj	101305
102123	adj	102122
102124	adj	92883
102124	adj	102121
102124	adj	112671
102128	adj	96761
102128	adj	102129
102129	adj	96761
102129	adj	102128
102129	adj	111973
102129	adj	116157
102134	adj	102137
102134	adj	102138
102137	adj	102134
102137	adj	102138
102137	adj	116221
102137	adj	117189
102138	adj	92237
102138	adj	102134
102138	adj	102137
102138	adj	111380
103351	adj	95975
103351	adj	97349
103351	adj	112101
103351	adj	112102
103351	adj	112103
103763	adj	92241
103763	adj	99882
103763	adj	103764
103763	adj	111973
103763	adj	111974
103764	adj	92241
103764	adj	103763
103765	adj	92689
103765	adj	94164
103765	adj	95068
103765	adj	95070
104638	adj	116099
111369	adj	92692
111369	adj	111370
111369	adj	111969
111370	adj	111369
111370	adj	111969
111380	adj	92237
111380	adj	102138
111969	adj	102120
111969	adj	111369
111969	adj	111370
111973	adj	99882
111973	adj	102129
111973	adj	103763
111973	adj	111974
111973	adj	116157
111974	adj	99882
111974	adj	99904
111974	adj	103763
111974	adj	111973
111974	adj	112728
112101	adj	103351
112101	adj	112102
112101	adj	112103
112102	adj	103351
112102	adj	112101
112102	adj	112103
112103	adj	103351
112103	adj	112101
112103	adj	112102
112138	adj	112139
112138	adj	112140
112139	adj	112138
112139	adj	112140
112139	adj	112141
112139	adj	112142
112140	adj	112138
112140	adj	112139
112140	adj	112142
112141	adj	96486
112141	adj	112139
112141	adj	112142
112141	adj	112727
112142	adj	112139
112142	adj	112140
112142	adj	112141
112671	adj	102124
112727	adj	95075
112727	adj	96486
112727	adj	112141
112728	adj	99904
112728	adj	111974
116097	adj	90222
116097	adj	116098
116097	adj	116099
116098	adj	95969
116098	adj	116097
116098	adj	116099
116099	adj	104638
116099	adj	116097
116099	adj	116098
116100	adj	99953
116100	adj	116219
116157	adj	102129
116157	adj	111973
116219	adj	93220
116219	adj	116100
116220	adj	90226
116220	adj	92231
116220	adj	117189
116221	adj	95599
116221	adj	102137
116221	adj	117189
117189	adj	92231
117189	adj	102137
117189	adj	116220
117189	adj	116221
90217	4	ס�޷���
90217	31	��˾��ҵ
90217	17	ҽ�Ʒ���
90217	1	��������
90217	19	�������
90217	39	�������
90217	34	��������
90222	1	������Ϣ
90222	1	�������
90226	1	ס�޷���
90226	1	������Ϣ
90226	1	�������
90226	1	�������
92231	5	��ͨ��ʩ����
92231	1	ס�޷���
92231	13	������Ϣ
92231	3	ҽ�Ʒ���
92231	3	�������
92231	4	�������
92231	3	��������
92237	2	��ͨ��ʩ����
92237	1	ס�޷���
92237	9	��˾��ҵ
92237	14	������Ϣ
92237	1	ҽ�Ʒ���
92237	2	��������
92237	2	�������
92237	11	�������
92237	14	��������
92241	1	��ͨ��ʩ����
92241	1	ס�޷���
92241	1	��˾��ҵ
92241	7	������Ϣ
92241	2	ҽ�Ʒ���
92241	3	�������
92241	5	�������
92241	11	��������
92691	1	�������
92692	2	ס�޷���
92692	7	������Ϣ
92692	4	ҽ�Ʒ���
92692	4	�������
92692	3	��������
92693	2	��ͨ��ʩ����
92693	12	��˾��ҵ
92693	8	������Ϣ
92693	1	��������
92693	19	�������
92693	6	�������
92693	12	��������
92694	2	ס�޷���
92694	2	��˾��ҵ
92694	1	������Ϣ
92694	3	��������
92696	1	��ͨ��ʩ����
92696	2	ס�޷���
92696	6	��˾��ҵ
92696	2	������Ϣ
92696	2	ҽ�Ʒ���
92696	2	�������
92696	3	�������
92696	7	��������
92856	1	ס�޷���
92856	1	��˾��ҵ
92856	1	�������
92856	2	��������
92858	2	��ͨ��ʩ����
92858	5	ס�޷���
92858	10	��˾��ҵ
92858	1	ҽ�Ʒ���
92858	54	�������
92858	11	�������
92858	13	��������
93852	1	��������
95504	2	��ͨ��ʩ����
95504	3	��˾��ҵ
95504	2	�������
95504	1	�������
95504	2	��������
95570	2	������Ϣ
95915	3	��ͨ��ʩ����
95915	2	ס�޷���
95915	2	��˾��ҵ
95915	5	������Ϣ
95915	2	ҽ�Ʒ���
95915	1	�������
95915	2	�������
95915	4	��������
95936	1	��ͨ��ʩ����
95936	3	������Ϣ
95936	1	�������
95936	1	�������
95975	1	�������
95975	1	��������
97349	1	�������
98666	3	�������
98668	1	ס�޷���
98668	1	��������
99627	4	ס�޷���
99627	4	��˾��ҵ
99627	2	�������
99627	2	��������
99902	2	��ͨ��ʩ����
99903	2	��ͨ��ʩ����
99903	2	������Ϣ
99903	1	�������
99903	3	��������
99907	1	��˾��ҵ
99909	2	��ͨ��ʩ����
99909	6	��˾��ҵ
99909	4	������Ϣ
99909	2	ҽ�Ʒ���
99909	1	��������
99909	7	�������
99909	4	�������
99909	8	��������
99910	1	��ͨ��ʩ����
99910	1	������Ϣ
99910	1	��������
99953	12	��ͨ��ʩ����
99953	10	ס�޷���
99953	14	��˾��ҵ
99953	47	������Ϣ
99953	4	ҽ�Ʒ���
99953	6	�������
99953	9	�������
99953	19	��������
102134	4	��ͨ��ʩ����
102134	3	ס�޷���
102134	6	��˾��ҵ
102134	23	������Ϣ
102134	2	ҽ�Ʒ���
102134	4	�������
102134	5	�������
102134	5	��������
104638	1	��ͨ��ʩ����
104638	1	ס�޷���
104638	6	������Ϣ
104638	1	ҽ�Ʒ���
104638	1	�������
104638	1	�������
104638	1	��������
111369	1	������Ϣ
111370	5	������Ϣ
111370	1	ҽ�Ʒ���
111370	1	�������
111370	2	��������
111380	6	��ͨ��ʩ����
111380	8	ס�޷���
111380	15	��˾��ҵ
111380	36	������Ϣ
111380	5	ҽ�Ʒ���
111380	6	�������
111380	5	�������
111380	17	��������
111974	3	������Ϣ
112101	1	��������
112728	1	��ͨ��ʩ����
112728	2	ס�޷���
112728	5	������Ϣ
112728	2	�������
112728	2	��������
112746	1	��˾��ҵ
112746	3	�������
112746	2	��������
116097	1	��˾��ҵ
116097	3	�������
116220	1	ҽ�Ʒ���
90217	2015/1/1_0:00	Clear.
90217	2015/1/1_0:15	Haze.
90217	2015/1/1_0:30	Haze.
90217	2015/1/1_0:45	Haze.
90217	2015/1/1_10:00	Sunny.
90217	2015/1/1_10:15	Sunny.
90217	2015/1/1_10:30	Sunny.
90217	2015/1/1_10:45	Sunny.
90217	2015/1/1_11:00	Sunny.
90217	2015/1/1_11:15	Sunny.
90217	2015/1/1_11:30	Sunny.
90217	2015/1/1_11:45	Sunny.
90217	2015/1/1_12:00	Sunny.
90217	2015/1/1_12:15	Passing_clouds.
90217	2015/1/1_12:30	Passing_clouds.
90217	2015/1/1_12:45	Passing_clouds.
90217	2015/1/1_13:00	Passing_clouds.
90217	2015/1/1_13:15	Passing_clouds.
90217	2015/1/1_13:30	Passing_clouds.
90217	2015/1/1_13:45	Passing_clouds.
90217	2015/1/1_14:00	Passing_clouds.
90217	2015/1/1_14:15	Sunny.
90217	2015/1/1_14:30	Sunny.
90217	2015/1/1_14:45	Sunny.
90217	2015/1/1_15:00	Sunny.
90217	2015/1/1_15:15	Passing_clouds.
90217	2015/1/1_15:30	Passing_clouds.
90217	2015/1/1_15:45	Passing_clouds.
90217	2015/1/1_16:00	Passing_clouds.
90217	2015/1/1_16:15	Sunny.
90217	2015/1/1_16:30	Sunny.
90217	2015/1/1_16:45	Sunny.
90217	2015/1/1_17:00	Sunny.
90217	2015/1/1_17:15	Clear.
90217	2015/1/1_17:30	Clear.
90217	2015/1/1_17:45	Clear.
90217	2015/1/1_18:00	Clear.
90217	2015/1/1_18:15	Clear.
90217	2015/1/1_18:30	Clear.
90217	2015/1/1_18:45	Clear.
90217	2015/1/1_19:00	Clear.
90217	2015/1/1_19:15	Clear.
90217	2015/1/1_19:30	Clear.
90217	2015/1/1_19:45	Clear.
90217	2015/1/1_1:00	Haze.
90217	2015/1/1_1:15	Clear.
90217	2015/1/1_1:30	Clear.
90217	2015/1/1_1:45	Clear.
90217	2015/1/1_20:00	Clear.
90217	2015/1/1_20:15	Clear.
90217	2015/1/1_20:30	Clear.
90217	2015/1/1_20:45	Clear.
90217	2015/1/1_21:00	Clear.
90217	2015/1/1_21:15	Clear.
90217	2015/1/1_21:30	Clear.
90217	2015/1/1_21:45	Clear.
90217	2015/1/1_22:00	Clear.
90217	2015/1/1_22:15	Clear.
90217	2015/1/1_22:30	Clear.
90217	2015/1/1_22:45	Clear.
90217	2015/1/1_23:00	Clear.
90217	2015/1/1_23:15	Clear.
90217	2015/1/1_23:30	Clear.
90217	2015/1/1_23:45	Clear.
90217	2015/1/1_2:00	Clear.
90217	2015/1/1_2:15	Clear.
90217	2015/1/1_2:30	Clear.
90217	2015/1/1_2:45	Clear.
90217	2015/1/1_3:00	Clear.
90217	2015/1/1_3:15	Clear.
90217	2015/1/1_3:30	Clear.
90217	2015/1/1_3:45	Clear.
90217	2015/1/1_4:00	Clear.
90217	2015/1/1_4:15	Clear.
90217	2015/1/1_4:30	Clear.
90217	2015/1/1_4:45	Clear.
90217	2015/1/1_5:00	Clear.
90217	2015/1/1_5:15	Clear.
90217	2015/1/1_5:30	Clear.
90217	2015/1/1_5:45	Clear.
90217	2015/1/1_6:00	Clear.
90217	2015/1/1_6:15	Clear.
90217	2015/1/1_6:30	Clear.
90217	2015/1/1_6:45	Clear.
90217	2015/1/1_7:00	Clear.
90217	2015/1/1_7:15	Sunny.
90217	2015/1/1_7:30	Sunny.
90217	2015/1/1_7:45	Sunny.
90217	2015/1/1_8:00	Sunny.
90217	2015/1/1_8:15	Sunny.
90217	2015/1/1_8:30	Sunny.
90217	2015/1/1_8:45	Sunny.
90217	2015/1/1_9:00	Sunny.
90217	2015/1/1_9:15	Sunny.
90217	2015/1/1_9:30	Sunny.
90217	2015/1/1_9:45	Sunny.
90217	2015/1/10_0:00	Haze.
90217	2015/1/10_0:15	Haze.
90217	2015/1/10_0:30	Haze.
90217	2015/1/10_0:45	Haze.
90217	2015/1/10_10:00	Clear.
90217	2015/1/10_10:15	Clear.
90217	2015/1/10_10:30	Clear.
90217	2015/1/10_10:45	Clear.
90217	2015/1/10_11:00	Clear.
90217	2015/1/10_11:15	Clear.
90217	2015/1/10_11:30	Clear.
90217	2015/1/10_11:45	Clear.
90217	2015/1/10_12:00	Clear.
90217	2015/1/10_12:15	Clear.
90217	2015/1/10_12:30	Clear.
90217	2015/1/10_12:45	Clear.
90217	2015/1/10_13:00	Clear.
90217	2015/1/10_13:15	Clear.
90217	2015/1/10_13:30	Clear.
90217	2015/1/10_13:45	Clear.
90217	2015/1/10_14:00	Clear.
90217	2015/1/10_14:15	Clear.
90217	2015/1/10_14:30	Clear.
90217	2015/1/10_14:45	Clear.
90217	2015/1/10_15:00	Clear.
90217	2015/1/10_15:15	Clear.
90217	2015/1/10_15:30	Clear.
90217	2015/1/10_15:45	Clear.
90217	2015/1/10_16:00	Clear.
90217	2015/1/10_16:15	Clear.
90217	2015/1/10_16:30	Clear.
90217	2015/1/10_16:45	Clear.
90217	2015/1/10_17:00	Clear.
90217	2015/1/10_17:15	Clear.
90217	2015/1/10_17:30	Clear.
90217	2015/1/10_17:45	Clear.
90217	2015/1/10_18:00	Clear.
90217	2015/1/10_18:15	Clear.
90217	2015/1/10_18:30	Clear.
90217	2015/1/10_18:45	Clear.
90217	2015/1/10_19:00	Clear.
90217	2015/1/10_19:15	Clear.
90217	2015/1/10_19:30	Clear.
90217	2015/1/10_19:45	Clear.
90217	2015/1/10_1:00	Haze.
90217	2015/1/10_1:15	Haze.
90217	2015/1/10_1:30	Haze.
90217	2015/1/10_1:45	Haze.
90217	2015/1/10_20:00	Clear.
90217	2015/1/10_20:15	Clear.
90217	2015/1/10_20:30	Clear.
90217	2015/1/10_20:45	Clear.
90217	2015/1/10_21:00	Clear.
90217	2015/1/10_21:15	Clear.
90217	2015/1/10_21:30	Clear.
90217	2015/1/10_21:45	Clear.
90217	2015/1/10_22:00	Clear.
90217	2015/1/10_22:15	Haze.
90217	2015/1/10_22:30	Haze.
90217	2015/1/10_22:45	Haze.
90217	2015/1/10_23:00	Haze.
90217	2015/1/10_23:15	Haze.
90217	2015/1/10_23:30	Haze.
90217	2015/1/10_23:45	Haze.
90217	2015/1/10_2:00	Haze.
90217	2015/1/10_2:15	Haze.
90217	2015/1/10_2:30	Haze.
90217	2015/1/10_2:45	Haze.
90217	2015/1/10_3:00	Haze.
90217	2015/1/10_3:15	Haze.
90217	2015/1/10_3:30	Haze.
90217	2015/1/10_3:45	Haze.
90217	2015/1/10_4:00	Haze.
90217	2015/1/10_4:15	Haze.
90217	2015/1/10_4:30	Haze.
90217	2015/1/10_4:45	Haze.
90217	2015/1/10_5:00	Haze.
90217	2015/1/10_5:15	Haze.
90217	2015/1/10_5:30	Haze.
90217	2015/1/10_5:45	Haze.
90217	2015/1/10_6:00	Haze.
90217	2015/1/10_6:15	Haze.
90217	2015/1/10_6:30	Haze.
90217	2015/1/10_6:45	Haze.
90217	2015/1/10_7:00	Haze.
90217	2015/1/10_7:15	Clear.
90217	2015/1/10_7:30	Clear.
90217	2015/1/10_7:45	Clear.
90217	2015/1/10_8:00	Clear.
90217	2015/1/10_8:15	Clear.
90217	2015/1/10_8:30	Clear.
90217	2015/1/10_8:45	Clear.
90217	2015/1/10_9:00	Clear.
90217	2015/1/10_9:15	Clear.
90217	2015/1/10_9:30	Clear.
90217	2015/1/10_9:45	Clear.
90217	2015/1/11_0:00	Haze.
90217	2015/1/11_0:15	Haze.
90217	2015/1/11_0:30	Haze.
90217	2015/1/11_0:45	Haze.
90217	2015/1/11_10:00	Haze.
90217	2015/1/11_10:15	Haze.
90217	2015/1/11_10:30	Haze.
90217	2015/1/11_10:45	Haze.
90217	2015/1/11_11:00	Haze.
90217	2015/1/11_11:15	Haze.
90217	2015/1/11_11:30	Haze.
90217	2015/1/11_11:45	Haze.
90217	2015/1/11_12:00	Haze.
90217	2015/1/11_12:15	Haze.
90217	2015/1/11_12:30	Haze.
90217	2015/1/11_12:45	Haze.
90217	2015/1/11_13:00	Haze.
90217	2015/1/11_13:15	Haze.
90217	2015/1/11_13:30	Haze.
90217	2015/1/11_13:45	Haze.
90217	2015/1/11_14:00	Haze.
90217	2015/1/11_14:15	Haze.
90217	2015/1/11_14:30	Haze.
90217	2015/1/11_14:45	Haze.
90217	2015/1/11_15:00	Haze.
90217	2015/1/11_15:15	Haze.
90217	2015/1/11_15:30	Haze.
90217	2015/1/11_15:45	Haze.
90217	2015/1/11_16:00	Haze.
90217	2015/1/11_16:15	Clear.
90217	2015/1/11_16:30	Clear.
90217	2015/1/11_16:45	Clear.
90217	2015/1/11_17:00	Clear.
90217	2015/1/11_17:15	Haze.
90217	2015/1/11_17:30	Haze.
90217	2015/1/11_17:45	Haze.
90217	2015/1/11_18:00	Haze.
90217	2015/1/11_18:15	Haze.
90217	2015/1/11_18:30	Haze.
90217	2015/1/11_18:45	Haze.
90217	2015/1/11_19:00	Haze.
90217	2015/1/11_19:15	Haze.
90217	2015/1/11_19:30	Haze.
90217	2015/1/11_19:45	Haze.
90217	2015/1/11_1:00	Haze.
90217	2015/1/11_1:15	Haze.
90217	2015/1/11_1:30	Haze.
90217	2015/1/11_1:45	Haze.
90217	2015/1/11_20:00	Haze.
90217	2015/1/11_20:15	Clear.
90217	2015/1/11_20:30	Clear.
90217	2015/1/11_20:45	Clear.
90217	2015/1/11_21:00	Clear.
90217	2015/1/11_21:15	Clear.
90217	2015/1/11_21:30	Clear.
90217	2015/1/11_21:45	Clear.
90217	2015/1/11_22:00	Clear.
90217	2015/1/11_22:15	Passing_clouds.
90217	2015/1/11_22:30	Passing_clouds.
90217	2015/1/11_22:45	Passing_clouds.
90217	2015/1/11_23:00	Passing_clouds.
90217	2015/1/11_23:15	Passing_clouds.
90217	2015/1/11_23:30	Passing_clouds.
90217	2015/1/11_23:45	Passing_clouds.
90217	2015/1/11_2:00	Haze.
90217	2015/1/11_2:15	Sprinkles._Passing_clouds.
90217	2015/1/11_2:30	Sprinkles._Passing_clouds.
90217	2015/1/11_2:45	Sprinkles._Passing_clouds.
90217	2015/1/11_3:00	Sprinkles._Passing_clouds.
90217	2015/1/11_3:15	Haze.
90217	2015/1/11_3:30	Haze.
90217	2015/1/11_3:45	Haze.
90217	2015/1/11_4:00	Haze.
90217	2015/1/11_4:15	Haze.
90217	2015/1/11_4:30	Haze.
90217	2015/1/11_4:45	Haze.
90217	2015/1/11_5:00	Haze.
90217	2015/1/11_5:15	Haze.
90217	2015/1/11_5:30	Haze.
90217	2015/1/11_5:45	Haze.
90217	2015/1/11_6:00	Haze.
90217	2015/1/11_6:15	Light_rain._Passing_clouds.
90217	2015/1/11_6:30	Light_rain._Passing_clouds.
90217	2015/1/11_6:45	Light_rain._Passing_clouds.
90217	2015/1/11_7:00	Light_rain._Passing_clouds.
90217	2015/1/11_7:15	Light_rain._Fog.
90217	2015/1/11_7:30	Light_rain._Fog.
90217	2015/1/11_7:45	Light_rain._Fog.
90217	2015/1/11_8:00	Light_rain._Fog.
90217	2015/1/11_8:15	Fog.
90217	2015/1/11_8:30	Fog.
90217	2015/1/11_8:45	Fog.
90217	2015/1/11_9:00	Fog.
90217	2015/1/11_9:15	Haze.
90217	2015/1/11_9:30	Haze.
90217	2015/1/11_9:45	Haze.
90217	2015/1/12_0:00	Passing_clouds.
90217	2015/1/12_0:15	Passing_clouds.
90217	2015/1/12_0:30	Passing_clouds.
90217	2015/1/12_0:45	Passing_clouds.
90217	2015/1/12_10:00	Light_rain._Mostly_cloudy.
90217	2015/1/12_10:15	Light_rain._Fog.
90217	2015/1/12_10:30	Light_rain._Fog.
90217	2015/1/12_10:45	Light_rain._Fog.
90217	2015/1/12_11:00	Light_rain._Fog.
90217	2015/1/12_11:15	Rain._Mostly_cloudy.
90217	2015/1/12_11:30	Rain._Mostly_cloudy.
90217	2015/1/12_11:45	Rain._Mostly_cloudy.
90217	2015/1/12_12:00	Rain._Mostly_cloudy.
90217	2015/1/12_12:15	Rain._Mostly_cloudy.
90217	2015/1/12_12:30	Rain._Mostly_cloudy.
90217	2015/1/12_12:45	Rain._Mostly_cloudy.
90217	2015/1/12_13:00	Rain._Mostly_cloudy.
90217	2015/1/12_13:15	Rain._Mostly_cloudy.
90217	2015/1/12_13:30	Rain._Mostly_cloudy.
90217	2015/1/12_13:45	Rain._Mostly_cloudy.
90217	2015/1/12_14:00	Rain._Mostly_cloudy.
90217	2015/1/12_14:15	Rain._Mostly_cloudy.
90217	2015/1/12_14:30	Rain._Mostly_cloudy.
90217	2015/1/12_14:45	Rain._Mostly_cloudy.
90217	2015/1/12_15:00	Rain._Mostly_cloudy.
90217	2015/1/12_15:15	Rain._Mostly_cloudy.
90217	2015/1/12_15:30	Rain._Mostly_cloudy.
90217	2015/1/12_15:45	Rain._Mostly_cloudy.
90217	2015/1/12_16:00	Rain._Mostly_cloudy.
90217	2015/1/12_16:15	Light_rain._Mostly_cloudy.
90217	2015/1/12_16:30	Light_rain._Mostly_cloudy.
90217	2015/1/12_16:45	Light_rain._Mostly_cloudy.
90217	2015/1/12_17:00	Light_rain._Mostly_cloudy.
90217	2015/1/12_17:15	Light_rain._Mostly_cloudy.
90217	2015/1/12_17:30	Light_rain._Mostly_cloudy.
90217	2015/1/12_17:45	Light_rain._Mostly_cloudy.
90217	2015/1/12_18:00	Light_rain._Mostly_cloudy.
90217	2015/1/12_18:15	Light_rain._Mostly_cloudy.
90217	2015/1/12_18:30	Light_rain._Mostly_cloudy.
90217	2015/1/12_18:45	Light_rain._Mostly_cloudy.
90217	2015/1/12_19:00	Light_rain._Mostly_cloudy.
90217	2015/1/12_19:15	Light_rain._Mostly_cloudy.
90217	2015/1/12_19:30	Light_rain._Mostly_cloudy.
90217	2015/1/12_19:45	Light_rain._Mostly_cloudy.
90217	2015/1/12_1:00	Passing_clouds.
90217	2015/1/12_1:15	Passing_clouds.
90217	2015/1/12_1:30	Passing_clouds.
90217	2015/1/12_1:45	Passing_clouds.
90217	2015/1/12_20:00	Light_rain._Mostly_cloudy.
90217	2015/1/12_20:15	Light_rain._Mostly_cloudy.
90217	2015/1/12_20:30	Light_rain._Mostly_cloudy.
90217	2015/1/12_20:45	Light_rain._Mostly_cloudy.
90217	2015/1/12_21:00	Light_rain._Mostly_cloudy.
90217	2015/1/12_21:15	Light_rain._Passing_clouds.
90217	2015/1/12_21:30	Light_rain._Passing_clouds.
90217	2015/1/12_21:45	Light_rain._Passing_clouds.
90217	2015/1/12_22:00	Light_rain._Passing_clouds.
90217	2015/1/12_22:15	Light_rain._Passing_clouds.
90217	2015/1/12_22:30	Light_rain._Passing_clouds.
90217	2015/1/12_22:45	Light_rain._Passing_clouds.
90217	2015/1/12_23:00	Light_rain._Passing_clouds.
90217	2015/1/12_23:15	Light_rain._Passing_clouds.
90217	2015/1/12_23:30	Light_rain._Passing_clouds.
90217	2015/1/12_23:45	Light_rain._Passing_clouds.
90217	2015/1/12_2:00	Passing_clouds.
90217	2015/1/12_2:15	Passing_clouds.
90217	2015/1/12_2:30	Passing_clouds.
90217	2015/1/12_2:45	Passing_clouds.
90217	2015/1/12_3:00	Passing_clouds.
90217	2015/1/12_3:15	Passing_clouds.
90217	2015/1/12_3:30	Passing_clouds.
90217	2015/1/12_3:45	Passing_clouds.
90217	2015/1/12_4:00	Passing_clouds.
90217	2015/1/12_4:15	Fog.
90217	2015/1/12_4:30	Fog.
90217	2015/1/12_4:45	Fog.
90217	2015/1/12_5:00	Fog.
90217	2015/1/12_5:15	Fog.
90217	2015/1/12_5:30	Fog.
90217	2015/1/12_5:45	Fog.
90217	2015/1/12_6:00	Fog.
90217	2015/1/12_6:15	Passing_clouds.
90217	2015/1/12_6:30	Passing_clouds.
90217	2015/1/12_6:45	Passing_clouds.
90217	2015/1/12_7:00	Passing_clouds.
90217	2015/1/12_7:15	Light_rain._Fog.
90217	2015/1/12_7:30	Light_rain._Fog.
90217	2015/1/12_7:45	Light_rain._Fog.
90217	2015/1/12_8:00	Light_rain._Fog.
90217	2015/1/12_8:15	Light_rain._Fog.
90217	2015/1/12_8:30	Light_rain._Fog.
90217	2015/1/12_8:45	Light_rain._Fog.
90217	2015/1/12_9:00	Light_rain._Fog.
90217	2015/1/12_9:15	Light_rain._Mostly_cloudy.
90217	2015/1/12_9:30	Light_rain._Mostly_cloudy.
90217	2015/1/12_9:45	Light_rain._Mostly_cloudy.
90217	2015/1/13_0:00	Light_rain._Passing_clouds.
90217	2015/1/13_0:15	Light_rain._Passing_clouds.
90217	2015/1/13_0:30	Light_rain._Passing_clouds.
90217	2015/1/13_0:45	Light_rain._Passing_clouds.
90217	2015/1/13_10:00	Light_rain._Mostly_cloudy.
90217	2015/1/13_10:15	Light_rain._Fog.
90217	2015/1/13_10:30	Light_rain._Fog.
90217	2015/1/13_10:45	Light_rain._Fog.
90217	2015/1/13_11:00	Light_rain._Fog.
90217	2015/1/13_11:15	Light_rain._Fog.
90217	2015/1/13_11:30	Light_rain._Fog.
90217	2015/1/13_11:45	Light_rain._Fog.
90217	2015/1/13_12:00	Light_rain._Fog.
90217	2015/1/13_12:15	Light_rain._More_clouds_than_sun.
90217	2015/1/13_12:30	Light_rain._More_clouds_than_sun.
90217	2015/1/13_12:45	Light_rain._More_clouds_than_sun.
90217	2015/1/13_13:00	Light_rain._More_clouds_than_sun.
90217	2015/1/13_13:15	More_clouds_than_sun.
90217	2015/1/13_13:30	More_clouds_than_sun.
90217	2015/1/13_13:45	More_clouds_than_sun.
90217	2015/1/13_14:00	More_clouds_than_sun.
90217	2015/1/13_14:15	More_clouds_than_sun.
90217	2015/1/13_14:30	More_clouds_than_sun.
90217	2015/1/13_14:45	More_clouds_than_sun.
90217	2015/1/13_15:00	More_clouds_than_sun.
90217	2015/1/13_15:15	Overcast.
90217	2015/1/13_15:30	Overcast.
90217	2015/1/13_15:45	Overcast.
90217	2015/1/13_16:00	Overcast.
90217	2015/1/13_16:15	Partly_sunny.
90217	2015/1/13_16:30	Partly_sunny.
90217	2015/1/13_16:45	Partly_sunny.
90217	2015/1/13_17:00	Partly_sunny.
90217	2015/1/13_17:15	Passing_clouds.
90217	2015/1/13_17:30	Passing_clouds.
90217	2015/1/13_17:45	Passing_clouds.
90217	2015/1/13_18:00	Passing_clouds.
90217	2015/1/13_18:15	Passing_clouds.
90217	2015/1/13_18:30	Passing_clouds.
90217	2015/1/13_18:45	Passing_clouds.
90217	2015/1/13_19:00	Passing_clouds.
90217	2015/1/13_19:15	Passing_clouds.
90217	2015/1/13_19:30	Passing_clouds.
90217	2015/1/13_19:45	Passing_clouds.
90217	2015/1/13_1:00	Light_rain._Passing_clouds.
90217	2015/1/13_1:15	Light_rain._Passing_clouds.
90217	2015/1/13_1:30	Light_rain._Passing_clouds.
90217	2015/1/13_1:45	Light_rain._Passing_clouds.
90217	2015/1/13_20:00	Passing_clouds.
90217	2015/1/13_20:15	Clear.
90217	2015/1/13_20:30	Clear.
90217	2015/1/13_20:45	Clear.
90217	2015/1/13_21:00	Clear.
90217	2015/1/13_21:15	Clear.
90217	2015/1/13_21:30	Clear.
90217	2015/1/13_21:45	Clear.
90217	2015/1/13_22:00	Clear.
90217	2015/1/13_22:15	Clear.
90217	2015/1/13_22:30	Clear.
90217	2015/1/13_22:45	Clear.
90217	2015/1/13_23:00	Clear.
90217	2015/1/13_23:15	Clear.
90217	2015/1/13_23:30	Clear.
90217	2015/1/13_23:45	Clear.
90217	2015/1/13_2:00	Light_rain._Passing_clouds.
90217	2015/1/13_2:15	Rain._Passing_clouds.
90217	2015/1/13_2:30	Rain._Passing_clouds.
90217	2015/1/13_2:45	Rain._Passing_clouds.
90217	2015/1/13_3:00	Rain._Passing_clouds.
90217	2015/1/13_3:15	Light_rain._Mostly_cloudy.
90217	2015/1/13_3:30	Light_rain._Mostly_cloudy.
90217	2015/1/13_3:45	Light_rain._Mostly_cloudy.
90217	2015/1/13_4:00	Light_rain._Mostly_cloudy.
90217	2015/1/13_4:15	Light_rain._Mostly_cloudy.
90217	2015/1/13_4:30	Light_rain._Mostly_cloudy.
90217	2015/1/13_4:45	Light_rain._Mostly_cloudy.
90217	2015/1/13_5:00	Light_rain._Mostly_cloudy.
90217	2015/1/13_5:15	Light_rain._Mostly_cloudy.
90217	2015/1/13_5:30	Light_rain._Mostly_cloudy.
90217	2015/1/13_5:45	Light_rain._Mostly_cloudy.
90217	2015/1/13_6:00	Light_rain._Mostly_cloudy.
90217	2015/1/13_6:15	Light_rain._Fog.
90217	2015/1/13_6:30	Light_rain._Fog.
90217	2015/1/13_6:45	Light_rain._Fog.
90217	2015/1/13_7:00	Light_rain._Fog.
90217	2015/1/13_7:15	Light_rain._Fog.
90217	2015/1/13_7:30	Light_rain._Fog.
90217	2015/1/13_7:45	Light_rain._Fog.
90217	2015/1/13_8:00	Light_rain._Fog.
90217	2015/1/13_8:15	Light_rain._Fog.
90217	2015/1/13_8:30	Light_rain._Fog.
90217	2015/1/13_8:45	Light_rain._Fog.
90217	2015/1/13_9:00	Light_rain._Fog.
90217	2015/1/13_9:15	Light_rain._Mostly_cloudy.
90217	2015/1/13_9:30	Light_rain._Mostly_cloudy.
90217	2015/1/13_9:45	Light_rain._Mostly_cloudy.
90217	2015/1/14_0:00	Clear.
90217	2015/1/14_0:15	Clear.
90217	2015/1/14_0:30	Clear.
90217	2015/1/14_0:45	Clear.
90217	2015/1/14_10:00	Passing_clouds.
90217	2015/1/14_10:15	Passing_clouds.
90217	2015/1/14_10:30	Passing_clouds.
90217	2015/1/14_10:45	Passing_clouds.
90217	2015/1/14_11:00	Passing_clouds.
90217	2015/1/14_11:15	Passing_clouds.
90217	2015/1/14_11:30	Passing_clouds.
90217	2015/1/14_11:45	Passing_clouds.
90217	2015/1/14_12:00	Passing_clouds.
90217	2015/1/14_12:15	Sunny.
90217	2015/1/14_12:30	Sunny.
90217	2015/1/14_12:45	Sunny.
90217	2015/1/14_13:00	Sunny.
90217	2015/1/14_13:15	Sunny.
90217	2015/1/14_13:30	Sunny.
90217	2015/1/14_13:45	Sunny.
90217	2015/1/14_14:00	Sunny.
90217	2015/1/14_14:15	Sunny.
90217	2015/1/14_14:30	Sunny.
90217	2015/1/14_14:45	Sunny.
90217	2015/1/14_15:00	Sunny.
90217	2015/1/14_15:15	Sunny.
90217	2015/1/14_15:30	Sunny.
90217	2015/1/14_15:45	Sunny.
90217	2015/1/14_16:00	Sunny.
90217	2015/1/14_16:15	Passing_clouds.
90217	2015/1/14_16:30	Passing_clouds.
90217	2015/1/14_16:45	Passing_clouds.
90217	2015/1/14_17:00	Passing_clouds.
90217	2015/1/14_17:15	Clear.
90217	2015/1/14_17:30	Clear.
90217	2015/1/14_17:45	Clear.
90217	2015/1/14_18:00	Clear.
90217	2015/1/14_18:15	Clear.
90217	2015/1/14_18:30	Clear.
90217	2015/1/14_18:45	Clear.
90217	2015/1/14_19:00	Clear.
90217	2015/1/14_19:15	Clear.
90217	2015/1/14_19:30	Clear.
90217	2015/1/14_19:45	Clear.
90217	2015/1/14_1:00	Clear.
90217	2015/1/14_1:15	Clear.
90217	2015/1/14_1:30	Clear.
90217	2015/1/14_1:45	Clear.
90217	2015/1/14_20:00	Clear.
90217	2015/1/14_20:15	Clear.
90217	2015/1/14_20:30	Clear.
90217	2015/1/14_20:45	Clear.
90217	2015/1/14_21:00	Clear.
90217	2015/1/14_21:15	Clear.
90217	2015/1/14_21:30	Clear.
90217	2015/1/14_21:45	Clear.
90217	2015/1/14_22:00	Clear.
90217	2015/1/14_22:15	Clear.
90217	2015/1/14_22:30	Clear.
90217	2015/1/14_22:45	Clear.
90217	2015/1/14_23:00	Clear.
90217	2015/1/14_23:15	Clear.
90217	2015/1/14_23:30	Clear.
90217	2015/1/14_23:45	Clear.
90217	2015/1/14_2:00	Clear.
90217	2015/1/14_2:15	Clear.
90217	2015/1/14_2:30	Clear.
90217	2015/1/14_2:45	Clear.
90217	2015/1/14_3:00	Clear.
90217	2015/1/14_3:15	Clear.
90217	2015/1/14_3:30	Clear.
90217	2015/1/14_3:45	Clear.
90217	2015/1/14_4:00	Clear.
90217	2015/1/14_4:15	Clear.
90217	2015/1/14_4:30	Clear.
90217	2015/1/14_4:45	Clear.
90217	2015/1/14_5:00	Clear.
90217	2015/1/14_5:15	Clear.
90217	2015/1/14_5:30	Clear.
90217	2015/1/14_5:45	Clear.
90217	2015/1/14_6:00	Clear.
90217	2015/1/14_6:15	Clear.
90217	2015/1/14_6:30	Clear.
90217	2015/1/14_6:45	Clear.
90217	2015/1/14_7:00	Clear.
90217	2015/1/14_7:15	Sunny.
90217	2015/1/14_7:30	Sunny.
90217	2015/1/14_7:45	Sunny.
90217	2015/1/14_8:00	Sunny.
90217	2015/1/14_8:15	Sunny.
90217	2015/1/14_8:30	Sunny.
90217	2015/1/14_8:45	Sunny.
90217	2015/1/14_9:00	Sunny.
90217	2015/1/14_9:15	Passing_clouds.
90217	2015/1/14_9:30	Passing_clouds.
90217	2015/1/14_9:45	Passing_clouds.
90217	2015/1/15_0:00	Clear.
90217	2015/1/15_0:15	Passing_clouds.
90217	2015/1/15_0:30	Passing_clouds.
90217	2015/1/15_0:45	Passing_clouds.
90217	2015/1/15_10:00	Passing_clouds.
90217	2015/1/15_10:15	Sunny.
90217	2015/1/15_10:30	Sunny.
90217	2015/1/15_10:45	Sunny.
90217	2015/1/15_11:00	Sunny.
90217	2015/1/15_11:15	Sunny.
90217	2015/1/15_11:30	Sunny.
90217	2015/1/15_11:45	Sunny.
90217	2015/1/15_12:00	Sunny.
90217	2015/1/15_12:15	Passing_clouds.
90217	2015/1/15_12:30	Passing_clouds.
90217	2015/1/15_12:45	Passing_clouds.
90217	2015/1/15_13:00	Passing_clouds.
90217	2015/1/15_13:15	Passing_clouds.
90217	2015/1/15_13:30	Passing_clouds.
90217	2015/1/15_13:45	Passing_clouds.
90217	2015/1/15_14:00	Passing_clouds.
90217	2015/1/15_14:15	Clear.
90217	2015/1/15_14:30	Clear.
90217	2015/1/15_14:45	Clear.
90217	2015/1/15_15:00	Clear.
90217	2015/1/15_15:15	Clear.
90217	2015/1/15_15:30	Clear.
90217	2015/1/15_15:45	Clear.
90217	2015/1/15_16:00	Clear.
90217	2015/1/15_16:15	Clear.
90217	2015/1/15_16:30	Clear.
90217	2015/1/15_16:45	Clear.
90217	2015/1/15_17:00	Clear.
90217	2015/1/15_17:15	Clear.
90217	2015/1/15_17:30	Clear.
90217	2015/1/15_17:45	Clear.
90217	2015/1/15_18:00	Clear.
90217	2015/1/15_18:15	Clear.
90217	2015/1/15_18:30	Clear.
90217	2015/1/15_18:45	Clear.
90217	2015/1/15_19:00	Clear.
90217	2015/1/15_19:15	Clear.
90217	2015/1/15_19:30	Clear.
90217	2015/1/15_19:45	Clear.
90217	2015/1/15_1:00	Passing_clouds.
90217	2015/1/15_1:15	Clear.
90217	2015/1/15_1:30	Clear.
90217	2015/1/15_1:45	Clear.
90217	2015/1/15_20:00	Clear.
90217	2015/1/15_20:15	Haze.
90217	2015/1/15_20:30	Haze.
90217	2015/1/15_20:45	Haze.
90217	2015/1/15_21:00	Haze.
90217	2015/1/15_21:15	Haze.
90217	2015/1/15_21:30	Haze.
90217	2015/1/15_21:45	Haze.
90217	2015/1/15_22:00	Haze.
90217	2015/1/15_22:15	Passing_clouds.
90217	2015/1/15_22:30	Passing_clouds.
90217	2015/1/15_22:45	Passing_clouds.
90217	2015/1/15_23:00	Passing_clouds.
90217	2015/1/15_23:15	Fog.
90217	2015/1/15_23:30	Fog.
90217	2015/1/15_23:45	Fog.
90217	2015/1/15_2:00	Clear.
90217	2015/1/15_2:15	Clear.
90217	2015/1/15_2:30	Clear.
90217	2015/1/15_2:45	Clear.
90217	2015/1/15_3:00	Clear.
90217	2015/1/15_3:15	Clear.
90217	2015/1/15_3:30	Clear.
90217	2015/1/15_3:45	Clear.
90217	2015/1/15_4:00	Clear.
90217	2015/1/15_4:15	Clear.
90217	2015/1/15_4:30	Clear.
90217	2015/1/15_4:45	Clear.
90217	2015/1/15_5:00	Clear.
90217	2015/1/15_5:15	Passing_clouds.
90217	2015/1/15_5:30	Passing_clouds.
90217	2015/1/15_5:45	Passing_clouds.
90217	2015/1/15_6:00	Passing_clouds.
90217	2015/1/15_6:15	Clear.
90217	2015/1/15_6:30	Clear.
90217	2015/1/15_6:45	Clear.
90217	2015/1/15_7:00	Clear.
90217	2015/1/15_7:15	Clear.
90217	2015/1/15_7:30	Clear.
90217	2015/1/15_7:45	Clear.
90217	2015/1/15_8:00	Clear.
90217	2015/1/15_8:15	Sunny.
90217	2015/1/15_8:30	Sunny.
90217	2015/1/15_8:45	Sunny.
90217	2015/1/15_9:00	Sunny.
90217	2015/1/15_9:15	Passing_clouds.
90217	2015/1/15_9:30	Passing_clouds.
90217	2015/1/15_9:45	Passing_clouds.
90217	2015/1/16_0:00	Fog.
90217	2015/1/16_0:15	Passing_clouds.
90217	2015/1/16_0:30	Passing_clouds.
90217	2015/1/16_0:45	Passing_clouds.
90217	2015/1/16_10:00	Passing_clouds.
90217	2015/1/16_10:15	Clear.
90217	2015/1/16_10:30	Clear.
90217	2015/1/16_10:45	Clear.
90217	2015/1/16_11:00	Clear.
90217	2015/1/16_11:15	Clear.
90217	2015/1/16_11:30	Clear.
90217	2015/1/16_11:45	Clear.
90217	2015/1/16_12:00	Clear.
90217	2015/1/16_12:15	Sunny.
90217	2015/1/16_12:30	Sunny.
90217	2015/1/16_12:45	Sunny.
90217	2015/1/16_13:00	Sunny.
90217	2015/1/16_13:15	Clear.
90217	2015/1/16_13:30	Clear.
90217	2015/1/16_13:45	Clear.
90217	2015/1/16_14:00	Clear.
90217	2015/1/16_14:15	Clear.
90217	2015/1/16_14:30	Clear.
90217	2015/1/16_14:45	Clear.
90217	2015/1/16_15:00	Clear.
90217	2015/1/16_15:15	Clear.
90217	2015/1/16_15:30	Clear.
90217	2015/1/16_15:45	Clear.
90217	2015/1/16_16:00	Clear.
90217	2015/1/16_16:15	Clear.
90217	2015/1/16_16:30	Clear.
90217	2015/1/16_16:45	Clear.
90217	2015/1/16_17:00	Clear.
90217	2015/1/16_17:15	Passing_clouds.
90217	2015/1/16_17:30	Passing_clouds.
90217	2015/1/16_17:45	Passing_clouds.
90217	2015/1/16_18:00	Passing_clouds.
90217	2015/1/16_18:15	Clear.
90217	2015/1/16_18:30	Clear.
90217	2015/1/16_18:45	Clear.
90217	2015/1/16_19:00	Clear.
90217	2015/1/16_19:15	Clear.
90217	2015/1/16_19:30	Clear.
90217	2015/1/16_19:45	Clear.
90217	2015/1/16_1:00	Passing_clouds.
90217	2015/1/16_1:15	Fog.
90217	2015/1/16_1:30	Fog.
90217	2015/1/16_1:45	Fog.
90217	2015/1/16_20:00	Clear.
90217	2015/1/16_20:15	Clear.
90217	2015/1/16_20:30	Clear.
90217	2015/1/16_20:45	Clear.
90217	2015/1/16_21:00	Clear.
90217	2015/1/16_21:15	Haze.
90217	2015/1/16_21:30	Haze.
90217	2015/1/16_21:45	Haze.
90217	2015/1/16_22:00	Haze.
90217	2015/1/16_22:15	Haze.
90217	2015/1/16_22:30	Haze.
90217	2015/1/16_22:45	Haze.
90217	2015/1/16_23:00	Haze.
90217	2015/1/16_23:15	Clear.
90217	2015/1/16_23:30	Clear.
90217	2015/1/16_23:45	Clear.
90217	2015/1/16_2:00	Fog.
90217	2015/1/16_2:15	Fog.
90217	2015/1/16_2:30	Fog.
90217	2015/1/16_2:45	Fog.
90217	2015/1/16_3:00	Fog.
90217	2015/1/16_3:15	Fog.
90217	2015/1/16_3:30	Fog.
90217	2015/1/16_3:45	Fog.
90217	2015/1/16_4:00	Fog.
90217	2015/1/16_4:15	Passing_clouds.
90217	2015/1/16_4:30	Passing_clouds.
90217	2015/1/16_4:45	Passing_clouds.
90217	2015/1/16_5:00	Passing_clouds.
90217	2015/1/16_5:15	Passing_clouds.
90217	2015/1/16_5:30	Passing_clouds.
90217	2015/1/16_5:45	Passing_clouds.
90217	2015/1/16_6:00	Passing_clouds.
90217	2015/1/16_6:15	Fog.
90217	2015/1/16_6:30	Fog.
90217	2015/1/16_6:45	Fog.
90217	2015/1/16_7:00	Fog.
90217	2015/1/16_7:15	Scattered_clouds.
90217	2015/1/16_7:30	Scattered_clouds.
90217	2015/1/16_7:45	Scattered_clouds.
90217	2015/1/16_8:00	Scattered_clouds.
90217	2015/1/16_8:15	Haze.
90217	2015/1/16_8:30	Haze.
90217	2015/1/16_8:45	Haze.
90217	2015/1/16_9:00	Haze.
90217	2015/1/16_9:15	Passing_clouds.
90217	2015/1/16_9:30	Passing_clouds.
90217	2015/1/16_9:45	Passing_clouds.
90217	2015/1/17_0:00	Clear.
90217	2015/1/17_0:15	Clear.
90217	2015/1/17_0:30	Clear.
90217	2015/1/17_0:45	Clear.
90217	2015/1/17_10:00	Sunny.
90217	2015/1/17_10:15	Sunny.
90217	2015/1/17_10:30	Sunny.
90217	2015/1/17_10:45	Sunny.
90217	2015/1/17_11:00	Sunny.
90217	2015/1/17_11:15	Passing_clouds.
90217	2015/1/17_11:30	Passing_clouds.
90217	2015/1/17_11:45	Passing_clouds.
90217	2015/1/17_12:00	Passing_clouds.
90217	2015/1/17_12:15	Passing_clouds.
90217	2015/1/17_12:30	Passing_clouds.
90217	2015/1/17_12:45	Passing_clouds.
90217	2015/1/17_13:00	Passing_clouds.
90217	2015/1/17_13:15	Clear.
90217	2015/1/17_13:30	Clear.
90217	2015/1/17_13:45	Clear.
90217	2015/1/17_14:00	Clear.
90217	2015/1/17_14:15	Clear.
90217	2015/1/17_14:30	Clear.
90217	2015/1/17_14:45	Clear.
90217	2015/1/17_15:00	Clear.
90217	2015/1/17_15:15	Clear.
90217	2015/1/17_15:30	Clear.
90217	2015/1/17_15:45	Clear.
90217	2015/1/17_16:00	Clear.
90217	2015/1/17_16:15	Clear.
90217	2015/1/17_16:30	Clear.
90217	2015/1/17_16:45	Clear.
90217	2015/1/17_17:00	Clear.
90217	2015/1/17_17:15	Clear.
90217	2015/1/17_17:30	Clear.
90217	2015/1/17_17:45	Clear.
90217	2015/1/17_18:00	Clear.
90217	2015/1/17_18:15	Clear.
90217	2015/1/17_18:30	Clear.
90217	2015/1/17_18:45	Clear.
90217	2015/1/17_19:00	Clear.
90217	2015/1/17_19:15	Clear.
90217	2015/1/17_19:30	Clear.
90217	2015/1/17_19:45	Clear.
90217	2015/1/17_1:00	Clear.
90217	2015/1/17_1:15	Passing_clouds.
90217	2015/1/17_1:30	Passing_clouds.
90217	2015/1/17_1:45	Passing_clouds.
90217	2015/1/17_20:00	Clear.
90217	2015/1/17_20:15	Clear.
90217	2015/1/17_20:30	Clear.
90217	2015/1/17_20:45	Clear.
90217	2015/1/17_21:00	Clear.
90217	2015/1/17_21:15	Fog.
90217	2015/1/17_21:30	Fog.
90217	2015/1/17_21:45	Fog.
90217	2015/1/17_22:00	Fog.
90217	2015/1/17_22:15	Haze.
90217	2015/1/17_22:30	Haze.
90217	2015/1/17_22:45	Haze.
90217	2015/1/17_23:00	Haze.
90217	2015/1/17_23:15	Fog.
90217	2015/1/17_23:30	Fog.
90217	2015/1/17_23:45	Fog.
90217	2015/1/17_2:00	Passing_clouds.
90217	2015/1/17_2:15	Clear.
90217	2015/1/17_2:30	Clear.
90217	2015/1/17_2:45	Clear.
90217	2015/1/17_3:00	Clear.
90217	2015/1/17_3:15	Clear.
90217	2015/1/17_3:30	Clear.
90217	2015/1/17_3:45	Clear.
90217	2015/1/17_4:00	Clear.
90217	2015/1/17_4:15	Clear.
90217	2015/1/17_4:30	Clear.
90217	2015/1/17_4:45	Clear.
90217	2015/1/17_5:00	Clear.
90217	2015/1/17_5:15	Clear.
90217	2015/1/17_5:30	Clear.
90217	2015/1/17_5:45	Clear.
90217	2015/1/17_6:00	Clear.
90217	2015/1/17_6:15	Clear.
90217	2015/1/17_6:30	Clear.
90217	2015/1/17_6:45	Clear.
90217	2015/1/17_7:00	Clear.
90217	2015/1/17_7:15	Sunny.
90217	2015/1/17_7:30	Sunny.
90217	2015/1/17_7:45	Sunny.
90217	2015/1/17_8:00	Sunny.
90217	2015/1/17_8:15	Sunny.
90217	2015/1/17_8:30	Sunny.
90217	2015/1/17_8:45	Sunny.
90217	2015/1/17_9:00	Sunny.
90217	2015/1/17_9:15	Sunny.
90217	2015/1/17_9:30	Sunny.
90217	2015/1/17_9:45	Sunny.
90217	2015/1/18_0:00	Fog.
90217	2015/1/18_0:15	Fog.
90217	2015/1/18_0:30	Fog.
90217	2015/1/18_0:45	Fog.
90217	2015/1/18_10:00	Scattered_clouds.
90217	2015/1/18_10:15	Scattered_clouds.
90217	2015/1/18_10:30	Scattered_clouds.
90217	2015/1/18_10:45	Scattered_clouds.
90217	2015/1/18_11:00	Scattered_clouds.
90217	2015/1/18_11:15	Scattered_clouds.
90217	2015/1/18_11:30	Scattered_clouds.
90217	2015/1/18_11:45	Scattered_clouds.
90217	2015/1/18_12:00	Scattered_clouds.
90217	2015/1/18_12:15	Passing_clouds.
90217	2015/1/18_12:30	Passing_clouds.
90217	2015/1/18_12:45	Passing_clouds.
90217	2015/1/18_13:00	Passing_clouds.
90217	2015/1/18_13:15	Haze.
90217	2015/1/18_13:30	Haze.
90217	2015/1/18_13:45	Haze.
90217	2015/1/18_14:00	Haze.
90217	2015/1/18_14:15	Passing_clouds.
90217	2015/1/18_14:30	Passing_clouds.
90217	2015/1/18_14:45	Passing_clouds.
90217	2015/1/18_15:00	Passing_clouds.
90217	2015/1/18_15:15	Clear.
90217	2015/1/18_15:30	Clear.
90217	2015/1/18_15:45	Clear.
90217	2015/1/18_16:00	Clear.
90217	2015/1/18_16:15	Clear.
90217	2015/1/18_16:30	Clear.
90217	2015/1/18_16:45	Clear.
90217	2015/1/18_17:00	Clear.
90217	2015/1/18_17:15	Clear.
90217	2015/1/18_17:30	Clear.
90217	2015/1/18_17:45	Clear.
90217	2015/1/18_18:00	Clear.
90217	2015/1/18_18:15	Clear.
90217	2015/1/18_18:30	Clear.
90217	2015/1/18_18:45	Clear.
90217	2015/1/18_19:00	Clear.
90217	2015/1/18_19:15	Haze.
90217	2015/1/18_19:30	Haze.
90217	2015/1/18_19:45	Haze.
90217	2015/1/18_1:00	Fog.
90217	2015/1/18_1:15	Fog.
90217	2015/1/18_1:30	Fog.
90217	2015/1/18_1:45	Fog.
90217	2015/1/18_20:00	Haze.
90217	2015/1/18_20:15	Haze.
90217	2015/1/18_20:30	Haze.
90217	2015/1/18_20:45	Haze.
90217	2015/1/18_21:00	Haze.
90217	2015/1/18_21:15	Haze.
90217	2015/1/18_21:30	Haze.
90217	2015/1/18_21:45	Haze.
90217	2015/1/18_22:00	Haze.
90217	2015/1/18_22:15	Haze.
90217	2015/1/18_22:30	Haze.
90217	2015/1/18_22:45	Haze.
90217	2015/1/18_23:00	Haze.
90217	2015/1/18_23:15	Clear.
90217	2015/1/18_23:30	Clear.
90217	2015/1/18_23:45	Clear.
90217	2015/1/18_2:00	Fog.
90217	2015/1/18_2:15	Fog.
90217	2015/1/18_2:30	Fog.
90217	2015/1/18_2:45	Fog.
90217	2015/1/18_3:00	Fog.
90217	2015/1/18_3:15	Fog.
90217	2015/1/18_3:30	Fog.
90217	2015/1/18_3:45	Fog.
90217	2015/1/18_4:00	Fog.
90217	2015/1/18_4:15	Fog.
90217	2015/1/18_4:30	Fog.
90217	2015/1/18_4:45	Fog.
90217	2015/1/18_5:00	Fog.
90217	2015/1/18_5:15	Fog.
90217	2015/1/18_5:30	Fog.
90217	2015/1/18_5:45	Fog.
90217	2015/1/18_6:00	Fog.
90217	2015/1/18_6:15	Fog.
90217	2015/1/18_6:30	Fog.
90217	2015/1/18_6:45	Fog.
90217	2015/1/18_7:00	Fog.
90217	2015/1/18_7:15	Fog.
90217	2015/1/18_7:30	Fog.
90217	2015/1/18_7:45	Fog.
90217	2015/1/18_8:00	Fog.
90217	2015/1/18_8:15	Fog.
90217	2015/1/18_8:30	Fog.
90217	2015/1/18_8:45	Fog.
90217	2015/1/18_9:00	Fog.
90217	2015/1/18_9:15	Scattered_clouds.
90217	2015/1/18_9:30	Scattered_clouds.
90217	2015/1/18_9:45	Scattered_clouds.
90217	2015/1/19_0:00	Clear.
90217	2015/1/19_0:15	Clear.
90217	2015/1/19_0:30	Clear.
90217	2015/1/19_0:45	Clear.
90217	2015/1/19_10:00	Clear.
90217	2015/1/19_10:15	Clear.
90217	2015/1/19_10:30	Clear.
90217	2015/1/19_10:45	Clear.
90217	2015/1/19_11:00	Clear.
90217	2015/1/19_11:15	Clear.
90217	2015/1/19_11:30	Clear.
90217	2015/1/19_11:45	Clear.
90217	2015/1/19_12:00	Clear.
90217	2015/1/19_12:15	Clear.
90217	2015/1/19_12:30	Clear.
90217	2015/1/19_12:45	Clear.
90217	2015/1/19_13:00	Clear.
90217	2015/1/19_13:15	Clear.
90217	2015/1/19_13:30	Clear.
90217	2015/1/19_13:45	Clear.
90217	2015/1/19_14:00	Clear.
90217	2015/1/19_14:15	Clear.
90217	2015/1/19_14:30	Clear.
90217	2015/1/19_14:45	Clear.
90217	2015/1/19_15:00	Clear.
90217	2015/1/19_15:15	Clear.
90217	2015/1/19_15:30	Clear.
90217	2015/1/19_15:45	Clear.
90217	2015/1/19_16:00	Clear.
90217	2015/1/19_16:15	Clear.
90217	2015/1/19_16:30	Clear.
90217	2015/1/19_16:45	Clear.
90217	2015/1/19_17:00	Clear.
90217	2015/1/19_17:15	Haze.
90217	2015/1/19_17:30	Haze.
90217	2015/1/19_17:45	Haze.
90217	2015/1/19_18:00	Haze.
90217	2015/1/19_18:15	Haze.
90217	2015/1/19_18:30	Haze.
90217	2015/1/19_18:45	Haze.
90217	2015/1/19_19:00	Haze.
90217	2015/1/19_19:15	Haze.
90217	2015/1/19_19:30	Haze.
90217	2015/1/19_19:45	Haze.
90217	2015/1/19_1:00	Clear.
90217	2015/1/19_1:15	Clear.
90217	2015/1/19_1:30	Clear.
90217	2015/1/19_1:45	Clear.
90217	2015/1/19_20:00	Haze.
90217	2015/1/19_20:15	Haze.
90217	2015/1/19_20:30	Haze.
90217	2015/1/19_20:45	Haze.
90217	2015/1/19_21:00	Haze.
90217	2015/1/19_21:15	Haze.
90217	2015/1/19_21:30	Haze.
90217	2015/1/19_21:45	Haze.
90217	2015/1/19_22:00	Haze.
90217	2015/1/19_22:15	Clear.
90217	2015/1/19_22:30	Clear.
90217	2015/1/19_22:45	Clear.
90217	2015/1/19_23:00	Clear.
90217	2015/1/19_23:15	Haze.
90217	2015/1/19_23:30	Haze.
90217	2015/1/19_23:45	Haze.
90217	2015/1/19_2:00	Clear.
90217	2015/1/19_2:15	Clear.
90217	2015/1/19_2:30	Clear.
90217	2015/1/19_2:45	Clear.
90217	2015/1/19_3:00	Clear.
90217	2015/1/19_3:15	Clear.
90217	2015/1/19_3:30	Clear.
90217	2015/1/19_3:45	Clear.
90217	2015/1/19_4:00	Clear.
90217	2015/1/19_4:15	Clear.
90217	2015/1/19_4:30	Clear.
90217	2015/1/19_4:45	Clear.
90217	2015/1/19_5:00	Clear.
90217	2015/1/19_5:15	Clear.
90217	2015/1/19_5:30	Clear.
90217	2015/1/19_5:45	Clear.
90217	2015/1/19_6:00	Clear.
90217	2015/1/19_6:15	Clear.
90217	2015/1/19_6:30	Clear.
90217	2015/1/19_6:45	Clear.
90217	2015/1/19_7:00	Clear.
90217	2015/1/19_7:15	Clear.
90217	2015/1/19_7:30	Clear.
90217	2015/1/19_7:45	Clear.
90217	2015/1/19_8:00	Clear.
90217	2015/1/19_8:15	Clear.
90217	2015/1/19_8:30	Clear.
90217	2015/1/19_8:45	Clear.
90217	2015/1/19_9:00	Clear.
90217	2015/1/19_9:15	Clear.
90217	2015/1/19_9:30	Clear.
90217	2015/1/19_9:45	Clear.
90217	2015/1/2_0:00	Clear.
90217	2015/1/2_0:15	Clear.
90217	2015/1/2_0:30	Clear.
90217	2015/1/2_0:45	Clear.
90217	2015/1/2_10:00	Passing_clouds.
90217	2015/1/2_10:15	Passing_clouds.
90217	2015/1/2_10:30	Passing_clouds.
90217	2015/1/2_10:45	Passing_clouds.
90217	2015/1/2_11:00	Passing_clouds.
90217	2015/1/2_11:15	Sunny.
90217	2015/1/2_11:30	Sunny.
90217	2015/1/2_11:45	Sunny.
90217	2015/1/2_12:00	Sunny.
90217	2015/1/2_12:15	Sunny.
90217	2015/1/2_12:30	Sunny.
90217	2015/1/2_12:45	Sunny.
90217	2015/1/2_13:00	Sunny.
90217	2015/1/2_13:15	Sunny.
90217	2015/1/2_13:30	Sunny.
90217	2015/1/2_13:45	Sunny.
90217	2015/1/2_14:00	Sunny.
90217	2015/1/2_14:15	Sunny.
90217	2015/1/2_14:30	Sunny.
90217	2015/1/2_14:45	Sunny.
90217	2015/1/2_15:00	Sunny.
90217	2015/1/2_15:15	Sunny.
90217	2015/1/2_15:30	Sunny.
90217	2015/1/2_15:45	Sunny.
90217	2015/1/2_16:00	Sunny.
90217	2015/1/2_16:15	Clear.
90217	2015/1/2_16:30	Clear.
90217	2015/1/2_16:45	Clear.
90217	2015/1/2_17:00	Clear.
90217	2015/1/2_17:15	Clear.
90217	2015/1/2_17:30	Clear.
90217	2015/1/2_17:45	Clear.
90217	2015/1/2_18:00	Clear.
90217	2015/1/2_18:15	Haze.
90217	2015/1/2_18:30	Haze.
90217	2015/1/2_18:45	Haze.
90217	2015/1/2_19:00	Haze.
90217	2015/1/2_19:15	Haze.
90217	2015/1/2_19:30	Haze.
90217	2015/1/2_19:45	Haze.
90217	2015/1/2_1:00	Clear.
90217	2015/1/2_1:15	Passing_clouds.
90217	2015/1/2_1:30	Passing_clouds.
90217	2015/1/2_1:45	Passing_clouds.
90217	2015/1/2_20:00	Haze.
90217	2015/1/2_20:15	Haze.
90217	2015/1/2_20:30	Haze.
90217	2015/1/2_20:45	Haze.
90217	2015/1/2_21:00	Haze.
90217	2015/1/2_21:15	Haze.
90217	2015/1/2_21:30	Haze.
90217	2015/1/2_21:45	Haze.
90217	2015/1/2_22:00	Haze.
90217	2015/1/2_22:15	Haze.
90217	2015/1/2_22:30	Haze.
90217	2015/1/2_22:45	Haze.
90217	2015/1/2_23:00	Haze.
90217	2015/1/2_23:15	Haze.
90217	2015/1/2_23:30	Haze.
90217	2015/1/2_23:45	Haze.
90217	2015/1/2_2:00	Passing_clouds.
90217	2015/1/2_2:15	Clear.
90217	2015/1/2_2:30	Clear.
90217	2015/1/2_2:45	Clear.
90217	2015/1/2_3:00	Clear.
90217	2015/1/2_3:15	Clear.
90217	2015/1/2_3:30	Clear.
90217	2015/1/2_3:45	Clear.
90217	2015/1/2_4:00	Clear.
90217	2015/1/2_4:15	Passing_clouds.
90217	2015/1/2_4:30	Passing_clouds.
90217	2015/1/2_4:45	Passing_clouds.
90217	2015/1/2_5:00	Passing_clouds.
90217	2015/1/2_5:15	Clear.
90217	2015/1/2_5:30	Clear.
90217	2015/1/2_5:45	Clear.
90217	2015/1/2_6:00	Clear.
90217	2015/1/2_6:15	Clear.
90217	2015/1/2_6:30	Clear.
90217	2015/1/2_6:45	Clear.
90217	2015/1/2_7:00	Clear.
90217	2015/1/2_7:15	Clear.
90217	2015/1/2_7:30	Clear.
90217	2015/1/2_7:45	Clear.
90217	2015/1/2_8:00	Clear.
90217	2015/1/2_8:15	Sunny.
90217	2015/1/2_8:30	Sunny.
90217	2015/1/2_8:45	Sunny.
90217	2015/1/2_9:00	Sunny.
90217	2015/1/2_9:15	Passing_clouds.
90217	2015/1/2_9:30	Passing_clouds.
90217	2015/1/2_9:45	Passing_clouds.
90217	2015/1/20_0:00	Haze.
90217	2015/1/20_0:15	Clear.
90217	2015/1/20_0:30	Clear.
90217	2015/1/20_0:45	Clear.
90217	2015/1/20_10:00	Clear.
90217	2015/1/20_10:15	Clear.
90217	2015/1/20_10:30	Clear.
90217	2015/1/20_10:45	Clear.
90217	2015/1/20_11:00	Clear.
90217	2015/1/20_11:15	Haze.
90217	2015/1/20_11:30	Haze.
90217	2015/1/20_11:45	Haze.
90217	2015/1/20_12:00	Haze.
90217	2015/1/20_12:15	Haze.
90217	2015/1/20_12:30	Haze.
90217	2015/1/20_12:45	Haze.
90217	2015/1/20_13:00	Haze.
90217	2015/1/20_13:15	Haze.
90217	2015/1/20_13:30	Haze.
90217	2015/1/20_13:45	Haze.
90217	2015/1/20_14:00	Haze.
90217	2015/1/20_14:15	Clear.
90217	2015/1/20_14:30	Clear.
90217	2015/1/20_14:45	Clear.
90217	2015/1/20_15:00	Clear.
90217	2015/1/20_15:15	Clear.
90217	2015/1/20_15:30	Clear.
90217	2015/1/20_15:45	Clear.
90217	2015/1/20_16:00	Clear.
90217	2015/1/20_16:15	Haze.
90217	2015/1/20_16:30	Haze.
90217	2015/1/20_16:45	Haze.
90217	2015/1/20_17:00	Haze.
90217	2015/1/20_17:15	Haze.
90217	2015/1/20_17:30	Haze.
90217	2015/1/20_17:45	Haze.
90217	2015/1/20_18:00	Haze.
90217	2015/1/20_18:15	Clear.
90217	2015/1/20_18:30	Clear.
90217	2015/1/20_18:45	Clear.
90217	2015/1/20_19:00	Clear.
90217	2015/1/20_19:15	Clear.
90217	2015/1/20_19:30	Clear.
90217	2015/1/20_19:45	Clear.
90217	2015/1/20_1:00	Clear.
90217	2015/1/20_1:15	Clear.
90217	2015/1/20_1:30	Clear.
90217	2015/1/20_1:45	Clear.
90217	2015/1/20_20:00	Clear.
90217	2015/1/20_20:15	Passing_clouds.
90217	2015/1/20_20:30	Passing_clouds.
90217	2015/1/20_20:45	Passing_clouds.
90217	2015/1/20_21:00	Passing_clouds.
90217	2015/1/20_21:15	Passing_clouds.
90217	2015/1/20_21:30	Passing_clouds.
90217	2015/1/20_21:45	Passing_clouds.
90217	2015/1/20_22:00	Passing_clouds.
90217	2015/1/20_22:15	Haze.
90217	2015/1/20_22:30	Haze.
90217	2015/1/20_22:45	Haze.
90217	2015/1/20_23:00	Haze.
90217	2015/1/20_23:15	Haze.
90217	2015/1/20_23:30	Haze.
90217	2015/1/20_23:45	Haze.
90217	2015/1/20_2:00	Clear.
90217	2015/1/20_2:15	Haze.
90217	2015/1/20_2:30	Haze.
90217	2015/1/20_2:45	Haze.
90217	2015/1/20_3:00	Haze.
90217	2015/1/20_3:15	Haze.
90217	2015/1/20_3:30	Haze.
90217	2015/1/20_3:45	Haze.
90217	2015/1/20_4:00	Haze.
90217	2015/1/20_4:15	Fog.
90217	2015/1/20_4:30	Fog.
90217	2015/1/20_4:45	Fog.
90217	2015/1/20_5:00	Fog.
90217	2015/1/20_5:15	Haze.
90217	2015/1/20_5:30	Haze.
90217	2015/1/20_5:45	Haze.
90217	2015/1/20_6:00	Haze.
90217	2015/1/20_6:15	Haze.
90217	2015/1/20_6:30	Haze.
90217	2015/1/20_6:45	Haze.
90217	2015/1/20_7:00	Haze.
90217	2015/1/20_7:15	Haze.
90217	2015/1/20_7:30	Haze.
90217	2015/1/20_7:45	Haze.
90217	2015/1/20_8:00	Haze.
90217	2015/1/20_8:15	Clear.
90217	2015/1/20_8:30	Clear.
90217	2015/1/20_8:45	Clear.
90217	2015/1/20_9:00	Clear.
90217	2015/1/20_9:15	Clear.
90217	2015/1/20_9:30	Clear.
90217	2015/1/20_9:45	Clear.
90217	2015/1/21_0:00	Haze.
90217	2015/1/21_0:15	Haze.
90217	2015/1/21_0:30	Haze.
90217	2015/1/21_0:45	Haze.
90217	2015/1/21_10:00	Haze.
90217	2015/1/21_10:15	Haze.
90217	2015/1/21_10:30	Haze.
90217	2015/1/21_10:45	Haze.
90217	2015/1/21_11:00	Haze.
90217	2015/1/21_11:15	Scattered_clouds.
90217	2015/1/21_11:30	Scattered_clouds.
90217	2015/1/21_11:45	Scattered_clouds.
90217	2015/1/21_12:00	Scattered_clouds.
90217	2015/1/21_12:15	Scattered_clouds.
90217	2015/1/21_12:30	Scattered_clouds.
90217	2015/1/21_12:45	Scattered_clouds.
90217	2015/1/21_13:00	Scattered_clouds.
90217	2015/1/21_13:15	Scattered_clouds.
90217	2015/1/21_13:30	Scattered_clouds.
90217	2015/1/21_13:45	Scattered_clouds.
90217	2015/1/21_14:00	Scattered_clouds.
90217	2015/1/21_14:15	Scattered_clouds.
90217	2015/1/21_14:30	Scattered_clouds.
90217	2015/1/21_14:45	Scattered_clouds.
90217	2015/1/21_15:00	Scattered_clouds.
90217	2015/1/21_15:15	Haze.
90217	2015/1/21_15:30	Haze.
90217	2015/1/21_15:45	Haze.
90217	2015/1/21_16:00	Haze.
90217	2015/1/21_16:15	Haze.
90217	2015/1/21_16:30	Haze.
90217	2015/1/21_16:45	Haze.
90217	2015/1/21_17:00	Haze.
90217	2015/1/21_17:15	Haze.
90217	2015/1/21_17:30	Haze.
90217	2015/1/21_17:45	Haze.
90217	2015/1/21_18:00	Haze.
90217	2015/1/21_18:15	Haze.
90217	2015/1/21_18:30	Haze.
90217	2015/1/21_18:45	Haze.
90217	2015/1/21_19:00	Haze.
90217	2015/1/21_19:15	Haze.
90217	2015/1/21_19:30	Haze.
90217	2015/1/21_19:45	Haze.
90217	2015/1/21_1:00	Haze.
90217	2015/1/21_1:15	Haze.
90217	2015/1/21_1:30	Haze.
90217	2015/1/21_1:45	Haze.
90217	2015/1/21_20:00	Haze.
90217	2015/1/21_20:15	Haze.
90217	2015/1/21_20:30	Haze.
90217	2015/1/21_20:45	Haze.
[truncated: 462,956 more rows]
