# Supplementary material for: Traffic data imputation via knowledge graph-enhanced generative adversarial network
Source: PeerJ Comput Sci. 2024 Oct 14;10:e2408. doi: 10.7717/peerj-cs.2408 (PMC11623069; doi:10.7717/peerj-cs.2408)
Supplement: Supplemental Information 1 [file peerj-cs-10-2408-s001.zip › ABiL_GAN/sz_data/KG/sz_kg_transE_embedding20.csv]

-0.036767	0.10778399999999999	-0.009845999999999999	-0.055849	-0.105304	-0.408936	-0.10912899999999999	-0.040132	0.041326999999999996	-0.044121	0.06768500000000001	0.24889099999999997	0.035344	0.031150999999999998	0.11635	-0.014756	0.327472	-0.040428	-0.065201	-0.001255
-0.028944	-0.21324099999999999	0.19480699999999998	-0.083578	0.029247000000000002	0.09134	-0.045644	0.010541	-0.11611199999999999	-0.030284	-0.107431	0.029983999999999997	0.021394	0.028669999999999998	0.11667000000000001	0.11564300000000001	-0.030392000000000002	0.05660900000000001	-0.002414	0.159523
-0.064945	-0.205591	0.126383	-0.342184	0.02913	0.084172	0.042881999999999997	0.039768	-0.10819200000000001	-0.02036	-0.097975	0.063833	-0.02048	0.032139999999999995	0.110952	0.129613	0.07241	0.09940299999999999	-0.06252100000000001	-0.022288
-0.035013999999999997	-0.21885300000000002	0.157585	-0.06754600000000001	0.022427000000000002	0.08416599999999999	-0.015705	-0.0023079999999999997	-0.123885	-0.025985	-0.10294	-0.055409	0.039341	0.032330000000000005	0.105351	0.137044	-0.157493	0.128879	-0.070872	0.015939
-0.016999	-0.143034	-0.055945	-0.020697	0.010876	0.005717	-0.039964	-0.20471	-0.126296	0.0212	-0.035529000000000005	-0.054673	0.050283999999999995	0.035122	0.066732	0.125157	-0.22894899999999999	0.1481	-0.06401699999999999	0.046870999999999996
0.010433	-0.34619099999999997	0.094782	-0.009889	-0.134523	-0.060498	0.051342	-0.089007	0.008539	0.024211	0.012944999999999998	0.13137200000000002	0.001303	-0.039691000000000004	-0.001552	0.0038810000000000003	-0.065103	-0.043732	0.081036	-0.062854
0.11026099999999998	-0.6176470000000001	0.154597	-0.010106	-0.125603	0.10424100000000001	0.100963	-0.100856	0.003009	0.078043	-0.065848	0.24477800000000002	0.039024	-0.059837	0.031797000000000006	-0.009327	-0.102495	-0.046986	0.10853499999999999	-0.06481100000000001
0.091074	-0.436391	0.080002	0.020013999999999997	-0.098173	0.027157	0.045649	-0.087495	0.020654	0.015229	-0.041649	0.121653	0.032714	0.007058	-0.005299	-0.0441	-0.10825599999999999	-0.054439	0.094598	-0.079596
0.020484	-0.385728	0.083442	0.07234199999999999	-0.09787799999999999	0.026302999999999997	-0.101458	-0.052538	0.036048000000000004	-0.018685	-0.09084	0.053341999999999994	0.11528800000000002	0.040148	-0.091869	0.026869999999999998	-0.11743699999999999	-0.07687100000000001	0.061069000000000005	-0.082097
0.10986300000000002	-0.38659	0.081137	0.10374000000000001	-0.065852	0.008167	0.014504	-0.083523	0.298491	-0.031761000000000005	-0.062963	-0.011542	0.045347000000000005	0.029224	-0.066501	-0.07105700000000001	-0.109904	-0.09894299999999999	0.101472	-0.072884
0.245067	-0.122072	-0.06310299999999999	0.098083	-0.008244	-0.08795599999999999	0.043463	-0.000503	0.10536300000000001	-0.030491000000000004	0.046262	-0.055357	0.014252	0.08984600000000001	-0.06574400000000001	-0.082454	-0.010643999999999999	-0.142842	-0.024867	-0.005448
0.10373199999999999	-0.020447999999999997	-0.071562	-0.018434	0.019066	-0.16179100000000002	-0.010584	0.088267	0.035816	0.143791	0.01924	0.009255	-0.041961	0.087199	-0.083604	-0.047026	0.151326	-0.221183	-0.043766	-0.005424
0.0040490000000000005	-0.088374	0.041224000000000004	-0.058397000000000004	-0.126776	-0.114639	0.034026999999999995	0.025613	0.05729	0.104332	0.116146	-0.017547	-0.10281199999999999	0.362109	-0.058072000000000006	-0.107221	0.08797	-0.024055	0.107182	-0.036369
0.107419	0.06048200000000001	0.098612	-0.064466	-0.16981500000000002	-0.021183	-0.014681999999999999	-0.332322	-0.212477	-0.012626	0.063988	0.00251	-0.010151	-0.037772	0.11595899999999999	-0.083843	-0.042698	-0.041185	-0.10876300000000001	-0.014821
0.099705	0.002226	0.059084000000000005	-0.061127	-0.13964300000000002	0.044479000000000005	-0.033968	-0.339817	-0.177778	0.081428	0.039311	-0.045577	-0.00822	-0.011649	0.070076	-0.062836	-0.093519	0.074399	-0.094774	0.04236
0.079206	0.034877	0.160941	-0.061858	-0.138158	-0.09260299999999999	-0.049677	-0.272063	-0.41718599999999995	0.064481	0.035324	-0.044851999999999996	-0.022022	0.097129	0.100523	-0.058455999999999994	-0.10603399999999999	-0.023592	-0.098606	-0.051215
0.072401	0.024741	0.058414999999999995	-0.072727	-0.118683	-0.089939	-0.018844	-0.29825	-0.09289800000000001	-0.013600999999999999	0.053480999999999994	-0.020513	0.009862000000000001	-0.016319	0.106294	-0.0037070000000000002	-0.038995999999999996	-0.077902	-0.074646	-0.051778
0.08088300000000001	0.029608	0.085957	-0.0821	0.042579	-0.116224	0.046157	-0.105671	0.015304	-0.010467	0.093782	-0.032112	0.021029	-0.019509000000000002	0.12263099999999999	0.044349	0.037989	-0.174923	-0.087813	-0.095969
0.087148	0.051269	0.06904	-0.141879	-0.004277	-0.100712	0.044719	-0.087771	-0.017027	-0.013531999999999999	0.06241699999999999	-0.037624	0.029268000000000002	-0.019799	0.10593	0.08437599999999999	-0.014154	-0.221462	-0.07422899999999999	-0.07460499999999999
-0.037545999999999996	-0.060452	0.154914	0.112015	-0.135822	-0.089009	0.122502	0.068549	-0.263759	0.07119400000000001	0.026683999999999996	-0.09017599999999999	-0.021876	0.106306	0.05744	-0.047678	-0.095296	-0.031385	-0.09866799999999999	-0.053038
-0.08338	-0.060849	0.156832	0.33360700000000004	-0.11842000000000001	-0.096147	0.125388	0.039501999999999995	0.026812	0.070405	0.031905	-0.22448400000000002	-0.037417	0.10575	0.023906999999999998	-0.16103299999999998	-0.099845	0.002679	-0.09353500000000001	-0.058222
-0.033904000000000004	-0.078468	0.14643	0.069748	-0.13334100000000002	-0.074473	0.163069	0.055378	0.008854	0.075523	0.009393	-0.147972	-0.120219	0.128459	0.018900999999999998	-0.029411	-0.022102	-0.056337	-0.11208	-0.065651
-0.105273	0.036655	0.184306	-0.021784	-0.134222	-0.106796	0.102881	0.15388800000000002	-0.478742	0.128308	-0.005807	-0.01683	0.018423	0.101711	0.134872	0.123623	-0.133181	-0.018951	-0.071202	-0.029488
0.001609	-0.24694699999999997	0.119868	-0.36461	0.031816000000000004	-0.010393000000000001	0.063864	-0.006207	-0.117068	0.12501199999999998	-0.06016900000000001	0.127316	-0.076028	-0.043016000000000006	-0.063389	-0.064319	0.211844	0.020858	-0.066523	-0.074616
0.098873	-0.005772	-0.123767	0.166931	-0.046176999999999996	-0.061736	0.07019700000000001	0.08834199999999999	-0.052987	0.083371	0.129546	0.059515	0.067937	-0.013928	0.08298	-0.133501	0.076096	-0.089337	-0.041151	0.015434
0.096302	-0.13614300000000001	-0.020318	0.28647100000000003	-0.111801	-0.030342	-0.034401	0.059994000000000006	-0.076521	-0.026769	-0.07712100000000001	0.10188	0.11733699999999998	-0.034977	0.040623	-0.478088	0.029810000000000003	0.0018629999999999999	-0.075463	0.113284
0.073186	-0.118556	-0.008813	0.283477	-0.10524100000000002	-0.017925	-0.0136	0.04722	-0.07815	0.09644	0.005285	0.096169	0.11061099999999999	-0.060020000000000004	0.032186	-0.121848	0.021501	0.041089999999999995	-0.057479999999999996	0.17941
0.110221	-0.124329	-0.025113	0.46974099999999996	-0.108972	-0.056033000000000006	0.069731	0.081463	-0.07772899999999999	-0.012277	0.11936300000000001	0.12416300000000001	0.117825	-0.06537899999999999	0.08180599999999999	-0.133164	0.051884000000000007	-0.080671	-0.06904500000000001	0.117949
0.116603	-0.17716099999999999	0.132574	-0.025782999999999997	0.013959000000000001	-0.047793	-0.103746	0.067018	-0.12076600000000001	-0.040474	-0.124509	0.020611	0.092312	0.133221	0.035651	-0.5128119999999999	0.067484	-0.054229	-0.009501	0.07739299999999999
0.046448	-0.131179	0.024718	0.03671	-0.065997	-0.010121999999999999	-0.015371000000000001	-0.014297	-0.09186799999999999	0.106314	-0.0031850000000000003	0.035926	0.071375	-0.064671	0.015686000000000002	-0.117496	0.020536000000000002	0.050677	0.042076999999999996	0.367981
0.120799	-0.20174	0.21366100000000002	-0.078749	0.016669	-0.066545	-0.101251	0.011258	-0.127682	-0.047644	-0.125752	0.042694	0.046887	0.027594	0.099481	-0.231977	-0.008361	-0.060729	0.013646	0.152197
0.041498	-0.195144	0.20404	-0.05984400000000001	-0.004934	0.095565	-0.048501	-0.034503	-0.10193300000000001	-0.005517	-0.066841	0.054061	0.049748	-0.030188	0.10952200000000001	-0.09270700000000001	-0.010302	0.049382	0.045557	0.299616
0.040152999999999994	-0.027672000000000002	-0.050894999999999996	0.153126	-0.090322	-0.034893	0.049119	0.09031900000000001	-0.10676600000000001	0.07878099999999999	0.108024	0.129475	0.06349199999999999	-0.041954000000000005	0.076987	-0.099773	0.056364	-0.053797000000000005	-0.05342	0.10783499999999999
-0.071344	-0.14773599999999998	0.005640999999999999	-0.104926	0.024685	0.14591099999999999	0.037342	0.081698	-0.039744	-0.027441000000000004	-0.10643399999999999	0.073409	-0.015846000000000002	0.011515000000000001	0.10584600000000001	0.144218	0.059992	0.154374	-0.070284	-0.037721
-0.059846	-0.140329	-0.010324	-0.053798	0.022393	0.097064	0.068438	0.115977	0.119723	-0.249527	-0.084012	0.07272999999999999	-0.028484	0.015202	0.11716199999999999	0.123708	0.09027	0.09252	-0.061099	-0.102301
0.074304	0.034242	-0.058038	0.123048	-0.26757	0.095979	-0.199434	-0.023396	-0.031481999999999996	-0.025238999999999998	-0.033154	0.327793	0.035908999999999996	0.10970899999999999	0.08957899999999999	0.055669	-0.12773099999999998	0.10736099999999998	0.029612	0.026157999999999997
-0.070776	-0.024636	-0.063475	0.09851900000000001	-0.1304	0.057203	-0.20530500000000002	0.031671	-0.053277	0.046166000000000006	-0.007788	0.33558699999999997	0.07318200000000001	0.097581	0.046653	0.090924	-0.091664	0.078979	-0.043566	0.031737
0.022181	0.063827	-0.071734	0.106849	-0.1534	0.043445	-0.31947	-0.06726599999999999	-0.035994	-0.025261000000000002	0.014574	0.33266599999999996	0.06514600000000001	0.083744	0.025804	0.079432	-0.068663	0.097927	-0.080039	0.067078
0.036692	-0.038054000000000004	-0.068096	0.10793399999999999	-0.128994	0.100281	-0.204458	-0.08684	-0.064581	0.032843000000000004	0.022783	0.278826	0.104431	0.100635	-0.020415	0.036146	-0.053446	0.10481300000000002	0.002773	0.005193
0.07063	-0.070052	-0.065149	0.091882	-0.005242	0.138881	-0.08835599999999999	-0.100195	-0.059375	0.036215	0.056247000000000005	0.172059	0.194434	0.1052	-0.002343	-0.004457	-0.03775	0.031704	0.010506999999999999	-0.023484
0.022940000000000002	-0.057186	-0.06933099999999999	0.10585699999999999	-0.126136	0.12221300000000002	-0.117753	-0.48119300000000004	-0.089472	0.045301999999999995	0.082473	0.16953	0.15607000000000001	0.072478	-0.052766999999999994	0.004520000000000001	-0.032589	0.124874	-0.003378	0.007666
0.008187999999999999	-0.122393	-0.072147	0.024722	0.0071200000000000005	0.024057	-0.086512	-0.483764	-0.128735	0.092085	0.072089	-0.063294	0.149277	0.013438	-0.018369999999999997	0.046062	-0.226625	0.148864	-0.056494	0.044189
-0.060486	-0.11944600000000001	-0.058378	0.030271	0.025224	-0.10686500000000002	-0.070698	-0.19603399999999999	-0.150323	0.10879000000000001	0.054777	0.012445	0.12400699999999999	-0.0051719999999999995	0.08607999999999999	0.066665	-0.22692199999999998	0.14586300000000002	0.023994	0.046586
0.090004	-0.109383	-0.060506	-0.028669999999999998	-0.081113	0.040383999999999996	-0.059511	-0.356038	-0.12878399999999998	0.084755	0.062703	-0.045036	0.092267	-0.009961	0.054159000000000006	0.07632699999999999	-0.224848	0.156924	-0.06351699999999999	0.061235000000000005
-0.072524	0.036393	-0.0005650000000000001	0.072749	0.026066000000000002	-0.09841699999999999	-0.022875	-0.043427	-0.129881	0.25006999999999996	0.049546	0.09883	0.141747	-0.008903	0.126335	-0.032042	-0.208116	0.12432	0.07509	0.014566999999999998
-0.095364	-0.100461	-0.050026999999999995	0.088508	0.033207	-0.186093	-0.07264	0.027188	-0.15021800000000002	0.135436	0.044675	0.083814	0.127382	0.020922	0.15295899999999998	-0.036679	-0.217417	0.132923	0.139712	0.083409
-0.09075	-0.0009310000000000001	-0.016037	0.054595000000000005	0.01956	-0.126814	0.0015539999999999998	0.021562	-0.188642	0.152641	0.023178999999999998	0.066637	0.130197	0.01174	0.14611400000000002	0.029412999999999998	-0.197541	0.10091699999999999	0.07694400000000001	0.07092000000000001
-0.059133000000000005	0.073975	0.011008	0.110128	0.028433999999999997	0.049221	0.03575	-0.04646	0.07430199999999999	0.262886	0.05965499999999999	0.106857	0.161649	0.073992	0.13005999999999998	-0.065823	-0.166845	0.121045	0.07900399999999999	-0.32992
-0.023875999999999998	-0.115659	0.130944	0.071636	-0.08051	0.021226	-0.097749	0.011773	-0.074901	-0.016937	-0.11462	0.039813999999999995	0.129459	0.050796	-0.130908	0.08369	-0.113382	-0.074252	-0.099397	-0.121046
-0.025539	-0.114855	0.12236099999999998	0.063209	-0.10781900000000001	0.046512	-0.100353	0.089573	-0.06752000000000001	-0.036644	-0.152479	0.054176999999999996	0.18285	0.070156	-0.094693	0.335239	-0.11918599999999999	-0.07205399999999999	0.004494	-0.07691
0.018021000000000002	-0.101603	0.078007	0.064897	-0.06614500000000001	0.052346000000000004	-0.09474500000000001	-0.033908999999999995	0.031856	0.027455	-0.085622	0.033777999999999996	0.09747	0.026945999999999998	-0.07655	0.368287	-0.113337	-0.046401	-0.053791	-0.07491
-0.076668	-0.052205999999999995	0.144354	0.071661	-0.07626799999999999	-0.00237	-0.077171	0.006687	-0.06855900000000001	-0.019122	-0.10578499999999999	-0.021394	0.122459	0.092162	-0.167524	0.043834	0.077405	-0.13935	-0.383621	-0.133104
-0.058348000000000004	-0.015515000000000001	0.12876700000000002	0.039296	-0.120081	0.00373	-0.072112	0.059557000000000006	-0.075389	0.019018	-0.12318599999999999	0.046452	0.168567	0.027426	-0.047866000000000006	0.049324	-0.005028	-0.11804	-0.085065	-0.096899
-0.071872	-0.014474	0.128525	0.05193300000000001	-0.125129	-0.003207	-0.080099	0.08469199999999999	-0.087336	0.012819	-0.157392	0.053005	0.180947	-0.046255000000000004	-0.052202	0.332491	-0.005243	-0.11445	-0.042873	0.015102
-0.02437	-0.028093	0.113597	0.096294	-0.104175	0.038445	-0.030788999999999997	0.082801	-0.03083	0.092641	-0.104181	0.044239999999999995	0.18507	-0.034758	-0.017644	0.32965500000000003	-0.102449	-0.052566999999999996	0.032075	0.009436
-0.03403	0.03286	0.18241500000000002	0.069881	-0.151096	-0.081037	-0.069469	0.021655	-0.062457000000000006	0.036692	-0.123926	0.016454	0.20589899999999997	-0.32451399999999997	-0.041743	0.051018	-0.015073	-0.132775	-0.039779	0.08015900000000001
0.071883	-0.068464	0.110801	0.043602999999999996	0.031918	0.056942999999999994	0.008154999999999999	-0.10229500000000001	-0.016168000000000002	0.134235	-0.093398	-0.404938	0.060799	-0.054162	-0.067133	0.07992300000000001	-0.09362100000000001	-0.045093	-0.21488400000000002	0.059222000000000004
-0.002139	-0.03576	0.101551	0.11019200000000001	0.008286	0.032478	0.012651	-0.086056	-0.024562999999999998	0.135987	-0.070592	-0.03833	0.267021	-0.13334100000000002	-0.054778999999999994	0.081177	-0.103525	-0.035160000000000004	-0.062412999999999996	0.05625700000000001
0.012186	-0.079653	0.08642899999999999	0.035447	0.024998	0.052633000000000006	-0.086719	-0.074599	0.07754	0.11429500000000001	-0.08355	-0.36967	0.078124	-0.057773000000000005	-0.069938	0.376282	-0.125486	-0.018424	-0.073149	0.054742
0.32346199999999997	-0.080524	0.022064	0.038679000000000005	0.04356	0.11452799999999999	0.021552	-0.041507	0.08834	0.146998	-0.11486800000000001	-0.420286	0.021488	-0.029897000000000003	-0.061311000000000004	0.079039	-0.09711399999999999	-0.040675	-0.125076	0.098562
-0.011559	-0.008112000000000001	-0.040098	0.117987	0.111347	-0.075839	0.13325499999999998	-0.077343	0.075424	0.13224	0.078013	-0.26837	-0.05586	0.051854	0.010426000000000001	-0.082445	0.058976	0.007116	-0.14606	-0.090268
-0.009128	-0.058741999999999996	0.070997	0.10167999999999999	-0.063443	0.026043	-0.048177	-0.038286	0.047105	0.120584	-0.074624	-0.027888	0.10533	-0.05745499999999999	-0.018747999999999997	0.368636	-0.119156	-0.020511	-0.062585	0.027679000000000002
-0.015384	-0.023173	0.113148	0.106109	-0.05703300000000001	0.034249	0.008984	0.030646	-0.037402	0.133953	-0.065238	-0.031514999999999994	0.268795	-0.140846	-0.015181	0.243903	-0.120556	-0.031382	0.023212	0.05574400000000001
-0.027127999999999996	-0.03798	0.24205300000000002	0.10216	-0.062717	-0.064286	-7.5e-05	-0.039902999999999994	-0.047573000000000004	0.14541199999999999	-0.070674	-0.041996	0.292535	-0.324785	-0.050076	0.042982	-0.122262	-0.070701	0.06594900000000001	0.078926
-0.023171999999999998	-0.04437	0.203514	0.08320599999999999	-0.18245999999999998	-0.072492	-0.000713	-0.033225	0.02765	0.072003	-0.014886000000000002	-0.033369	0.152599	-0.225462	-0.100619	0.038035	-0.036348	-0.156975	0.051378999999999994	0.057547
0.004445	0.075277	0.031239999999999997	-0.017494	-0.15113900000000002	-0.015000999999999999	-0.127984	-0.056171000000000006	-0.034558	-0.031967	0.052562	0.267906	0.038152	0.049468	0.032522	0.051569000000000004	0.292659	-0.029579	-0.063403	0.059186
-0.049668000000000004	0.079834	0.011	-0.057374	-0.158522	-0.024302	-0.10296099999999998	-0.07424800000000001	0.027152	-0.031214	0.037665	0.213115	0.006634	0.007983	-0.048815	0.076171	0.41107200000000005	-0.043037	-0.067878	0.034733
-0.10153999999999999	-0.044524	-0.068951	0.080485	-0.109984	-0.07230299999999999	-0.077809	0.040695999999999996	0.002663	0.093748	-0.050931	0.343596	0.084002	0.11513	0.035304	0.13863499999999998	-0.103649	0.06179400000000001	-0.062909	-0.552365
-0.09565499999999999	0.171524	-0.076328	0.064787	-0.14873499999999998	-0.089281	0.06919199999999999	-0.068952	0.051561	-0.057825	0.069009	0.019241	0.365402	-0.038026	-0.06636	0.013138	0.078585	-0.052697	0.089804	-0.05295
-0.002321	-0.037761	-0.077569	0.021587000000000002	-0.083848	0.08272	0.061970000000000004	0.128145	0.47206000000000004	-0.331208	-0.087024	0.067648	0.012151	0.114449	0.113929	0.023291	0.08992	0.10620299999999999	-0.050623	-0.11122
-0.01055	0.032806999999999996	-0.067798	0.056167999999999996	0.014758000000000002	0.083508	0.049914	0.068139	0.478671	0.073042	-0.06590499999999999	0.07315	0.023121	0.016094999999999998	0.080814	0.034838	0.055688	0.081992	-0.013191	-0.016838
-0.030692	-0.047580000000000004	-0.024725999999999998	-0.005298	-0.020600999999999998	0.060217999999999994	0.057242999999999995	0.113822	0.12465799999999999	-0.259144	-0.091718	-0.003621	0.049708999999999996	0.10406099999999999	0.123678	0.009783	0.098563	0.067942	-0.016628	-0.101873
-0.077581	0.060915	-0.078766	0.091425	0.0209	0.07805	0.092856	0.045952	0.462663	0.12236500000000002	-0.037181	-0.06338099999999999	0.076474	-0.050787	0.07785399999999999	0.087251	0.04215	0.135122	0.020268	0.019429
-0.046048	0.063868	-0.055005	0.089692	0.027719	0.078279	-0.012813999999999999	-0.019371	0.35538000000000003	0.141719	-0.025105000000000002	0.034408999999999995	0.0816	-0.04558	0.093261	-0.019193	0.045839	0.114628	0.014062	0.009858
-0.018544	0.019296	-0.045492000000000005	0.047241000000000005	-0.11582	0.019502000000000002	0.09479	0.055764999999999995	0.0003	-0.010512	-0.06640800000000001	-0.052348	0.172847	-0.015505000000000001	0.123027	-0.074026	-0.007552	0.340835	0.047991000000000006	0.006291
-0.064166	0.049913	-0.037034	0.039992	-0.137245	0.098639	0.102952	0.094962	-0.00703	0.0008300000000000001	-0.057392	-0.057399	0.178892	-0.0038840000000000003	0.13154200000000002	-0.073548	-0.014353	0.611251	0.08101900000000001	0.048802
0.004274	-0.066122	-0.015233000000000002	-0.029866000000000004	-0.116048	0.030195999999999997	0.12370999999999999	0.152117	0.034453	0.006423000000000001	-0.07674700000000001	-0.070452	0.135804	0.03182	0.11102000000000001	-0.07755	-0.034072000000000005	0.321947	0.094364	0.025711
-0.068116	0.083182	-0.06439600000000001	-0.039869	-0.109911	-0.0976	0.041447000000000005	-0.026045999999999996	0.066612	-0.025797000000000004	-0.053474	0.043794	0.365102	-0.010466	-0.054558	-0.009054000000000001	0.032496	-0.009014	0.053479	-0.037308
0.09637799999999999	0.050754	0.00966	-0.133911	-0.10540999999999999	-0.019644	-0.092007	0.087783	0.032092	0.199037	-0.07394400000000001	0.172771	-0.062249	-0.049957999999999995	0.135287	0.193277	-0.101349	0.020632	0.087176	0.14673
-0.045193000000000004	0.071471	-0.063264	-0.077054	-0.12529200000000001	-0.07881200000000001	-0.098626	0.098023	-0.011565	0.23062600000000003	-0.099438	0.198479	-0.130996	0.178715	0.039422000000000006	0.089959	-0.029914	0.196576	0.027832	-0.037482999999999995
0.10690899999999999	0.051725	0.008865999999999999	0.11836600000000001	-0.274248	0.048214	-0.079153	0.025034999999999998	0.254201	-0.049056999999999996	-0.017034	0.152554	-0.053323	0.101755	0.090439	0.130366	-0.127692	-0.050029000000000004	0.041643	-0.03069
0.100687	-0.033154	0.005472	0.12615099999999999	-0.26800999999999997	0.100245	-0.086871	0.015745	0.030897000000000004	-0.038513	-0.024345	0.172057	0.044743	0.110945	0.084378	-0.06441799999999999	-0.121401	0.052549	0.037173000000000005	-0.017519999999999997
0.102279	-0.08906599999999999	-0.044342	0.117289	0.014534	0.15246300000000002	-0.09433899999999999	-0.11054000000000001	0.009906	-0.034194	-0.0035310000000000003	0.177092	0.200431	0.11436800000000001	0.096246	-0.049852999999999995	-0.049362	0.044025999999999996	0.075795	-0.083945
-0.007858	0.026010000000000002	-0.052979	0.008152	-0.107092	-0.052892999999999996	-0.017932	0.056307	-0.023382	0.105032	-0.041047	0.26060300000000003	0.081288	0.112746	0.063742	0.096616	-0.08042	0.02018	-0.025534	-0.290489
0.100647	0.11135199999999999	-0.05218099999999999	-0.008477	-0.11834800000000001	0.012487999999999999	-0.0256	0.061149	-0.006553	0.111381	-0.02779	0.125507	-0.018085	0.24354	0.06564	0.101086	-0.103877	0.012659	-0.019790000000000002	-0.153843
0.10436	0.10983299999999999	-0.11428599999999998	0.0050880000000000005	-0.094648	-0.021455000000000002	-0.047736	0.050207999999999996	0.005743	0.120978	0.013556	0.11302000000000001	-0.170727	0.24870599999999998	0.07441	0.094154	-0.014426	-0.021013	-0.071614	-0.128746
0.118407	0.125882	-0.027514	0.004556	-0.111544	0.053498000000000004	-0.061579999999999996	0.090325	0.28515999999999997	0.11913699999999999	-0.08028300000000001	0.145697	-0.052249000000000004	0.269556	0.108029	0.114452	-0.13556500000000002	-0.028804000000000003	0.044670999999999995	-0.130813
0.091529	0.10661400000000001	-0.057183000000000005	-0.046066	-0.116121	-0.027942	-0.059565999999999994	0.100839	-0.0070480000000000004	0.18833699999999998	-0.085454	0.17796900000000002	-0.12399600000000001	0.25045700000000004	0.088179	0.098001	-0.029200999999999998	-0.000556	0.019118	-0.07399700000000001
0.106982	0.054599	0.009539	-0.063029	-0.141992	0.025044999999999998	-0.091198	0.071649	0.22096	0.117424	-0.077429	0.15363	-0.062681	-0.042545	0.111801	0.132396	-0.10919100000000001	0.025199	0.068494	0.11923199999999999
0.088504	0.074863	-0.067242	-0.13009500000000002	-0.129883	-0.05877	-0.10354300000000001	0.099845	0.046547000000000005	0.220479	-0.085252	0.19162300000000002	-0.13271	-0.060263	0.1219	0.11064600000000001	-0.028308	0.09787799999999999	0.054974	0.129208
0.076524	0.053238	0.01766	-0.14651199999999998	-0.125358	-0.033767	-0.094191	0.032594	0.051914	0.088011	-0.053875	0.122677	-0.043397000000000005	-0.024916999999999998	0.11727	0.094316	-0.053654999999999994	0.051448	0.060839	0.116222
-0.102259	-0.035713	0.047127999999999996	0.043059	0.001315	-0.192864	-0.058711	0.037346	-0.139508	0.149295	0.016663999999999998	0.068728	0.032343000000000004	0.019416	0.16409200000000002	0.030427	-0.135577	0.101399	0.143559	0.06818300000000001
-0.10613099999999999	-0.008563	0.061022	-0.00196	-0.017462000000000002	-0.12035499999999999	0.09505599999999999	0.038539	-0.292205	0.153104	0.006063000000000001	-0.011581000000000001	0.03381	0.069925	0.134042	0.103907	-0.130114	0.10288299999999999	0.031912	0.04408
-0.100773	-0.093453	0.041678	0.052725	0.0005009999999999999	-0.18495999999999999	-0.054669	0.035907999999999995	0.07875900000000001	0.136022	0.042992	-0.018294	-0.046903	0.109356	0.16916099999999998	-0.084298	-0.11600099999999999	0.134734	0.14235699999999998	0.09488400000000001
-0.103904	0.027893	0.272345	-0.013171	-0.076288	-0.08897000000000001	0.09063600000000001	-0.070917	-0.26563600000000004	0.197973	0.104197	-0.018549	0.05003	0.087059	0.051934	0.100863	-0.11918	-0.016347999999999998	-0.009173	-0.11073499999999999
-0.067384	8.6e-05	0.28029899999999996	0.027710000000000002	-0.017523	0.005279	0.10001	-0.081558	-0.026581	0.193768	0.108653	-0.128349	0.009659000000000001	0.110643	0.054219	0.026005	-0.042444	0.030718000000000002	-0.019091999999999998	-0.134278
-0.061903999999999994	-0.03174	0.428439	0.019688999999999998	0.008154	0.049746	0.082234	-0.020208	0.081151	0.18403599999999998	0.095568	-0.071483	-0.057742999999999996	0.105223	0.113132	0.0212	-0.006762000000000001	0.040248	-0.013334	-0.008158
-0.053389	-0.006028	0.13499	0.044532	-0.022556	0.0047009999999999994	0.104064	-0.076086	0.077776	0.18321300000000001	0.08302999999999999	-0.278398	-0.052998	0.06356200000000001	0.032351	0.015608000000000002	-0.00856	0.047945999999999996	-0.032898000000000004	-0.101889
-0.091725	0.07055399999999999	0.273675	-0.03096	-0.08343300000000001	-0.043827	0.075464	-0.086952	-0.101229	0.17160999999999998	0.193698	0.025970999999999998	0.083112	0.10422100000000001	0.047962	-0.07810299999999999	-0.065854	-0.000745	0.041299	-0.127894
-0.100574	0.037705	0.266934	0.132827	-0.081162	-0.078275	0.098261	-0.078873	-0.00218	0.161082	0.080033	-0.236706	0.07408300000000001	0.097835	0.023569	-0.165019	-0.056291999999999995	0.011096	-0.034503	-0.121369
-0.011642	0.006788	-0.031644	0.110661	-0.045401	-0.108057	0.112203	-0.058487	-0.008504000000000001	0.11386500000000001	0.034057	-0.229809	-0.025247	0.076584	0.019087	-0.15374000000000002	0.016156999999999998	0.019056	-0.131716	-0.08154199999999999
-0.103111	-0.026032999999999997	0.12856900000000002	0.147449	-0.051641	-0.054863999999999996	0.130381	-0.08367899999999999	0.22210300000000002	0.134237	0.071522	-0.29283200000000004	-0.056035	0.048417	0.024866	-0.166702	0.022792	0.051417	-0.075584	-0.084895
0.080736	0.01294	-0.087123	0.097867	-0.088685	-0.15373399999999998	0.04571	0.184293	-0.080348	0.046894	-0.021118	0.055702	0.034342000000000004	-0.003624	0.033667	0.0074670000000000005	0.105525	-0.074482	-0.089114	0.032991
0.015309	-0.069599	0.0054670000000000005	-0.107623	-0.035733999999999995	0.380961	0.0032359999999999997	-0.042402999999999996	-0.010114	0.132706	-0.048333999999999995	0.1292	0.074712	-0.033769	-0.056601	0.117052	0.046782	0.13328299999999998	0.019363	-0.017232
-0.076154	-0.139909	0.007091	-0.09901900000000001	0.014847999999999998	0.42377700000000007	0.018189	0.088453	-0.021103	0.134302	-0.073811	0.28141	0.018312000000000002	-0.045087999999999996	0.081059	0.171044	0.067557	0.176815	-0.043669	-0.027426999999999997
0.025256	-0.122652	-0.069066	-0.063303	-0.05732	0.42117899999999997	0.050059	-0.050811	0.049138999999999995	0.133652	0.099251	0.27924	0.043429	-0.034145999999999996	-0.056553	0.16805699999999998	0.047550999999999996	0.132955	0.016850999999999998	-0.023418
0.023821000000000002	-0.106924	0.042841000000000004	-0.096176	0.012038	0.317905	-0.019481000000000002	0.070894	-0.0033979999999999995	0.125001	-0.189655	0.105367	0.025488999999999998	0.0011300000000000001	0.048374	0.064552	0.058059000000000006	0.161473	-0.025189	0.002332
0.005188	-0.033268	0.203122	-0.110319	-0.05043	0.1042	-0.053546	-0.100901	-0.08629099999999999	0.359819	-0.069143	0.032767000000000004	0.057127	0.038313	-0.079324	-0.11311099999999999	0.082294	0.1069	0.091335	0.093348
0.054463	0.028419999999999997	0.10843900000000001	-0.079769	-0.062587	0.19711700000000001	-0.05216799999999999	-0.046991000000000005	-0.07598400000000001	0.239796	-0.081209	0.062618	0.084244	0.053894000000000004	0.003486	-0.104832	0.07233099999999999	0.10430999999999999	0.08240700000000001	0.023073
0.009189	-0.055309000000000004	0.062724	-0.116349	-0.050669	0.219725	-0.026537	-0.06267	-0.046282	0.304627	-0.087162	0.113197	0.06821100000000001	0.044001	-0.072308	-0.06452000000000001	0.10703199999999999	0.11358800000000001	0.08295599999999999	0.0040950000000000005
0.066322	0.037522	0.106197	-0.073979	-0.142084	0.196873	-0.063148	-0.007045	-0.08153200000000001	0.155892	-0.08885599999999999	0.085503	0.11019100000000001	0.079769	0.09274500000000001	-0.41461000000000003	0.063	0.1279	0.103102	0.024784
0.060412	0.019331	0.09536499999999999	-0.073629	-0.039521	0.28838	-0.065838	0.011801	-0.053896000000000006	0.15237	-0.186127	0.080704	0.074696	0.057129	0.046133	-0.047820999999999995	0.056794000000000004	0.122324	-0.013575	0.025516
0.007817000000000001	0.044997	0.026887	-0.014394	-0.145967	0.054127999999999996	-0.077525	-0.0176	-0.081113	0.092795	-0.033557	0.073456	0.117572	0.0661	0.072304	-0.430399	0.002791	0.113364	0.080164	-0.034648000000000005
-0.040223	0.028661000000000002	0.038021	-0.015792	-0.140267	0.086244	0.016442	-0.09867000000000001	-0.100754	0.129395	0.25294	0.08748600000000001	0.096457	0.092458	0.102468	-0.454663	0.079474	0.127878	0.11645499999999999	-0.010676
0.091649	-0.091182	-0.08794199999999999	0.10034900000000001	0.026688	0.32408400000000004	-0.091208	-0.11909000000000002	0.080059	0.027875999999999998	0.09084400000000001	0.177946	0.208898	0.106895	0.072631	0.014280000000000001	-0.004032	0.035188	0.104343	-0.089529
0.014855000000000002	-0.130795	0.20813099999999998	-0.056680999999999995	-0.064208	0.088482	-0.052177999999999995	-0.09102400000000001	-0.10830899999999999	0.297113	-0.037986	0.031968	0.053661	-0.062534	-0.075158	-0.10243900000000002	0.038201	0.062797	0.080068	0.378168
0.029886000000000003	-0.105071	0.0172	-0.101575	0.008831	0.355331	-0.01341	0.059579999999999994	-0.042318	0.17907	-0.203993	0.109599	0.094529	0.035115	-0.052427	-0.048583999999999995	0.119349	0.15015699999999998	0.038162	0.004681
0.09166200000000001	-0.08856499999999999	0.095297	-0.033729	0.023125	0.321177	-0.347145	-0.010956	0.068504	0.14713199999999999	-0.199217	0.114764	-0.046064	0.049781	0.07560700000000001	-0.056008	0.056336000000000004	0.12331900000000001	-0.028804000000000003	0.077044
0.039934	-0.11840899999999999	-0.013101	-0.071793	-0.059971000000000003	0.009281999999999999	0.044925	-0.075784	-0.094682	0.167863	0.0030269999999999997	0.02586	0.06545	-0.071359	-0.018642	0.023152000000000002	0.016854	0.068997	0.080664	0.380798
0.031760000000000004	-0.105603	0.050261	-0.060351999999999996	-0.11368699999999998	0.051561	0.14691099999999999	0.23647100000000001	0.064238	0.021031	-0.117815	-0.460584	0.107903	0.06270099999999999	0.09854600000000001	-0.084276	-0.027027999999999996	0.174262	0.11087799999999999	0.041881
-0.023926	-0.073197	0.023119	-0.03982	-0.09686900000000001	0.009455	0.06274099999999999	0.224715	0.078053	0.046702999999999995	-0.042876	-0.044506	0.07459099999999999	0.054576	0.084267	-0.07395299999999999	-0.065551	0.19830899999999999	0.129582	0.097637
0.08344	-0.075535	-0.060118	0.029917000000000003	0.090295	-0.447225	-0.08705700000000001	0.083249	0.059289	0.014877000000000001	-0.10454400000000001	-0.042664999999999995	-0.109444	0.069944	0.006314	0.018039	0.039297000000000006	-0.04129	-0.208488	0.09982200000000001
0.17290999999999998	-0.078151	-0.150764	0.02134	0.017706	-0.297632	-0.084127	0.072112	0.055249	0.052677	-0.11441	-0.052501	0.021041999999999998	0.067337	-0.043294	0.025827	-0.020885	-0.070874	0.026494999999999998	0.094998
0.100424	-0.015238999999999999	-0.069707	-0.009244	0.013578	-0.521165	-0.10145599999999999	0.09139	0.033619	0.138674	-0.088379	0.018559	-0.019992	0.06915199999999999	-0.044439	0.016432	0.049555	-0.188341	0.022103	0.105994
-0.140576	0.17818399999999998	-0.07558	-0.052744000000000006	-0.117209	-0.050985	0.009786	-0.015483000000000002	0.109412	-0.047537	-0.04637	-0.06754500000000001	0.363599	-0.011077	-0.06880700000000001	0.250913	-0.04349	0.055936	0.113798	-0.06264
-0.08895	-0.099502	0.017015	0.000338	-0.052386	-0.021789	-0.028255000000000002	0.026422	0.077137	0.11283599999999999	0.070799	-0.027536	-0.06717200000000001	0.306338	-0.027716	-0.086215	0.06196	0.142	0.12889	0.091529
0.016368999999999998	-0.039626	-0.01215	-0.018985	-0.125004	-0.025147	0.047538	-0.013555000000000001	0.066736	0.120171	0.480307	-0.032586000000000004	-0.084749	0.36789099999999997	-0.052867	-0.091779	0.080742	-0.021143000000000002	0.114407	0.090531
0.110873	-0.101842	0.035876	-0.024895	-0.121602	0.112238	-0.026248	-0.494022	-0.139351	0.090255	0.059257000000000004	-0.06698899999999999	0.109155	-0.005868	-0.049908999999999995	-0.066773	-0.095925	0.112143	-0.081939	0.012042
-0.06301799999999999	-0.175152	0.037975999999999996	-0.033962	-0.056345000000000006	-0.036598	0.181635	-0.025491	0.138984	-0.010734	0.10255999999999998	0.024102000000000002	-0.021603	-0.068745	-0.047705000000000004	0.075398	0.141429	0.007241	0.028154000000000002	-0.001627
0.060070000000000005	-0.032327999999999996	0.066778	-0.078222	0.033669	0.00762	0.028966000000000002	-0.09572699999999999	0.100803	0.035943	0.097743	-0.010309	0.133679	-0.032447000000000004	0.104796	0.040843	0.042399	-0.102394	0.160302	-0.08590199999999999
0.047044	-0.043767	-0.091797	-0.059622	0.037545	-0.006814	0.033882999999999996	-0.084411	0.093269	0.089263	0.114436	0.00548	0.129852	0.08165499999999999	-0.119497	0.08340499999999999	0.041489	-0.093698	0.148827	-0.089279
0.105927	-0.005928	-0.05859400000000001	-0.035386	-0.011729999999999999	-0.289848	-0.047248000000000005	0.055501999999999996	0.024095	0.123293	0.023558000000000003	0.013064	-0.031255	0.010391	-0.02395	0.019288	0.052891999999999995	-0.20413800000000001	-0.023313999999999998	0.035503
0.07401100000000001	-0.0431	-0.086967	-0.066045	0.038072	0.010004	-0.094917	-0.11227899999999999	0.095457	0.026595	0.105455	0.086076	0.16551	0.090795	0.055235	0.058091	0.037818	-0.029024	0.15696	-0.098344
-0.093433	-0.09477999999999999	0.063753	0.004706	-0.068896	-0.008185	-0.032442	0.084759	0.09494	0.088917	0.004001	-0.02427	-0.061424	0.124722	0.177726	-0.08545599999999999	-0.060923000000000005	0.194956	0.134262	0.107301
-0.100277	-0.101619	0.429017	0.011575	0.004573	0.052749000000000004	-0.008912999999999999	0.005718	0.110223	0.13132	0.06946000000000001	-0.035358999999999995	-0.06673	0.11922200000000001	0.18298499999999998	-0.09325900000000001	-0.007736	0.132681	0.123925	0.094197
-0.11354600000000001	0.099458	-0.048441000000000005	-0.07700900000000001	-0.134602	-0.045942000000000004	0.022768	0.003561	0.188885	-0.051937	0.065919	-0.064243	0.050844	0.037476	-0.04589	0.24129099999999998	0.017740000000000002	0.062059	0.073463	-0.081094
-0.12934	0.117943	-0.07796	-0.076057	-0.08018600000000001	-0.047052	-0.054062	-0.004699	0.115021	-0.026668999999999998	-0.009759	-0.076659	0.125442	0.041748	-0.007809999999999999	0.255965	-0.000599	0.053492	0.102129	-0.056386
-0.418108	0.108173	-0.057872	-0.058683000000000006	-0.06880599999999999	-0.062277	-0.010589	-0.033461000000000005	0.101717	-0.027306	0.049052	-0.04541	0.092294	0.102221	-0.011042	0.23902199999999998	0.039454	0.057009000000000004	0.099103	-0.08211
0.007909999999999999	0.158221	0.136987	0.06685	-0.07936499999999999	0.110784	-0.013784999999999999	-0.094649	0.059825	-0.019038	-0.029513	0.125948	0.054872000000000004	-0.062743	0.288192	-0.09424099999999999	0.09467	0.071633	-0.394122	-0.074542
-0.018734999999999998	0.155328	0.101667	0.07734400000000001	-0.071406	0.098262	-0.020587	-0.084436	0.055272	0.034376	-0.008275	0.049357	0.057797	-0.053301999999999995	0.352117	-0.030608	0.08230900000000001	0.040221	-0.03299	0.080407
0.026116000000000004	0.15420599999999998	0.091404	0.075909	-0.0071790000000000005	0.087804	-0.032307	-0.041846	0.06536	0.014078	-0.018134	0.103762	0.10608699999999999	-0.057562999999999996	0.313868	-0.095243	0.37301799999999996	0.039516	-0.07424299999999999	0.08036900000000001
-0.053671	0.164963	0.022132	0.12256500000000001	0.032966	0.08577699999999999	-0.011073999999999999	-0.09285399999999999	0.264754	0.144218	-0.011741	0.036012	0.070319	-0.055398	0.364723	-0.018719	0.06458799999999999	0.12986099999999998	0.0035189999999999996	0.09840299999999999
-0.040662000000000004	0.16264	0.021429	0.07356900000000001	-0.069712	0.084694	-0.021475	-0.073305	-0.015639	0.049152	-0.008434	0.109963	0.10216900000000001	-0.049597	0.370672	0.014421000000000002	0.057946000000000004	0.016632	-0.01871	0.084733
0.107368	-0.125658	-0.092125	-0.074171	-0.070896	-0.023888	0.038686	-0.073924	-0.10143300000000001	0.164054	0.086173	0.060021000000000005	0.050219	-0.093464	-0.027581	0.153712	-0.078002	0.027341000000000004	0.10611199999999998	0.329957
-0.052111000000000005	0.07266900000000001	0.015212	0.118407	0.03379	0.055874	0.02016	-0.044052	0.28066599999999997	0.264569	-0.003604	0.036842	0.150296	-0.031299	0.129076	-0.013012000000000001	-0.098026	0.115823	0.024553	-0.036001
0.108484	-0.056297	0.44044300000000003	-0.036442	0.014535	0.034856	0.074934	-0.01875	0.10847000000000001	0.15718900000000002	0.091614	0.038629000000000004	-0.218846	0.132675	0.21365399999999998	-0.088608	0.000925	-0.0883	0.065603	-0.01779
0.018728	-0.118272	0.07227	-0.06991900000000001	-0.18474200000000002	-0.00788	0.066579	0.008483	-0.070314	0.089054	0.022067	-0.040961000000000004	-0.100534	0.219667	-0.177477	-0.07985	0.10895999999999999	0.069857	-0.025852999999999998	-0.057717
-0.31887600000000005	-0.265283	0.117877	-0.048018	-0.131113	-0.082996	0.041875	-0.090818	-0.001443	-0.009	0.058913	0.14293	-0.035021	-0.050651999999999996	-0.061687	0.089242	0.033137	0.019808000000000003	0.033451999999999996	-0.08606799999999999
-0.349748	-0.094441	0.124096	-0.07573300000000001	-0.128557	-0.06072	-0.094693	-0.092764	0.032365	-0.030074	0.024919999999999998	0.153264	0.007222	-0.055665	-0.076551	0.10188	0.35678200000000004	0.077681	-0.028239999999999998	0.056692
-0.322812	-0.182341	0.108053	-0.061278	-0.131323	-0.037049	0.165599	-0.062503	0.001558	-0.020682	0.10934300000000001	0.101774	-0.034791	-0.070612	-0.057157000000000006	0.087125	0.16806600000000002	0.04361	0.023386	-0.023167
0.032899	-0.050705	-0.062579	0.105842	-0.096227	-0.146596	0.051449	0.18551199999999998	-0.504659	0.108168	-0.046446	0.080616	0.062747	-0.025432	0.041181	-0.012583	0.10309700000000001	-0.06655599999999999	-0.089225	0.06275700000000001
-0.086923	-0.081788	0.043347000000000004	-0.024373	-0.10179500000000001	0.002639	-0.093532	0.115166	0.09274099999999999	0.062064	-0.045606	-0.009528	0.055787	0.106145	-0.003604	-0.069377	-0.058921	0.20661300000000002	0.12981600000000001	0.11021500000000001
0.036174	-0.041621	-0.062162	0.109606	-0.092776	0.008513	0.023697	0.15416	-0.256804	0.099995	-0.006961	0.134918	0.063788	-0.022427000000000002	-0.040233	-0.014190000000000001	0.075486	-0.046596	-0.078466	0.072357
0.431463	-0.13678900000000002	-0.072239	0.105824	-0.054978	0.013878	0.019841	-0.0037329999999999998	0.309309	-0.035679	-0.031233999999999998	-0.029704	0.058503999999999994	0.104798	-0.065554	-0.089794	-0.011951999999999999	-0.11398399999999999	0.106805	-0.026223000000000003
0.323317	-0.07602300000000001	-0.136141	0.020456000000000002	0.008579	0.031275	0.017408	0.068593	0.085809	0.06283	-0.112304	-0.066824	0.02469	0.043026	-0.05072	0.06919299999999999	-0.028014999999999998	0.002248	-0.006645999999999999	0.102056
0.446111	-0.138262	-0.160092	0.063371	-0.00206	-0.026698000000000003	-0.064636	0.070574	0.11708299999999999	-0.051460000000000006	-0.115674	-0.072036	0.034007	0.078162	-0.063887	0.016408000000000002	-0.035114	-0.12131099999999999	0.057866999999999995	0.082248
