# Supplementary material for: Traffic data imputation via knowledge graph-enhanced generative adversarial network
Source: PeerJ Comput Sci. 2024 Oct 14;10:e2408. doi: 10.7717/peerj-cs.2408 (PMC11623069; doi:10.7717/peerj-cs.2408)
Supplement: Supplemental Information 1 [file peerj-cs-10-2408-s001.zip › ABiL_GAN/sz_data/KG/sz_kg_transE_embedding50.csv]

-0.061940999999999996	-0.126532	0.033045	-0.109476	-0.032004000000000005	0.060881	0.049891000000000005	0.015711000000000003	-0.022289	-0.073151	-0.034149	-0.133325	-0.035565	0.048319	0.054592999999999996	0.047439999999999996	0.052524	-0.006737999999999999	0.049919	0.005724	0.042629	0.086618	0.001564	-0.116222	0.094355	0.030755	0.014847999999999998	-0.052297	0.041165	0.046866000000000005	0.032996	-0.028002999999999997	-0.071387	0.055501999999999996	-0.016602000000000002	0.082966	0.055827	-0.096343	0.13535899999999998	-0.023868	-0.011734999999999999	0.007619	-0.04577	0.002337	-0.112248	-0.079962	-0.062816	-0.078861	-0.081899	0.029211
0.017148	-0.15729	0.003929	-0.039639	-0.048722	0.031225	0.011662	-0.00336	-0.021034999999999998	-0.062408000000000005	-0.01731	-0.041539	-0.031233999999999998	0.054451	0.10562200000000001	0.07785299999999999	0.047236	0.161876	0.038991000000000005	-0.025751999999999997	0.046238	0.008199	-0.021075999999999998	-0.137648	0.104707	0.00445	0.058653	-0.025724	0.066308	0.054477	-0.009797	-0.019732	0.014631	0.052051	-0.007698	0.0964	0.008056	-0.14316500000000001	0.100579	0.052667	0.0071129999999999995	-0.030184	-0.014408	0.040162	-0.100226	-0.038132	-0.067764	-0.0054399999999999995	-0.126197	0.071974
-0.043311	-0.10105700000000001	0.009991	-0.13075599999999998	-0.055221000000000006	0.049486	0.067867	0.0023940000000000003	-0.043036000000000005	-0.083229	-0.021766999999999998	-0.11394000000000001	-0.015443	0.047592	0.033628	0.097328	0.004345	-0.026931	0.028808999999999998	-0.011933	0.05826799999999999	0.092821	-0.007581	-0.107654	0.094943	0.09637000000000001	0.0063170000000000006	-0.018080000000000002	0.07876799999999999	0.077974	0.045329	-0.010839	-0.010643999999999999	0.061841999999999994	0.003943	0.038013	0.066745	-0.091386	0.117224	-0.039025	0.012302	-0.025168	-0.027811000000000002	-0.0312	-0.11039500000000001	-0.055908000000000006	-0.09585700000000001	-0.08585599999999999	-0.054434	0.007194
-0.038728	-0.10366900000000001	0.016271	-0.1038	-0.05461799999999999	0.005220000000000001	-0.005063000000000001	-0.028189999999999996	-0.038701	-0.073679	0.023955	-0.085476	0.007897	0.06619	0.089133	0.046979	0.0018800000000000002	0.06521	-0.017333	0.010292	0.018515	0.138735	0.067976	-0.063151	0.032986	-0.007797	0.057882	-0.019019	0.012193	0.101472	0.081173	0.058901999999999996	0.039264	-0.019135	-0.015165999999999999	0.046976	-0.004326	-0.07953099999999999	0.076901	0.01179	0.029869	-0.012416	0.059608	0.019196	-0.137955	-0.016919	-0.10302599999999999	-0.105716	-0.10245499999999999	0.021281
-0.031738999999999996	-0.118096	-0.028776999999999997	-0.168825	-0.080674	0.028745	-0.012947	-0.016224000000000002	-0.0050219999999999996	-0.101049	0.067898	-0.130262	0.033712	0.010978	-0.003445	0.055691	-0.007378	0.030976	-0.008284999999999999	0.022248	-0.010320000000000001	0.17439200000000002	0.08383	-0.09434400000000001	0.067186	0.083595	0.039742	-0.052763	0.026712	0.088434	0.075038	0.032632	0.02232	-0.002926	-0.0014880000000000002	0.022012	-0.028801	-0.070031	0.014225999999999999	-0.048113	0.074419	-0.021724	0.069516	-0.019116	-0.12233599999999999	0.013765000000000001	-0.086217	-0.074349	-0.029483999999999996	-0.011470999999999999
-0.010643000000000001	-0.126136	0.054604999999999994	0.067869	-0.060627999999999994	-0.010955	0.025016	-0.0014210000000000002	-0.077614	-0.01103	0.016843	-0.042303	-0.118021	0.05980800000000001	0.06894	0.063299	0.035556	0.12842	0.026698000000000003	-0.043623	0.013087	0.096573	-0.037037	-0.07778	0.038288	0.016761	0.08760599999999999	-0.023017	-0.007504	-0.056825	0.038008	0.040539	-0.023088	0.015203	0.113727	-0.02188	-0.099459	-0.120851	0.126224	-0.014312	0.023625	0.013658000000000002	-0.102077	0.040579000000000004	-0.07387	0.012634000000000001	-0.149384	-0.012243	-0.141571	0.095987
-0.00034500000000000004	-0.133328	-0.015177000000000001	-0.199072	-0.084954	-0.031004000000000004	0.036644	-0.026477999999999998	-0.023934999999999998	-0.055480999999999996	-0.048671	-0.02099	-0.085745	0.070412	0.077502	0.126926	0.065647	0.06800700000000001	0.131947	-0.07722799999999999	0.092225	0.047287	-0.037826	0.00843	0.071743	0.060275999999999996	0.050309	-0.07826799999999999	0.047024	-0.024964	0.027141000000000002	-0.066578	-0.070365	0.022327	0.031983	0.039127999999999996	0.020927	-0.068643	0.066589	-0.083241	0.051025	-0.00023999999999999998	-0.119528	0.0050219999999999996	-0.102575	-0.070906	-0.098204	-0.039543	-0.10219	0.05597100000000001
0.00873	-0.141342	-0.004306	-0.078099	0.002643	0.021217	0.006072999999999999	-0.04222	-0.017463	-0.090054	0.049891000000000005	-0.123833	0.092632	-0.010565999999999999	-0.031348	0.037301999999999995	0.008068	0.019523	0.025572	0.003854	-0.06454	0.146339	0.07764800000000001	-0.011381	0.0281	0.063289	0.084866	-0.013109	-0.005801	0.091572	0.026692	0.023938	0.017765	0.0158	0.008186	0.028495	-0.023329	-0.080759	0.019750999999999998	-0.069636	0.113298	0.007770999999999999	0.129652	-0.040251	-0.104965	-0.02201	-0.093217	-0.10441099999999999	-0.031923	-0.036936000000000004
-0.021345	-0.121005	-0.026856	-0.042345	-0.06729299999999999	0.07938200000000001	0.008639	0.039264999999999994	-0.05864199999999999	-0.014227000000000002	0.027757	-0.155495	0.036564	0.019632	0.046326	0.090284	-0.060172	0.0375	0.12504300000000002	-0.005979	0.029122000000000002	0.133569	-0.055404999999999996	-0.084521	0.061197	0.006458	0.07445299999999999	-0.04453	-0.010138	-0.024668	0.012793	-0.024008	0.046245	0.072603	-0.016544	0.030018	-0.085033	-0.05901	0.06573899999999999	-0.050825999999999996	0.049877	0.025252	0.032997000000000005	-0.0149	-0.12058900000000002	-0.050697000000000006	-0.08504	-0.13767000000000001	-0.099954	-0.010529
-0.007837	-0.116388	-0.017169999999999998	-0.044698	-0.058112	0.034916	-0.023074	0.055653999999999995	-0.05413	-0.053385	-0.024227000000000002	-0.14953	-0.041280000000000004	0.037832	-0.006335	0.06555	-0.036515	0.045747	0.07038	-0.095192	-0.02567	0.086716	0.008954	-0.10004199999999999	0.004843999999999999	0.047385000000000004	0.06368	-0.021221	-0.0599	-0.036626	0.038761000000000004	0.008076999999999999	0.039597	0.000504	-0.003944	0.047511000000000005	-0.053527	-0.002889	0.08234	-0.09408899999999999	-0.022468000000000002	0.010987	-0.026854000000000003	-0.056255999999999994	-0.081294	-0.091161	-0.158844	-0.107098	-0.073371	0.00236
-0.023677	-0.14621099999999998	-0.09548200000000001	-0.101173	-0.033122000000000006	0.048389999999999996	-0.048243	-0.038008	-0.032159	-0.096836	0.059145	-0.153604	-0.001673	0.025869999999999997	-0.052015	0.085698	-0.010024	-0.034171	0.027260000000000003	0.018156	-0.033864	0.128248	0.026199	0.001207	0.018359999999999998	0.061957000000000005	0.077526	0.026232	-0.039168	0.032159	0.006242	0.008466	-0.0034270000000000004	-0.032915	0.058767999999999994	0.046053	-0.132957	-0.05533099999999999	0.023701	-0.045929000000000005	0.139023	0.049970999999999995	0.057362	-0.020304	-0.118415	0.010108	-0.07166	-0.092136	-0.027326999999999997	0.05444500000000001
-0.008592	-0.12604100000000001	-0.066081	-0.15651500000000002	-0.039829	-0.041059	-0.07709500000000001	-0.008013	0.011256	-0.045406999999999996	0.046133	-0.137401	-0.07543899999999999	-0.029089	0.006603	0.03905	-0.036924	0.079084	0.039158	-0.011894	-0.002897	0.149055	0.028428	-0.051528	0.021828999999999998	-0.01321	0.054745	-0.064877	-0.032864	0.021308	0.062079999999999996	0.009835	0.004621	-0.065062	0.018203999999999998	0.039856	-0.09442	-0.162735	-0.005974	-0.009311	0.079151	-0.018949	0.058798	-0.053415	-0.084826	-0.029051	-0.052088	-0.09737	-0.035875	0.07143300000000001
0.082803	-0.133498	0.013888999999999999	-0.143755	-0.116337	-0.062512	0.017588999999999997	-0.026004000000000003	-0.015058000000000002	-0.057016	-0.022692	-0.072361	-0.10548800000000001	0.011087	0.031699	0.088768	-0.021721	0.031191000000000003	0.07581399999999999	-0.046468	0.09982100000000001	0.112674	-0.067386	-0.055623	0.038772	0.048912	0.0077480000000000005	-0.025720999999999997	-0.038995	0.004303	0.035302999999999994	-0.014273	-0.10968	0.00933	0.08043	0.054524	-0.009165999999999999	-0.11588299999999999	0.018005	-0.030188	-0.020662	0.044691	-0.143483	0.077696	-0.10243599999999999	-0.101437	-0.080331	-0.04324	-0.093075	-0.026625
0.035601	-0.19286199999999998	-0.041246	0.008672	-0.03329	0.090751	0.031851	-0.00010800000000000001	0.000601	-0.086587	0.019966	-0.086374	-0.037125	-0.010091	-0.06536900000000001	0.048582	0.015158000000000001	0.12430699999999999	0.044074	-0.031813	-0.124508	0.0923	-0.030286	-0.01793	0.054051	0.069226	0.073181	-0.033583999999999996	-0.068756	0.023811000000000002	-0.0009119999999999999	-0.062089	0.009276999999999999	0.005077	-0.076709	0.048664	0.003553	-0.037898	0.045145	-0.059987	0.03071	0.051851999999999995	0.057123	0.027500999999999998	-0.08540199999999999	-0.10524000000000001	-0.10718599999999999	-0.09526799999999999	-0.04178	0.029425
-0.059782	-0.115824	-0.105397	-0.062262	-0.017394	0.052425	-0.066704	-0.024296	-0.007858	-0.080497	0.062727	-0.10916600000000001	0.044923000000000005	-0.038481	-0.021756	0.076856	-0.000624	0.054661	0.024924	0.044044	-0.077486	0.09854600000000001	0.007829000000000001	0.049974	0.029175	0.04577	0.102325	-7.3e-05	-0.032813	0.072311	0.005339	-0.014837999999999999	-0.07664800000000001	-0.037967	0.013905	0.027762000000000002	-0.054712000000000004	-0.083886	0.031323000000000004	-0.015491	0.13833399999999998	-0.009487	0.120486	0.035039	-0.12331400000000001	-0.013438	-0.09417400000000001	-0.08824299999999999	-0.052138	0.061094
0.082846	-0.170962	-0.055559000000000004	-0.013975999999999999	0.025822	0.030067	-0.007018000000000001	0.019581	-0.032737999999999996	-0.069248	0.025287999999999998	-0.126135	-0.055827999999999996	0.051037	-0.064359	0.053022	-0.045936000000000005	0.046466	0.112775	-0.036072	0.004311	0.08142200000000001	-0.042770999999999997	0.01015	0.021547999999999998	0.068846	0.034456	-0.062082000000000005	-0.118013	-0.010081999999999999	-0.009233	-0.026063	-0.010999	0.004190999999999999	-0.014343999999999999	0.052399	-0.087327	-0.057462	0.033224000000000004	-0.108956	0.038262	0.04949	0.037765	-0.019251	-0.10411300000000001	-0.12164200000000001	-0.13150499999999998	-0.082487	-0.055729999999999995	0.01526
-0.009301	-0.13356700000000002	-0.08288200000000001	-0.09659	0.030631	-0.038926999999999996	-0.11054800000000001	-0.041255	-0.0048909999999999995	-0.067324	0.06129299999999999	-0.159436	-0.031417	-0.018187000000000002	-0.027661	0.064185	-0.094536	0.029283	0.058441	0.0040490000000000005	0.014821	0.094055	0.009945	-0.015646	0.026591000000000004	0.07571900000000001	0.047124	-0.002545	-0.057924	0.06475299999999999	-0.002365	0.00617	-0.069065	-0.061502999999999995	0.048018	0.054064999999999995	-0.139902	-0.147096	0.020402	-0.040407	0.131186	0.007879	0.031499	-0.008348999999999999	-0.097216	-0.019722999999999997	-0.067023	-0.053021000000000006	-0.030824	0.041887
0.08217	-0.102788	0.023347	-0.128965	-0.096288	-0.051276	-0.107707	-0.087748	0.046534	-0.093181	0.011845	-0.123893	-0.067887	0.00021899999999999998	0.07517599999999999	0.07363600000000001	0.071345	0.04654	0.031682999999999996	-0.016784999999999998	0.024424	0.166231	0.073322	-0.025263	-0.016781	0.027527999999999997	0.010463	-0.023756	-0.040317	0.02427	0.053171	-0.005383	-0.11602799999999999	-0.049536000000000004	0.048362999999999996	0.064708	-0.057775	-0.138961	-0.021892	0.040681	0.045245	-0.001267	-0.043002	-0.011335	-0.023795	-0.037011	-0.023058000000000002	-0.07525	-0.035768	0.007941
0.092078	-0.055094000000000004	0.011811	-0.044967	-0.09561599999999999	-0.052099	-0.051734	-0.030382	-0.030862999999999998	-0.033154	-0.018456999999999998	-0.06145	-0.101303	0.001754	0.054332000000000005	0.07724500000000001	-0.018978000000000002	0.076446	0.070388	-0.06098200000000001	0.124367	0.145945	-0.027862	-0.116347	0.027589999999999996	0.0072510000000000005	-0.08727	-0.002602	0.003022	0.0103	0.054789	-0.035920999999999995	-0.11603499999999999	0.07516	0.079218	0.057607000000000005	0.018462	-0.100882	-0.027691000000000004	-0.052818	0.006142	0.041671	-0.15678	0.058057000000000004	-0.040045	-0.096966	-0.07799099999999999	-0.097606	-0.12286500000000002	-0.057622
0.012262	-0.12467400000000001	-0.021344	-0.144177	-0.019704	-0.104655	-0.13565	-0.013719	0.03999	-0.024701	0.021174000000000002	-0.145489	-0.052617	-0.039255	0.003105	0.031041000000000003	0.005065999999999999	0.030463	0.048507999999999996	0.010202	0.025095	0.075324	0.016296	-0.08918999999999999	0.010657999999999999	0.021282	0.021291	-0.027655000000000002	-0.077046	0.021541	0.022282	-0.018869999999999998	-0.051446000000000006	-0.067211	0.023288	0.070703	-0.087542	-0.145128	-0.002859	-0.022638	0.071373	-0.046696	0.005025	0.023218	-0.092499	-0.08530399999999999	-0.038375	-0.082933	-0.028305	0.049927
0.04551	-0.194219	-0.096873	-0.060638	-0.05935700000000001	-0.004633	0.056584	-0.030588	-0.052520000000000004	-0.064592	0.038516	-0.047256	-0.14593699999999998	-0.084957	-0.015713	0.077141	0.082506	0.045535	0.050974	-0.012712000000000001	0.052812	0.114896	-0.12306600000000001	-0.043768	0.092946	0.02853	-0.058607000000000006	-0.02588	-0.019525999999999998	0.039681	-0.01593	-0.060301	-0.024061000000000003	0.05155	0.0008939999999999999	0.026357	0.034943	-0.045979	-0.011372	-0.159631	0.034664	0.127747	0.019131	0.090422	-0.126675	-0.057555999999999996	-0.101528	-0.032626999999999996	-0.10282899999999999	0.028813
-0.007490999999999999	-0.194491	-0.025865	-0.098973	-0.021342	0.012946000000000001	0.001334	-0.023247	0.010537000000000001	-0.056179999999999994	0.039837	-0.108671	0.008219	-0.06669	-0.033826999999999996	0.046573	0.07534400000000001	0.085221	0.035308	0.021547999999999998	-0.109801	0.09556	-0.033089999999999994	0.073847	-0.027007999999999997	0.008853	0.073008	-0.041913	-0.058736000000000003	0.109551	0.009351	-0.032436	-0.011147	-0.038535	-0.026175999999999998	0.057312	-0.015061000000000001	-0.104124	0.010829	-0.140596	0.077227	0.003068	0.060964	0.028247	-0.097069	-0.036172	-0.064984	-0.080664	-0.037562	0.045527
0.087322	-0.133621	0.042861	-0.14182	-0.057315	-0.05352899999999999	-0.064341	-0.010578	-0.046888	0.023347	-0.004149	-0.08381799999999999	-0.09634	0.026277999999999996	0.00243	0.051783	-0.062276	0.050019	0.10325799999999999	-0.014856	0.07443	0.09354	-0.038142	-0.097234	0.050479	0.026683	-0.019458	-0.041024	-0.037846	-0.015796	0.034803	-0.014222	-0.096294	0.016048	0.038583	0.081335	0.0036119999999999998	-0.094097	-0.023812	-0.034964999999999996	-0.023565	0.035088999999999995	-0.081445	0.051570000000000005	-0.030126999999999998	-0.11319100000000001	-0.095997	-0.09256900000000001	-0.10853099999999999	-0.026394
-0.047962	-0.141577	-0.012925999999999998	-0.156076	-0.064303	-0.004939	0.023148	-0.029806	-0.054991	-0.009455	0.023408	-0.083675	-0.039179000000000005	0.070701	0.07304	0.10955	-0.003718	0.069912	0.056672	-0.053562	0.032482	0.004502	0.027479000000000003	-0.093068	0.043636	0.064514	0.001418	-0.021052	0.063436	-0.02426	0.021754	-0.029448000000000002	-0.050122	0.010689	0.009178	0.062734	0.059226	-0.081815	0.108427	-0.037193000000000004	0.007184	-0.022353	-0.067107	0.003776	-0.110746	-0.099227	-0.099022	-0.064901	-0.141744	0.053319000000000005
0.021330000000000002	-0.075298	-0.030494	-0.038648	-0.00023799999999999998	-0.103702	-0.16161099999999998	-0.032585	0.015131	-0.025485	-0.004749000000000001	-0.14735499999999999	-0.08409	-0.03623	0.013237	0.11910499999999999	0.01489	0.044543	0.055572	-0.016614	-0.039976	0.10339000000000001	0.029305	-0.05464	-0.010029999999999999	0.036430000000000004	-0.005936	-0.022889	-0.001146	0.07434299999999999	0.040596	-0.036406	-0.128871	-0.034649	0.031649000000000004	0.056441	-0.086755	-0.12517999999999999	-0.018422	-0.018875	0.092512	-0.063752	-0.010638	-0.017234	-0.083863	-0.064637	-0.07647000000000001	-0.101288	-0.030472000000000003	-0.041125
0.031330000000000004	-0.171808	-0.053986	-0.008714	-0.009290999999999999	-0.043825	0.039403	-0.027733999999999998	-0.015031999999999998	0.043393	0.076186	-0.06679199999999999	-0.13359200000000002	-0.046991000000000005	-0.009223	0.061701	0.050851	0.142524	0.023744	-0.05816	0.006157	0.090003	-0.13637	-0.078311	0.096372	0.009447	-0.083834	-0.042497	-0.057602	0.049589	-0.018521	-0.075488	-0.067703	0.088624	-0.052631	0.01884	0.033842000000000004	-0.023375999999999997	-0.040993	-0.185384	0.042349	0.068953	0.003958	0.042526	-0.061272	-0.09085700000000001	-0.137404	-0.071078	-0.084888	-0.008376999999999999
-0.002304	-0.187296	-0.101347	-0.10879000000000001	0.010006000000000001	-0.084752	-0.057839999999999996	-0.073181	-0.002105	0.013880000000000002	0.067777	-0.087953	-0.098776	-0.049311	0.002139	0.048783999999999994	0.119773	0.110523	-0.00908	0.000394	-0.105001	0.093636	-0.0037799999999999995	0.014455	0.018499	0.022062000000000002	0.05689400000000001	-0.009756	-0.055621000000000004	0.124083	-0.022794	-0.036032	-0.05533	-0.022604	-0.030119999999999997	0.020850999999999998	-0.031585	-0.10715	-0.04623	-0.053028	0.10686199999999998	0.043136	0.059729	-0.0051	-0.08482	-0.0299	-0.05481799999999999	-0.055245	0.00205	0.098497
0.081402	-0.093999	0.024759	-0.0068969999999999995	-0.050189	-0.020399	-0.09001100000000001	0.013477000000000001	0.027437	0.035506	-0.020963	-0.08039	-0.085626	-0.017357	0.001493	0.038228	0.030537	0.096884	0.033219	-0.064283	0.077185	0.13253199999999998	0.023993	-0.10930899999999999	-0.002344	0.023452	-0.029172000000000003	-0.038130000000000004	0.028482	-0.018841	0.02106	-0.057927	-0.096046	0.071203	0.019262	0.10788800000000001	-0.034152999999999996	-0.082299	-0.043949	0.008733	0.00755	0.001127	-0.110305	0.018300999999999998	0.048749	-0.12386099999999998	-0.094422	-0.12588	-0.16384200000000002	-0.052088999999999996
0.049134	-0.19300599999999998	-0.081953	-0.024546000000000002	0.0075650000000000005	-0.04338	0.019181	0.018078	-0.035211	-0.005981	0.039275	-0.073522	-0.111988	0.00014199999999999998	-0.111973	0.066301	0.023715	0.11805	0.094373	-0.05885800000000001	0.045974	0.040935	-0.10846800000000001	-0.10948499999999999	0.052141	0.003943	-0.07799099999999999	-0.052134	-0.08292200000000001	0.07709099999999999	-0.051836	-0.094689	-0.024459	0.072923	-0.03106	0.055248	0.023013	-0.08895700000000001	-0.059502	-0.149086	0.048162	0.10672100000000001	-0.023893	0.10897000000000001	-0.053788	-0.10753399999999999	-0.169993	-0.05313	-0.10292899999999999	0.061585
-0.028418000000000002	-0.22127399999999997	-0.081209	-0.088503	0.026926	-0.043722000000000004	-0.080777	-0.045938	0.020309	-0.034683	0.062037	-0.12648800000000002	-0.047264999999999995	0.008662000000000001	-0.048382999999999995	0.034489	0.066097	0.08995299999999999	0.018126	0.047092	-0.08932899999999999	0.086781	0.010376999999999999	0.051755999999999996	-0.004381	0.020704	0.041895	-0.009002	-0.066599	0.08781900000000001	-0.020706	0.025814	-0.055455	-0.055557	-0.012069	0.017997	-0.032735	-0.107151	-0.035048	-0.065398	0.134402	-0.02669	0.031199	0.040695999999999996	-0.078658	-0.06189600000000001	-0.043664	-0.070323	-0.030507	0.067121
-0.046906	-0.146757	0.044301	-0.153692	-0.020713	0.061015999999999994	0.017183	-0.040111	-0.043174000000000004	-0.021011000000000002	-0.015609	-0.06475700000000001	-0.068789	0.027908	0.076659	0.078944	0.046157	0.068682	0.039332	-0.037676	0.06310700000000001	0.097569	-0.06448	-0.112153	0.030345999999999998	0.034706	0.04375	-0.029977999999999998	0.045374	0.031101999999999998	0.019337	-0.012118	-0.024225999999999998	0.019178999999999998	0.00772	0.069785	0.016712	-0.087484	0.12049000000000001	-0.019031	0.0060090000000000005	-0.030383999999999998	-0.066039	0.0024809999999999997	-0.134184	-0.05024	-0.102154	-0.038469	-0.11725	0.053403
-0.06339600000000001	-0.078088	-0.082615	0.10622899999999999	0.128854	0.071461	-0.137951	-0.137323	-0.042503	-0.096076	0.064611	-0.045536	0.069227	-0.077723	-0.059086	-0.139769	0.02578	-0.0076170000000000005	0.107551	0.142952	0.108223	0.175005	0.032593000000000004	0.11783900000000001	-0.084885	0.07848	0.036111000000000004	0.144046	-0.045982999999999996	0.17366700000000002	0.13763399999999998	0.13665	0.0035659999999999997	-0.142096	0.07305299999999999	0.011032	-0.017581	-0.172427	-0.002636	0.037855	0.044448	0.078823	0.172051	0.039958	-0.008071	-0.031648	0.032233	-0.003646	0.07699	0.033642
0.0020859999999999997	-0.102934	-0.065078	-0.057728999999999996	0.00198	-0.067609	-0.030227999999999998	-0.107127	-0.015297999999999999	0.048565	0.060520000000000004	-0.070547	-0.08246	-0.047348	0.017065	0.117578	0.132145	0.10310699999999999	-0.016936	-0.047221	-0.050472	0.103699	0.035513	0.017361	0.015578999999999999	0.022625	0.012846999999999999	-0.001529	-0.034686	0.093024	0.001638	-0.08126900000000001	-0.07482799999999999	0.008042	-0.058458	-0.040558	-0.014532	-0.066023	-0.027044	-0.072359	0.108925	0.028829	0.049323	-0.020464	-0.058287	-0.0053100000000000005	-0.070354	-0.08054299999999999	0.028076	0.076891
0.019844	-0.018267	-0.11595699999999999	-0.042010000000000006	-0.0005650000000000001	0.143542	-0.080826	-0.089667	0.020812999999999998	-0.094959	0.14607699999999998	-0.002746	0.048816000000000005	-0.017334	0.003331	-0.007883	0.09209500000000001	0.0050799999999999994	0.035919	0.057821000000000004	0.176974	0.19098199999999999	0.16544	0.006592	-0.012528000000000001	0.09022899999999999	-0.022728	0.176214	0.060862	0.187041	0.158949	0.092356	-0.063597	-0.07497100000000001	-0.026877999999999996	-0.031766	-0.020136	-0.083753	-0.02411	0.030048000000000002	0.092464	0.01431	0.081957	-0.012384000000000001	-0.026773	-0.005101	0.073893	-0.062015999999999995	0.042051	-0.055595000000000006
-0.019594	-0.138309	-0.025078	-0.12976	-0.05690800000000001	0.058880999999999996	0.097603	0.0243	-0.050181	-0.063678	0.043217	-0.096234	0.00236	0.024923	-0.009706000000000001	0.055039	0.016079	-0.042227999999999995	0.08506699999999999	0.00935	0.034986	0.108108	0.010551999999999999	-0.089987	0.11620599999999999	0.092802	0.013151	-0.030722000000000003	0.079213	-0.015696	0.040188	-0.033907	0.0022660000000000002	0.131163	-0.019155000000000002	0.021606999999999998	0.018205000000000002	-0.080973	0.070612	-0.082343	0.044489999999999995	0.017662999999999998	0.02461	-0.000549	-0.125351	-0.122643	-0.073265	-0.085972	-0.090015	-0.066465
0.058217	-0.165411	-0.011189	0.11264600000000001	0.044545999999999995	-0.030465	-0.026289999999999997	0.013947999999999999	-0.012925	0.039544	0.018272999999999998	-0.02309	-0.070315	0.012032	-0.133214	0.052693	0.048061	0.159986	0.036924	-0.023997	-0.132963	0.084858	-0.069761	-0.016255000000000002	0.015694999999999997	0.059136	0.036042000000000005	0.019618	-0.100136	0.08040599999999999	-0.024503999999999998	-0.066683	-0.00055	0.020207	-0.076801	0.043275	-0.037567	0.015805	0.009544	-0.099121	0.052545	0.115682	0.014931999999999999	-0.03935	-0.051016000000000006	-0.065586	-0.155697	-0.059405999999999994	-0.024235	0.070423
-0.086385	-0.164287	-0.096828	-0.063014	0.028138	-0.10338299999999999	-0.061223	-0.132859	0.043186	0.015241	0.034387	-0.061673	-0.094834	-0.039331	-0.066646	0.08996900000000001	-0.039138	0.163773	0.005981	0.041394	-0.072403	0.010578	-0.024402	-0.026529	0.017282	0.03312	0.018392	0.03767	-0.018655	0.11923399999999999	-0.001299	-0.015839	-0.074526	0.019615	-0.069602	0.003783	-0.021603	-0.06584	-0.011372	-0.068182	0.102854	-0.010722	0.078816	0.038678	-0.11343699999999998	-0.024041	-0.029538	-0.058801	-0.040022	-0.022791
0.038368	-0.251386	-0.032257999999999995	0.066308	0.035254	0.014505	-0.028834	0.012553	0.0254	-0.032938999999999996	-0.030941000000000003	-0.048319	-0.060367	0.049536000000000004	-0.11513	0.035472000000000004	-0.012157	0.167889	0.037481	-0.01344	-0.10003300000000001	0.025788	-0.10666600000000001	0.016643	0.002073	0.049781	0.040941000000000005	-0.002154	-0.090245	0.036101999999999995	-0.005214	-0.059712	-0.003083	0.039942	-0.003325	0.07587100000000001	-0.004588	-0.053186000000000004	-0.021708	-0.054761000000000004	0.019332	0.089898	-0.059213	0.098537	-0.0604	-0.125651	-0.13411900000000002	-0.050454	-0.052688	0.002398
-0.094823	-0.174773	-0.09355	-0.05686	0.052062	-0.077623	-0.057218	-0.08292100000000001	0.062028	-0.008939	0.009023	-0.10030800000000001	-0.049836	0.009052	-0.08685599999999999	0.058977999999999996	-0.071175	0.09804	0.009474	0.08367000000000001	-0.04943	0.024013999999999997	0.0361	0.011777	-0.068983	-0.002939	0.053387000000000004	-0.010028	0.0052049999999999996	0.11341	0.011787	-0.008743	-0.10993599999999999	-0.076724	-0.038473	0.051897000000000006	-0.031313	-0.102109	-0.014943999999999999	-0.018505	0.11261900000000001	-0.036137	-0.005143	0.13374	-0.08987300000000001	-0.062292999999999994	-0.0018859999999999999	-0.027166000000000003	-0.075432	0.013493000000000002
0.023467	0.001419	-0.060801999999999995	-0.010987	-0.0017120000000000002	-0.060049	-0.151798	-0.047522	0.10344	0.07691	0.029041	-0.10766500000000001	-0.039269	-0.038172000000000005	-0.023425	0.117638	-0.010323	0.068601	-0.019644	0.0139	-0.041446	0.117252	0.075266	-0.004379999999999999	0.000321	0.08267000000000001	0.029263	0.057543	0.080606	0.067433	0.046597	-0.061465	-0.102141	-0.058936	0.024529	0.009729	-0.053475	-0.10888699999999998	-0.009146	-0.028968999999999998	0.137327	-0.082531	-0.030701999999999997	-0.007261	-0.05712999999999999	-0.020465	-0.017016999999999997	-0.10557899999999999	-0.07714299999999999	-0.074389
0.068409	-0.124056	-0.05524400000000001	0.046452	-0.026001999999999997	-0.012695	-0.001202	-0.015581	0.046831	0.066583	0.05243	-0.048010000000000004	-0.055724	-0.037304000000000004	-0.01991	0.069088	-0.010116	0.11706300000000001	-0.040045	-0.066187	-0.026583999999999997	0.182443	-0.077297	-0.05452100000000001	0.049533	0.051477999999999996	-0.088286	-0.018577	-0.138995	0.048351	0.002838	-0.073912	-0.068064	0.152687	-0.039225	0.044013	-0.048837	-0.051081	-0.045663999999999996	-0.12779000000000001	0.029424000000000002	0.038324000000000004	-0.034553	0.001966	0.027860000000000003	-0.08922100000000001	-0.18812	-0.08179199999999999	-0.064191	-0.060578999999999994
-0.035442	-0.145599	-0.0015539999999999998	-0.153728	-0.06806799999999999	0.043791000000000004	0.02611	0.016495	-0.080782	-0.070476	0.020699000000000002	-0.083751	-0.018407	0.032749	0.015266	0.10385899999999999	0.012062999999999999	-0.008217	0.043546	-0.026905000000000002	0.086656	0.174267	-0.085891	-0.13649	0.07639	0.081582	0.014913999999999998	-0.048192	-0.017238999999999997	0.055736	0.048362	-0.006775	0.018831	0.06853200000000001	-0.024495	0.019244	-0.01942	-0.07659400000000001	0.061013	-0.082746	0.03968	-0.011158	-0.050554	-0.014581	-0.088529	-0.047570999999999995	-0.116497	-0.068646	-0.075941	-0.01614
-0.030081	-0.09326	0.002888	-0.111554	-0.066875	-0.019482	-0.003553	-0.00787	-0.033188999999999996	-0.057014999999999996	0.020287	-0.102033	0.004468	-0.001241	0.020569	0.077734	0.041194	0.049138	-0.017586	-0.036328	-0.043487	0.145757	0.058948	-0.099962	0.009434	0.010829	0.08936799999999999	-0.046324000000000004	-0.047439	0.078034	0.102626	0.04848	0.033047	-0.019764	0.012389	0.041831	-0.024055	-0.077338	0.060770000000000005	-0.041861	0.048574	-0.044154	0.034842000000000005	-0.057093	-0.09791699999999999	0.001143	-0.10808499999999999	-0.097143	-0.075926	0.009174
-0.102149	-0.11427799999999999	-0.028718	-0.053770000000000005	-0.077224	0.051472000000000004	-0.041729	-0.004082	-0.024293000000000002	-0.031693	0.025169	-0.054689999999999996	-0.006595	0.01951	0.042306	0.063229	-0.002376	0.11429	0.038888	-0.028105	0.10476300000000001	0.141254	0.00221	-0.057026	0.031586	0.071588	0.046421	-0.024495	-0.020374	0.050046	0.084326	0.008389	-0.06425499999999999	0.025575	0.033905000000000005	0.010028	-0.055146	-0.08301	0.125777	-0.031687	0.023119999999999998	-0.012676999999999999	-0.005076	0.014430000000000002	-0.037281	0.015077000000000002	-0.12646300000000002	-0.096623	-0.125852	0.092508
-0.00299	-0.16334400000000002	-0.095913	-0.027461000000000003	0.085846	-0.076409	-0.10876400000000001	-0.066746	0.040101	0.027780000000000003	0.027574	-0.13638599999999998	-0.075779	-0.040473	-0.023034	0.07628099999999999	0.09366100000000001	0.10734300000000001	-0.019663999999999997	0.032775	-0.075398	0.07796499999999999	-0.00838	0.033011	0.014809000000000001	0.07531	-0.015062	0.013855000000000001	-0.07362300000000001	0.0022329999999999997	-0.037299	-0.040079000000000004	-0.065903	-0.024600999999999998	-0.047501999999999996	-0.0013369999999999999	-0.02016	-0.070056	-0.055712	-0.059284	0.111249	0.027101	0.063843	-0.046593	-0.084717	-0.018359	-0.025065999999999998	-0.059907	0.035477	-0.026410000000000003
0.040892000000000005	-0.17635399999999998	-0.100392	0.11995	0.05362000000000001	-0.049672	-0.034937	-0.023237	-0.010833	0.049654000000000004	0.0076430000000000005	-0.062269000000000005	-0.088354	-0.014649	-0.09650800000000001	0.079372	-0.025001	0.127594	0.075735	-0.012164	0.010203	0.027954000000000003	-0.092972	-0.110577	0.037936000000000004	-0.0046159999999999994	-0.050649	-0.006328	-0.001614	0.082449	-0.046025	-0.124473	-0.070017	0.095581	-0.012265999999999999	0.051104000000000004	0.023114	-0.029899000000000002	-0.08835	-0.146791	0.026925	0.046471	0.013752	0.078033	0.0073739999999999995	-0.11834700000000001	-0.117157	-0.071418	-0.086773	-0.018175999999999998
0.010277	-0.20086400000000001	-0.067565	-0.053789	0.062707	-0.08629099999999999	-0.035210000000000005	-0.06404800000000001	0.047025	0.030187000000000002	-0.019096000000000002	-0.097971	-0.049937	-0.016693	-0.041526	0.060002	0.085575	0.099511	0.015019999999999999	0.07461799999999999	-0.098131	0.083514	-0.027284	0.074193	-0.019487	0.023148	0.019867	-0.004627	-0.041704000000000005	0.090054	-0.014882	-0.046704	-0.065229	-0.066097	-0.0067209999999999995	0.056774	0.014128	-0.057177	-0.091787	-0.041814	0.115013	-0.013958000000000002	0.02624	0.06165	-0.072168	-0.078573	-0.016232	-0.06271399999999999	-0.035044	0.06199400000000001
0.049321	-0.162325	-0.102398	0.089812	0.022972	-0.07282999999999999	-0.031211000000000003	-0.011503	0.0053219999999999995	-0.014482	-0.04458	-0.040619999999999996	-0.110577	-0.022747999999999997	-0.070439	0.0623	-0.0008560000000000001	0.06873	0.064623	0.046293	0.047536	0.003999	-0.09024	-0.034172	-0.028370999999999997	0.017327000000000002	-0.048819	-0.039994999999999996	-0.047088	0.098512	-0.021746	-0.08983300000000001	-0.059624	0.052270000000000004	0.001288	0.095072	0.057951	-0.044418	-0.095069	-0.125801	0.053505	0.064792	-0.102967	0.146277	-0.022731	-0.12901600000000002	-0.092336	-0.064416	-0.127986	0.01187
-0.07456499999999999	-0.08881599999999999	-0.059556	-0.12761	-0.057177	-0.030962	-0.104078	-0.049453	-0.052309	-0.093151	0.026192	-0.105233	-0.06639199999999999	-0.0196	0.062220000000000004	0.088281	-0.024479	0.097973	0.040731	-0.009165999999999999	0.049272	0.133056	0.016693	-0.01737	0.013526	0.033787	0.05635	-0.009385	-0.033065	0.063126	0.096558	-0.0033740000000000003	-0.030364	-0.047227	0.004884	0.060171	-0.074147	-0.15066	0.066845	0.015538	0.050485	0.022334	0.017399	0.004569	-0.092449	-0.026886	-0.099371	-0.051571000000000006	-0.033938	0.04722
0.000771	-0.12852	0.015557	-0.065359	-0.12391500000000001	0.012717000000000001	0.0012779999999999998	0.006939	-0.028104	-0.042406	0.012034999999999999	-0.101549	-0.086382	0.047087000000000004	0.034067	0.078614	0.016229	0.103406	0.09145	-0.082648	0.056454	0.114159	-0.0019210000000000002	-0.030347000000000002	-0.0038090000000000003	0.084739	0.015090000000000001	-0.037127	-0.02332	-0.017455000000000002	0.069986	-0.023822	-0.034356	-0.034118	0.023618	0.054207000000000005	-0.024718	-0.07372100000000001	0.07257899999999999	-0.051210000000000006	-0.025468	0.029441000000000002	-0.10289300000000001	-0.025398	-0.091015	-0.134941	-0.12828900000000001	-0.041877	-0.123171	0.060998000000000004
-0.018782	-0.090172	-0.014166999999999999	-0.149154	-0.15023399999999998	-0.037098	-0.08267000000000001	-0.036976999999999996	-0.022799	-0.056665	0.059705999999999995	-0.102327	-0.073745	0.042016000000000005	0.090101	0.133825	0.016574000000000002	0.106251	0.034087	-0.037979	0.030325	0.127607	0.059753999999999995	-0.009312	-0.011264	0.060172	-0.004013	-0.00854	0.036323	0.04834	0.089658	-0.02748	-0.082929	-0.051398	0.070947	0.027163	-0.04905	-0.091115	0.036808	0.022147999999999998	0.059159	-0.01939	-0.07475	0.052185	-0.09537899999999999	-0.031282	-0.05581799999999999	-0.062671	-0.07066499999999999	0.072201
0.035581	-0.059784000000000004	-0.087366	0.086998	-0.022622	-0.046615	0.0019030000000000002	-0.037255	0.039799	0.051928999999999996	0.056117999999999994	-0.088377	-0.072849	-0.115908	-0.025658999999999998	0.046367	-0.034696	-0.008648999999999999	0.020207	-0.002874	-0.009579	0.173709	-0.050321	-0.12228199999999999	0.006246	0.025710000000000004	-0.10434	-0.033011	-0.062716	0.021398	-0.023352	-0.09796	-0.000337	0.046728	-0.049323	0.046374	-0.068897	-0.027971	-0.011345000000000001	-0.16157	0.005693	0.067761	-0.038221	-0.028905	-0.047288	-0.08092	-0.148839	-0.033801	-0.041305	-0.004452
-0.006961	-0.12651800000000002	-0.035195	0.023429	0.009375	-0.030056	-0.028832	-0.071585	0.033451	0.067347	0.037228	-0.11140599999999999	-0.013755000000000002	-0.077034	-0.031781000000000004	0.031052999999999997	-0.022286	0.057155	0.031652	0.031702999999999995	-0.090547	0.163761	0.00792	0.025167	-0.034821	0.085586	-0.013744	-0.018887	-0.107405	0.061152	-0.070424	-0.037785	-0.066107	0.062340999999999994	-0.08542999999999999	0.08985399999999999	-0.09435299999999999	-0.0694	-0.023947	-0.148734	0.098526	0.036556	0.056854999999999996	-0.05706	0.0010869999999999999	-0.10519200000000001	-0.049283	-0.041343	0.059885	0.000529
0.08168500000000001	-0.151515	-0.050037	0.15950799999999998	0.083685	-0.048373	-0.03592	-0.032865	0.006268	0.044129	0.020707	-0.046645	-0.066439	-0.025983	-0.112854	0.055258	-0.024765000000000002	0.131204	0.02418	-0.022783	-0.124081	0.10456300000000002	-0.087889	-0.017738999999999998	-0.010440000000000001	0.055826	-0.0028	0.019405000000000002	-0.06443600000000001	0.077285	-0.042593	-0.048951	-0.07127	0.027743	-0.048844	0.075726	-0.043932	0.015716	-0.029637	-0.086012	0.06785	0.12404000000000001	0.05416900000000001	-0.069859	0.000919	-0.070761	-0.129552	-0.055311	0.019393999999999998	-0.004055
-0.029559	-0.101755	-0.051565999999999994	-0.000674	0.094581	-0.093589	-0.07555	-0.127415	0.031324	0.036714	0.063442	-0.093075	-0.013064	-0.067457	-0.10309000000000001	0.05200900000000001	0.024128999999999998	0.10888900000000001	0.025847000000000002	0.038737	-0.050294	0.090682	-0.009784000000000001	-0.019834	-0.040756	0.036105	-0.040489	0.04369	0.008648000000000001	0.018003	-0.019665000000000002	0.0016179999999999999	-0.044714	0.015953	-0.10653499999999999	0.06693099999999999	-0.07204400000000001	-0.028218	-0.075181	-0.08451499999999999	0.102986	0.006086	0.062862	0.018556	-0.051271000000000004	-0.044737	0.004085	-0.089104	0.005575	-0.002613
0.098014	-0.132684	0.035463	0.147393	0.062259	-0.093905	-0.10971199999999999	0.0016879999999999998	0.049145	0.06515	-0.035156	-0.004817	-0.07198	0.049718	-0.080029	0.041348	0.021689	0.175629	0.028010000000000004	0.025444	-0.064729	0.042537	-0.06915299999999999	0.039994	-0.008124	0.049112	0.020013999999999997	0.0029879999999999998	-0.059501	0.040694	-0.0006730000000000001	-0.092923	-0.025207	0.039557999999999996	-0.012828	0.089962	-0.019674	-0.075563	-0.05511900000000001	-0.049798	0.015269999999999999	0.076389	-0.082038	0.114725	-0.052160000000000005	-0.11496400000000001	-0.091257	-0.017122	-0.053270000000000005	-0.017493
0.12694	-0.092754	-0.024096	0.09717	0.023185	-0.055457000000000006	-0.07009299999999999	0.044857999999999995	0.084842	0.020202	0.001553	-0.057228999999999995	-0.005074	0.023398	-0.047918999999999996	0.10675499999999999	0.031241	0.101768	0.024701	0.035737	-0.028225	0.105296	0.019066999999999997	-0.0921	-0.012167	0.129607	0.00294	-0.025924000000000003	-0.034089	0.030236000000000002	-0.0034490000000000002	-0.045368	-0.041749	0.098379	0.008027	0.015974000000000002	-0.030343000000000002	-0.059279	-0.072647	0.005872	0.055149000000000004	-0.000454	-0.12164200000000001	0.10818599999999999	0.078818	-0.108983	-0.083628	-0.08215499999999999	-0.027336000000000003	-0.101814
-0.051752	-0.05004	-0.064993	-0.012884	0.014731000000000001	-0.13328399999999999	-0.064461	-0.11261900000000001	0.069411	0.037634	0.056163	-0.134456	-0.058776	-0.09347799999999999	-0.025644999999999998	0.030205000000000003	-0.042845	-0.010188	-0.068987	0.035394	-0.055361	0.158808	-0.011951999999999999	-0.042123	-0.005619	0.034744	-0.031781000000000004	0.00866	-0.041993	0.012745000000000001	0.020497	-0.043378	-0.084387	-0.028791000000000004	-0.072098	-0.024908	-0.12475599999999999	-0.14479	0.048213	-0.040547	0.09826900000000001	-0.027262	0.035209	-0.103903	-0.047478	-0.027745999999999996	-0.060569000000000005	-0.042229	-0.005804999999999999	-0.055428
0.08606799999999999	-0.174482	-0.006365	0.128278	0.074446	-0.10369	-0.044786	-0.028669	0.036899	0.049719	-0.043962	-0.056938	-0.034276	0.031258999999999995	-0.12066700000000001	0.064774	0.048576	0.15703599999999998	0.026951	-0.005241	-0.1052	0.044285000000000005	-0.096652	0.014318	-0.015852	0.076663	-0.012981999999999999	0.035329	-0.036026999999999997	0.021047999999999997	-0.022923	-0.082361	-0.030927999999999997	0.022494	-0.028745999999999997	0.096853	-0.038061000000000005	-0.023872	-0.026817	-0.077692	0.060776	0.117684	0.027001999999999998	0.07576799999999999	-0.012225	-0.104172	-0.10765899999999999	-0.047592	-0.024449000000000002	0.012925999999999998
0.072719	-0.064934	-0.051248	0.057742999999999996	0.031682999999999996	-0.022977	-0.036067	-0.008579	0.041404	0.024846	0.012145	-0.044787	-0.027177	-0.050167	-0.075526	0.002644	-0.029269999999999997	0.063178	-0.027578	0.016269	-0.032732	0.180528	-0.0589	-0.14044700000000002	0.029557	0.081423	-0.094707	-0.036418	-0.1128	-0.038288	-0.009834	-0.09143	-0.030887	0.087298	-0.036208	0.052035000000000005	-0.097944	-0.109133	-0.021627	-0.11370999999999999	0.042297	0.047439	-0.008609	-0.042047	0.020554	-0.100203	-0.19003699999999998	-0.048458	-0.011381	-0.038186000000000005
0.070551	-0.078899	-0.069503	0.112532	0.039586	-0.08367999999999999	-0.01204	-0.003365	0.008140000000000001	0.025409	0.014036000000000002	-0.056597	-0.025547	-0.045293	-0.123537	0.037398	-0.004790999999999999	0.096316	0.034568	-0.032038	-0.034341	0.095949	-0.07721599999999999	-0.08957799999999999	-0.034352	0.057184000000000006	-0.133393	-0.06059199999999999	-0.035447	-0.005749	-0.085801	-0.07994	-0.12601800000000002	0.095434	-0.061167	0.075653	-0.105735	-0.14421099999999998	-0.100772	-0.085355	0.036273	0.098906	0.018921	0.021952	0.027083999999999997	-0.141301	-0.12121199999999999	-0.049319	-0.020325	0.011683
-0.042945	-0.114855	-0.06403400000000001	-0.0024649999999999997	0.063441	-0.152926	-0.09235700000000001	-0.11349300000000001	0.040213	0.00115	0.002263	-0.055635000000000004	-0.101444	-0.036644	-0.052492	0.094086	0.033888999999999996	0.104429	0.023576	0.11226199999999999	-0.048011	0.046208	-0.027242000000000002	0.057023000000000004	-0.08024500000000001	0.052195000000000005	-0.01642	0.013361000000000001	0.033004	0.040506	0.022029	0.015038	-0.054824	-0.014072999999999999	-0.127125	0.045	-0.061621	-0.018126	-0.059428999999999996	-0.054333000000000006	0.090338	-0.043676	-0.0029460000000000003	0.08187799999999999	-0.072077	-0.050182	0.042230000000000004	-0.054367	-0.030824	0.009332
-0.075414	-0.07739800000000001	-0.064131	0.026041	0.029504000000000002	-0.12551400000000001	-0.10855	-0.08507	0.085325	-0.004526	0.014094	-0.085235	-0.130749	0.0016820000000000001	-0.038525	0.050388999999999996	-0.014427	0.090213	-0.001192	0.09114900000000001	-0.044969999999999996	0.031129	0.010643999999999999	0.066967	-0.074614	0.032152999999999994	0.009068999999999999	0.019698	0.024232	0.06768099999999999	0.031892000000000004	-0.018152	-0.076762	-0.052561000000000004	-0.037301999999999995	0.031617	-0.056742999999999995	-0.082166	-0.069016	-0.006367	0.113829	-0.061709	-0.065665	0.10310699999999999	-0.088264	-0.10443800000000002	0.008555	-0.058041999999999996	-0.075513	-0.035093
0.079635	-0.09514600000000001	0.022352	0.144244	0.064726	0.003184	-0.07647999999999999	0.036694	0.084009	0.007422	-0.034638999999999996	-0.032747000000000005	-0.003929	0.055704	-0.068968	0.052828	0.01815	0.114723	-0.022027	0.085063	-0.05139	0.08666	-0.044707	-0.002999	-0.015408000000000002	0.086394	-0.005111999999999999	-0.040133999999999996	-0.107769	0.022886	0.013175999999999998	-0.076553	-0.015633	0.042703	0.009581999999999999	0.11932100000000001	0.008598999999999999	-0.119	-0.040046	-0.019819999999999997	0.065451	0.021509999999999998	-0.11915	0.10274200000000001	-0.007765	-0.143483	-0.107983	-0.073977	-0.089697	-0.10526300000000001
-0.065421	-0.06951900000000001	-0.08394	0.02588	0.040117	-0.063099	-0.053097000000000005	-0.058075999999999996	0.096937	0.021143000000000002	0.043071	-0.112364	-0.07018300000000001	0.016632	-0.041622	0.08123899999999999	-0.000496	0.024602000000000002	-0.042224	0.087271	-0.006306	0.109492	0.062502	0.022489	-0.068476	0.088784	0.070635	0.020273	0.019003	0.10541800000000001	0.014353	-0.049664	-0.079454	-0.033211000000000004	-0.009556	-0.017572	-0.06566799999999999	-0.103861	-0.039882	0.033518	0.132253	-0.052205999999999995	-0.08929400000000001	0.047844	-0.007868	-0.086403	0.040075	-0.065387	-0.040804	-0.11498599999999999
0.079413	-0.08515700000000001	-0.131686	-0.039937	0.015199	0.061167	-0.051461	-0.110882	4.9e-05	-0.140597	0.059428999999999996	-0.026585	0.158358	0.023597999999999997	0.022759	0.004443	0.024006	0.04825	0.061998000000000004	0.087521	0.132187	0.22404200000000002	0.067093	0.026657999999999998	0.009454	0.07269500000000001	0.027275999999999998	0.136006	0.005451	0.11805999999999998	0.139484	0.12356600000000001	-0.070333	-0.10684600000000001	-0.030695999999999998	-0.015297999999999999	-0.042358	-0.103585	0.093	-0.059398	0.118124	0.001286	0.200991	-0.08781	-0.040141	0.036118	-0.037446	0.012763	0.07405199999999999	-0.06514
-0.070344	-0.149696	0.024135	-0.06299400000000001	-0.062782	0.058814	-0.043455	-0.060158	-0.0022010000000000003	-0.074349	-0.03762	-0.046569	-0.020677	0.070892	0.084518	0.024524	0.015887000000000002	0.042425	0.015229	-0.010884	0.008908	0.047059	0.05157899999999999	-0.032764999999999996	0.015996	0.051663	0.060226	0.043332	0.042009	0.094849	0.053461	0.02314	-0.095292	0.008681	-0.044419	0.06379299999999999	0.030309	-0.032933	0.20672	0.007926	-0.011456000000000001	-0.08555800000000001	0.033649	-0.003167	-0.07971900000000001	-0.038151	-0.097006	-0.077294	-0.092187	0.08783400000000001
0.126449	-0.098353	-0.011568	0.080778	0.019513	-0.029116000000000003	-0.116817	0.054601	0.032496	0.023109	0.0037479999999999996	-0.074412	0.002534	-0.011262000000000001	-0.077185	0.107367	0.033139999999999996	0.099984	0.015543000000000001	0.024019	-0.018028	0.16917100000000002	-0.004682	0.009865	-0.012387	0.058936	0.037542	-0.049822000000000005	-0.027549	0.032293999999999996	0.010429	-0.01976	-0.058414999999999995	0.044608	0.025422999999999998	0.10834500000000001	-0.045623000000000004	-0.06578200000000001	-0.035473000000000005	-0.013153999999999999	0.032697000000000004	-0.003039	-0.109394	0.039142	0.017743000000000002	-0.147062	-0.100315	-0.091547	-0.069387	-0.07208400000000001
0.028825	-0.076856	-0.09919299999999999	0.125182	0.07155399999999999	-0.149876	-0.06085700000000001	-0.018566	0.012191	0.053501	-0.037817	-0.039715	-0.091086	-0.030907999999999998	-0.063391	0.035071	-0.035833	0.043811	0.050013999999999996	0.093503	0.046294999999999996	0.005137	-0.08228200000000001	-0.073378	-0.051068	0.047772	-0.042547	-0.0382	-0.060339	0.027341000000000004	-0.019972999999999998	-0.121893	-0.00040300000000000004	0.005782	-0.008676	0.09136	0.026782999999999998	-0.099993	-0.13426300000000002	-0.077375	0.036899	0.014694	-0.085502	0.092407	-0.007890000000000001	-0.15626099999999998	-0.08039199999999999	-0.064307	-0.11794600000000001	0.024598
0.051236000000000004	-0.112187	-0.009352	0.067128	0.022304	-0.062193	-0.024412	-0.059016	-0.033835000000000004	0.033843	0.044657999999999996	-0.03656	-0.07133400000000001	-0.017958000000000002	-0.004082	0.066946	0.070252	0.143955	0.006575	-0.046183	-0.116943	0.14118699999999998	-0.054261000000000004	-0.021988999999999998	0.011764	0.058097	0.057326999999999996	0.01375	-0.08688	0.045734	-0.060108	-0.07162	-0.029632	0.041441000000000006	-0.093691	0.055797	0.006993000000000001	0.011304	-0.005968	-0.075158	0.044993	0.105378	0.037666000000000005	-0.080292	-0.020499	-0.06468	-0.146679	-0.069038	-0.021202000000000002	0.075601
-0.014200999999999998	-0.108242	-0.021119	0.045902	0.043107	-0.099781	-0.016888999999999998	-0.015824	0.132208	0.06403400000000001	0.030485	-0.117702	0.002527	0.017753	0.002975	0.057119	-0.022854	-0.006219	-0.031345	0.11433499999999999	-0.061256	0.088576	0.055037	0.044988	-0.053046	0.121814	-0.008239	-0.028252999999999997	-0.09122999999999999	0.07401100000000001	-0.031747000000000004	-0.031161	-0.025506	-0.011212999999999999	-0.04554	0.08416	-0.039583999999999994	-0.049776999999999995	-0.04437	-0.052660000000000005	0.05475700000000001	-0.024443	-0.07421699999999999	0.049056	0.000779	-0.15558699999999998	0.045573	-0.047204	-0.043106	-0.138094
-0.053329999999999995	-0.110901	-0.071104	-0.032396	0.047721	-0.09510700000000001	-0.049294	-0.170032	0.063447	0.013108000000000002	0.066715	-0.081452	-0.106521	-0.10342799999999999	-0.007497	0.065426	0.029439999999999997	0.12898099999999998	0.029744	0.035374	-0.068204	0.11188599999999999	0.043135	-0.037468	0.0034439999999999996	0.026420999999999997	0.019705	-0.00022400000000000002	0.00033999999999999997	0.09519	-0.002518	-0.040298	-0.013050999999999998	0.030593000000000002	-0.119244	0.056657000000000006	-0.055325	-0.022588999999999998	-0.006282	-0.087913	0.09832300000000001	-0.001859	0.090906	-0.0008699999999999999	-0.100617	-0.004499	-0.033194	-0.049681	0.0015539999999999998	0.010153
0.074187	-0.068582	-0.0046619999999999995	0.115541	0.043776	-0.088197	-0.022953	0.065963	0.13599	0.0017219999999999998	-0.017249	-0.049703	-0.024600999999999998	0.068611	-0.091068	0.080539	-0.006095000000000001	0.044318	-0.046299	0.045498000000000004	-0.028988999999999997	0.04866	-0.004502	-0.041456	-0.029914	0.10638900000000001	0.045928	0.09314700000000001	-0.087037	0.100379	-0.030717	-0.083374	-0.050624	0.022164	0.03785	0.022849	-0.059440999999999994	-0.06632300000000001	-0.062091999999999994	-0.065625	0.052048000000000004	0.034154000000000004	-0.08734199999999999	0.039705000000000004	0.023208000000000003	-0.103424	-0.022915	-0.047978	-0.049591	-0.100819
0.021499	-0.078825	-0.037658	-0.041141000000000004	0.00045700000000000005	-0.05839	-0.011123000000000001	-0.044799	0.160916	0.0032340000000000003	0.083204	-0.092708	-0.0067079999999999996	-0.019303	-0.052149	0.045279	0.010046	0.053814999999999995	-0.023202	0.0856	-0.02518	0.08946799999999999	0.134957	-0.049707999999999995	-0.029585000000000004	0.126377	0.018087	0.061344	0.018143	0.016288999999999998	0.014608000000000001	-0.0022600000000000003	-0.044782999999999996	0.052269	-0.132741	0.011875	-0.081328	-0.017246	-0.05825	-0.019608	0.06490800000000001	-0.048067	-0.07612999999999999	0.07950499999999999	0.026613	-0.007899	0.028436000000000003	-0.055858000000000005	0.017393000000000002	-0.150356
-0.0635	0.026302999999999997	0.007098	-0.040493	0.028317000000000002	-0.09199	-0.035807	-0.133582	0.135998	0.001923	0.07285	-0.058695000000000004	-0.039421	-0.015063	-0.0047409999999999996	0.027401	-0.097581	-0.011940000000000001	-0.067321	0.034803	0.009217	0.191693	-0.003428	-0.049269	-0.054476	0.083454	-0.043035000000000004	-0.018057	-0.008976000000000001	-0.009928	0.002817	-0.014525	-0.011244	0.050399	-0.066774	0.031557999999999996	-0.129743	-0.09911	-0.026232	-0.0575	0.055739	-0.074522	-0.0016059999999999998	-0.101281	-0.017975	-0.009082999999999999	-0.003148	-0.042739	0.004651	-0.10640799999999999
0.071772	0.015839	0.040787000000000004	0.105753	0.060029	-0.083958	-0.025695	0.030957	0.057672	0.046113	0.013413	-0.062060000000000004	-0.002806	-0.005529	-0.084366	0.038105	-0.11679500000000001	0.009411	-0.043616	-0.034693	-0.038419	0.160477	-0.09064	-0.10665	-0.011411	0.11193499999999999	-0.085007	-0.004277	-0.12123699999999998	0.021713999999999997	0.004425	-0.063605	-0.048979	0.068574	0.031949	0.087297	-0.118915	-0.125818	0.014344999999999998	-0.055884	0.046764	0.036011	-0.0014550000000000001	-0.026638	0.003817	-0.059570000000000005	-0.127475	-0.032155	0.029768	-0.039608
-0.088586	-0.014541	0.004021	0.011940000000000001	0.067286	-0.081278	-0.064049	-0.143269	0.072666	0.010859	0.089247	-0.065012	-0.067174	-0.037129	-0.086052	0.002341	-0.07968	0.017971	-0.029437	0.059875	-0.035968	0.196247	0.0131	-0.065032	-0.058012	0.08562	-0.04205	-0.022318	0.005304	0.011713	0.073898	0.03621	-0.066324	0.015246000000000001	-0.086036	0.043608999999999995	-0.129255	-0.112323	-0.025802	-0.083701	0.08835599999999999	-0.016037	0.021606	-0.08211900000000001	-0.069521	-0.042544	-0.019852	-0.08192999999999999	0.001442	0.005340999999999999
-0.037346	-0.089027	-0.065705	0.009844	0.03044	-0.14041900000000002	-0.068577	-0.042448	0.125089	0.091425	0.024866	-0.066375	-0.057148000000000004	0.008154999999999999	0.005018	0.052133000000000006	-0.012311	0.02244	-0.018385	0.11479400000000001	-0.086346	0.048544	0.017284	0.077395	-0.058258000000000004	0.084922	-0.025672000000000004	-0.015948	-0.06681799999999999	0.026807	0.035407999999999995	-0.040164	0.007514	-0.090073	-0.021603999999999998	0.043967	-0.02903	-0.069793	-0.098987	-0.035903	0.10286	-0.020493	-0.073678	0.057418	-0.075611	-0.174496	0.0393	-0.022994999999999998	-0.047622000000000005	-0.044238
0.09706000000000001	-0.016671000000000002	0.040484	0.118279	0.033734	-0.095062	-0.027441000000000004	0.012795	0.032094	0.018881000000000002	0.003005	-0.010944	-0.052371	-0.047876999999999996	-0.096367	0.049091	0.015821	0.099634	0.01756	0.082788	-0.081623	0.11469800000000001	-0.131049	-0.003438	-0.054952	0.08271	-0.061402	-0.037394	-0.063789	-0.032425	0.006095000000000001	-0.015135	-0.094751	0.034645	-0.048405000000000004	0.073272	-0.055403999999999995	-0.13561900000000002	-0.090739	-0.063489	0.023077	0.10144500000000001	0.047082	0.061114	-0.000136	-0.113098	-0.11198	-0.032169	0.026668999999999998	0.026039999999999997
0.00561	-0.058460000000000005	-0.07270700000000001	0.10809300000000001	0.101506	-0.10872000000000001	-0.024628	-0.015746	0.047932	0.004499	-0.047292	-0.0008179999999999999	-0.042138	0.011077	-0.026504000000000003	0.100189	0.008449	0.091148	0.031814999999999996	0.104575	-0.0044020000000000005	0.069356	-0.091338	-0.070866	-0.051098000000000005	0.10671300000000002	-0.089645	-0.082245	-0.113755	0.030621	-0.027408999999999996	-0.075625	0.049897000000000004	0.025397	-0.074655	0.03549	-0.039673	-0.139451	-0.143772	-0.028375	0.043376	0.04546	-0.11446400000000001	0.12026700000000001	0.039978	-0.125878	-0.122527	-0.044892	-0.060066999999999995	0.033317
0.09135700000000001	-0.217954	0.022167	0.043875	0.026361000000000002	0.004089	-0.071687	0.037255	0.039871	-0.030003	-0.030907	-0.06376	-0.013822	0.070991	-0.108475	0.028698	0.036292000000000005	0.12471199999999999	0.040279	0.077165	-0.042755	0.067928	-0.056205	0.012451	-0.039035	0.049743	0.037923	-0.041346	-0.068777	0.068509	0.00048600000000000005	-0.033255	-0.057561	0.004462	0.005357	0.123126	-0.023783000000000002	-0.079868	-0.037512000000000004	-0.018853	0.051989999999999995	0.023150999999999998	-0.095182	0.115256	-0.034358	-0.128332	-0.120985	-0.054284000000000006	-0.081818	0.011099
-0.050258	-0.074638	-0.062885	-0.008019	0.042044	-0.063153	-0.10432999999999999	-0.05499	0.06976900000000001	0.001955	0.042491	-0.129435	-0.029031	0.039041	-0.031661	0.079197	0.024575	0.052141999999999994	0.06275399999999999	0.1035	-0.040837	0.061815999999999996	0.045187	0.012421	-0.048186	0.02204	0.06878300000000001	-0.013481	0.016834000000000002	0.122197	0.02147	-0.015867	-0.12897	-0.034491	0.023487	0.070219	-0.071921	-0.138765	-0.0139	-0.023005	0.150451	-0.056803	-0.019725	0.043288	-0.082449	-0.077328	-0.012998	-0.049022	-0.055373	-0.058240999999999994
-0.009996	-0.12047999999999999	-0.060274	0.00554	0.042871	-0.069297	-0.045961	-0.099175	0.048546	0.041562	0.060586	-0.147404	-0.090878	-0.048701999999999995	-0.00381	0.061524	0.060573	0.064573	-0.050286000000000004	0.021088	-0.11768699999999999	0.158212	0.014033000000000002	-0.034493	0.004189	0.065841	-0.048145	0.010808	-0.08124400000000001	0.10553	-0.015054	-0.047231	-0.083767	-2.3e-05	-0.056465999999999995	-0.018927	-0.068415	-0.041587	-0.036976	-0.066251	0.08640199999999999	0.040413	0.052896000000000006	-0.05703	-0.070454	-0.023494	-0.068738	-0.038488	0.014762	0.008964
-0.012013	-0.144921	-0.027689	-0.006328	0.079166	-0.168576	-0.10610699999999999	-0.06741799999999999	0.013837	0.055349	0.004065999999999999	-0.062862	-0.105842	-0.025488999999999998	-0.051947	0.014029	0.028252999999999997	0.057027	0.011789	0.089541	-0.057833	0.092789	0.001754	0.06525	-0.04079	0.009023999999999999	-0.059864999999999995	0.013446000000000001	-0.015458000000000001	-0.0016460000000000001	-0.0075769999999999995	-0.008055	-0.073587	-0.11538499999999999	-0.08572	0.042533	-0.058460000000000005	-0.103171	-0.056201	-0.060897	0.11810799999999999	0.027062	0.033574	0.046846	-0.07446900000000001	-0.125385	0.043769	-0.04886	-0.010206	-0.00256
-0.052837	-0.103274	-0.037868	0.029856	0.079729	-0.11383	0.01885	-0.058439	0.11006400000000001	0.069755	0.007828	-0.11108	-0.040043	0.017384	-0.059816999999999995	0.029674000000000002	0.014324000000000002	-0.014974000000000001	-0.045954	0.113668	-0.062073	0.09891599999999999	0.0287	-0.0039380000000000005	-0.062574	0.084248	-0.033457	0.076744	-0.027039999999999998	0.111891	-0.003085	-0.07206	-0.052073	-0.040625	-0.031778	-0.004228	-0.062649	-0.045775	-0.024894	-0.019338	0.138656	0.009215000000000001	-0.058901	0.024623	0.008375	-0.076156	0.052285000000000005	-0.054144000000000005	-0.012501	-0.160656
0.06603099999999999	-0.093735	-0.096544	0.13656600000000002	0.051204999999999994	-0.064149	0.060049	0.02205	0.12651800000000002	0.049424	0.024569	-0.077184	0.012036	-0.021192	-0.01842	0.030937	-0.018563	0.040498	-0.007079	0.07821	0.02475	0.045169	0.008988	-0.138758	-0.012568000000000001	0.10787000000000001	-0.05556900000000001	-0.025799000000000002	-0.026732	0.095626	-0.056697000000000004	-0.100977	-0.051798000000000004	0.056052	-0.046285	0.035761	-0.028613999999999997	-0.034457999999999996	-0.11393299999999999	-0.026469	0.00905	0.019145	-0.029887	0.108124	0.091126	-0.104492	-0.070985	-0.074076	-0.081791	-0.108707
0.045893	-0.060174	-0.09478400000000001	0.119082	0.092526	-0.051226999999999995	0.08416699999999999	0.03864	0.113926	-0.0017460000000000002	-0.01441	-0.07331599999999999	-0.005746	0.023523	-0.071448	0.109124	-0.031529	0.040283	0.022175999999999998	0.101236	0.040068	0.026613	-0.06830800000000001	-0.106866	-0.06263400000000001	0.084841	-0.043483999999999995	-0.030313999999999997	-0.112778	0.084301	-0.042083999999999996	-0.083565	0.013111000000000001	0.082719	-0.019740999999999998	0.013034	-0.037438	-0.074127	-0.11542100000000001	-0.05068	0.034009	0.035018	-0.061012000000000004	0.091271	0.058934	-0.115924	-0.043931	-0.067067	-0.0725	-0.09676900000000001
-0.089472	-0.07587999999999999	-0.059682000000000006	0.03488	0.05784299999999999	-0.129079	-0.012830000000000001	-0.056516	0.073422	0.040151	0.021523	-0.12844	-0.065072	0.013680000000000001	-0.122582	0.065238	-0.000136	0.023462	-0.075182	0.11514100000000001	-0.044433999999999994	0.088545	-0.003146	0.028741000000000003	-0.092712	0.07598200000000001	-0.020184999999999998	0.025463	-0.060299	0.081347	0.014490000000000001	-0.060354	-0.032649	-0.089352	-0.043031	-0.06773	-0.084222	-0.09239	-0.052046	-0.009438	0.147172	-0.011968000000000001	-0.102103	0.051319000000000004	-0.043266000000000006	-0.11633800000000001	0.062149	-0.020258	-0.045233999999999996	-0.088003
-0.037587999999999996	-0.069146	-0.049696	0.009106999999999999	0.025783999999999998	-0.143981	-0.095465	-0.088126	0.018068	0.008955	0.051921	-0.067518	-0.123477	-0.045872	-0.074816	0.015862	0.002746	0.07152599999999999	-0.025883999999999997	0.08633300000000001	-0.047503	0.103025	-0.040222	0.012865999999999999	-0.08962	0.037997	-0.050641000000000005	0.054679	0.021569	0.021972	0.062887	0.0043630000000000006	-0.12221199999999999	-0.040973	-0.045902	0.033982	-0.096929	-0.15751500000000002	-0.043927999999999995	-0.081862	0.08622200000000001	0.017958000000000002	0.061072	0.031082	-0.031559	-0.068656	0.049893	-0.049369	-0.03224	0.025329
0.06727000000000001	-0.086091	-0.016454	0.11598399999999999	0.018833000000000003	-0.126432	-0.080022	0.001078	0.07299	-0.006037	-0.008592	-0.025259	-0.093894	0.01569	-0.042334	0.03573	-0.006453	0.1211	0.000925	0.07171799999999999	-0.037797000000000004	0.035758	-0.14999	-0.040405	-0.018573	0.077672	-0.078938	-0.017438	-0.11	0.020071000000000002	-0.016365	-0.067696	-0.007039	0.050768	-0.047981	0.085171	-0.063532	-0.117229	-0.139895	-0.050181	0.019313999999999998	0.07116900000000001	-0.030438	0.089113	0.011643	-0.142047	-0.122769	-0.012463	-0.076407	0.031595
-0.073689	-0.075976	-0.06490800000000001	0.016304	0.074037	-0.14337	-0.067333	-0.09837699999999999	0.057323	0.06150599999999999	0.047967	-0.037194	-0.110954	-0.023906	-0.064481	0.048596	0.021656	0.04777	-0.050183	0.10606900000000001	-0.063913	0.064192	-0.041063	0.049117	-0.105397	0.079162	-0.028452999999999996	0.024171	-0.020658000000000003	0.009242	0.020831	-0.047317000000000005	-0.046738999999999996	-0.09150499999999999	-0.070648	-0.009838	-0.08697	-0.08035	-0.057713	-0.025810000000000003	0.08415800000000001	-0.016181	-0.051386	0.022054	-0.043717	-0.165499	0.041484	-0.017707	-0.072643	-0.031598
-0.019891	-0.159794	-0.027639999999999998	-0.020301	0.037337	-0.110024	-0.06485	-0.039081	0.051452	0.012855000000000002	0.001882	-0.05343	-0.02481	0.044938	-0.025169999999999998	0.020007	0.04307	0.09328099999999999	0.024036000000000002	0.078598	-0.064821	0.068426	0.038860000000000006	0.077189	-0.063338	0.025924000000000003	0.022369	-0.068496	-0.021458	0.12209500000000001	0.013944	-0.000532	-0.076183	-0.036099	0.010863	0.07509600000000001	-0.021253	-0.088486	-0.03925	-0.024686000000000003	0.109713	-0.038892	-0.050768	0.104781	-0.038155	-0.097764	-0.013903	-0.076461	-0.072283	-0.008236
-0.016398	-0.17711500000000002	-0.014084000000000001	-0.056222	-0.034168000000000004	-0.100254	-0.11085899999999999	-0.007522	0.06966499999999999	-0.037804000000000004	-0.027382	-0.13153199999999998	-0.023705	-0.023304	-0.048962	0.0803	-0.08867	0.011964	0.085315	0.046743	-0.091488	0.048168	0.006340999999999999	0.016188	-0.034154000000000004	0.024329	0.037301	-0.066926	-0.090701	0.079052	-0.053657	0.008015999999999999	-0.08611	0.021083	0.000556	0.13181800000000002	-0.074835	-0.094831	0.050398	-0.076896	0.059321000000000006	-0.069918	-0.013593000000000001	-0.014998	-0.049563	-0.087764	-0.057369	-0.10820999999999999	-0.048168	-0.006623
0.056678	-0.029424000000000002	-0.059454999999999994	0.112221	-0.025927999999999996	-0.067212	-0.073142	0.011771	0.032086	0.004772	-0.028586	-0.077387	-0.072352	0.000301	-0.046945999999999995	0.076098	-0.000149	0.022251	0.09183	0.051957	0.024102000000000002	0.064334	-0.04615	-0.054162	-0.033197000000000004	0.0071319999999999995	0.013702	-0.068475	-0.005998	0.110295	-0.020465	-0.080221	-0.06402200000000001	0.021917	0.025635	0.113285	0.054703999999999996	-0.11472	-0.097229	-0.066091	0.044978	0.045998000000000004	-0.129411	0.137731	-0.035095999999999995	-0.137151	-0.076909	-0.069324	-0.135283	-0.083485
0.11123800000000002	-0.186397	0.050754	-0.001997	-0.039645	-0.0040939999999999995	-0.10749500000000001	0.028322000000000003	0.037641	-0.017756	-0.049638	-0.09074600000000001	-0.072159	0.040463	-0.048155	0.014367	-0.091308	0.099432	0.067228	-0.037395	0.022718000000000002	0.079875	-0.04237	-0.07637999999999999	0.028619	0.037966	0.023278	-0.038129	-0.061072	0.043828	0.028491000000000002	-0.034901	-0.093532	0.06775199999999999	0.008831	0.08322	-0.084132	-0.090884	-0.011486	-0.040699	0.012972	0.041637	-0.062297000000000005	0.044188	-0.044025	-0.133579	-0.144243	-0.083745	-0.055453999999999996	-0.050624
-0.045524	-0.03694	0.028839999999999998	-0.0043549999999999995	-0.003089	-0.099333	-0.060368	-0.073431	0.07801799999999999	0.072448	0.035413	-0.146634	-0.013675999999999999	-0.014086000000000001	-0.028148000000000003	0.014238999999999998	0.014544999999999999	-0.06719	-0.002577	0.069024	-0.055372000000000005	0.182232	-0.00892	-0.0392	-0.045877999999999995	0.079408	-0.094265	-0.058914	-0.075846	-0.023209999999999998	0.022680000000000002	-0.024634	-0.036885	-0.028613999999999997	-0.020766	0.067194	-0.101259	-0.14252	-0.03555	-0.034142	0.075488	-0.033757	0.032996	-0.094789	-0.034532	-0.112027	-0.017564	-0.072122	0.017845	-0.07900900000000001
-0.085948	-0.030001	0.048192	-0.043552	0.038513	-0.07721599999999999	-0.101495	-0.042176	0.045081	-0.028118999999999998	0.100703	-0.015733	-0.018327	-0.027859	-0.113927	0.018341	0.037906	0.021961	-0.015155000000000002	0.036125	-0.026368	0.168275	-0.038863	-0.05835599999999999	-0.0014609999999999998	0.0954	-0.051864	-0.040388	0.044508	-0.007469	0.10383099999999999	0.03393	-0.051596	-0.009389	-0.092734	0.09385	-0.152574	-0.033246	-0.035161000000000005	-0.033589999999999995	0.041347	0.001744	0.141653	-0.065387	-0.039083	-0.092197	-0.032331	-0.089543	-0.030001999999999997	0.003256
0.038794999999999996	-0.120201	-0.071652	-0.007909000000000001	0.054858000000000004	-0.152148	-0.072935	-0.09920599999999999	-0.003513	0.05884299999999999	0.01658	-0.136098	-0.042814	-0.05324299999999999	-0.098071	0.034891000000000005	0.073252	0.037675	0.014805	0.071123	-0.10243800000000002	0.105742	-0.02852	0.0033909999999999995	-0.025961	0.010798	-0.076999	0.024512	-0.005875	-0.009977	0.025374	-0.026996	-0.094564	-0.06296399999999999	-0.051691999999999995	0.043869	-0.07041	-0.095376	-0.084173	-0.051225	0.168428	0.071408	0.07041499999999999	-0.039103	-0.08139500000000001	-0.085453	-0.013675	-0.0269	0.021384	-0.029555
0.001827	-0.000674	0.011643	0.105001	0.063738	-0.081327	0.004727	0.036558999999999994	0.022102	0.046768000000000004	0.008357999999999999	-0.057179999999999995	-0.051905999999999994	-0.018944	-0.139873	0.018508	-0.025431	-0.043738	0.062174	-0.030389999999999997	-0.043097	0.11757000000000001	-0.078306	-0.069745	0.011598	0.070702	-0.056974000000000004	-0.013808	-0.03261	0.078159	0.013149000000000001	0.003214	-0.09174700000000001	0.064152	0.007620999999999999	0.088394	-0.125122	-0.125607	0.014938	-0.053194000000000005	0.058363	0.025148	0.027167	-0.11136099999999999	0.004595	-0.137573	-0.063262	-0.02522	0.011617	-0.00156
0.040182	-0.16398900000000002	-0.076156	-0.07055299999999999	-0.025101	-0.044377999999999994	0.022458000000000002	0.026491000000000004	-0.038060000000000004	-0.037939999999999995	0.022642	-0.064216	-0.098069	-0.042579	-0.057468	0.057399	0.002526	0.001276	0.095294	0.045155	-0.0047420000000000006	0.11013699999999998	-0.144372	-0.054179	0.047902999999999994	-0.013235	0.016691	-0.088266	-0.021284	0.048582	-0.02043	-0.077428	-0.009187	0.000175	0.013916999999999999	0.058146	-0.007271	-0.09036	-0.013613	-0.170523	0.05639299999999999	0.077564	-0.044128	0.082442	-0.142645	-0.117546	-0.079095	-0.067984	-0.076278	0.039833
-0.039332	-0.19684400000000002	-0.050717	-0.08657999999999999	0.021763	-0.053928	-0.026097000000000002	-0.024509	0.049344	-0.053291	0.0115	-0.110922	0.002493	-0.060926	-0.04222	0.06667100000000001	0.007159	0.011134	0.08282	0.039764	-0.06959	0.066663	-0.027346	0.067363	-0.029686	0.07031699999999999	0.060753999999999996	-0.056516	-0.083727	0.078329	-0.040504000000000005	-0.004935	-0.034463	0.001947	0.006483	0.087814	-0.093669	-0.10678499999999999	0.047027	-0.057930999999999996	0.08131100000000001	-0.051370000000000006	0.026945999999999998	0.007686	-0.07838200000000001	-0.10513299999999999	-0.074428	-0.100573	-0.054499	0.02623
0.042336	-0.151064	-0.048382999999999995	-0.06616699999999999	0.035426	-0.10512200000000001	0.012482	0.055649000000000004	0.015612000000000001	-0.026241000000000004	0.008888	-0.099236	-0.043039	-0.066186	-0.079748	0.09017599999999999	-0.09662799999999999	0.030477999999999998	0.075536	0.001576	0.009831	0.083175	-0.087492	-0.000592	0.024636	0.038587	0.002369	-0.08884700000000001	-0.026536	-0.0024219999999999997	-0.026001	-0.033636	-0.09841	-0.029887	0.06396900000000001	0.116649	-0.055920000000000004	-0.102146	-0.017436	-0.13158399999999998	0.032492	0.00124	-0.059675	0.007122	-0.133145	-0.13581600000000002	-0.084073	-0.029419999999999998	-0.117801	0.024355
-0.053363	-0.035782	-0.033530000000000004	-0.051415999999999996	0.031911	-0.082311	-0.126427	-0.121128	0.039231	-0.033783999999999995	0.06804	-0.004265	-0.067896	-0.080814	-0.06732	0.056847	0.033492	0.086616	-0.031045999999999997	0.039412	-0.056466999999999996	0.11516300000000002	-0.040542	-0.000563	-0.044649	0.111035	-0.038581	-0.040315	0.049264999999999996	-0.006848000000000001	0.088887	0.090087	-0.065689	-0.022625	-0.093595	0.063503	-0.093806	-0.105584	-0.06529700000000001	-0.09010800000000001	0.047376999999999996	0.012908000000000001	0.12138800000000001	-0.01718	-0.036638	-0.06654	0.020653	-0.10080900000000001	-0.059733	0.015646
-0.14949500000000002	-0.053355999999999994	-0.019924	0.008095	0.028044	-0.100399	-0.113276	-0.120525	0.088476	-0.057783	0.055996000000000004	-0.016513	-0.103894	-0.035207	-0.088948	0.026498	-0.002843	0.048054	-0.028105	0.084096	-0.08855199999999999	0.054733000000000004	-0.09123200000000001	0.016253999999999998	-0.052910000000000006	0.104617	-0.029804	0.004065	0.00061	-0.004370000000000001	0.079836	0.036271	0.002963	-0.020324000000000002	-0.143508	0.031139	-0.11325	-0.093537	-0.10786099999999998	-0.064051	0.051829999999999994	-0.031417	0.074224	-0.013169	-0.019464	-0.062943	0.018158	-0.023601	-0.077158	0.038126
0.115621	-0.156317	-0.040427	0.030889	-0.038747000000000004	-0.06400700000000001	-0.087479	0.004192	0.0215	-0.003662	0.019987	-0.072325	-0.05910700000000001	-0.065978	-0.011123000000000001	0.0789	-0.020181	-0.007508	0.094421	0.029951	0.008448	0.101867	-0.005939	-0.106733	-0.006998000000000001	0.010279	-0.006374	-0.033025	0.068064	0.043014	0.012145	-0.07810299999999999	-0.063845	0.038959	0.037528	0.156185	0.0022170000000000002	-0.053875	-0.048105	-0.105424	0.041803	-0.013050999999999998	-0.10856800000000001	0.023344999999999998	-0.061637	-0.11722	-0.095213	-0.062265	-0.089433	-0.053874
0.000692	-0.035233999999999994	0.013997999999999998	0.121699	0.079553	-0.114482	0.009009	-0.027012	0.052938	0.054482	-0.041816000000000006	0.000799	-0.063874	0.027687	-0.068162	0.048677	-0.009594	0.061962	-0.020103	0.0417	-0.027529	0.041352999999999994	-0.200725	-0.036258	-0.052996	0.125033	-0.089001	-0.004487	-0.15404600000000002	0.061676	-0.010605	-0.045347000000000005	-0.013319	0.010731999999999998	-0.012107999999999999	0.06387000000000001	-0.083923	-0.14111400000000002	-0.001801	-0.082146	0.05865700000000001	0.073288	0.031244	0.130985	-0.000414	-0.099328	-0.090246	-0.023	-0.06339299999999999	0.017031
-0.025526	-0.12444200000000001	-0.03929	0.042246	-0.024926	-0.039993	0.007795000000000001	-0.073767	0.061027	0.081977	0.058464	-0.072864	-0.035454	-0.073556	0.033576999999999996	0.08583400000000001	0.020846	0.05860800000000001	0.018322	-0.025371	-0.053298000000000005	0.16716	0.014271	0.040841	-0.014297	0.08216	0.001232	-0.011956	-0.090157	0.121422	-0.057340999999999996	-0.072038	-0.051604	0.105814	-0.071716	0.027625999999999998	-0.038682999999999995	0.011188	0.021488999999999998	-0.12278599999999999	0.073318	-0.048573000000000005	0.015074	-0.052389	-0.01766	-0.065292	-0.105499	-0.049210000000000004	0.028256	0.05563
0.035599	-0.19530999999999998	-0.039251999999999995	0.021503	-0.0051909999999999994	-0.041186	-0.054439	0.029948000000000002	0.018393	-0.05366	-0.023155000000000002	-0.08453200000000001	-0.041743	-0.008288	-0.06744700000000001	0.039865	-0.080327	-0.005111	0.101779	0.043983999999999995	0.071799	0.037926999999999995	-0.099939	-0.07954800000000001	-0.009403	0.0009220000000000001	-0.036733	-0.071019	0.000983	0.078841	-0.019237	-0.056063999999999996	-0.09584	-0.008839	0.069098	0.122332	-0.044857999999999995	-0.084007	-0.021431	-0.08917	0.050004	0.012383	-0.074492	0.094731	-0.078202	-0.113248	-0.10276400000000001	-0.04944	-0.11248399999999999	-0.030144999999999998
-0.078895	-0.107857	-0.039618	0.034786000000000004	0.05976	-0.05581900000000001	0.041589999999999995	-0.067929	0.12277	0.064848	0.114148	-0.11463499999999999	-0.009306	-0.013262000000000001	-0.076265	-0.058645	0.013227000000000001	-0.026728	-0.095047	0.101559	-0.037472000000000005	0.07964600000000001	0.035213999999999995	-0.011603	-0.090181	0.097179	-0.036248	0.06865	0.036409	0.077835	0.020459	-0.06982000000000001	-0.10397	0.021653	-0.091267	-0.028562999999999998	-0.059833000000000004	-0.031563	-0.028526	-0.07397100000000001	0.013730000000000001	-0.003324	-0.034306	0.004078	-0.032433	-0.040607	0.071137	-0.001994	0.026572000000000002	-0.162437
-0.152022	-0.02475	-0.052611	-0.046079	0.043082	-0.10631199999999999	-0.040873	-0.12852	0.112554	0.026688	0.067492	-0.014399	-0.053073	0.033537	-0.146642	0.05824	-0.007031	0.036239999999999994	-0.063916	0.11543699999999998	-0.081032	0.067727	-0.024218	0.048445	-0.090811	0.138943	-0.002723	-0.013503999999999999	-0.055166999999999994	-0.0016899999999999999	0.06448	-0.020469	0.034378	0.008685	-0.120076	-0.018536	-0.088009	-0.081977	-0.130718	-0.032286	0.00126	-0.063055	-0.00402	0.039330000000000004	-0.041772000000000004	-0.07698200000000001	0.041629	-0.024638999999999998	-0.042256999999999996	-0.028229
0.049154	-0.024349000000000003	0.040647	0.112982	0.025596	-0.10101900000000001	0.046622000000000004	-0.010027	0.100438	0.029548	-0.034714999999999996	-0.031439999999999996	-0.003229	0.072322	-0.01863	0.058533	-0.007951	0.0019399999999999999	-0.022453	0.065371	0.043387	0.107653	-0.070421	-0.149557	-0.070852	0.085617	-0.10747000000000001	-0.024781	-0.0636	0.006236	-0.011442	-0.065232	-0.126411	0.015	0.022568	0.105027	-0.104146	-0.102968	-0.07737999999999999	0.01791	-0.045321	0.02139	-0.0209	0.087938	0.092175	-0.082512	-0.127127	-0.037585	0.028423	-0.124153
-0.135856	-0.083208	-0.032395	0.033154	0.076369	-0.089899	0.033785	-0.11821300000000001	0.11922	0.041505	0.11980299999999999	-0.035762	-0.026969	0.031070999999999998	-0.120468	0.018788	-0.007620999999999999	-0.044742000000000004	-0.086671	0.142047	-0.058423	0.09990399999999999	0.007064	0.024378	-0.112046	0.107366	-0.026094	0.04465	-0.036301	0.069202	0.023952	-0.036699	-0.032466	0.021599	-0.065844	-0.012215	-0.099834	-0.070688	-0.091587	-0.061609000000000004	0.027721	-0.011511	-0.004492	0.024314	-0.015493	-0.08240900000000001	0.077952	0.004321	-0.000127	-0.090028
-0.10394500000000001	-0.013916	0.010869	-0.01068	0.036787	-0.057112	-0.030282999999999997	-0.039582	0.099464	0.043181	0.039568	-0.095053	-0.030396	0.004761	-0.058275	0.006634	-0.011405	-0.06162	-0.06468600000000001	0.071038	-0.00905	0.14621199999999998	0.012993000000000001	-0.071079	-0.096821	0.06298200000000001	-0.054658000000000005	0.013924	0.057533	0.048978	0.045433999999999995	-0.021578	-0.10008600000000001	-0.049686	-0.021061	0.038551999999999996	-0.17457899999999998	-0.086204	0.002538	-0.02706	0.039585	-0.066781	0.037949000000000004	-0.045998000000000004	-0.035241	-0.033422	0.027266000000000002	-0.07274800000000001	-0.003618	-0.11888299999999999
0.028225	-0.039788	0.010709	0.121366	0.07798300000000001	-0.084266	0.027320999999999998	0.004211	0.055908000000000006	0.025382	-0.025225	-0.048921	0.017555	-0.0033009999999999997	-0.044833	0.046118	-0.062738	-0.01791	0.030624000000000002	0.04775	0.015080000000000001	0.112883	-0.070059	-0.169452	-0.020031999999999998	0.070623	-0.138625	-0.107992	-0.029417000000000002	0.061913	-0.015331000000000001	-0.027569	-0.061360000000000005	0.07186000000000001	-0.015548	0.114729	-0.11143299999999999	-0.171454	-0.09502200000000001	0.015386000000000002	-0.011772	0.026151999999999998	0.02895	0.058015	0.028383	-0.119689	-0.130753	-0.07723200000000001	0.042311	-0.084522
0.0593	-0.133259	-0.066708	0.050595	0.036765	-0.046531	-0.048938	-0.028086	-0.050329	0.049051	0.049609	-0.056147	-0.094816	-0.058161000000000004	-0.090964	0.047461	0.008333	0.120903	0.019324	-0.022690000000000002	0.013803	0.114445	-0.08636	-0.118903	0.054002	0.048568	-0.093932	-0.033683	-0.069688	0.11418900000000001	-0.021769999999999998	-0.042936	-0.058924000000000004	0.131296	-0.047139	0.049344	0.000679	0.026685000000000004	-0.09900199999999999	-0.158557	0.072521	0.10709400000000001	0.015205000000000002	0.026876	0.002971	-0.07449299999999999	-0.155589	-0.058059000000000006	-0.030262999999999998	0.003597
0.019612	-0.161461	-0.095787	-0.032737	0.014769999999999998	-0.0493	0.032159	0.003693	-0.006732999999999999	-0.063974	0.00882	-0.09354	-0.082574	0.010718	-0.08332300000000001	0.062788	-0.079959	0.038149	0.086099	0.016182	0.024496	0.038145	-0.106779	-0.084859	0.043491	0.020294	-0.01176	-0.10486	-0.08200700000000001	0.063997	-0.033922	-0.047403	-0.074907	0.043023	0.025697	0.08039099999999999	-0.019691999999999998	-0.117987	-0.0287	-0.100983	0.057334	0.033844	-0.044068	0.11881900000000001	-0.09502999999999999	-0.134416	-0.096052	-0.073414	-0.109766	-0.01121
-0.014594	-0.027212	0.010028	0.142785	0.099453	-0.153898	0.11586300000000001	0.046935000000000004	0.10781700000000001	0.035386	-0.019791999999999997	-0.006206000000000001	-0.027332	0.049514999999999997	-0.075919	0.08496000000000001	-0.014083000000000002	0.07040700000000001	-0.046422000000000005	0.050584	-0.014675	0.043651999999999996	-0.142475	-0.04892	-0.019479	0.14640699999999998	-0.072744	0.018789	-0.14386300000000002	0.028468	-0.024406	-0.078417	0.017319	0.020743	-0.030244	0.0233	-0.037147	-0.1124	-0.122455	-0.065203	-0.018341	0.053877	-0.036994	0.092798	-0.02907	-0.073647	-0.097721	-0.005287	-0.013319999999999999	-0.062872
0.0013859999999999999	-0.07765	0.008573	0.16938599999999998	0.075459	-0.11549000000000001	0.097041	0.06275700000000001	0.128605	0.071158	-0.019119999999999998	-0.047675999999999996	-0.003628	0.00441	-0.10253	0.061838	-0.007541	0.05198200000000001	-0.036112	0.063523	-0.015156999999999999	0.074068	-0.064899	-0.088354	-0.008256	0.11998299999999999	-0.071149	0.013872	-0.073617	0.010269	-0.028801	-0.088462	-0.0041329999999999995	0.08860499999999999	-0.023761	0.009436	-0.039983	-0.047070999999999995	-0.131929	-0.045627	-0.029872000000000003	0.035344	-0.029148	0.136785	0.010609	-0.061139	-0.073159	-0.02324	-0.023672	-0.079313
-0.019862	-0.199964	-0.024398	-0.086616	0.020038999999999998	-0.041413	-0.058828	0.002986	0.042999	-0.05462	0.044837	-0.114569	0.002666	0.032510000000000004	-0.059532	0.033819999999999996	0.049481	0.030268	0.039796	0.07488500000000001	-0.074184	0.08201699999999999	0.01239	0.07703	-0.032558	0.0009019999999999999	0.056903999999999996	-0.10580899999999999	-0.059210000000000006	0.06579199999999999	-0.025362	-0.001315	-0.06636900000000001	-0.075522	0.017866999999999997	0.09876499999999999	-0.08043600000000001	-0.102601	0.0017620000000000001	-0.058384000000000005	0.09654299999999999	-0.008971	0.016294	0.034435	-0.07052699999999999	-0.105245	-0.033573	-0.089835	-0.07147200000000001	0.005109000000000001
0.075032	-0.037044	0.049975	0.131694	0.066216	-0.085774	-0.021378	0.034171	0.045755000000000004	0.054567	-0.000319	-0.03739	-0.015255000000000001	-0.008121	-0.10674000000000002	0.026617000000000002	-0.019104	0.060683	0.030881	-0.009931	-0.063448	0.16056800000000002	-0.12002	-0.054511000000000004	0.021998	0.092402	-0.067886	-0.020694999999999998	-0.079834	0.010916	0.002561	-0.051565	-0.06582	0.05536	-0.04063	0.091693	-0.122721	-0.083719	0.006906	-0.050693	0.054224	0.127877	0.025975	-0.007045999999999999	-0.033149	-0.096823	-0.14891500000000002	-0.038593999999999996	0.023118	0.024102000000000002
-0.08167999999999999	0.001067	-0.040468000000000004	0.011894	0.027576999999999997	-0.112303	-0.0842	-0.100578	0.020313	0.041171	0.091783	-0.056864	-0.060052	-0.056898000000000004	-0.09866699999999999	0.027807	-0.022	0.057588	-0.004549	0.050963999999999995	-0.052349	0.171631	-0.030264999999999997	0.031855	-0.11453900000000002	0.078735	-0.03486	0.007148000000000001	0.045141	0.044626	0.102769	0.002877	-0.133285	0.009941	-0.077422	0.033132999999999996	-0.130798	-0.12356199999999999	-0.034289	-0.052735000000000004	0.08369299999999999	0.022639	0.062299	-0.100685	-0.044431	-0.05468200000000001	-0.008463	-0.052205999999999995	0.0037770000000000004	0.031929
-0.060159000000000004	-0.042401	-0.012559	0.076312	0.035797	-0.040011	-0.039905	0.084078	-0.005606	-0.014522	-0.004163	-0.002803	-0.048928	-0.098801	-0.056172	0.115908	0.025923	0.038305	0.026032	-0.0019489999999999998	-0.068587	0.114628	-0.098125	-0.101146	-0.006603	0.042201999999999996	-0.077363	-0.055527999999999994	-0.006809	0.029501999999999997	0.041766000000000005	-0.026963	0.0042439999999999995	0.024268	-0.06751599999999999	0.090544	-0.068052	-0.151031	-0.08556	-0.042193	0.012107	0.066263	0.097606	0.06893300000000001	-0.014562	-0.119824	-0.087017	-0.11456400000000001	-0.06837599999999999	0.054277
-0.10530999999999999	-0.063442	-0.025702	0.0060090000000000005	0.03816	-0.100785	-0.041886	-0.030142000000000002	-0.003164	0.039461	0.012615000000000001	-0.085255	-0.099317	-0.010476000000000001	0.002934	0.06286900000000001	0.037108999999999996	0.000721	0.009037	0.069253	-0.07547899999999999	0.103156	-0.12654300000000002	0.04324	-0.018168	0.06418099999999999	-0.059696000000000006	-0.016544999999999997	-0.018687	0.014476	0.079582	0.013084	0.013368999999999999	-0.101649	-0.066241	0.07255	-0.062287	-0.125949	0.0024980000000000002	-0.06598899999999999	0.085391	0.045826	0.128894	0.034707999999999996	-0.086642	-0.103663	0.024575	-0.060189	-0.028437999999999998	0.011726
0.015068000000000002	-0.127367	-0.006000999999999999	-0.169046	-0.055959	-0.079657	-0.008554	0.015941	-0.044447	-0.064747	0.022106999999999998	-0.11947	-0.085944	-0.003571	0.008114	0.06817999999999999	-0.031677	0.010225	0.08219	-0.055591999999999996	0.096055	0.12996300000000002	-0.08694500000000001	-0.090925	0.067638	0.064231	-0.034983	-0.060266	-0.041819	-0.042031	0.027868	-0.028722	-0.057873	0.029889	-0.0038420000000000004	0.091011	-0.056451999999999995	-0.11548499999999999	0.0292	-0.056347	0.006414	0.038258	-0.091062	-0.001474	-0.09755499999999999	-0.105598	-0.098316	-0.06489500000000001	-0.089375	0.019522
0.06378099999999999	-0.042914999999999995	-0.071637	0.136451	0.041261	-0.093554	-0.036614999999999995	0.013336	0.086168	0.048284	-0.01529	-0.073306	-0.043095999999999995	-0.012012	-0.047739	0.080062	-0.045354000000000005	0.008086	0.018853	0.097197	-0.00021400000000000002	0.047269	-0.056633	-0.054091999999999994	-0.025477	0.07289	-0.048237	-0.030086	-0.06246	0.074849	-0.04795	-0.11466400000000002	0.018943	0.021738	-0.010546	0.046019	0.012653	-0.0551	-0.09979199999999999	-0.091002	0.028005000000000002	0.005797	-0.127073	0.08086499999999999	-0.017031	-0.154392	-0.019174	-0.077652	-0.11948399999999999	-0.121949
0.025047	-0.124868	-0.002397	-0.104321	-0.125798	-0.036101999999999995	-0.037708	-0.081673	0.043543	-0.048679	0.009789	-0.11901700000000001	-0.044563	-0.021825999999999998	0.05805	0.080131	0.039016	0.09276799999999999	0.036399	-0.040044	0.039084	0.139531	0.098009	0.022425	-0.033732	-0.025378	0.058253	-0.005786	0.014851	0.065831	0.016621	0.007555	-0.075567	-0.054202999999999994	0.041312	0.043331	-0.049096	-0.10891400000000001	0.055838	-0.001132	0.040308	-0.055028	-0.098864	0.028482999999999998	-0.045855	-0.048329000000000004	-0.030519	-0.07465	-0.077169	-0.038325
0.045327	-0.180231	-0.051608	-0.09759	-0.072923	-0.036795999999999995	0.10416600000000001	-0.049088	0.038963	-0.050143	0.039911	-0.054965999999999994	-0.057902999999999996	-0.07172200000000001	-0.033339	0.107483	0.098153	0.045339	0.079108	-0.05134400000000001	-0.018556	0.103952	-0.055392	0.024043000000000002	0.072929	0.068928	0.036864999999999995	-0.0146	-0.000644	0.035802	-0.015772	-0.066577	-0.060024	0.062981	-0.001265	0.01847	0.027763	-0.026244999999999997	0.019575	-0.160974	0.06315599999999999	0.07170399999999999	0.018904	0.025259999999999998	-0.096799	-0.035291	-0.082824	-0.054295	-0.035433	-0.0036560000000000004
0.11791800000000001	-0.15571400000000002	0.000472	-0.06262999999999999	0.020571000000000002	-0.015237	-0.06316000000000001	0.038557	-0.036025	-0.043207	0.009831	-0.10900399999999999	-0.095581	0.021875	-0.059823	0.057287	-0.074658	0.062028999999999994	0.11849000000000001	-0.071974	0.05971	0.09189800000000001	-0.057233000000000006	-0.044398	0.048852	0.07506900000000001	-0.010431000000000001	-0.090715	-0.099089	-0.019506	-0.009447	-0.016146999999999998	-0.022072	0.010259	-0.013022	0.11983800000000001	-0.018253	-0.13116	-0.011965	-0.098006	0.004877	0.029226	-0.026106	-0.057340999999999996	-0.082822	-0.147263	-0.13592	-0.04965	-0.113123	-0.005484
-0.126728	-0.009209	-0.008845	0.005681	0.077815	-0.10288	-0.039469	-0.064739	0.117756	-0.021979	0.08317000000000001	0.0054020000000000006	-0.050476	0.015071000000000001	-0.097708	0.011164	0.038325	0.035807	-0.105906	0.087149	-0.026060000000000003	0.10433900000000002	-0.021059	-0.028817000000000002	0.006876999999999999	0.135937	-0.01349	-0.011231999999999999	-0.089675	0.066148	0.0016359999999999999	-0.027357	0.021818999999999998	0.006555	-0.101201	0.020595	-0.11481	-0.07321	-0.109574	-0.054278	0.002576	-0.004379	0.07531399999999999	0.051221	0.00107	-0.082678	0.038723	-0.040427	-0.027992000000000003	-0.0444
0.022713	-0.19461900000000001	-0.050143	-0.066495	-0.046924	-0.034414	-0.011678000000000001	-0.073244	0.0016129999999999999	-0.013382	0.049475	-0.091007	-0.064605	-0.088934	0.0005610000000000001	0.016744	0.138037	0.136925	0.009375	-0.03959	-0.095291	0.089479	0.04968	0.061440999999999996	0.018231	-0.016495	0.024312	-0.005473	-0.020576	0.095945	-0.000126	-0.007784999999999999	-0.071911	0.013425999999999999	-0.037205	-0.009115	-0.00505	-0.041538	-0.005292	-0.122875	0.10135599999999999	0.037325	0.085642	-0.034801	-0.08655	-0.026815	-0.062843	-0.055510000000000004	-0.017547999999999998	0.036758
-0.089401	-0.034081	-0.012843	-0.016078	0.078034	-0.077415	0.015211	-0.085531	0.136623	0.0016179999999999999	0.143598	-0.013772	1.1e-05	0.0066760000000000005	-0.10448199999999999	-0.022387	0.10328699999999999	0.017233000000000002	-0.064954	0.071872	-0.006251	0.08358600000000001	0.014778999999999999	-0.037044	-0.11170799999999999	0.122768	-0.032956	0.046077	-0.05179400000000001	0.070802	0.014958	-0.068224	-0.059153	0.031875	-0.099601	0.033829000000000005	-0.091712	-0.033594	-0.13219	-0.068591	0.002963	-0.009417	0.102259	0.066663	0.006074	-0.068617	0.05425700000000001	-0.02817	-0.012815	-0.08633300000000001
0.012155	-0.125418	-0.008154999999999999	-0.143595	-0.074916	-0.086385	-0.10876199999999998	-0.07641	-0.027132	-0.067161	0.014242	-0.123011	-0.066827	-0.007123999999999999	0.029695999999999997	0.016161000000000002	0.005541	0.080829	0.059233	-0.021154	-0.011134	0.14207899999999998	0.06607	-0.0234	-0.023572	0.019667	0.067614	-0.056401	-0.06946000000000001	0.033587	0.05380700000000001	0.022381	-0.012643999999999999	-0.06473200000000001	0.003314	0.05979299999999999	-0.077721	-0.16558399999999998	0.016395	-0.01154	0.07320800000000001	-0.0037990000000000003	-0.034484	-0.029737	-0.061889	-0.091081	-0.056247000000000005	-0.08192100000000001	-0.033523000000000004	0.049236
-0.074097	-0.020031	0.027642	0.030726	0.045382	-0.046988999999999996	-0.040596	0.030882	0.002467	0.053185	0.071168	-0.10115	-0.069722	-0.066301	-0.110115	0.041958999999999996	0.027355	-0.067984	-0.037504	0.0017879999999999999	-0.025366	0.136114	-0.037637000000000004	-0.039639999999999995	-0.0475	0.02915	-0.064845	-0.010583	0.030399000000000002	0.08127999999999999	0.069211	0.008662999999999999	-0.09400900000000001	-0.067454	-0.022386	0.076031	-0.152111	-0.068219	0.061788	-0.034246	0.11953299999999999	-0.016201	0.036996	-0.079825	-0.078355	-0.098994	0.015636	-0.080866	0.006064	-0.059251
-0.043998	-0.025622000000000002	0.014203	-0.0034170000000000003	0.0061200000000000004	-0.114923	0.006788	-0.068952	0.104156	0.086661	0.014140999999999999	-0.126112	-0.022555000000000002	0.044512	-0.002726	0.000895	-0.005386	-0.07658999999999999	-0.066424	0.069893	-0.039392	0.154452	-0.019615999999999998	-0.049681	-0.049841	0.075675	-0.076828	0.0019920000000000003	-0.057785	0.018266	0.053498000000000004	-0.033694999999999996	-0.10576300000000001	-0.104024	0.0008410000000000001	0.063443	-0.11970399999999999	-0.060437	-0.0017100000000000001	-0.017474	0.053780999999999995	-0.034494	-0.055260000000000004	-0.065053	-0.009748999999999999	-0.065138	0.017509	-0.048846	0.02257	-0.12038499999999999
0.026049	0.025497	-0.044245	0.104474	0.021834	-0.067087	0.009219	-0.0299	0.061091999999999994	0.052863	0.030919	-0.085341	0.011741	-0.02144	-0.020388	0.038738999999999996	-0.062516	-0.059599	0.017016999999999997	0.004787	0.035106	0.094291	-0.07269500000000001	-0.176478	-0.054633	0.056745000000000004	-0.136413	-0.068393	-0.032273	0.054073	-0.013275	-0.08236900000000001	-0.032567	0.010579999999999999	-0.030764999999999997	0.092769	-0.07600900000000001	-0.11834000000000001	-0.066433	-0.028439999999999997	-0.024717	-0.014094	-0.025511000000000002	-0.017036000000000003	0.03277	-0.129574	-0.11459200000000001	-0.060087	-0.035199	-0.09012
-0.089667	-0.024503	-0.077914	0.073324	0.06862	-0.071493	0.020963	-0.0011970000000000001	0.002328	0.0034770000000000005	-0.018580000000000003	0.025741000000000003	-0.079127	-0.049014999999999996	-0.034472	0.103844	-0.007963	0.043286	0.031557	0.011275	-0.028348	0.059507000000000004	-0.150309	-0.082649	-0.028356	0.076213	-0.053966999999999994	-0.08796699999999999	-0.008011	0.026237	0.021752	-0.023729	0.087675	-0.006202	-0.060799	0.082601	-0.060502999999999994	-0.16384300000000002	-0.11183599999999999	-0.049723	-0.013981	0.035995	0.066814	0.11556099999999998	0.02107	-0.12808699999999998	-0.100123	-0.062861	-0.130277	0.013872999999999998
-0.164524	-0.099843	-0.035849	0.021804	0.052451	-0.11227000000000001	-0.022313999999999997	-0.039817	0.025977999999999998	0.041995	0.029411	-0.071228	-0.071989	0.016127000000000002	-0.005850999999999999	0.051519	-0.004494	0.028020999999999997	-0.004068	0.083307	-0.031738999999999996	0.081694	-0.10635599999999999	0.025144999999999997	-0.030119999999999997	0.073555	-0.08041	-0.001426	-0.097553	0.044853	0.040542	-0.028217000000000002	0.073128	-0.056826	-0.10505899999999999	0.048445	-0.089397	-0.135826	-0.014993000000000001	-0.05627000000000001	0.061641999999999995	-0.007006999999999999	0.086924	0.061804	0.002903	-0.071515	0.031183	-0.014034999999999999	-0.041943	-0.010548
-0.06532	-0.019497	-0.02738	0.12549000000000002	0.077753	-0.105073	0.034351	-0.011514	0.073584	0.06125	-0.021984	-0.017128	-0.079363	0.036653	-0.142463	0.06729500000000001	-0.000177	-0.014187	0.012094	0.063698	-0.042983	0.030302	-0.125247	-0.037514	-0.032025	0.097558	-0.029111	0.010319	-0.120566	0.11831400000000002	-0.012785	-0.045054000000000004	-0.006797	0.011761	-0.066081	-0.020557	-0.093433	-0.147576	-0.020388	-0.07711699999999999	0.025363	0.009566	0.020227000000000002	0.05823	0.034113	-0.11788699999999999	-0.019452	0.01404	-0.013267	0.030605
0.018022	-0.061957000000000005	-0.005827000000000001	0.15582100000000002	0.042684	-0.063875	0.11018	-0.007459	0.11785599999999999	0.081815	0.040816000000000005	-0.095966	-0.019416	0.026237	-0.11114	-0.022844	0.0075450000000000005	-0.008216	-0.043546	0.017687	0.0020829999999999998	0.08150700000000001	-0.039548	-0.096451	-0.018326	0.102177	-0.12784	0.069379	-0.0548	0.10533699999999999	-0.058367999999999996	-0.046513	-0.090308	0.100217	-0.03914	0.034385	-0.029019	-0.086201	-0.03719	-0.088424	-0.013765000000000001	0.049805	0.009285999999999999	0.089638	0.010567	-0.045181	-0.039699	0.005866	0.014698	-0.08822100000000001
-0.09473999999999999	-0.016135	0.038099	-0.021	-0.021181000000000002	-0.081649	-0.047006	-0.076583	0.15854300000000002	0.021152	0.051761	-0.062027	-0.009895000000000001	0.084924	-0.044407999999999996	-0.021422	0.04174	-0.058713	-0.036739999999999995	0.061902	-0.030255	0.086547	0.031785	-0.079218	-0.153326	0.096805	-0.054421000000000004	0.007890000000000001	0.011294	0.024907	0.016002000000000002	-0.018126	-0.124596	-0.00023500000000000002	0.013838	0.09512899999999999	-0.126309	-0.079403	-0.021490000000000002	-0.020085	-0.021919	-0.059208000000000004	0.044799	0.020373	-0.002983	-0.08043099999999999	0.069879	-0.053958000000000006	-0.063749	-0.143049
0.022413	-0.019237	0.066939	0.127477	0.027260000000000003	-0.06598899999999999	0.035345999999999995	0.07430199999999999	0.08348	0.037817	-0.0906	-0.048369	-0.014261000000000001	0.07823	-0.020874	0.045663999999999996	0.013068000000000001	-0.020984	-0.009053	0.046267	0.013481	0.091019	-0.074904	-0.15318900000000002	-0.067736	0.121952	-0.10561	0.017118	-0.0035380000000000003	0.084369	0.013438999999999998	-0.00295	-0.11508	0.017192	0.017709	0.06771100000000001	-0.121492	-0.140688	0.013924	-0.042085000000000004	-0.010181	-0.02315	-0.013179	0.067742	0.024394	-0.056391	-0.08077999999999999	-0.032474	-0.049704000000000005	-0.105331
0.042183	0.00809	0.010019	0.11572400000000001	0.020511	-0.088418	0.0014960000000000002	-0.034168000000000004	0.109573	0.06727799999999999	-0.034076999999999996	-0.077193	-0.020387	0.056411	-0.021561	0.045271	-0.089215	0.015168000000000001	-0.041254	0.004922	-0.026422	0.129571	-0.10207999999999999	-0.117638	-0.009104000000000001	0.106049	-0.09387100000000001	0.009885	-0.122275	0.057865	-0.006359	-0.03947	-0.07294099999999999	0.029037999999999998	0.028397000000000002	0.044535000000000005	-0.11388800000000002	-0.07795099999999999	0.012107	-0.040023	0.013961000000000001	0.006906999999999999	-0.066412	-0.10493800000000002	0.031883999999999996	-0.050948	-0.09247000000000001	-0.038272	-0.025596	-0.07310499999999999
-0.10487300000000001	-0.083052	0.046452999999999994	0.030751	0.024437999999999998	-0.06493600000000001	-0.083101	-0.057014999999999996	0.09580599999999999	-0.0060420000000000005	0.067067	-0.017	-0.00471	0.055517	-0.109882	-0.009204	0.029388	-0.10543800000000002	-0.024756	0.065478	-0.072361	0.10482899999999999	0.07987000000000001	-0.079841	-0.090139	0.077423	-0.040793	-0.025617	0.052205999999999995	0.05455599999999999	0.069573	0.062346000000000006	-0.095721	0.009064000000000001	-0.022430000000000002	0.110949	-0.177	-0.118996	-0.009567	-0.038542	-0.014471000000000001	-0.081068	0.065446	0.01622	-0.027733999999999998	-0.075271	0.03227	-0.02865	-0.035218	-0.095575
0.007821	-0.035885	0.011892	0.099502	0.061371	-0.022357	-0.005628	0.066637	0.025049000000000002	0.013682	-0.020285	0.00954	-0.006551	-0.057842	-0.08228400000000001	0.053111	0.016978	-0.014496	0.042908	-0.000185	-0.007898	0.12369000000000001	-0.081575	-0.11841199999999999	-0.015108000000000002	0.083409	-0.090008	-0.12698299999999998	0.027772	0.024177	0.024391	-0.056636	-0.011498	0.048094	-0.056177	0.123629	-0.11063599999999998	-0.163414	-0.10112	0.004852	0.000919	0.046968	0.097223	0.027739	-0.027101	-0.119226	-0.120929	-0.088183	-0.032855	0.009478
0.038119	-0.091959	-0.016522	-0.002491	-0.020534	-0.022059	-0.109912	-0.019862	0.087784	0.0036799999999999997	0.032197	-0.047037999999999996	0.011363	0.045207	-0.004255	0.086226	0.035106	0.025907	-0.003047	0.081071	-0.061259	0.119953	0.097318	0.06238	-0.053483	0.081856	0.043257	-0.034056	-0.036117	0.090265	0.002123	-0.028066000000000004	-0.100813	0.025674000000000002	-0.006573999999999999	0.10910399999999999	-0.04111	-0.111515	-0.027583999999999997	-0.058102	0.063012	-0.079326	-0.060042	0.062976	0.005887	-0.10540899999999999	0.020142	-0.088939	-0.052158	-0.08777599999999999
0.026712	-0.019091	0.018984	0.108669	0.03088	-0.10234700000000001	-0.039237	-0.003589	0.026432	0.042308	-0.002805	-0.050116	-0.067152	-0.01235	-0.11220799999999999	0.076436	-0.024623	0.041309	0.03978	-0.049944999999999996	-0.08186399999999999	0.11241199999999998	-0.098569	-0.06136799999999999	-0.027995999999999997	0.096775	-0.037112	0.001285	-0.042533999999999995	0.02267	0.024213	0.0038229999999999996	-0.09800299999999999	0.010525	-0.0018390000000000001	0.064692	-0.12628599999999998	-0.134762	0.015981	-0.095321	0.029356999999999998	0.10478900000000001	0.100076	-0.0075829999999999995	-0.042332	-0.134116	-0.107894	-0.063965	-0.024286000000000002	0.027092
-0.014785	-0.172175	-0.050168	-0.07020900000000001	-0.039138	0.019675	0.033349000000000004	-0.072738	-0.028031	-0.053863	0.036719	-0.101354	0.037420999999999996	-0.065077	-0.009326000000000001	0.061127	0.107824	0.06288099999999999	0.053298000000000005	0.022379	-0.075752	0.093562	-0.006175	0.051072	-0.012199	0.028657	0.071241	-0.006792	-0.041998	0.06211900000000001	0.0032259999999999997	0.016614	-0.066429	-0.006790999999999999	-0.05309	0.017015	0.031526	-0.06561	0.018155	-0.126288	0.086271	-0.006275	0.10288299999999999	0.035604000000000004	-0.068224	-0.025172999999999997	-0.048756	-0.09169	-0.037118	0.040376
-0.031242000000000002	-0.149912	-0.045801999999999995	-0.036385	-0.009762	-0.012976	-0.036922	-0.054511000000000004	-0.007572	-0.102782	0.120039	-0.11645599999999999	0.072341	0.022612	-0.004367	0.08733300000000001	-0.023292	-0.027437	0.032125	-0.004457	-0.050041	0.14301	-0.017436	-0.055109000000000005	0.018882	0.06769800000000001	0.08477799999999999	-0.011689	0.041601	0.039067000000000005	0.016943	0.019622	0.011201000000000001	-0.027938	-0.0034130000000000002	-0.005398	-0.07563099999999999	-0.045419	0.048576999999999995	-0.047021	0.082885	-0.007519	0.069345	-0.061398	-0.141433	-0.031475	-0.115274	-0.07836599999999999	-0.07535700000000001	0.000576
0.063591	-0.117664	-0.11658900000000001	0.117721	0.042295	-0.102425	-0.06490800000000001	-0.022264	-0.021033	0.038976	-0.024008	-0.028307	-0.11689300000000001	-0.065427	-0.080967	0.013961000000000001	-0.014976	0.08681	0.040628	0.057680999999999996	0.024076	0.065355	-0.093898	-0.080195	-0.027082	-0.019758	-0.088344	-0.043567	-0.023278999999999998	0.027738	-0.054324000000000004	-0.11897100000000001	-0.08655499999999999	0.049456	-0.045918	0.079435	-0.016109000000000002	-0.131077	-0.12110699999999999	-0.11157	0.023763999999999997	0.083189	0.03787	0.09907200000000001	0.029330000000000002	-0.157282	-0.070779	-0.035123	-0.055326	0.031901
-0.029168	-0.023719999999999998	0.010888	0.17039	0.072899	-0.09081399999999999	0.12424600000000001	0.0009880000000000002	0.107802	0.077168	-0.003101	-0.063903	-0.05993	0.049148000000000004	-0.125176	0.031197000000000003	-0.010828	-0.013961000000000001	-0.0217	0.049246	-0.022853000000000002	0.013368000000000001	-0.075563	-0.056049	0.017009	0.1406	-0.087502	0.042126	-0.14491700000000002	0.113353	-0.016774	-0.036506	-0.06054400000000001	0.134691	-0.0065379999999999995	0.013981	-0.095859	-0.108225	-0.091468	-0.08787400000000001	-0.000712	0.019162000000000002	-0.015699	0.082352	0.024467	-0.10065700000000001	-0.032481	0.005094	-0.004262	-0.017439
0.050401999999999995	-0.026820999999999998	0.012251999999999999	0.126576	0.024436000000000003	-0.10999300000000001	0.024694999999999998	0.017997	0.013169	0.019923	-0.039791	0.003315	-0.10710399999999999	-0.02174	-0.091285	0.061974	-0.013508000000000001	0.077998	0.004928	0.017309	-0.06401699999999999	0.101876	-0.15996	-0.022419	-0.05874600000000001	0.078448	-0.10628800000000001	0.003807	-0.071719	0.035483999999999995	0.065703	0.013423	-0.08578999999999999	0.014659	-0.021243	0.071931	-0.080219	-0.189375	0.019759	-0.11063800000000001	0.049662	0.114444	0.059037	0.08215700000000001	0.016836	-0.10811300000000001	-0.051048	-0.026219	-0.061409000000000005	0.043144
-0.078997	-0.018402	0.033483	-0.0059299999999999995	-0.022366999999999998	-0.05914	-0.10633499999999999	0.05368	-0.029155	0.086234	0.035663	-0.11398299999999999	-0.06843099999999999	-0.076801	-0.12088099999999999	0.029508	0.06844299999999999	-0.030077999999999997	-0.017275	0.050675	-0.128838	0.12358	-0.027514	0.017816	-0.038577999999999994	0.008053	-0.040514	-0.026430000000000002	0.029525	0.023295	0.090683	0.011890999999999999	-0.042092000000000004	-0.08363	-0.030725	0.135605	-0.087324	-0.1202	0.067409	-0.049710000000000004	0.05662999999999999	0.042638999999999996	0.138212	0.032567	-0.100339	-0.070891	0.054076	-0.096714	-0.005966	-0.043922
0.015778999999999998	-0.16480799999999998	0.005093	-0.020736	0.003066	-0.050719	-0.12869	-0.00251	0.04854	-0.002444	-0.032972	-0.114552	-0.027231	0.007437999999999999	-0.011547	0.051041	0.003228	0.029383999999999997	0.065899	0.042064	-0.057035	0.106608	0.082014	0.050571	-0.06034400000000001	0.046477	0.0396	-0.045797000000000004	-0.045092	0.097411	-0.019051	-0.004032	-0.091672	0.008176000000000001	0.025083	0.137253	-0.106832	-0.102663	0.014794	-0.054586	0.07619400000000001	-0.084924	-0.018219	0.010232	-0.025455000000000002	-0.104874	-0.0517	-0.078091	-0.059538	-0.038419999999999996
0.040501999999999996	-0.112075	-0.0063100000000000005	-0.121002	-0.162326	0.016242	0.03974	-0.007815	0.009062	-0.026691000000000003	0.001695	-0.071748	-0.084974	0.040626999999999996	0.029901999999999998	0.144351	-0.000591	0.10442	0.07158400000000001	-0.032344	0.090463	0.061228	0.019543	-0.016715999999999998	0.044208	0.044633	0.040165	-0.038935000000000004	-0.01407	-0.042647000000000004	-0.006589	-0.03768	-0.06888	-0.018968000000000002	0.050608999999999994	0.013682	0.04849	-0.097748	0.060525999999999996	-0.027652	-0.018397	-0.038562	-0.13013	0.036506	-0.074437	-0.15359	-0.093395	-0.096678	-0.1068	-0.085053
-0.029865	-0.069619	-0.051941999999999995	0.021568	0.055816	-0.046332	-0.040522	-0.07384	0.007176999999999999	0.091917	0.022555000000000002	-0.14822000000000002	-0.083813	-0.09018999999999999	-0.059101999999999995	0.018896	-0.007264	0.011542	-0.050128	0.025297	-0.096198	0.20263	-0.00461	0.023509	-0.040677	0.070117	-0.05619	-0.003072	-0.030362	0.029044999999999998	0.037924	-0.005963	-0.151849	-0.088077	-0.036429	-0.00045599999999999997	-0.11377899999999999	-0.072401	-0.021403	-0.1173	0.137262	0.055459	0.029904000000000003	-0.07318	-0.063453	-0.048688	-0.030172000000000004	-0.06400399999999999	0.038832	-0.021144999999999997
0.028054000000000003	-0.118458	-0.025366999999999997	-0.151924	-0.007689	0.040666	-0.005370000000000001	-0.015941999999999998	-0.05994	-0.019256	0.021507	-0.149178	-0.03485	0.012104	-0.006465	0.074027	-0.04295	0.015302000000000001	0.141514	-0.025329	0.040625	0.08856599999999999	-0.044205	-0.067991	0.066916	0.08676	0.020675	-0.066287	-0.048487999999999996	-0.044179	0.013184	-0.018324	0.000779	0.061017999999999996	-0.012856999999999999	0.08518099999999999	-0.055738	-0.074317	0.018061	-0.108154	0.029575999999999998	0.052959000000000006	-0.046269	-0.078163	-0.124083	-0.122393	-0.096347	-0.103333	-0.09761	-0.0058390000000000004
