# Supplementary material for: Traffic data imputation via knowledge graph-enhanced generative adversarial network
Source: PeerJ Comput Sci. 2024 Oct 14;10:e2408. doi: 10.7717/peerj-cs.2408 (PMC11623069; doi:10.7717/peerj-cs.2408)
Supplement: Supplemental Information 1 [file peerj-cs-10-2408-s001.zip › ABiL_GAN/sz_data/KG/sz_kg_transR_embedding10.csv]

0.115825	-0.197624	0.019082	-0.166175	-0.099191	0.161348	-0.057089	-0.21314899999999998	-0.046225	-0.11746400000000001
0.094301	-0.212495	0.06313400000000001	-0.1219	-0.16262200000000002	0.180344	-0.092127	-0.192909	-0.008782	-0.167274
0.15071099999999998	-0.243498	0.065099	-0.173547	-0.126691	0.113851	-0.080671	-0.15188800000000002	-0.012076	-0.095193
0.145974	-0.195658	0.044999000000000004	-0.139784	-0.086212	0.172311	-0.084159	-0.155917	0.010078	-0.139356
0.17511600000000002	-0.22136999999999998	0.038494	-0.10943299999999999	-0.039006	0.17086400000000002	-0.103154	-0.200694	-0.066175	-0.097301
0.21505700000000003	-0.188111	0.067264	-0.130499	-0.144025	0.23852600000000002	-0.083995	-0.124556	0.002107	-0.06449500000000001
0.18351199999999998	-0.17977100000000001	0.038538	-0.11329700000000001	-0.169275	0.247151	-0.05630399999999999	-0.133494	-0.007312999999999999	-0.10981700000000001
0.12304100000000001	-0.222757	-0.003536	-0.169337	-0.0419	0.154946	-0.10473900000000001	-0.161588	-0.040693	-0.045273
0.142149	-0.24254299999999998	0.04362	-0.153542	-0.097197	0.180726	-0.057787	-0.19348900000000002	-0.034811	-0.059317999999999996
0.171208	-0.22357800000000003	0.021	-0.192379	-0.124923	0.157343	-0.0063549999999999995	-0.194407	0.023516	-0.029548
0.16976	-0.221965	-0.009831999999999999	-0.167193	-0.05481799999999999	0.118658	-0.07273400000000001	-0.175733	-0.042504	-0.045416000000000005
0.238058	-0.154358	0.048801	-0.15239	-0.15102100000000002	0.173822	-0.034063	-0.143423	-0.007198	-0.015877000000000002
0.236502	-0.13717000000000001	0.026919	-0.1482	-0.13208	0.1856	-0.024138999999999997	-0.138277	0.028288	-0.072325
0.14434	-0.188081	-0.010387	-0.21524400000000002	-0.072405	0.110324	-0.119618	-0.20341099999999998	-0.047112	-0.063186
0.19675499999999999	-0.182142	0.033081	-0.213988	-0.07219199999999999	0.121253	-0.097662	-0.150106	-0.041839	-0.047968000000000004
0.196104	-0.186987	-0.016108	-0.168312	-0.080693	0.152729	-0.09244	-0.131973	-0.055574	-0.015985
0.229479	-0.16580699999999998	0.018921	-0.18226199999999998	-0.097901	0.15479300000000001	-0.046446	-0.12432	-0.012853	-0.018932
0.214944	-0.156725	0.048045	-0.161241	-0.092567	0.196934	-0.061066999999999996	-0.091212	0.106456	-0.1161
0.220464	-0.116846	-0.001834	-0.129121	-0.07157100000000001	0.22124699999999997	-0.079226	-0.088153	0.047706	-0.13527899999999998
0.23913600000000002	-0.130588	0.050975	-0.19309400000000002	-0.154123	0.13253900000000002	-0.085633	-0.174127	-0.002617	-0.038714
0.158522	-0.183669	-0.066566	-0.196417	-0.0411	0.060542	-0.13367300000000001	-0.176063	-0.069656	-0.049579000000000005
0.158978	-0.160107	-0.046517	-0.23176599999999997	-0.027169	0.111232	-0.131153	-0.135467	-0.039169	-0.062282000000000004
0.2269	-0.148566	0.030784	-0.18588	-0.141423	0.168787	-0.022261000000000003	-0.11201099999999999	0.070345	-0.038837
0.155751	-0.20638800000000002	0.06988899999999999	-0.11625899999999999	-0.16058	0.232262	-0.072574	-0.118557	0.040161	-0.08658300000000001
0.20625	-0.109052	0.033065	-0.24577800000000002	-0.149044	0.15551199999999998	-0.09037200000000001	-0.13343	0.059185	-0.06640900000000001
0.194402	-0.131959	-0.035025	-0.178014	-0.050064	0.069756	-0.151567	-0.195036	-0.064308	-0.075112
0.171459	-0.15275	-0.048698000000000005	-0.223704	-0.022664	0.08556	-0.163986	-0.151143	-0.047146	-0.041348
0.260812	-0.109535	0.053336	-0.181951	-0.060549	0.209506	-0.071615	-0.097202	0.035381	-0.058863
0.192449	-0.15848099999999998	-0.065325	-0.20192000000000002	-0.059203	0.137325	-0.068242	-0.126185	-0.07733200000000001	-0.018682
0.238612	-0.10357000000000001	-0.013013999999999998	-0.18093599999999999	-0.0298	0.159305	-0.110062	-0.133725	-0.058646000000000004	0.016456000000000002
0.166977	-0.236531	0.017592	-0.103843	-0.134267	0.20376	-0.050964999999999996	-0.11678499999999999	0.007064	-0.074962
-0.264273	0.046482	0.074556	-0.08910599999999999	-0.2357	0.191666	-0.076701	-0.132877	-0.153057	-0.40865300000000004
0.174378	-0.105722	-0.086172	-0.15501099999999998	-0.02737	0.147418	-0.16853900000000002	-0.16756500000000002	-0.078102	-0.0205
-0.10616300000000001	0.26378	0.100441	-0.029092000000000003	-0.33915700000000004	0.213034	-0.075684	-0.060381	-0.059345	-0.324304
0.108419	-0.20755	-0.031639999999999995	-0.12376600000000001	-0.062661	0.21059299999999997	-0.105968	-0.184442	-0.07936900000000001	-0.039663
0.170716	-0.170493	-0.077299	-0.198074	-0.06881799999999999	0.138291	-0.118506	-0.10944100000000001	-0.064799	-0.037569
0.203995	-0.111773	-0.038394	-0.233552	-0.04639	0.11656400000000001	-0.064137	-0.15901700000000002	-0.10699000000000002	0.024613
0.24162399999999998	-0.12038599999999999	0.025963999999999997	-0.205071	-0.029188	0.135156	-0.104151	-0.16106600000000001	-0.054707000000000006	-0.014473
0.234593	-0.152579	0.012139	-0.165338	-0.07664299999999999	0.12871300000000002	-0.101262	-0.163022	-0.04493	-0.018726
0.26934600000000003	-0.063323	0.009733	-0.19561900000000002	-0.091943	0.147418	-0.10905699999999999	-0.087158	0.053288	-0.0263
0.185909	-0.075911	-0.085133	-0.127187	6.1e-05	0.17010799999999998	-0.169432	-0.15746400000000002	-0.128532	0.03839
0.191928	-0.21316100000000002	0.011372	-0.080661	-0.13301500000000002	0.209675	-0.054229	-0.153698	-0.051175	-0.06279
0.136201	-0.220779	-0.037499	-0.18098399999999998	-0.149956	0.179954	-0.011809	-0.183697	0.028564	-0.073896
0.175264	-0.20419600000000002	0.05105	-0.13409100000000002	-0.139154	0.206375	-0.053886	-0.137499	0.035482	-0.08564400000000001
0.191861	-0.11826700000000001	-0.065456	-0.225873	-0.016571000000000002	0.132473	-0.10483800000000001	-0.129839	-0.048487999999999996	-4.5e-05
0.226517	-0.140671	0.0034	-0.21148699999999998	-0.018052000000000002	0.087898	-0.141466	-0.159458	-0.017632	-0.028717000000000003
0.223066	-0.145595	-0.015137999999999999	-0.22888499999999998	-0.032743	0.14788900000000002	-0.091424	-0.080912	-0.072949	0.020025
0.232898	-0.129982	-0.018489	-0.22440100000000002	-0.063704	0.047648	-0.10004500000000001	-0.16457	-0.025961	0.026808
0.165425	-0.189402	0.028511	-0.17338599999999998	-0.123579	0.186271	-0.040615	-0.12168599999999999	0.043547	-0.074268
0.215718	-0.151562	0.06894	-0.154871	-0.11088900000000002	0.20594099999999999	-0.052907	-0.1399	0.042074	-0.073074
0.206648	-0.135352	0.031145999999999997	-0.153265	-0.15009	0.226252	-0.10623099999999999	-0.095694	0.082396	-0.078431
0.18708699999999998	-0.077823	-0.097678	-0.154152	-0.017091	0.087173	-0.173491	-0.179356	-0.10701300000000001	0.013987000000000001
0.157889	-0.12548	-0.107662	-0.153278	-0.025481999999999998	0.10735399999999999	-0.1599	-0.175994	-0.088808	-0.019732
0.212216	-0.127973	-0.068285	-0.186947	-0.05484	0.16179000000000002	-0.13158399999999998	-0.103808	-0.048958	-0.019076
0.22772199999999998	-0.126276	-0.018351	-0.198236	-0.031925	0.121077	-0.103302	-0.11484200000000001	-0.116524	0.021717
0.261511	-0.129548	0.026858999999999997	-0.20706100000000002	-0.04981	0.084734	-0.11567999999999999	-0.12106700000000001	-0.067203	0.0013779999999999999
0.26714099999999996	-0.042429	0.003481	-0.217248	-0.063573	0.170201	-0.094098	-0.067128	-0.013580000000000002	0.061787
0.188708	-0.034434	-0.094579	-0.177255	-0.018678999999999998	0.14854	-0.163997	-0.079722	-0.119653	0.097716
0.20415999999999998	-0.104717	-0.007375	-0.235688	-0.00788	0.116722	-0.11810699999999999	-0.128752	-0.035213999999999995	0.021783
0.157692	-0.055647	-0.11542999999999999	-0.17521199999999998	-0.030629000000000003	0.133826	-0.19258599999999998	-0.164913	-0.060326	0.020868
0.203264	-0.103926	-0.08697	-0.178926	-0.036069	0.137981	-0.160244	-0.10628399999999999	-0.076676	0.021172999999999997
0.211979	-0.150457	0.041736	-0.216912	-0.025363999999999998	0.176581	-0.154377	-0.098148	0.0006799999999999999	-0.020391
0.299008	-0.065514	0.058460000000000005	-0.182042	-0.050062	0.079229	-0.094502	-0.126303	-0.0207	-0.017409
0.24749000000000002	-0.074462	-0.05068	-0.20606300000000002	-0.085083	0.100039	-0.073508	-0.130687	0.073913	-0.007031999999999999
0.26563200000000003	-0.035282	-0.0076560000000000005	-0.235556	-0.065447	0.100324	-0.108011	-0.028789999999999996	0.024628999999999998	0.025029
-0.196892	0.072796	-0.021084000000000002	-0.030606	-0.27586900000000003	0.205443	-0.125814	-0.202214	-0.196987	-0.23399699999999998
0.11705299999999999	-0.19493	0.049546	-0.095487	-0.122188	0.21538600000000002	-0.033148000000000004	-0.17164200000000002	-0.048769	-0.14621199999999998
0.294765	-0.13636800000000002	0.047918	-0.14674	-0.08880299999999999	0.147945	-0.118046	-0.077311	0.00084	0.0050149999999999995
0.239808	-0.12080999999999999	-0.025194	-0.223225	-0.046195	0.135411	-0.085918	-0.062136000000000004	-0.038692000000000004	0.059267999999999994
0.22678600000000002	-0.086086	-0.09241	-0.16642300000000002	-0.065728	0.050039	-0.168451	-0.157108	-0.069156	-0.018627
0.24244899999999997	-0.069594	0.005649	-0.254075	-0.033829000000000005	0.098876	-0.11813699999999999	-0.061689	0.066591	0.013996999999999999
0.146238	-0.15931199999999998	-0.077007	-0.205798	-0.028055	0.086906	-0.164141	-0.174759	-0.061427999999999996	-0.02986
0.23835599999999998	-0.010019	0.023537	-0.261837	-0.064814	0.171309	-0.140124	-0.010485	0.013201	0.034167
0.26824499999999996	-0.032014	-0.014513999999999999	-0.22968200000000003	-0.006379	0.176516	-0.06858099999999999	-0.025720999999999997	-0.019448	0.025965
0.152477	-0.016725	-0.10790799999999999	-0.14566700000000002	-0.011257	0.113926	-0.17613499999999999	-0.190106	-0.11936600000000001	0.087362
0.168939	-0.050881	-0.10019199999999999	-0.169767	-0.041123	0.14618299999999998	-0.173622	-0.123774	-0.109628	0.095675
0.16534400000000002	-0.07967	-0.111863	-0.18421700000000002	-0.040853	0.134353	-0.16076700000000002	-0.15595599999999998	-0.059209000000000005	0.055363
0.255257	-0.137226	0.015923	-0.186032	-0.044802999999999996	0.13681400000000002	-0.169351	-0.036713	-0.026866	0.079402
0.186202	-0.09642	-0.07015	-0.22492399999999999	-0.036076	0.02547	-0.155194	-0.132016	-0.075579	0.045508
0.24163099999999998	-0.086014	0.013090000000000001	-0.22240300000000002	-0.021865	0.09938999999999999	-0.102022	-0.106195	-0.0417	0.024731
0.230983	-0.148301	0.044828	-0.189208	-0.04908	0.142258	-0.10694100000000001	-0.133579	0.006305	-0.006058
0.286976	-0.102826	0.056921000000000006	-0.180611	-0.076864	0.127048	-0.097714	-0.118325	-0.00112	-0.023030000000000002
0.23789899999999997	-0.095786	-0.035687	-0.126579	-0.0019199999999999998	0.138462	-0.17716600000000002	-0.128246	-0.135195	0.019625
0.206033	-0.14013399999999998	-0.031541	-0.193749	-0.033012	0.14119	-0.17498699999999998	-0.07662000000000001	-0.068379	0.048579000000000004
0.232055	-0.03613	-0.001451	-0.256339	-7.6e-05	0.085863	-0.144002	-0.017113	0.020928	0.077127
0.239173	-0.048157	-0.028808999999999998	-0.24579600000000001	-0.004783	0.134576	-0.092468	-0.053362	-0.050324	0.003172
0.258065	-0.037957	-0.002402	-0.24694699999999997	-0.055566	0.08679500000000001	-0.085344	0.008026	-0.009939	0.060135
0.291819	-0.0074	0.042664	-0.241695	-0.041923	0.070858	-0.060012	-0.065813	0.0052770000000000004	0.032142000000000004
0.208598	-0.141123	-0.025837	-0.23393699999999998	-0.010081	0.08262699999999999	-0.13436199999999998	-0.099201	-0.029421	0.021659
0.292337	-0.103564	0.05176	-0.193658	-0.001067	0.041686	-0.13253099999999998	-0.023525	-0.08951	0.050966000000000004
0.22182	-0.11204800000000001	0.025336	-0.247932	-0.010792	0.111829	-0.08655700000000001	-0.087158	-0.040316000000000005	0.070969
0.217825	-0.134822	-0.003208	-0.233965	-0.04386	0.134785	-0.071806	-0.11901300000000001	0.020434	0.019086000000000002
0.22665900000000003	-0.151249	0.11425899999999999	-0.17910399999999999	-0.1236	0.129544	-0.059916	-0.158223	0.008423	-0.066924
0.247908	-0.11158199999999999	0.039836	-0.22949699999999998	-0.035489	0.14186700000000002	-0.09222999999999999	-0.084146	0.021578	0.037372
0.261535	-0.13005	0.033129	-0.183567	-0.152473	0.160347	-0.039006	-0.09989400000000001	0.043166	-0.033317
0.158639	-0.053602	-0.10435499999999999	-0.09686	0.020909	0.09751	-0.20096	-0.160692	-0.09224299999999999	0.139245
0.15878299999999998	-0.071534	-0.073055	-0.226363	0.013789	0.13769800000000001	-0.140862	-0.077764	-0.09637000000000001	0.09780900000000001
0.220888	-0.115132	-0.059048	-0.21092600000000003	-0.037801	0.126657	-0.108892	-0.119493	-0.071564	-0.000582
0.15076099999999998	-0.10364200000000001	-0.08366799999999999	-0.18834700000000001	0.014072	0.12011400000000001	-0.140888	-0.152447	-0.12072999999999999	0.10298099999999999
0.230567	-0.181009	0.052055	-0.19021300000000002	-0.097153	0.18270999999999998	-0.088973	-0.09552999999999999	-0.038979	-0.029799000000000003
0.214236	-0.18623299999999998	0.029951	-0.15892	-0.049895	0.152559	-0.071467	-0.142398	-0.029108999999999996	-0.029004000000000002
0.20880900000000002	-0.197045	0.037405	-0.176429	-0.061248000000000004	0.18901500000000002	-0.08061499999999999	-0.134777	0.0017649999999999999	-0.027304000000000002
0.215352	-0.09752100000000001	-0.006033	-0.200992	0.032369	0.068573	-0.11907899999999999	-0.141717	-0.096446	0.064928
0.21111999999999997	-0.131104	-0.007958	-0.24404800000000001	0.050499	0.07380199999999999	-0.139337	-0.107779	0.0407	0.039261000000000004
0.271652	-0.088777	0.045614999999999996	-0.180817	-0.07237	0.171012	-0.045656999999999996	-0.084024	0.042368	-0.043735
0.243323	-0.07129500000000001	-0.016672	-0.219111	-0.001342	0.12357	-0.111207	-0.080113	-0.08450099999999999	0.055582000000000006
0.214335	-0.08024500000000001	-0.087405	-0.11094000000000001	-0.016390000000000002	0.14682	-0.163938	-0.165249	-0.096947	-0.026152999999999996
0.22478499999999998	-0.162572	0.044326	-0.212509	-0.090032	0.13739	-0.062686	-0.087616	0.028295999999999998	-0.024487000000000002
0.250535	0.0052179999999999995	0.014033000000000002	-0.26078	0.010372	0.076126	-0.085524	-0.04625	-0.051138	0.059847000000000004
0.203401	-0.021584	-0.0035590000000000005	-0.294123	-0.001342	0.09390599999999999	-0.158021	-0.12204300000000001	-0.016511	-0.005437
0.098384	0.041833999999999996	-0.130972	-0.188107	0.023835	0.042730000000000004	-0.16126400000000002	-0.172574	-0.147123	0.114949
0.251181	0.004385	-0.023905000000000003	-0.27066599999999996	-0.021601	0.021246	-0.100316	-0.079599	0.028776999999999997	0.037870999999999995
0.143075	-0.0012289999999999998	-0.081294	-0.167532	0.005252000000000001	0.056775	-0.160249	-0.19505999999999998	-0.12493900000000001	0.14344400000000002
0.100913	-0.064165	-0.107329	-0.24065300000000003	-0.0061600000000000005	0.037703	-0.164074	-0.168614	-0.096592	0.10745299999999999
0.19344	-0.122498	-0.09672	-0.20031	-0.021348	0.070729	-0.163622	-0.103278	-0.07325	0.004446
0.243096	-0.185043	0.043153	-0.178627	-0.071777	0.13897	-0.069128	-0.14032	-0.016881	-0.014648
0.243565	-0.040543	0.012381	-0.266916	0.005778	0.005928	-0.104966	-0.114169	-0.025252	0.045319
0.198934	0.0448	0.02667	-0.306115	-0.010848	0.112943	-0.14180399999999999	-0.075411	0.010969	0.039313
0.242352	-0.174257	0.063262	-0.179269	-0.06880700000000001	0.144053	-0.08563899999999999	-0.119897	-0.00613	0.00587
0.217102	-0.07710299999999999	-0.06465900000000001	-0.202377	-0.011323999999999999	0.123225	-0.14307	-0.096215	-0.056731	0.06783
0.155319	-0.084255	-0.078573	-0.233667	0.00601	0.112364	-0.179009	-0.08257	-0.063748	0.088594
0.23537800000000003	-0.078519	-0.00717	-0.21960700000000002	-0.009618999999999999	-0.06489500000000001	-0.146052	-0.156922	-0.12623900000000002	0.090864
0.20531	-0.138302	0.000737	-0.260703	-0.015581	0.024802	-0.11828499999999999	-0.13968699999999998	-0.037941	0.031507
0.21336799999999997	-0.183428	0.034881	-0.174056	-0.133641	0.15806199999999998	-0.049593	-0.12415899999999999	0.021953999999999998	-0.056879
0.280448	-0.055364	0.040115	-0.242327	-0.056436	0.043752	-0.09812699999999999	-0.12402	0.042224	-0.031235000000000002
0.21065799999999998	-0.141568	0.034788	-0.13276500000000002	-0.104625	0.24392399999999997	-0.052416	-0.086878	0.074653	-0.138895
0.11593699999999998	-0.20321199999999998	-0.059829999999999994	-0.156729	-0.018431	0.171722	-0.13097899999999998	-0.164354	-0.08875	-0.028860000000000004
0.22265700000000002	-0.189038	0.061219	-0.179579	-0.08138	0.153946	-0.041851	-0.14288299999999998	-0.008836	-0.022827
0.24234	-0.077388	-0.001094	-0.249879	0.036707	0.036262	-0.092751	-0.110175	-0.055205	0.055358000000000004
0.154904	-0.167179	-0.06275599999999999	-0.180301	-0.025052	0.15413	-0.135074	-0.151977	-0.066325	-0.025386000000000002
0.199328	-0.053233	-0.003672	-0.28021	0.005255	0.10042000000000001	-0.108429	-0.027816000000000004	0.01998	0.132102
0.226136	-0.194972	0.058188	-0.16328900000000002	-0.116683	0.17835	-0.069628	-0.149649	0.015772	-0.042098000000000003
0.0973	-0.08672	-0.102207	-0.23203200000000002	0.028532	0.12456800000000001	-0.161598	-0.12490899999999999	-0.08703999999999999	0.11245999999999999
0.088795	0.017664	-0.157307	-0.194995	-0.004787	0.113771	-0.16808399999999998	-0.177584	-0.089799	0.09019400000000001
0.10612100000000001	-0.007011	-0.12206099999999999	-0.183643	-0.005179	0.061392999999999996	-0.190423	-0.197348	-0.078202	0.10776500000000001
0.2076	-0.10288599999999999	-0.018022	-0.285761	-0.0266	0.05942000000000001	-0.088213	-0.05683200000000001	-0.060009	0.096859
0.216096	-0.08383099999999999	0.012348999999999999	-0.258402	0.017891	0.081073	-0.075932	-0.096308	-0.067471	0.096456
0.214808	-0.057263	-0.009978	-0.257753	0.003752	0.092059	-0.120976	-0.113863	-0.059770000000000004	0.055053
0.22057800000000002	0.018991	-0.004369	-0.257398	0.082584	0.102683	-0.111679	-0.042805	-0.022791	0.092161
0.101762	-0.019229	-0.146288	-0.199019	0.027826999999999998	0.13134400000000002	-0.158118	-0.156376	-0.122878	0.065788
0.07439	-0.040181	-0.100533	-0.189699	0.033553	0.03108	-0.16651400000000002	-0.169949	-0.153117	0.129965
0.128538	0.008125	-0.141482	-0.17858	-0.006739	0.143965	-0.155091	-0.163904	-0.122518	0.06677999999999999
0.095368	-0.038308	-0.090838	-0.23326	0.037582	0.032242	-0.17414200000000002	-0.154223	-0.072304	0.139015
0.168669	-0.083069	-0.076313	-0.223381	0.036617000000000004	0.14244	-0.129157	-0.141775	-0.087189	0.058778
0.259508	-0.099246	0.041943	-0.222206	-0.060504999999999996	0.130444	-0.103492	-0.06014	0.033406	-0.0009109999999999999
0.16105799999999998	-0.08691499999999999	-0.056161	-0.22409600000000002	0.017939	0.10835499999999999	-0.16703199999999999	-0.15190599999999999	-0.057866999999999995	0.051949
0.150832	-0.179861	-0.048251999999999996	-0.189669	-0.036032999999999996	0.13944700000000002	-0.135605	-0.166537	-0.06029299999999999	-0.036386
0.194162	-0.209249	0.027055000000000003	-0.13469	-0.082912	0.162936	-0.08739	-0.14136600000000002	-0.050072000000000005	-0.064066
0.189131	-0.15102100000000002	-0.043239	-0.22361199999999998	-0.02012	0.12978699999999999	-0.133193	-0.062794	-0.084723	0.056496000000000005
0.226392	-0.042161000000000004	0.059328	-0.300052	-0.023622	0.005363000000000001	-0.09148400000000001	-0.158121	-0.044049	0.073403
0.20837600000000003	-0.093605	-0.023152000000000002	-0.25616	0.012	0.071774	-0.10393800000000002	-0.104242	-0.07753	0.092333
0.19095399999999998	-0.095134	-0.063087	-0.21234299999999998	0.035574	0.154694	-0.15923099999999998	-0.055753	-0.062013	0.073025
0.251859	-0.11330699999999999	0.014058000000000001	-0.202435	-0.06769299999999999	0.154831	-0.08693300000000001	-0.079997	0.058802999999999994	-0.021775
0.157278	-0.155969	-0.021883	-0.151375	-0.154142	0.191298	-0.071337	-0.149722	0.032566000000000005	-0.11863
0.209306	-0.073939	-0.10688900000000001	-0.195194	0.000188	0.056880999999999994	-0.14673	-0.16072899999999998	-0.07161000000000001	0.010188
0.19318	-0.188078	-0.00656	-0.17465999999999998	-0.112502	0.169896	-0.054348	-0.152851	0.009901	-0.06051
