# Supplementary material for: Traffic data imputation via knowledge graph-enhanced generative adversarial network
Source: PeerJ Comput Sci. 2024 Oct 14;10:e2408. doi: 10.7717/peerj-cs.2408 (PMC11623069; doi:10.7717/peerj-cs.2408)
Supplement: Supplemental Information 1 [file peerj-cs-10-2408-s001.zip › ABiL_GAN/sz_data/KG/sz_kg_transR_embedding15.csv]

0.133522	-0.261291	-0.041813	0.01045	-0.073601	0.049026	0.047506	-0.108775	-0.23955300000000002	-0.073504	0.080175	-0.019448	-0.13804	0.031944	-0.195911
0.12529500000000002	-0.276215	-0.087365	0.002427	-0.09863200000000001	0.043708	0.011665	-0.097957	-0.229231	-0.05271	0.062967	-0.018306	-0.12406400000000001	0.134846	-0.127657
0.14456	-0.236202	-0.084992	-0.020052	-0.06616799999999999	0.092325	0.032277999999999994	-0.085372	-0.23451	-0.065998	0.116006	0.067146	-0.11541900000000001	0.039841	-0.195908
0.16925	-0.22963000000000003	-0.044239999999999995	0.012833	-0.051491999999999996	0.104402	0.060398	-0.08231000000000001	-0.263281	-0.097859	0.10679200000000001	0.009259	-0.10876400000000001	0.038988999999999996	-0.190316
0.192274	-0.179404	-0.088918	-0.069324	-0.060749	0.091797	0.060568	-0.091988	-0.207159	-0.068745	0.159226	0.04293	-0.096414	-0.028363	-0.190175
0.145565	-0.252407	-0.094696	0.004162	0.029641000000000004	0.07206599999999999	0.030532	-0.11413499999999999	-0.19473900000000002	-0.04007	0.060742	-0.0018960000000000001	-0.151483	0.15271500000000002	-0.11828399999999999
0.113429	-0.24245799999999998	-0.13106700000000002	-0.005187	0.014962	-0.039921	0.024943	-0.141754	-0.223602	-0.033296	0.055076	-0.060087	-0.15316	0.118026	-0.094039
0.177147	-0.175906	-0.181397	-0.129021	-0.031255	0.062137	-0.032804	-0.054759	-0.176612	-0.075626	0.15222	0.035289999999999995	-0.082183	-0.029463	-0.174664
0.20857399999999998	-0.164077	-0.129078	-0.08423	-0.013988999999999998	0.10429100000000001	0.044811000000000004	-0.0011619999999999998	-0.184092	-0.099902	0.10405299999999999	0.026728	-0.118795	0.038752999999999996	-0.195548
0.161049	-0.28347	-0.04276	-0.134471	-0.015778999999999998	0.09169	0.090753	-0.09201799999999999	-0.227633	-0.007523	0.085095	0.027946	-0.11778399999999999	0.026494	-0.155004
0.16625	-0.153275	-0.138347	-0.15195699999999998	-0.018169	0.064467	0.096002	-0.065483	-0.194083	-0.077225	0.148992	0.020777	-0.10860399999999999	-0.014824	-0.10538399999999999
0.21530900000000003	-0.17519500000000002	-0.132688	-0.12327300000000001	0.071198	0.085395	0.031619	-0.044445	-0.1401	-0.057066	0.095502	0.034803	-0.127892	0.11820699999999999	-0.10363499999999999
0.098676	-0.22821999999999998	-0.145928	-0.030905000000000002	0.086426	0.06694800000000001	-0.018947	-0.09673999999999999	-0.22062199999999998	-0.047798	0.073416	-0.050093	-0.149225	0.100109	-0.12300599999999999
0.12928499999999998	-0.19839600000000002	-0.135812	-0.162382	-0.026320999999999997	0.079903	0.005866	-0.107149	-0.053449	-0.067602	0.206537	0.033815	-0.115962	-0.027086000000000002	-0.13986500000000002
0.19369	-0.174246	-0.156195	-0.177052	0.001312	0.066598	0.006889	-0.06475	-0.090965	-0.078112	0.174781	-0.006915999999999999	-0.09051000000000001	-0.002667	-0.12697999999999998
0.173217	-0.18782100000000002	-0.15468099999999999	-0.201548	0.000675	0.026881	0.070199	-0.066829	-0.18421400000000002	-0.050437	0.145306	-0.005247	-0.076182	0.007863	-0.065988
0.159399	-0.231946	-0.15621400000000002	-0.15983	0.045607	0.053475	0.045718	-0.033118	-0.152565	-0.068273	0.11898900000000001	0.061603	-0.06314299999999999	0.0543	-0.104521
0.135997	-0.176308	-0.13219	-0.024516	0.115373	0.10752300000000001	0.103594	-0.150047	-0.235398	0.01015	0.108982	-0.117173	-0.100762	0.037199	-0.090684
0.092297	-0.214389	-0.148829	-0.058802999999999994	0.112249	0.094976	-0.048376999999999996	-0.142922	-0.21768200000000001	-0.04603	0.088135	-0.064728	-0.11714000000000001	0.06498	-0.124625
0.106609	-0.252632	-0.126085	-0.06995499999999999	0.137837	0.051378	0.025584	-0.048251999999999996	-0.214997	-0.040251999999999996	0.120428	-0.006078	-0.12698800000000002	0.073285	-0.092241
0.106966	-0.160099	-0.18076	-0.26302600000000004	0.000248	0.084222	-0.042246	-0.098578	-0.041957999999999995	-0.028847	0.154868	0.030839	-0.11196099999999999	-0.056758	-0.092317
0.158775	-0.09454299999999999	-0.16938699999999998	-0.23502800000000001	-0.014528	0.069962	0.060367	-0.07888400000000001	-0.12177400000000001	-0.057021	0.157499	-0.037982	-0.11301199999999999	-0.049172	-0.068753
0.121772	-0.222007	-0.11876400000000001	-0.084105	0.128185	0.073675	0.051269	-0.060373	-0.209373	-0.009356	0.088504	-0.039712	-0.16417	0.06601599999999999	-0.094485
0.173799	-0.185677	-0.07123099999999999	-0.01001	-0.074393	0.09930399999999999	0.106498	-0.116922	-0.253573	-0.033671	0.060772	-0.010665000000000001	-0.134076	0.14488299999999998	-0.12164900000000001
0.062901	-0.25737	-0.075638	-0.12693800000000002	0.14064200000000002	0.09087999999999999	0.067953	-0.103126	-0.194427	0.021758	0.095644	0.000732	-0.164948	0.058289999999999995	-0.054609000000000005
0.12393299999999999	-0.183097	-0.11116	-0.276041	0.009095	0.040458	0.007208	-0.130978	0.05853200000000001	-0.026585	0.156477	-0.053514	-0.140963	-0.068426	-0.06977699999999999
0.14760399999999999	-0.130079	-0.174271	-0.254673	0.008856000000000001	0.048671	-0.043307	-0.079473	-0.00159	-0.050076	0.18506	-0.051023	-0.104371	-0.011287	-0.035354000000000003
0.135518	-0.18617899999999998	-0.162123	-0.069685	0.14114300000000002	0.072279	-0.030594	-0.126475	-0.171021	-0.02865	0.095437	-0.024366	-0.137933	0.10105399999999999	-0.092481
0.14999400000000002	-0.13765	-0.166485	-0.247425	0.005307	0.01237	0.045909	-0.094851	-0.12086600000000002	-0.057252	0.159394	-0.054917999999999995	-0.07935199999999999	-0.025887	-0.004933
0.123063	-0.131633	-0.21633000000000002	-0.24227800000000002	0.016253999999999998	0.061471000000000005	0.030762	-0.029632	-0.12083599999999999	-0.04771	0.153523	-0.038222000000000006	-0.05984299999999999	0.037438	-0.024758000000000002
0.176431	-0.193746	-0.051349	-0.017536000000000003	-0.019697	0.069006	0.092442	-0.098821	-0.20804299999999998	-0.062814	0.045208	0.018463999999999998	-0.171646	0.13639	-0.159794
0.081884	0.145679	-0.10918299999999999	-0.17237	-0.284019	0.087248	-0.18794	-0.028201	-0.096526	0.07386000000000001	0.170349	0.108446	0.08286900000000001	0.25619699999999995	0.281181
0.119251	-0.077711	-0.16343	-0.284219	0.0068909999999999996	0.06377200000000001	-0.075283	-0.053214	-0.046213	-0.072538	0.18266400000000002	-0.014059	-0.134653	-0.096322	-0.019114
0.08841399999999999	0.069838	-0.129315	0.039531000000000004	-0.124471	0.184223	-0.15073399999999998	-0.11039600000000001	-0.230956	0.141248	0.165626	-0.009854	0.027543	0.25767199999999996	0.299266
0.25190100000000004	-0.11727	-0.132742	-0.07226	-0.012256999999999999	0.090624	-0.002744	-0.092839	-0.170932	-0.094692	0.13838	-0.001042	-0.080887	-0.050313	-0.21477
0.12092	-0.111534	-0.182009	-0.259709	-0.015978	0.054649	0.002723	-0.08180599999999999	-0.046764	-0.054997000000000004	0.17231400000000002	-0.10798900000000002	-0.07735	-0.016021	-0.003454
0.165365	-0.156398	-0.14666700000000002	-0.26815100000000003	0.033086000000000004	0.064928	-0.037576	-0.08093	-0.046758	-0.063399	0.14643599999999998	-0.125723	-0.080575	0.034457	0.0032240000000000003
0.102148	-0.157605	-0.159599	-0.285169	0.039722	0.049951	0.070046	-0.033796	-0.108096	-0.032129000000000005	0.14636	-0.084977	-0.071427	0.037408	-0.00105
0.144368	-0.189184	-0.12170399999999999	-0.24556	0.073889	0.013872	0.08445599999999999	-0.071927	-0.11221199999999999	-0.042648	0.122385	-0.12391600000000001	-0.110249	0.031577999999999995	0.013203999999999999
0.093652	-0.194145	-0.18664	-0.112746	0.206634	0.111704	-0.023911	-0.074625	-0.18553599999999998	0.010675	0.11286700000000001	-0.052128999999999995	-0.037196	0.058492999999999996	0.000458
0.08823099999999999	-0.106465	-0.122297	-0.262542	-0.046597	0.073757	-0.081005	-0.051676	0.031483	-0.044112	0.223942	-0.112855	-0.103308	-0.074588	0.044856
0.178572	-0.22577399999999997	-0.091159	-0.061621	-0.028292	0.075597	0.038511000000000004	-0.087949	-0.20874	-0.082521	0.144681	0.05314	-0.097251	0.008795	-0.17720999999999998
0.161106	-0.23546999999999998	-0.095898	-0.096229	-0.033658999999999994	0.079336	0.045829	-0.08248899999999999	-0.256571	-0.022824	0.046041000000000006	0.078158	-0.092125	0.051975	-0.192576
0.107576	-0.289285	-0.09514299999999999	-0.052882000000000005	0.013803999999999999	0.109508	0.063487	-0.061386	-0.182397	-0.056997000000000006	0.025769	0.051278	-0.10736300000000001	0.12696500000000002	-0.16258599999999998
0.090822	-0.140463	-0.168774	-0.245286	-0.009423	0.07111100000000001	-0.020201	-0.09224700000000001	-0.048133999999999996	-0.032962	0.21493299999999999	-0.11662	-0.033282	0.029116000000000003	0.015915000000000002
0.13131900000000002	-0.107545	-0.157063	-0.302373	0.018571	0.08569199999999999	0.0070599999999999994	-0.016964	-0.062354	-0.045693	0.137248	-0.156917	-0.07775	0.050961	0.001049
0.099872	-0.142705	-0.16927999999999999	-0.25803400000000004	0.059326	0.062279999999999995	0.032061	-0.004869	-0.06761	-0.031291	0.134819	-0.104431	-0.10637100000000001	0.109474	0.025499
0.110069	-0.187564	-0.13426400000000002	-0.255851	0.084728	0.054232	0.05569299999999999	0.009222	-0.094828	-0.002414	0.134641	-0.125023	-0.091515	0.103877	0.002327
0.183692	-0.189613	-0.08617999999999999	-0.046810000000000004	0.065562	0.070582	0.159599	-0.09206	-0.214869	-0.032504000000000005	0.10865	-0.019806999999999998	-0.10746800000000001	0.100748	-0.102626
0.124261	-0.241679	-0.134828	-0.021003	0.047514	0.103128	0.026573000000000003	-0.09587000000000001	-0.216858	-0.040983	0.068259	-0.028308999999999997	-0.122572	0.107449	-0.12292
0.081652	-0.222888	-0.13627899999999998	-0.047898	0.021309	0.10353699999999999	0.0036369999999999996	-0.12422000000000001	-0.23195700000000002	-0.006514	0.087002	-0.030989999999999997	-0.14278	0.11423499999999999	-0.10338800000000001
0.040452999999999996	-0.07900399999999999	-0.123742	-0.288566	-0.08781900000000001	0.040743	-0.078795	-0.10016599999999999	0.028756999999999998	-0.020013	0.176076	-0.143353	-0.049109	-0.08304299999999999	0.06310299999999999
0.110667	-0.058386	-0.075213	-0.285461	-0.036784	0.01813	-0.051074	-0.09365	-0.009609999999999999	-0.041475	0.19121400000000002	-0.164441	-0.116685	-0.05770700000000001	0.069471
0.11922	-0.084027	-0.123678	-0.25445500000000004	-0.035992	0.025567	0.018844999999999997	-0.127897	-0.027461000000000003	-0.025885000000000002	0.180013	-0.179622	-0.05729600000000001	-0.008366	0.036081999999999996
0.0768	-0.072574	-0.16328299999999998	-0.297284	-0.008473	0.020271	-0.070207	-0.090251	-0.011621	-0.058495000000000005	0.152874	-0.12368399999999999	-0.057873	0.074264	0.049309
0.033280000000000004	-0.178647	-0.100654	-0.242621	0.160711	0.037889	-0.00256	-0.071202	-0.077435	0.013205000000000001	0.11443800000000001	-0.174259	-0.066316	0.104504	0.06817999999999999
0.000218	-0.177804	-0.11619700000000001	-0.127251	0.202792	0.107003	-0.020027	-0.120439	-0.161942	0.045568	0.13595	-0.021119	-0.119921	0.084591	0.081136
0.107092	-0.066687	-0.076561	-0.266061	-0.07048600000000001	0.060611	-0.103163	-0.08176	0.062115	-0.026706999999999998	0.181996	-0.17727	-0.063041	-0.09177300000000001	0.089287
0.151548	-0.076943	-0.143548	-0.288665	0.05316900000000001	0.082336	-0.021668	-0.048863	-0.053826	-0.024946	0.10205499999999999	-0.182121	-0.064225	0.100629	0.019941999999999998
0.088411	-0.012364	-0.135389	-0.260563	-0.069481	-0.070462	-0.082004	-0.104372	-0.03255	-0.03319	0.176717	-0.20314400000000002	-0.022493	-0.11350299999999999	0.08923099999999999
0.051185	-0.030781	-0.129328	-0.30188899999999996	-0.053799	0.019098	-0.012284999999999999	-0.101636	-0.07285900000000001	0.003078	0.151626	-0.202211	-0.03728	0.011290000000000001	0.075489
0.130682	-0.199097	-0.075739	-0.313297	0.090442	-0.004111999999999999	0.007453	-0.11406300000000001	-0.037509	-0.016781	0.087136	-0.145752	-0.074405	0.06998	0.024064
0.06027999999999999	-0.148334	-0.078579	-0.274522	0.13636900000000002	0.062614	0.05442	-0.047024	-0.159909	0.013175999999999998	0.0564	-0.15698099999999998	-0.130603	0.069376	0.10058500000000001
0.063903	-0.163108	-0.112528	-0.20636500000000002	0.183199	0.075803	0.025084	-0.066749	-0.151177	0.023003	0.102042	-0.12596500000000002	-0.051716	0.086337	0.11156300000000001
0.061439999999999995	-0.161271	-0.143215	-0.205418	0.193246	0.07586699999999999	-0.036744	-0.058904	-0.166046	0.039423	0.064069	-0.096493	-0.051338999999999996	0.08951	0.088109
0.11735699999999999	0.12294300000000001	-0.007962	-0.13805599999999998	-0.41492700000000005	0.142432	-0.172018	-0.006483	-0.12148099999999999	0.054328999999999995	0.282031	0.049457	0.14059000000000002	0.024009	0.194077
0.120047	-0.27052	-0.121897	0.015639	-0.057071000000000004	0.051636	0.012824	-0.106998	-0.210215	-0.092239	0.031294	0.010527	-0.08204	0.08862	-0.17665699999999998
0.096898	-0.198379	-0.178635	-0.13254000000000002	0.167197	0.102197	0.010282	-0.089759	-0.155853	0.028551	0.15038800000000002	-0.024641	-0.027620999999999996	0.086404	0.0032530000000000002
0.0038950000000000005	-0.134228	-0.10209299999999999	-0.26519299999999996	0.146725	0.071973	-0.014163999999999998	-0.063649	-0.065067	-0.0028829999999999997	0.11295899999999999	-0.134679	-0.092664	0.13586600000000001	0.087924
0.080583	-0.162517	-0.121833	-0.237781	0.011706999999999999	0.06979199999999999	-0.087841	-0.099333	0.042923	-0.064808	0.24039499999999997	-0.061094	-0.122608	-0.077183	-0.013869
0.050943	-0.12592899999999999	-0.071425	-0.167293	0.193456	0.08504500000000001	-0.018469	-0.035983	-0.17290999999999998	0.100617	0.108301	-0.138707	-0.11918499999999999	0.076183	0.109412
0.09990800000000001	-0.096059	-0.20008599999999999	-0.26595799999999997	-0.002454	0.040921	-0.082298	-0.058086	0.00085	-0.020587	0.19936900000000002	-0.055483000000000005	-0.10447100000000001	-0.022483000000000003	0.021649
0.077088	-0.190886	0.009214	-0.13714300000000001	0.220793	0.051749	0.011478	-0.132714	-0.14346099999999998	0.09561	0.08206799999999999	-0.172368	-0.112822	0.039403	0.1046
-0.026965	-0.13988499999999998	-0.080903	-0.09923799999999999	0.219415	0.112423	-0.051734	-0.126167	-0.201462	0.075683	0.13204000000000002	-0.065513	-0.091602	0.090491	0.10703900000000001
0.079512	-0.019083000000000003	-0.030991	-0.283098	-0.09966900000000001	0.059203	-0.088324	-0.093692	0.066592	-0.018791	0.117502	-0.216075	-0.016842	-0.11978	0.119941
0.022225	-0.070842	-0.058515	-0.285584	-0.087906	-0.00589	-0.091852	-0.12742799999999999	0.069423	-0.02447	0.141987	-0.19181700000000002	0.0014869999999999998	-0.11774100000000001	0.11341
0.023288999999999997	-0.034871	-0.076601	-0.27505799999999997	-0.085922	0.034417	-0.076451	-0.10218200000000001	0.061185	-0.046288	0.172469	-0.206256	-0.024507	-0.057416999999999996	0.092837
0.047141	-0.213202	-0.086167	-0.254052	0.17293	0.021366999999999997	0.015590000000000001	0.004265	-0.085897	0.012943999999999999	0.06879199999999999	-0.219968	-0.12226600000000001	0.066151	0.067797
0.002235	-0.100789	-0.144032	-0.298347	0.007539	0.016132	-0.07828500000000001	-0.06264600000000001	-0.013256	-0.016199	0.11749200000000001	-0.189931	-0.042019	0.087228	0.05400599999999999
0.014100999999999999	-0.145481	-0.09618600000000001	-0.227198	0.103055	0.078715	-0.020337	-0.023691	-0.10753900000000001	0.08956	0.090987	-0.190824	-0.075089	0.151227	0.07471599999999999
0.091927	-0.21212199999999998	-0.169431	-0.23015300000000002	0.11628800000000002	0.032139	0.006222999999999999	-0.040364	-0.13280899999999998	-0.048764	0.130912	-0.043262	-0.07091900000000001	0.086637	0.026262999999999998
0.100354	-0.195768	-0.12527	-0.198173	0.15023399999999998	0.051504999999999995	0.031528	-0.09316100000000001	-0.129172	0.00011899999999999999	0.13231600000000002	-0.058102	-0.07048	0.085355	0.044574
0.100108	-0.076481	-0.144754	-0.25853899999999996	-0.035741	0.029772000000000003	-0.060226999999999996	-0.09902000000000001	-0.020953	-0.047981	0.191576	-0.155805	-0.080762	-0.047481	0.048248
0.047103	-0.09707	-0.109902	-0.24577100000000002	0.078065	0.051664999999999996	0.053855999999999994	-0.102948	-0.10404300000000001	0.06782	0.109838	-0.21254800000000001	-0.022594	0.095822	0.09658
0.034726	-0.20519600000000002	-0.052524	-0.089	0.199804	0.059993	-0.061988999999999995	-0.101645	-0.16971	0.115881	0.084089	-0.15320999999999999	-0.089975	0.07067999999999999	0.09904600000000001
-0.013769	-0.174895	-0.06526	-0.101172	0.20861799999999997	0.099488	-0.104002	-0.091181	-0.206096	0.10643299999999999	0.064959	-0.13617	-0.115949	0.06416799999999999	0.042272000000000004
0.073015	-0.1956	-0.07099	-0.126967	0.18174400000000002	0.06518600000000001	-0.064924	-0.034381	-0.12261	0.092632	0.089225	-0.19455999999999998	-0.101467	0.12856700000000001	0.064217
0.017774	-0.18218399999999998	-0.094265	-0.16228800000000002	0.18021600000000002	0.121022	-0.061151	-0.019019	-0.11128800000000001	0.074274	0.051555	-0.165745	-0.084473	0.14455199999999999	0.09123099999999999
0.031943	-0.077679	-0.10845	-0.253892	0.040726	-0.009708	-0.047448000000000004	-0.083415	-0.092623	-0.010665000000000001	0.10534	-0.23219	-0.054612	0.136464	0.080444
0.04679	-0.099781	-0.11093099999999999	-0.303023	0.083973	-0.0011099999999999999	-0.032152999999999994	-0.09767999999999999	-0.100392	0.006909	0.061001	-0.149631	-0.061216	0.144001	0.073174
-0.02515	-0.162975	-0.1352	-0.23275	0.108454	0.09879099999999999	-0.027297000000000002	-0.088861	-0.0984	0.025188	0.071849	-0.20390899999999998	-0.000675	0.12461199999999999	0.074058
0.08875599999999999	-0.187297	-0.11457	-0.199997	0.129211	0.057428999999999994	0.10279100000000001	-0.087062	-0.146945	0.0058	0.148301	-0.12893	-0.051661	0.063362	0.060944000000000005
0.147606	-0.245243	-0.125977	-0.135002	0.095684	0.033688	0.06489099999999999	-0.076659	-0.159127	-0.049243	0.169221	-0.017863999999999998	-0.074917	0.07798200000000001	-0.043399
0.023341999999999998	-0.21386599999999997	-0.142353	-0.224556	0.157608	0.067775	0.039823000000000004	-0.050572000000000006	-0.130404	-0.02041	0.094109	-0.034671	-0.090428	0.096626	0.088197
0.150652	-0.19446300000000002	-0.153838	-0.111946	0.132457	0.06744	0.044405	-0.061536	-0.168257	0.013085	0.13558599999999998	-0.0055969999999999995	-0.11886400000000001	0.075514	-0.0366
0.080164	-0.025197999999999998	-0.018591	-0.30554000000000003	-0.07985199999999999	0.030258999999999998	-0.0747	-0.110187	0.065734	-0.052013	0.10715699999999999	-0.233221	-0.031143999999999998	-0.12123900000000001	0.09575800000000001
0.035371	-0.060096000000000004	-0.103147	-0.254444	-0.025561	0.035398	-0.121425	-0.090759	0.081578	-0.023367	0.142591	-0.231254	-0.036894	0.058799000000000004	0.07910199999999999
0.063651	-0.066358	-0.150196	-0.305674	0.013638999999999998	0.032675	-0.03997	-0.014209000000000001	-0.042739	-0.028992	0.14063	-0.196872	-0.068691	0.06895499999999999	0.03973
0.073762	0.000664	-0.053127999999999995	-0.24476399999999998	-0.077774	-0.00016999999999999999	-0.077069	-0.09923799999999999	0.059122	-0.013447	0.15121199999999999	-0.280516	-0.026449	-0.011944	0.094761
0.14793199999999998	-0.167455	-0.147289	-0.260755	3.7e-05	0.088744	-0.004856	-0.127065	-0.10753900000000001	-0.076318	0.141794	0.044775	-0.063448	0.019333000000000003	-0.034266000000000005
0.210612	-0.21350999999999998	-0.12567799999999998	-0.22234	0.037264	0.105297	0.09924	-0.079604	-0.10399000000000001	-0.045663999999999996	0.08403300000000001	-0.06218099999999999	-0.07694400000000001	0.0033009999999999997	-0.09325900000000001
0.254579	-0.16706500000000002	-0.127808	-0.18804300000000002	0.068148	0.054453999999999995	0.029639	-0.06521	-0.159649	-0.022675	0.144336	-0.025373	-0.07435	0.080153	-0.059673000000000004
0.035488	-0.024721	-0.09136	-0.325423	0.009602	-0.001641	-0.018292	-0.11689300000000001	-0.015847	0.006943	0.029258	-0.240919	-0.052440999999999995	0.06310299999999999	0.075904
-0.016794999999999997	-0.099051	-0.10845199999999999	-0.226942	0.071117	-0.020047	-0.02645	-0.032202	-0.08198899999999999	0.010389	0.086298	-0.284022	-0.08563899999999999	0.113472	0.074669
0.128206	-0.171205	-0.180857	-0.118381	0.161194	0.086279	0.019586000000000003	-0.057638	-0.204547	0.021776	0.11222599999999999	-0.028472000000000004	-0.085602	0.058179999999999996	-0.044145
0.010828	-0.10264200000000001	-0.117401	-0.20714200000000002	0.11998099999999999	0.041447000000000005	-0.046905	-0.129478	-0.138976	0.054541	0.08630800000000001	-0.191145	-0.005208	0.149311	0.090313
0.06480599999999999	-0.057172	-0.152454	-0.265123	-0.006097999999999999	0.056761	-0.054126	-0.079981	-0.053336	-0.064515	0.21827	-0.075309	-0.049686	-0.146156	0.064734
0.12035799999999999	-0.21841300000000002	-0.141984	-0.158526	0.15223499999999998	0.052235000000000004	0.036012	-0.073399	-0.159771	-0.043355	0.14214200000000002	-0.013005000000000001	-0.045526	0.092891	0.020178
-0.073087	-0.21751900000000002	-0.059894	-0.00943	0.200062	0.07546699999999999	-0.119004	-0.126378	-0.197888	0.091955	0.049598	-0.12158900000000002	-0.085866	0.119931	0.044195
0.027575	-0.113576	-0.148293	-0.182119	0.177051	0.041529	-0.056324	-0.073385	-0.10481800000000001	-0.000647	-0.007418000000000001	-0.19309400000000002	-0.043814	0.179592	0.10706700000000001
-0.004638000000000001	0.08588	0.018857	-0.310741	-0.126804	0.045522	-0.126349	0.004784	0.043852999999999996	0.006437999999999999	0.098225	-0.167372	0.024134	-0.115961	0.157227
0.047751999999999996	-0.20925500000000002	-0.054641999999999996	-0.095095	0.11718699999999999	0.039576	-0.067058	-0.067995	-0.14569400000000002	0.156121	0.034749	-0.179455	-0.094207	0.156903	0.08555
-0.002076	0.054675	-0.028925	-0.31272	-0.13099	0.053412	-0.12984300000000001	-0.002641	0.07664299999999999	-0.022864	0.075692	-0.207919	-0.00374	-0.078988	0.11018199999999999
0.06124299999999999	0.00951	-0.024088	-0.298662	-0.088853	-0.03594	-0.141226	-0.044101	0.075836	-0.0029620000000000002	0.12678399999999998	-0.247896	-0.008598	-0.05845499999999999	0.07953400000000001
0.086362	-0.06984	-0.17962	-0.274633	-0.002034	-0.058674000000000004	-0.062787	-0.090745	-0.070408	-0.056839	0.181148	-0.11700999999999999	-0.111973	0.004896	0.046251
0.142183	-0.12371300000000002	-0.194242	-0.215277	0.034013999999999996	0.032475	0.11876099999999999	-0.069925	-0.152098	-0.021409	0.150381	-0.02165	-0.051553999999999996	0.039793	-0.015034
-0.025979000000000002	-0.217757	-0.074767	-0.134249	0.126647	0.080171	-0.081191	-0.06354299999999999	-0.124423	0.061498000000000004	0.047303	-0.18254	-0.07860700000000001	0.161201	0.10052799999999999
0.062698	-0.181983	-0.12473	-0.021727	0.270945	-0.184634	-0.112871	-0.11248	-0.182251	0.056633	0.029929	-0.208179	-0.08419700000000001	0.07584500000000001	0.10868
0.130592	-0.170756	-0.14186400000000002	-0.217939	0.1039	0.06602100000000001	0.034242	0.00996	-0.128546	-0.03505	0.15432200000000001	-0.056805999999999995	-0.091644	0.12096400000000002	-0.030820999999999998
0.035407	-0.036237	-0.12747999999999998	-0.251569	-0.058353999999999996	0.043686	-0.067118	-0.110277	0.016631	-0.028666000000000004	0.144559	-0.23779899999999998	-0.0159	0.0023510000000000002	0.06857200000000001
0.031823000000000004	-0.078187	-0.160923	-0.28279299999999996	-0.021072	0.026082	-0.10660499999999999	-0.06404	0.019356	-0.033921	0.161044	-0.17607899999999999	-0.034338	0.072769	0.063176
-0.004220000000000001	-0.050519	-0.085992	-0.312601	-0.036680000000000004	0.014133000000000001	-0.098732	-0.11055999999999999	-0.0044659999999999995	0.052828	0.055969000000000005	-0.229015	-0.000524	0.067348	0.075376
-0.016608	-0.042142	-0.08748	-0.259142	0.015142	0.023288999999999997	-0.024693	-0.079316	-0.096467	0.032776	0.07874199999999999	-0.269381	-0.056287000000000004	0.108392	0.080222
0.168561	-0.161192	-0.11623900000000001	-0.113554	0.071623	0.072224	0.083966	-0.05594	-0.197285	-0.043057	0.06876499999999999	0.056773000000000004	-0.124777	0.11691700000000001	-0.10736500000000002
0.039394	-0.18418299999999999	-0.06350599999999999	-0.23990300000000003	0.169434	0.06554299999999999	-0.07849	-0.034377	-0.11112000000000001	0.098941	0.075455	-0.125053	-0.092265	0.11740199999999999	0.092418
0.0803	-0.15046500000000002	-0.130742	-0.019063	0.034885	0.10601500000000001	0.027351999999999998	-0.152978	-0.25000700000000003	-0.022609	0.087916	-0.13633199999999998	-0.144994	0.068102	-0.134267
0.144242	-0.111446	-0.18196800000000002	-0.172997	0.010248	0.069543	-0.06991900000000001	-0.080986	-0.08365800000000001	-0.06926399999999999	0.20638	0.020613	-0.078547	-0.102526	-0.138899
0.172736	-0.13428299999999999	-0.158709	-0.153605	0.081747	0.052818	0.101764	-0.042473000000000004	-0.18148	-0.014740999999999999	0.107454	0.026131	-0.103457	0.126655	-0.066638
0.01633	-0.18504400000000001	-0.09160499999999999	-0.163298	0.11226900000000001	0.048673	-0.064545	-0.086626	-0.144871	0.075508	-0.055179	-0.20719	-0.062272	0.163055	0.06930700000000001
0.110667	-0.114633	-0.17815599999999998	-0.24941100000000002	0.010128	0.064337	-0.085289	-0.069109	-0.06592100000000001	-0.053597000000000006	0.20466800000000002	0.016288	-0.11158900000000001	-0.10276700000000001	-0.06536900000000001
-0.004866	-0.20185	-0.045828	-0.044943000000000004	0.15013900000000002	0.034252	-0.070874	-0.126255	-0.191779	0.076397	0.005647999999999999	-0.193424	-0.096773	0.140283	0.080359
0.13959000000000002	-0.220921	-0.117703	-0.060127999999999994	0.080197	0.065454	0.067634	-0.082729	-0.226555	-0.03422	0.043731	-0.032619	-0.155398	0.08351499999999999	-0.116529
0.016954	-0.00636	-0.039411	-0.249002	-0.074007	0.039403	-0.049280000000000004	-0.137078	-0.010486	0.022268	0.145789	-0.290457	0.024945	-0.024958	0.099079
0.041713	-0.056817999999999994	-0.023285	-0.289931	-0.08655700000000001	0.053888	-0.14356300000000002	-0.045129	0.064872	-0.015147999999999998	0.123096	-0.21078000000000002	0.029838999999999997	-0.143527	0.137764
0.048531	-0.029207	-0.04829	-0.299381	-0.11086900000000001	0.026106	-0.157372	-0.071966	0.09309500000000001	-0.007631999999999999	0.093027	-0.21518099999999998	0.01848	-0.088715	0.09399099999999999
0.013645	-0.111546	-0.06478400000000001	-0.212315	0.018629	0.012301000000000001	-0.06443600000000001	-0.09124299999999999	-0.101607	0.073275	0.086967	-0.268389	-0.062095000000000004	0.13122899999999998	0.084353
-0.05153200000000001	-0.14870799999999998	-0.085953	-0.17365999999999998	0.0684	0.024396	-0.082514	-0.100813	-0.111276	0.005302	0.067018	-0.198552	-0.061838	0.173701	0.099522
0.022047999999999998	-0.1084	-0.120226	-0.183203	0.097974	0.048635000000000005	-0.06743099999999999	-0.054272	-0.126523	0.009118000000000001	-0.049313	-0.23519299999999999	-0.055867999999999994	0.195849	0.06444
-0.016959000000000002	-0.208339	-0.061124	-0.026198000000000003	0.198856	0.092856	-0.109082	-0.141188	-0.234959	0.049942	0.007489	-0.16589500000000001	-0.031107999999999997	0.113936	0.075181
0.008322	0.031531	0.023201	-0.29433899999999996	-0.11155699999999999	0.055517	-0.18843900000000002	-0.053216999999999993	0.072157	-0.020003999999999997	0.09437899999999999	-0.242238	0.090848	-0.103849	0.101284
-0.020648	0.027973	0.022694	-0.309114	-0.11895499999999999	0.043253	-0.158032	-0.055499	0.08528999999999999	-0.018377	0.12144100000000001	-0.217152	0.004723	-0.07041499999999999	0.076751
0.107545	0.041652999999999996	-0.04618	-0.278963	-0.088128	0.055420000000000004	-0.118342	0.008812	0.040268	-0.028247	0.13251	-0.19279300000000002	-0.038354	-0.088948	0.15704200000000001
-0.015908000000000002	-0.014573	-0.027527	-0.280385	-0.083437	-0.019091	-0.165416	-0.050479	0.0828	0.005601	0.124536	-0.241927	0.015412	0.019897	0.085173
-0.02337	-0.024303	-0.08028400000000001	-0.26968200000000003	-0.045499	0.027045	-0.079776	-0.084093	0.063751	-0.040113	0.152087	-0.21653899999999998	-0.034948	0.06965199999999999	0.10145
0.049975	-0.212943	-0.146475	-0.172817	0.183326	0.073134	0.008352	-0.040019	-0.157166	0.021211	0.10691300000000001	-0.067092	-0.08848099999999999	0.073403	0.052929
0.05455700000000001	0.016634	-0.102125	-0.307019	-0.0037700000000000003	0.035660000000000004	-0.082845	-0.099879	-0.017200999999999998	-0.007254999999999999	0.070951	-0.23452699999999999	-0.033462	0.076706	0.09016
0.15443800000000002	-0.082669	-0.189121	-0.19880899999999999	0.007845	0.049425	-0.06718400000000001	-0.081911	-0.137604	-0.099178	0.182997	0.037457	-0.087607	-0.081483	-0.10288499999999999
0.20615	-0.120676	-0.15049400000000002	-0.11325	-0.040777	0.07303899999999999	0.059873	-0.054238	-0.20822	-0.08432200000000001	0.14254	0.051637999999999996	-0.114426	-0.008277	-0.139979
0.073893	-0.11544000000000001	-0.109615	-0.27126100000000003	0.033092	-0.050979000000000003	-0.004021	-0.062738	-0.03809	0.038793	0.155117	-0.222167	-0.072688	0.084061	0.024615
-0.03659	-0.228131	-0.059954999999999994	-0.08484900000000001	0.135435	0.058694	-0.035187	-0.070362	-0.119817	0.05506799999999999	-0.013143	-0.22275599999999998	-0.145643	0.140206	0.083994
-0.016089	-0.106357	-0.12154100000000001	-0.267326	0.056074	-0.016875	-0.075525	-0.070649	-0.067686	0.013364	0.094965	-0.226721	-0.050262	0.10144299999999999	0.08430599999999999
-0.107403	-0.086476	-0.140245	-0.33384400000000003	0.018636	-0.048352	-0.105841	-0.07231	0.032549	-0.040103	0.003102	-0.205229	-0.056322000000000004	0.0599	0.087739
0.111046	-0.22532	-0.168657	-0.157872	0.161074	0.053569000000000006	-0.005248	-0.060486	-0.150955	-0.00298	0.114452	-0.004676	-0.086699	0.10425999999999999	-0.026345999999999998
0.098057	-0.237506	-0.16174000000000002	-0.050668	-0.006997	0.093917	-0.015528	-0.12828900000000001	-0.173756	-0.011922	0.037383	-0.069851	-0.140525	0.105973	-0.147293
0.013988999999999998	-0.05968300000000001	-0.164401	-0.282968	-0.056995000000000004	0.01741	-0.10154400000000001	-0.095208	0.010386	-0.036085	0.185808	-0.13715	-0.036616	-0.002673	0.060277
0.19935	-0.24124600000000002	-0.11180999999999999	-0.163934	0.027449	0.089026	0.082344	-0.08859700000000001	-0.14411	-0.061513	0.067915	0.002706	-0.094307	0.009946	-0.123537
