# Supplementary material for: Traffic data imputation via knowledge graph-enhanced generative adversarial network
Source: PeerJ Comput Sci. 2024 Oct 14;10:e2408. doi: 10.7717/peerj-cs.2408 (PMC11623069; doi:10.7717/peerj-cs.2408)
Supplement: Supplemental Information 1 [file peerj-cs-10-2408-s001.zip › ABiL_GAN/sz_data/KG/sz_kg_transR_embedding5.csv]

0.007611	-0.00521	-0.022549	0.082864	-0.020616
0.041792	0.010034999999999999	0.021099	0.038866000000000005	-0.196649
0.043920999999999995	0.014485	0.051057	0.034699	-0.256239
0.043245	0.011208	0.021461	0.038258999999999994	-0.198632
0.046441	0.026608	-0.023283	0.037646	0.100864
0.043765	0.018784	-0.00162	0.041968	-0.04869
0.075533	0.004507	0.003251	0.055759	-0.045221
0.043713	0.018425999999999998	-0.008501	0.041056999999999996	-0.050092000000000005
0.046188	0.014288999999999998	0.009629	0.038001	-0.102683
0.010520999999999999	0.01995	-0.0159	0.053078	-0.061969
0.007606999999999999	0.011093	-0.035487	0.033958999999999996	-0.063385
0.0012640000000000001	-0.003397	-0.027520999999999997	0.04407	-0.039858
0.046225999999999996	0.0246	-0.050134	0.036581	0.197502
0.045415	0.023474000000000002	-0.020895	0.037242000000000004	0.09969700000000001
0.047800999999999996	0.029182999999999997	-0.024994	0.039343	0.101414
0.065815	0.02178	-0.027038	0.039785	0.102806
0.046699	0.021259	-0.01661	0.04049	0.100357
0.029886000000000003	0.032648	-0.031174	0.040997000000000006	0.078703
0.045381	0.030507	-0.014240000000000001	0.063827	0.084496
0.044873	0.023125	-0.048976	0.034276999999999995	0.217579
0.046833	0.022862999999999998	-0.049207	0.034079000000000005	0.226872
0.044923000000000005	0.025068	-0.047661	0.034477999999999995	0.222978
0.048289	0.020902	-0.050274	0.035327	0.21409499999999998
0.045243	0.012504000000000001	0.053397	0.035384	-0.253112
0.040035	-0.002637	0.021421	0.040742	-0.1705
0.049391000000000004	0.004729	0.019433000000000002	0.030649000000000003	-0.184572
0.044882	0.010235	0.019343	0.039451	-0.18270799999999998
0.051975	-0.005252000000000001	0.022091999999999997	0.017456	-0.175009
0.03561	0.003259	0.030894	0.031166000000000003	-0.191605
0.042331	0.008258	0.020871	0.039362	-0.191866
0.044045999999999995	0.00475	0.025559000000000002	0.037149	-0.19481500000000002
0.043032	0.008147	0.021807	0.037101	-0.19705899999999998
0.041386	0.005145	0.016581	0.036592	-0.167474
0.044387	0.014695	0.049935	0.034777999999999996	-0.256215
0.044213999999999996	0.013394999999999999	0.050094	0.034535	-0.255664
0.058884000000000006	0.017103	0.015511000000000002	0.043976999999999995	0.013425
0.047184	0.021157	0.01024	0.038060000000000004	0.013441999999999999
0.051802999999999995	0.01941	0.012468	0.034884	0.009871
0.044999000000000004	0.021505	0.009341	0.037966	0.016725
0.045821	0.023091999999999998	0.002456	0.0392	0.060578
0.053738	0.044645	-0.016913	0.039604	0.070892
0.053183	0.028935000000000002	-0.024307	0.033878	0.101323
0.046799	0.027085	-0.023033	0.037708	0.102052
0.048678	0.028873000000000003	-0.022737	0.038879000000000004	0.101149
0.046535	0.023263	-0.021894999999999998	0.036626	0.10428299999999999
0.052365999999999996	0.023	-0.022477	0.037935	0.11191
0.045564	0.021544	-0.021002	0.037627	0.10808399999999999
0.079318	0.0031850000000000003	-0.027257999999999998	-6.1e-05	-0.002075
0.042142	0.008334999999999999	0.005201	0.040335	-0.133395
0.036168	0.012407	0.00998	0.039583999999999994	-0.13755
0.043238	0.011227	0.015819999999999997	0.038228	-0.135978
0.01008	0.014745	-0.010486	0.024258000000000002	-0.13989200000000002
0.0423	0.006488	0.011966	0.041585000000000004	-0.137743
0.041324	0.008882	0.015772	0.041944999999999996	-0.137348
0.04228	0.010121999999999999	0.019611	0.041929	-0.13814
0.047064999999999996	0.004985	0.023749	0.042316	-0.139809
0.05242	0.010664	0.039702	0.036076	-0.134153
0.042795	0.009733	0.025957	0.039133999999999995	-0.137459
0.071421	0.002348	0.052317999999999996	0.050903	-0.129865
0.073531	0.0037310000000000004	0.061415	0.047307999999999996	-0.127528
0.044277	0.021922999999999998	-0.048548	0.033807	0.230446
0.044593	0.01324	0.026344	0.036721	-0.134686
0.041895	0.009773	0.022528	0.039231	-0.138353
0.059109	-1.9e-05	0.035388	0.052014	-0.135215
0.049593	0.004907	0.027548000000000003	0.045577	-0.13981400000000002
0.038754000000000004	0.001797	-0.004676	0.048381	-0.011629
0.040231	0.008556	0.0036829999999999996	0.056982000000000005	-0.013430000000000001
-0.011345000000000001	0.018033	-0.030385000000000002	0.070341	-0.023117
0.063011	0.01788	-0.013268	0.047684	0.060080999999999996
0.049196	0.012185	0.057545000000000006	0.034628	-0.253354
0.043291	0.011170000000000001	0.036455	0.035223000000000004	-0.226285
0.044156	0.013443	0.050005	0.034818	-0.255689
0.038534	0.011295999999999999	0.035272000000000005	0.034033	-0.22501100000000002
0.043112	0.011851	0.034362000000000004	0.035414999999999995	-0.223777
0.046566	0.021109	-0.040662000000000004	0.035966000000000005	0.171935
0.04832	0.021518000000000002	-0.041233	0.033415	0.17158099999999998
0.045860000000000005	0.023098	-0.042162	0.035708	0.173767
0.046166000000000006	0.021759999999999998	-0.011335	0.045387000000000004	0.059074
0.031978	0.023385	-0.015578	0.030757	-0.078913
0.038136	0.015483000000000002	-0.008978	0.039295	-0.0821
0.05111	0.015322	-0.010597	0.041222	-0.038705
0.045856	0.022069	0.012397	0.03995	0.010891
0.047049	0.022751	0.0017980000000000001	0.040449	0.062158000000000005
0.039741000000000005	0.010059	-0.017171000000000002	0.041053	-0.028881999999999998
0.047193	0.015028	-0.010792	0.035644999999999996	-0.07169099999999999
0.02793	0.01142	-0.027496	0.007439	-0.079578
0.030327999999999997	0.018255	-0.04868	-0.010709999999999999	-0.083302
0.043997	0.013856	-0.006901999999999999	0.039051	-0.077809
0.045110000000000004	0.018954	-0.0066560000000000005	0.040047	-0.079925
0.028611	0.025197999999999998	-0.017818	0.028498000000000002	-0.08336299999999999
0.045189	0.018032	-0.005359	0.042513999999999996	-0.077876
0.045702	0.021294	-0.025747000000000003	0.038113	0.124098
0.046018	0.021218	-0.02161	0.03514	0.138308
0.046283	0.024766999999999997	-0.043849	0.034615	0.177466
0.046075	0.023607	-0.050252	0.034213	0.22047399999999998
0.045106	0.024955	-0.046719	0.034554	0.222784
0.045902	0.022815000000000002	-0.047447	0.034009	0.22447399999999998
0.045388	0.022295	-0.048292	0.033781	0.2317
0.046387	0.023052	-0.049571	0.034745	0.222802
0.044882	0.022829	-0.046976	0.033997	0.226363
0.045921	0.021016999999999997	-0.046136	0.033547	0.22740500000000002
0.045535	0.020891999999999997	-0.050158	0.034345999999999995	0.23525900000000002
0.038617	-0.00639	0.013238	0.034293000000000004	-0.15978
0.044343	0.012806	0.049911000000000004	0.034714999999999996	-0.255651
0.044469999999999996	0.014766999999999999	0.050224	0.035532999999999995	-0.25406799999999996
0.046357	0.013388999999999998	0.051426	0.033234	-0.255756
0.04502	0.014079	0.049533	0.034798	-0.25652800000000003
0.041454000000000005	0.016567	0.051043	0.035532	-0.25466
0.044288	0.014571	0.049127	0.035542000000000004	-0.253734
0.044677999999999995	0.012948	0.049032	0.03511	-0.25465
0.045018999999999997	0.013930000000000001	0.049188	0.035135	-0.254365
0.043753	0.013594	0.050256	0.034831	-0.255076
0.045086	0.013730000000000001	0.049482	0.034834	-0.255431
0.044409	0.01324	0.054733000000000004	0.035753	-0.25443000000000005
0.06869199999999999	0.022411	0.016121	0.057012	0.064734
0.036481	0.013505000000000001	0.017566	0.033831	-0.197223
0.045489	0.013985	0.048562	0.034326999999999996	-0.253345
0.045324	0.011756	0.05230800000000001	0.034858999999999994	-0.255359
0.043078	0.011381	0.021727	0.039525	-0.195497
0.047869999999999996	0.025055	-0.053278	0.033613	0.174799
0.045677999999999996	0.02094	-0.044701	0.036683	0.17435499999999998
0.039507	-0.046245	-0.013375999999999999	0.037134	-0.026844
0.039217	0.003208	-0.015774	0.045248000000000003	-0.057444
0.032616	-0.030729000000000003	-0.014708	0.052922000000000004	-0.035739
0.074449	0.012671	-0.01229	0.05533300000000001	0.058292
0.045852	0.022644	-0.046448	0.034056	0.19644
0.049256	0.02175	-0.05093	0.034148000000000005	0.19744
0.050793	0.034962	-0.027111	0.038362	0.100254
0.027275999999999998	0.0051979999999999995	0.022712	0.05206	-0.005775
0.041498	0.028273000000000003	-0.017741999999999997	0.039673	0.06677999999999999
0.042851	0.024051	-0.003543	0.047678	0.071677
0.03728	-0.031111	-0.029211	0.038835	-0.037535
0.043664	0.022580000000000003	-0.005866	0.041904000000000004	0.067124
0.046854	0.02393	-0.043279000000000005	0.035233	0.178079
0.047241000000000005	0.024748	-0.048447000000000004	0.034567	0.223858
0.048587	0.021569	-0.0214	0.046613999999999996	0.055261000000000005
0.045995999999999995	0.024383000000000002	-0.024847	0.040913	0.05631900000000001
0.072627	0.014409	-0.015205000000000002	0.055184000000000004	0.058847000000000003
0.0486	0.011483	0.056401	0.034847	-0.253445
0.0448	0.014372999999999999	0.049645	0.035446	-0.25335799999999997
0.04492	0.014606999999999998	0.050593	0.033864	-0.255342
0.045752999999999995	0.01511	0.052922000000000004	0.037832	-0.25252600000000003
0.044899	0.013809	0.049862000000000004	0.035578	-0.255296
0.043477999999999996	0.009241	0.022369999999999998	0.040719	-0.198905
0.042863	0.012684	0.033381	0.034336	-0.22245700000000002
0.044462	0.021889	-0.049398000000000004	0.033541	0.2279
0.044604000000000005	0.028454000000000004	-0.018055	0.034148000000000005	0.14569400000000002
0.032464	0.018068	0.006464	0.053472000000000006	-0.015872999999999998
0.061808	-0.00044699999999999997	0.023161	0.06314199999999999	-0.008353
0.034252	0.007309	0.024669999999999997	0.058648	-0.0060869999999999995
0.026179	0.007640000000000001	0.00952	0.030616	-0.161645
0.046488999999999996	0.022686	-0.042118	0.0352	0.17932599999999999
0.043271	0.002379	0.017175	0.038978	-0.160066
0.055349	-0.000283	4.3e-05	0.068383	-0.057941
0.040764	0.002759	-0.013949000000000001	0.044839	-0.058003
0.04666	0.0018629999999999999	-0.012657	0.054465999999999994	-0.057053999999999994
