# Supplementary material for: Traffic data imputation via knowledge graph-enhanced generative adversarial network
Source: PeerJ Comput Sci. 2024 Oct 14;10:e2408. doi: 10.7717/peerj-cs.2408 (PMC11623069; doi:10.7717/peerj-cs.2408)
Supplement: Supplemental Information 1 [file peerj-cs-10-2408-s001.zip › ABiL_GAN/sz_data/KG/train.txt]

98671	Clear.	2015/1/10_9:15
99630	Clear.	2015/1/5_11:00
90218	Passing_clouds.	2015/1/2_1:45
101297	Fog.	2015/1/26_11:45
95933	Clear.	2015/1/19_17:00
104638	Overcast.	2015/1/30_8:30
95571	Haze.	2015/1/11_9:30
99905	Clear.	2015/1/4_0:00
96760	Fog.	2015/1/26_12:00
101303	Clear.	2015/1/18_16:15
92241	Sunny.	2015/1/22_10:30
92688	Sunny.	2015/1/29_12:30
95933	Passing_clouds.	2015/1/13_17:45
101307	Fog.	2015/1/6_7:45
98671	Clear.	2015/1/9_3:30
94161	Clear.	2015/1/1_18:45
98672	Light_rain._Mostly_cloudy.	2015/1/12_18:15
94164	Overcast.	2015/1/30_9:30
92696	Rain._Mostly_cloudy.	2015/1/12_15:45
103764	Clear.	2015/1/16_23:30
101300	Fog.	2015/1/3_5:00
92858	Fog.	2015/1/7_7:30
95571	Haze.	2015/1/3_0:30
104638	Scattered_clouds.	2015/1/30_8:00
104638	Sunny.	2015/1/17_10:30
98671	Fog.	2015/1/5_9:30
96484	Passing_clouds.	2015/1/12_0:30
96486	Passing_clouds.	2015/1/28_23:45
99628	Fog.	2015/1/30_6:45
99629	Passing_clouds.	2015/1/17_12:45
92231	Clear.	2015/1/3_11:30
92691	Clear.	2015/1/23_10:30
112139	Fog.	2015/1/30_6:15
102124	Passing_clouds.	2015/1/12_1:00
92694	Clear.	2015/1/3_17:30
94163	Clear.	2015/1/24_0:45
92693	Haze.	2015/1/21_23:30
90219	Clear.	2015/1/28_8:00
92695	Partly_sunny.	2015/1/7_12:15
116219	Clear.	2015/1/20_19:00
90223	Haze.	2015/1/22_0:15
95936	Fog.	2015/1/4_18:15
95935	Clear.	2015/1/16_11:30
99906	Clear.	2015/1/8_2:15
116221	Passing_clouds.	2015/1/17_13:00
92877	Fog.	2015/1/15_23:30
92689	Clear.	2015/1/16_14:45
102129	Fog.	2015/1/6_6:15
101300	Fog.	2015/1/26_4:00
95503	Clear.	2015/1/19_17:00
99630	Passing_clouds.	2015/1/1_16:00
102138	Fog.	2015/1/30_3:45
98666	Haze.	2015/1/11_19:45
101300	Clear.	2015/1/15_3:45
90220	Fog.	2015/1/26_20:00
112728	Partly_sunny.	2015/1/24_17:15
103351	Sunny.	2015/1/7_16:00
92856	Sunny.	2015/1/2_8:45
96475	Clear.	2015/1/20_19:30
112140	Haze.	2015/1/9_1:00
95507	Clear.	2015/1/15_4:45
112141	Clear.	2015/1/8_20:45
116099	Clear.	2015/1/19_23:00
92231	Passing_clouds.	2015/1/28_3:30
95506	Clear.	2015/1/3_11:30
94163	Clear.	2015/1/10_16:15
103763	Fog.	2015/1/26_8:45
101307	Fog.	2015/1/18_2:15
112138	Sunny.	2015/1/2_13:45
99903	Fog.	2015/1/26_1:15
92241	Fog.	2015/1/16_1:30
96484	Clear.	2015/1/15_6:15
99907	Clear.	2015/1/1_2:00
102138	Clear.	2015/1/1_17:15
96485	Clear.	2015/1/10_11:15
93852	Fog.	2015/1/3_4:30
95069	Sunny.	2015/1/23_14:30
95502	Sunny.	2015/1/17_10:15
103764	Fog.	2015/1/25_19:15
92696	Fog.	2015/1/25_20:30
112139	Clear.	2015/1/4_4:00
104638	Passing_clouds.	2015/1/8_14:30
90223	Clear.	2015/1/14_22:15
94162	Fog.	2015/1/5_16:30
99905	Sunny.	2015/1/1_14:30
95502	Clear.	2015/1/16_19:30
92688	Clear.	2015/1/20_8:30
95072	Clear.	2015/1/9_8:30
116220	Clear.	2015/1/15_17:15
116100	Clear.	2015/1/15_17:15
101297	Passing_clouds.	2015/1/31_5:45
96760	Clear.	2015/1/3_2:15
99631	Fog.	2015/1/6_9:15
92876	Fog.	2015/1/26_22:45
99953	More_clouds_than_sun.	2015/1/13_14:30
90224	Clear.	2015/1/2_2:15
92694	Fog.	2015/1/26_15:15
90224	Sunny.	2015/1/22_13:15
98668	Clear.	2015/1/14_23:00
92689	Fog.	2015/1/25_2:30
94159	Clear.	2015/1/11_20:45
112101	Clear.	2015/1/10_21:15
95933	Passing_clouds.	2015/1/17_12:30
92876	Fog.	2015/1/23_18:15
101301	Clear.	2015/1/22_18:30
111974	Clear.	2015/1/28_6:30
102120	Passing_clouds.	2015/1/29_6:15
101305	Haze.	2015/1/10_3:00
112142	Fog.	2015/1/5_11:45
102124	Haze.	2015/1/17_22:30
99909	Light_rain._Fog.	2015/1/13_6:15
103763	Passing_clouds.	2015/1/23_3:15
102137	Fog.	2015/1/5_6:00
99630	Passing_clouds.	2015/1/16_9:15
95969	Clear.	2015/1/20_18:15
98670	Passing_clouds.	2015/1/13_19:30
95570	Clear.	2015/1/31_2:15
101303	Haze.	2015/1/10_0:00
112746	Passing_clouds.	2015/1/29_14:45
117189	Scattered_clouds.	2015/1/18_9:15
92241	Clear.	2015/1/8_3:30
116221	Clear.	2015/1/1_6:15
112140	Clear.	2015/1/17_21:00
112138	Haze.	2015/1/9_1:45
96760	Haze.	2015/1/10_3:30
95508	Fog.	2015/1/18_3:15
102122	Light_rain._Passing_clouds.	2015/1/11_6:45
95936	Passing_clouds.	2015/1/14_16:15
92900	Haze.	2015/1/22_3:00
92690	Passing_clouds.	2015/1/5_23:30
95502	Clear.	2015/1/29_18:30
92877	Haze.	2015/1/20_6:30
112103	Haze.	2015/1/19_23:15
92693	Passing_clouds.	2015/1/16_17:45
103763	Fog.	2015/1/27_17:45
92693	Scattered_clouds.	2015/1/21_14:45
95068	Clear.	2015/1/23_16:45
116098	Clear.	2015/1/19_13:15
102134	Fog.	2015/1/26_20:15
103765	Fog.	2015/1/26_5:45
92237	Rain._Mostly_cloudy.	2015/1/12_12:30
92877	Fog.	2015/1/6_16:00
98670	Clear.	2015/1/23_7:30
102124	Clear.	2015/1/14_0:45
103765	Haze.	2015/1/19_17:15
95506	Clear.	2015/1/13_21:45
92241	Clear.	2015/1/9_4:15
95068	Passing_clouds.	2015/1/7_19:00
116220	Clear.	2015/1/23_2:00
102123	Sunny.	2015/1/14_8:45
96760	Passing_clouds.	2015/1/23_6:45
112727	Fog.	2015/1/6_11:00
112746	Clear.	2015/1/4_2:15
102120	Passing_clouds.	2015/1/5_2:15
90221	Scattered_clouds.	2015/1/8_11:45
99880	Fog.	2015/1/25_4:30
99627	Fog.	2015/1/24_23:30
99881	Clear.	2015/1/13_22:45
93852	Clear.	2015/1/8_20:00
111973	Fog.	2015/1/26_5:15
93851	Light_rain._More_clouds_than_sun.	2015/1/13_12:15
96484	Partly_sunny.	2015/1/28_16:45
92695	Fog.	2015/1/26_1:15
94159	Fog.	2015/1/27_15:00
92231	Light_rain._More_clouds_than_sun.	2015/1/13_13:00
101298	Clear.	2015/1/29_10:00
112746	Fog.	2015/1/26_7:15
96484	Clear.	2015/1/8_3:30
103764	Passing_clouds.	2015/1/12_0:30
92878	Haze.	2015/1/11_10:45
99953	Clear.	2015/1/29_19:45
102123	Clear.	2015/1/28_8:30
90224	Passing_clouds.	2015/1/7_23:30
96758	Scattered_clouds.	2015/1/16_8:00
112138	Clear.	2015/1/10_20:00
93852	Fog.	2015/1/25_1:45
99903	Sunny.	2015/1/2_12:15
99953	Haze.	2015/1/11_10:45
98666	Clear.	2015/1/17_3:00
92689	Clear.	2015/1/4_11:45
92688	Clear.	2015/1/8_2:30
99953	Passing_clouds.	2015/1/16_5:15
96478	Fog.	2015/1/5_12:45
101307	Clear.	2015/1/18_17:15
95933	Clear.	2015/1/4_14:00
92692	Passing_clouds.	2015/1/7_22:15
92691	Passing_clouds.	2015/1/18_12:45
112746	Clear.	2015/1/31_22:00
90224	Rain._Mostly_cloudy.	2015/1/12_15:45
92689	Clear.	2015/1/17_18:45
102120	Fog.	2015/1/30_5:15
98670	Passing_clouds.	2015/1/27_19:45
117189	Haze.	2015/1/6_13:15
95571	Passing_clouds.	2015/1/29_0:30
95571	Clear.	2015/1/9_9:30
95069	Clear.	2015/1/8_4:45
111973	Clear.	2015/1/17_17:30
102128	Haze.	2015/1/22_0:45
94160	Rain._Passing_clouds.	2015/1/13_2:45
95506	Passing_clouds.	2015/1/14_10:15
92697	Light_rain._Fog.	2015/1/13_11:15
111380	Medical_service	5
99907	Clear.	2015/1/30_16:30
92900	Clear.	2015/1/1_18:15
95069	Fog.	2015/1/26_18:45
95599	Passing_clouds.	2015/1/28_13:00
102120	Clear.	2015/1/1_22:45
116219	Clear.	2015/1/15_20:00
112138	Haze.	2015/1/20_7:00
99907	Clear.	2015/1/16_14:00
101298	Passing_clouds.	2015/1/2_9:15
92883	Clear.	2015/1/9_8:15
95968	Clear.	2015/1/19_0:00
92691	Haze.	2015/1/20_4:00
92883	Fog.	2015/1/26_6:30
99910	Fog.	2015/1/5_16:15
95571	Fog.	2015/1/27_10:30
98669	Clear.	2015/1/9_10:30
95072	Clear.	2015/1/15_18:30
102137	Fog.	2015/1/28_1:00
112103	Clear.	2015/1/14_21:45
102121	Passing_clouds.	2015/1/31_21:00
92690	Haze.	2015/1/21_5:00
103351	Fog.	2015/1/5_12:30
92241	Clear.	2015/1/1_5:15
103763	Partly_sunny.	2015/1/25_12:45
93851	Haze.	2015/1/10_4:00
92691	Clear.	2015/1/15_14:30
116221	Clear.	2015/1/18_23:15
92694	Haze.	2015/1/3_16:45
90217	Passing_clouds.	2015/1/20_21:15
95507	Haze.	2015/1/3_1:00
90220	Haze.	2015/1/15_21:00
95075	Sunny.	2015/1/1_15:00
112727	Clear.	2015/1/9_21:15
101306	Light_rain._Fog.	2015/1/12_9:00
92697	Clear.	2015/1/1_1:15
92693	Partly_sunny.	2015/1/24_10:45
99903	Fog.	2015/1/18_5:30
112139	Clear.	2015/1/1_18:45
116157	Sunny.	2015/1/2_13:15
116100	Fog.	2015/1/4_18:30
92231	Fog.	2015/1/5_6:15
90224	Fog.	2015/1/16_2:30
92697	Fog.	2015/1/26_19:00
95975	Fog.	2015/1/26_12:45
99905	Clear.	2015/1/16_18:15
99902	Sunny.	2015/1/2_15:30
92694	Passing_clouds.	2015/1/29_3:30
102128	Scattered_clouds.	2015/1/21_14:15
116097	Sunny.	2015/1/24_12:45
95935	Passing_clouds.	2015/1/30_21:00
98669	Fog.	2015/1/30_5:15
112727	Passing_clouds.	2015/1/5_23:00
99905	Clear.	2015/1/28_7:30
99630	Clear.	2015/1/16_20:15
102138	Sunny.	2015/1/14_9:00
95598	Haze.	2015/1/11_14:15
95501	More_clouds_than_sun.	2015/1/7_8:30
92881	Sunny.	2015/1/15_12:00
116157	Haze.	2015/1/3_16:00
99953	Passing_clouds.	2015/1/1_14:00
92876	Clear.	2015/1/20_9:00
92693	Clear.	2015/1/6_22:00
96760	Clear.	2015/1/8_20:30
90224	Fog.	2015/1/6_15:15
98672	Fog.	2015/1/7_7:45
94159	Fog.	2015/1/21_7:15
94164	Clear.	2015/1/3_2:15
98662	Clear.	2015/1/9_12:00
96484	Haze.	2015/1/15_20:30
94160	Sunny.	2015/1/1_10:45
99953	Sunny.	2015/1/1_11:45
92697	Clear.	2015/1/28_7:15
102137	Clear.	2015/1/28_7:45
112101	Sunny.	2015/1/23_15:00
99631	Haze.	2015/1/6_14:45
101304	Passing_clouds.	2015/1/23_6:45
95504	Fog.	2015/1/26_12:30
95068	Light_rain._Mostly_cloudy.	2015/1/12_19:30
97349	Fog.	2015/1/18_8:45
102120	Fog.	2015/1/26_7:45
92877	Passing_clouds.	2015/1/24_20:45
95968	Clear.	2015/1/1_2:15
99903	Clear.	2015/1/28_11:00
96486	Passing_clouds.	2015/1/8_1:00
101299	Passing_clouds.	2015/1/28_2:30
102138	Passing_clouds.	2015/1/14_10:30
90223	Haze.	2015/1/20_3:00
92877	Clear.	2015/1/3_11:45
92688	Clear.	2015/1/19_15:45
101307	Passing_clouds.	2015/1/28_3:00
92694	Clear.	2015/1/20_20:00
98670	Clear.	2015/1/8_17:30
92881	Fog.	2015/1/24_6:00
95598	Clear.	2015/1/15_5:00
92899	Clear.	2015/1/14_21:00
116221	Clear.	2015/1/28_7:00
92899	Rain._Passing_clouds.	2015/1/13_2:15
92689	Clear.	2015/1/10_19:45
101302	Sunny.	2015/1/2_9:00
116100	Passing_clouds.	2015/1/5_21:15
112138	Partly_sunny.	2015/1/31_11:15
99628	Clear.	2015/1/29_15:30
95933	Fog.	2015/1/7_7:00
95068	Light_rain._Fog.	2015/1/13_9:00
92690	Clear.	2015/1/19_3:00
95935	Clear.	2015/1/19_7:00
102124	Partly_sunny.	2015/1/31_10:15
116157	Clear.	2015/1/19_15:30
94159	Passing_clouds.	2015/1/7_23:15
90222	Clear.	2015/1/13_22:30
95935	Passing_clouds.	2015/1/31_3:15
92883	Clear.	2015/1/17_0:45
103763	Fog.	2015/1/25_5:00
99953	Clear.	2015/1/7_0:45
96761	Passing_clouds.	2015/1/5_0:30
98666	Fog.	2015/1/24_22:45
101305	Sunny.	2015/1/24_12:15
116220	Passing_clouds.	2015/1/7_21:15
112727	Clear.	2015/1/6_22:45
96485	Passing_clouds.	2015/1/4_0:30
92695	Fog.	2015/1/7_6:45
102123	Haze.	2015/1/9_1:30
104638	Clear.	2015/1/8_19:15
90218	Passing_clouds.	2015/1/5_0:00
102134	Clear.	2015/1/23_15:15
96758	Partly_sunny.	2015/1/31_14:00
95598	Clear.	2015/1/15_7:00
95599	Fog.	2015/1/24_6:30
101300	Clear.	2015/1/15_17:30
95503	Fog.	2015/1/24_7:00
92899	Haze.	2015/1/22_1:45
92697	Clear.	2015/1/19_5:30
92690	Clear.	2015/1/23_8:45
96486	Fog.	2015/1/27_20:15
95969	Fog.	2015/1/26_8:15
93852	Clear.	2015/1/23_23:45
90220	Clear.	2015/1/17_14:00
112102	Fog.	2015/1/26_17:00
104638	Clear.	2015/1/10_10:30
99882	Fog.	2015/1/25_7:30
112101	Fog.	2015/1/6_4:45
93220	More_clouds_than_sun.	2015/1/7_8:15
92692	Fog.	2015/1/18_4:45
101304	Clear.	2015/1/4_2:30
95505	Haze.	2015/1/21_18:15
99880	Light_rain._Fog.	2015/1/13_11:00
101298	Fog.	2015/1/7_1:30
92693	Clear.	2015/1/4_11:00
104638	Passing_clouds.	2015/1/22_7:45
99627	Haze.	2015/1/11_4:00
97349	Fog.	2015/1/4_18:15
112138	Haze.	2015/1/21_9:45
93852	Sunny.	2015/1/17_10:45
111369	Light_rain._Fog.	2015/1/13_7:00
94162	Fog.	2015/1/25_4:30
116100	Fog.	2015/1/27_10:45
96484	Passing_clouds.	2015/1/29_5:00
97349	Clear.	2015/1/14_0:15
99905	Sunny.	2015/1/1_10:15
101300	Clear.	2015/1/9_12:30
95598	Sunny.	2015/1/29_14:00
112141	Clear.	2015/1/8_18:30
92883	Clear.	2015/1/9_7:15
112141	Scattered_clouds.	2015/1/8_11:45
99904	Passing_clouds.	2015/1/27_19:30
99632	Clear.	2015/1/22_17:00
95968	Clear.	2015/1/3_1:15
112727	Haze.	2015/1/3_16:30
93851	Sunny.	2015/1/14_15:15
92231	Sunny.	2015/1/29_16:30
99630	Clear.	2015/1/15_3:45
102138	Clear.	2015/1/1_23:45
98669	Haze.	2015/1/2_22:30
102120	Haze.	2015/1/19_20:00
102121	Fog.	2015/1/25_2:45
95505	Haze.	2015/1/21_16:00
95505	Passing_clouds.	2015/1/14_12:00
112140	Passing_clouds.	2015/1/4_17:15
95501	Clear.	2015/1/19_22:15
112671	Clear.	2015/1/23_8:45
92231	Passing_clouds.	2015/1/5_0:45
90221	Fog.	2015/1/25_15:30
99630	Fog.	2015/1/16_0:00
93851	Haze.	2015/1/6_8:45
96475	Passing_clouds.	2015/1/28_22:45
95502	Passing_clouds.	2015/1/22_11:45
116100	Haze.	2015/1/9_23:15
95970	Clear.	2015/1/10_7:30
95975	Passing_clouds.	2015/1/14_10:45
95968	Fog.	2015/1/27_2:15
95936	Fog.	2015/1/25_20:15
95933	Clear.	2015/1/3_22:45
95502	Haze.	2015/1/21_15:30
99906	Clear.	2015/1/16_20:00
102137	Sunny.	2015/1/14_12:45
95934	Fog.	2015/1/26_8:30
95068	Partly_sunny.	2015/1/31_9:45
102123	Clear.	2015/1/16_11:30
101303	Fog.	2015/1/26_23:30
99632	Haze.	2015/1/20_3:00
101301	Haze.	2015/1/21_0:30
90221	Partly_sunny.	2015/1/13_17:00
111969	Clear.	2015/1/2_16:45
95975	Passing_clouds.	2015/1/5_0:45
96485	Clear.	2015/1/19_11:30
94160	Clear.	2015/1/29_20:30
90223	Clear.	2015/1/3_21:30
111969	Passing_clouds.	2015/1/31_19:15
99629	Fog.	2015/1/5_17:30
112728	Partly_sunny.	2015/1/25_12:00
102123	Partly_sunny.	2015/1/27_12:45
95506	Clear.	2015/1/16_20:00
99880	Clear.	2015/1/13_23:15
92876	Passing_clouds.	2015/1/15_0:30
101302	Fog.	2015/1/27_0:00
101305	Passing_clouds.	2015/1/30_23:45
99904	Clear.	2015/1/2_3:15
99902	Light_rain._Fog.	2015/1/13_10:30
102123	Sunny.	2015/1/2_13:15
95503	Fog.	2015/1/6_4:30
95975	Clear.	2015/1/4_8:00
98666	Scattered_clouds.	2015/1/9_14:15
102129	Scattered_clouds.	2015/1/30_7:15
99627	Fog.	2015/1/25_19:00
96484	Partly_sunny.	2015/1/31_8:30
95935	Clear.	2015/1/10_21:00
96486	Haze.	2015/1/6_14:00
101306	Fog.	2015/1/26_12:45
101301	Light_rain._Fog.	2015/1/13_7:45
101306	Rain._Mostly_cloudy.	2015/1/12_11:30
99631	Clear.	2015/1/18_23:30
99907	Fog.	2015/1/25_13:45
92877	Passing_clouds.	2015/1/4_17:30
116221	Fog.	2015/1/5_18:00
95599	Sunny.	2015/1/15_11:00
93852	Clear.	2015/1/20_11:00
95506	Clear.	2015/1/10_10:30
102137	Clear.	2015/1/24_1:15
94160	Fog.	2015/1/16_3:15
92696	Clear.	2015/1/19_14:30
95506	Clear.	2015/1/19_8:15
92881	Clear.	2015/1/6_19:00
102129	Clear.	2015/1/24_14:15
99628	Clear.	2015/1/14_18:30
95068	Clear.	2015/1/4_6:30
99631	Passing_clouds.	2015/1/12_6:15
95934	Clear.	2015/1/2_7:00
101299	Haze.	2015/1/10_2:00
102138	Clear.	2015/1/10_18:30
96478	Fog.	2015/1/7_8:00
111974	Clear.	2015/1/9_21:45
99902	Passing_clouds.	2015/1/6_2:15
95508	Passing_clouds.	2015/1/29_5:15
92881	Partly_sunny.	2015/1/13_16:15
99629	Partly_sunny.	2015/1/31_17:45
101304	Passing_clouds.	2015/1/15_6:00
90218	Haze.	2015/1/11_5:15
104638	Clear.	2015/1/17_2:15
96760	Clear.	2015/1/23_5:30
103764	Partly_sunny.	2015/1/31_7:45
93852	Fog.	2015/1/6_4:15
102129	Clear.	2015/1/9_10:30
95933	Clear.	2015/1/3_10:15
112139	Passing_clouds.	2015/1/24_18:30
102124	Clear.	2015/1/8_6:45
92695	Light_rain._Mostly_cloudy.	2015/1/13_10:00
92690	Passing_clouds.	2015/1/11_22:30
99953	Fog.	2015/1/30_2:30
95068	Fog.	2015/1/26_1:15
99910	Haze.	2015/1/20_2:30
96478	Fog.	2015/1/11_8:45
95935	Passing_clouds.	2015/1/23_3:30
90223	Haze.	2015/1/18_20:00
101298	Partly_sunny.	2015/1/24_16:15
112140	Clear.	2015/1/10_16:30
99880	Clear.	2015/1/9_17:15
99903	Haze.	2015/1/20_12:45
96760	Haze.	2015/1/21_9:45
101297	Haze.	2015/1/20_23:15
95505	Passing_clouds.	2015/1/29_7:00
90224	Clear.	2015/1/19_16:15
111370	Clear.	2015/1/17_7:00
95070	Clear.	2015/1/6_23:45
95503	Clear.	2015/1/22_18:00
97349	Fog.	2015/1/26_6:30
99907	Haze.	2015/1/22_1:30
102129	Clear.	2015/1/6_22:45
90223	Partly_sunny.	2015/1/31_15:00
92693	Sunny.	2015/1/23_14:15
112728	Sunny.	2015/1/15_9:00
94163	Sunny.	2015/1/22_10:15
95071	Passing_clouds.	2015/1/20_20:15
116221	Clear.	2015/1/11_16:15
112671	Fog.	2015/1/25_17:30
92241	Clear.	2015/1/20_18:45
99909	Haze.	2015/1/16_9:00
98672	Passing_clouds.	2015/1/31_20:15
95598	Light_rain._Passing_clouds.	2015/1/12_22:45
103351	Clear.	2015/1/28_7:45
103764	Light_rain._Mostly_cloudy.	2015/1/13_3:45
92693	Haze.	2015/1/8_23:00
101305	Partly_sunny.	2015/1/7_16:45
92690	Clear.	2015/1/14_4:45
99907	Light_rain._Mostly_cloudy.	2015/1/13_10:00
99906	Clear.	2015/1/1_22:45
98670	Fog.	2015/1/25_22:45
99629	Haze.	2015/1/21_10:45
103351	Haze.	2015/1/21_10:00
94160	Sunny.	2015/1/23_13:45
98672	Sunny.	2015/1/14_8:00
99881	Clear.	2015/1/2_5:30
94164	Rain._Mostly_cloudy.	2015/1/12_11:30
92877	Haze.	2015/1/15_21:45
90218	Partly_sunny.	2015/1/31_11:30
99910	Fog.	2015/1/25_10:15
101303	Clear.	2015/1/4_10:15
116157	Haze.	2015/1/11_0:30
99628	Mostly_cloudy.	2015/1/7_12:00
96486	More_clouds_than_sun.	2015/1/7_8:30
95070	Sunny.	2015/1/1_8:30
99907	Scattered_clouds.	2015/1/7_14:15
92695	Haze.	2015/1/26_15:00
112671	Passing_clouds.	2015/1/5_20:45
95073	Clear.	2015/1/4_2:30
95501	Clear.	2015/1/15_1:30
101306	Partly_sunny.	2015/1/31_9:00
112102	Passing_clouds.	2015/1/17_2:00
95072	Haze.	2015/1/22_2:15
116098	Haze.	2015/1/9_20:45
111969	Clear.	2015/1/2_8:00
92688	Clear.	2015/1/31_2:30
99631	Passing_clouds.	2015/1/16_4:45
101299	Passing_clouds.	2015/1/29_1:30
96758	Clear.	2015/1/3_18:30
94163	Passing_clouds.	2015/1/16_5:15
95969	Partly_sunny.	2015/1/31_17:00
90224	Clear.	2015/1/4_8:45
98668	Clear.	2015/1/17_15:15
101306	Passing_clouds.	2015/1/23_5:00
102129	Clear.	2015/1/11_20:15
99631	Scattered_clouds.	2015/1/30_7:30
99627	Clear.	2015/1/14_5:30
95598	Fog.	2015/1/28_1:15
92689	Clear.	2015/1/1_17:15
95598	Passing_clouds.	2015/1/23_21:15
103763	Partly_sunny.	2015/1/31_13:15
112140	Haze.	2015/1/11_4:45
99902	Broken_clouds.	2015/1/7_13:30
95935	Haze.	2015/1/22_4:00
95933	Partly_sunny.	2015/1/28_17:45
99882	Clear.	2015/1/23_8:15
95071	Clear.	2015/1/10_19:45
95069	Fog.	2015/1/26_2:00
111973	Passing_clouds.	2015/1/4_15:45
112102	Passing_clouds.	2015/1/7_23:15
99905	Clear.	2015/1/10_16:00
103763	Clear.	2015/1/17_14:00
92696	Scattered_clouds.	2015/1/18_9:30
103764	Passing_clouds.	2015/1/15_9:45
92899	Clear.	2015/1/9_8:00
92695	Passing_clouds.	2015/1/8_0:00
98662	Clear.	2015/1/23_6:00
96761	Clear.	2015/1/19_11:45
99904	Haze.	2015/1/21_22:45
99627	Passing_clouds.	2015/1/5_2:00
98672	Clear.	2015/1/19_11:00
94162	Passing_clouds.	2015/1/29_0:30
112671	Clear.	2015/1/9_7:45
94159	Haze.	2015/1/21_22:45
90225	Fog.	2015/1/6_6:00
96758	Clear.	2015/1/10_8:30
95072	Passing_clouds.	2015/1/6_0:45
96475	Rain._Mostly_cloudy.	2015/1/12_15:45
103763	Light_rain._Fog.	2015/1/11_7:30
102120	Clear.	2015/1/19_11:30
99903	Clear.	2015/1/17_5:30
111369	Fog.	2015/1/27_14:00
116157	Passing_clouds.	2015/1/16_18:00
99880	Clear.	2015/1/23_23:45
95571	Scattered_clouds.	2015/1/9_14:45
111369	Fog.	2015/1/25_16:45
98672	Haze.	2015/1/10_4:45
99882	Passing_clouds.	2015/1/7_22:30
112139	Haze.	2015/1/20_0:00
98666	Fog.	2015/1/25_3:15
103351	Clear.	2015/1/9_6:30
92693	Fog.	2015/1/7_4:45
111973	Partly_sunny.	2015/1/31_12:00
95936	Fog.	2015/1/17_21:30
112138	Scattered_clouds.	2015/1/30_7:45
92856	Clear.	2015/1/13_22:00
95933	Scattered_clouds.	2015/1/7_14:30
102124	Sunny.	2015/1/29_17:30
95915	Light_rain._Passing_clouds.	2015/1/13_2:00
99906	Fog.	2015/1/7_6:30
94163	Passing_clouds.	2015/1/6_3:45
111380	Fog.	2015/1/16_0:00
92691	Haze.	2015/1/16_8:30
94159	Clear.	2015/1/9_6:30
99904	Passing_clouds.	2015/1/5_22:00
112103	Passing_clouds.	2015/1/31_5:30
90223	Passing_clouds.	2015/1/7_18:30
112139	Clear.	2015/1/4_8:30
95505	Passing_clouds.	2015/1/23_4:30
112728	Scattered_clouds.	2015/1/21_12:00
102138	Clear.	2015/1/23_1:15
92877	Fog.	2015/1/18_0:15
90218	Passing_clouds.	2015/1/5_21:30
102134	Clear.	2015/1/14_17:30
112746	Haze.	2015/1/17_22:30
99628	Clear.	2015/1/23_18:00
112103	Fog.	2015/1/20_4:30
96484	Sunny.	2015/1/23_14:30
96484	Haze.	2015/1/20_3:00
99904	Fog.	2015/1/3_6:30
98671	Haze.	2015/1/21_19:45
90218	Fog.	2015/1/27_18:15
98670	Clear.	2015/1/10_10:15
95506	Clear.	2015/1/4_8:45
112102	Fog.	2015/1/25_7:15
111370	Clear.	2015/1/29_20:15
112139	Clear.	2015/1/16_15:30
95935	More_clouds_than_sun.	2015/1/7_8:45
92858	Fog.	2015/1/3_4:45
92877	Clear.	2015/1/19_5:45
99904	Clear.	2015/1/4_10:30
99909	Clear.	2015/1/1_21:15
90222	Fog.	2015/1/5_16:15
93852	Sunny.	2015/1/1_12:00
96486	Fog.	2015/1/16_0:00
112727	Clear.	2015/1/15_17:15
92689	Clear.	2015/1/23_1:45
99881	Partly_sunny.	2015/1/31_17:45
92688	Haze.	2015/1/20_16:30
92688	Partly_sunny.	2015/1/24_15:45
102137	Partly_sunny.	2015/1/24_16:00
96484	Fog.	2015/1/5_8:15
97349	Clear.	2015/1/17_14:45
99631	Clear.	2015/1/23_22:30
99909	Haze.	2015/1/20_7:15
92899	Clear.	2015/1/18_16:45
95934	Haze.	2015/1/18_20:00
95501	Sunny.	2015/1/1_8:00
95069	Fog.	2015/1/27_8:45
103763	Passing_clouds.	2015/1/30_21:45
96761	Clear.	2015/1/14_4:00
95073	Clear.	2015/1/23_10:45
98670	Passing_clouds.	2015/1/15_9:15
111369	Clear.	2015/1/8_3:45
99903	Clear.	2015/1/1_5:15
94164	Haze.	2015/1/21_2:00
102138	Clear.	2015/1/17_16:00
95504	Fog.	2015/1/25_18:15
112140	Fog.	2015/1/18_6:45
99629	Passing_clouds.	2015/1/1_12:30
90224	Clear.	2015/1/15_1:45
92878	Clear.	2015/1/3_21:15
116219	Passing_clouds.	2015/1/12_2:15
95570	Clear.	2015/1/8_7:15
90218	Clear.	2015/1/14_5:30
111369	Clear.	2015/1/2_3:30
95970	Clear.	2015/1/18_23:45
103763	Fog.	2015/1/28_1:00
95936	Clear.	2015/1/30_18:00
96475	Clear.	2015/1/7_0:00
92691	Sunny.	2015/1/2_15:15
95071	Haze.	2015/1/11_9:45
99631	Fog.	2015/1/27_18:00
99907	Fog.	2015/1/6_11:00
95073	Clear.	2015/1/10_18:45
103351	Fog.	2015/1/25_19:15
95503	Clear.	2015/1/19_22:15
95504	Clear.	2015/1/5_11:00
95072	Fog.	2015/1/27_0:15
94161	Fog.	2015/1/23_18:45
95507	Clear.	2015/1/10_17:45
112138	Fog.	2015/1/7_2:45
116219	Clear.	2015/1/15_19:15
95508	Clear.	2015/1/30_17:00
95075	Sunny.	2015/1/1_16:30
92876	Haze.	2015/1/11_1:00
90225	Clear.	2015/1/20_15:00
90222	Haze.	2015/1/3_15:45
90219	Fog.	2015/1/3_4:30
95933	Fog.	2015/1/25_5:30
95504	Haze.	2015/1/20_4:00
99904	Clear.	2015/1/10_8:00
101298	Passing_clouds.	2015/1/5_22:00
99903	Fog.	2015/1/30_1:30
102137	Clear.	2015/1/14_1:00
99910	Passing_clouds.	2015/1/31_20:15
102129	Sunny.	2015/1/23_13:45
101298	Fog.	2015/1/3_5:45
90219	Clear.	2015/1/8_4:00
95936	Clear.	2015/1/3_20:00
102122	Haze.	2015/1/11_10:30
95069	Passing_clouds.	2015/1/4_0:15
99909	Haze.	2015/1/10_5:00
96484	Partly_sunny.	2015/1/28_16:00
102124	Haze.	2015/1/19_17:30
102121	Fog.	2015/1/18_3:15
104638	Clear.	2015/1/19_12:30
99910	Clear.	2015/1/19_1:00
95598	Fog.	2015/1/26_21:15
90226	Passing_clouds.	2015/1/12_3:00
95068	Light_rain._More_clouds_than_sun.	2015/1/13_12:45
112140	Passing_clouds.	2015/1/31_5:45
98668	Fog.	2015/1/27_18:30
116157	Partly_sunny.	2015/1/24_17:15
101307	Haze.	2015/1/20_16:15
103765	Clear.	2015/1/9_4:00
95069	Clear.	2015/1/14_21:00
112727	Passing_clouds.	2015/1/6_3:30
111969	Clear.	2015/1/3_19:45
116098	Passing_clouds.	2015/1/17_2:00
92696	Fog.	2015/1/25_15:30
96486	Fog.	2015/1/5_5:30
92856	Fog.	2015/1/4_19:30
92237	Sunny.	2015/1/8_13:30
95507	Fog.	2015/1/6_15:30
99903	Haze.	2015/1/20_2:30
94159	Overcast.	2015/1/13_16:00
101302	Clear.	2015/1/4_13:00
95508	Haze.	2015/1/11_17:45
101301	Clear.	2015/1/9_21:15
111969	Light_rain._Fog.	2015/1/11_7:30
94163	Clear.	2015/1/17_21:00
104638	Clear.	2015/1/3_23:45
103764	Passing_clouds.	2015/1/29_4:00
95506	Clear.	2015/1/5_11:00
92695	Fog.	2015/1/16_6:45
98671	Clear.	2015/1/17_2:45
95503	Clear.	2015/1/15_14:15
92697	Passing_clouds.	2015/1/1_12:45
95968	Clear.	2015/1/22_20:00
101304	Clear.	2015/1/29_8:45
95975	Clear.	2015/1/1_6:00
111370	Clear.	2015/1/19_12:15
92237	Haze.	2015/1/10_6:15
90219	Clear.	2015/1/15_3:45
95071	Light_rain._Mostly_cloudy.	2015/1/13_3:45
95072	Clear.	2015/1/10_16:15
92689	Light_rain._Fog.	2015/1/13_8:15
99627	Haze.	2015/1/19_19:30
96761	Haze.	2015/1/19_20:30
101306	Fog.	2015/1/25_10:15
95571	Fog.	2015/1/27_20:15
97349	Fog.	2015/1/7_5:45
97349	Clear.	2015/1/10_22:00
95934	Haze.	2015/1/20_7:30
92696	Fog.	2015/1/25_21:30
90226	Passing_clouds.	2015/1/5_19:00
116100	Clear.	2015/1/16_11:45
96486	Clear.	2015/1/10_8:45
95075	Haze.	2015/1/21_19:00
104638	Clear.	2015/1/3_19:30
102121	Clear.	2015/1/29_20:15
99903	Clear.	2015/1/9_4:30
101307	Fog.	2015/1/5_9:30
112728	Fog.	2015/1/27_21:15
95599	Fog.	2015/1/5_17:15
92878	Sunny.	2015/1/1_10:15
102122	Fog.	2015/1/25_23:45
95501	Haze.	2015/1/18_13:30
112138	Fog.	2015/1/27_14:00
94162	Clear.	2015/1/31_21:30
116157	Light_rain._Mostly_cloudy.	2015/1/13_3:30
98668	Light_rain._Mostly_cloudy.	2015/1/13_10:00
112746	Scattered_clouds.	2015/1/18_11:15
102134	Fog.	2015/1/30_6:30
92856	Passing_clouds.	2015/1/23_3:45
102123	Passing_clouds.	2015/1/31_19:15
95503	Fog.	2015/1/26_19:15
101300	Haze.	2015/1/18_22:00
92231	Passing_clouds.	2015/1/1_13:15
102120	Sunny.	2015/1/4_16:45
95970	Fog.	2015/1/26_0:30
95598	Light_rain._Fog.	2015/1/12_7:15
101305	Fog.	2015/1/5_6:30
93852	Clear.	2015/1/10_9:30
112102	Fog.	2015/1/25_0:00
94159	Clear.	2015/1/20_18:30
99630	Fog.	2015/1/25_6:15
95968	Sunny.	2015/1/8_13:30
99627	Fog.	2015/1/26_15:30
95969	Fog.	2015/1/26_16:00
101306	Passing_clouds.	2015/1/5_0:30
90221	Passing_clouds.	2015/1/31_6:15
102134	Clear.	2015/1/4_9:00
93852	Haze.	2015/1/18_21:30
102137	Partly_sunny.	2015/1/24_11:15
99882	Fog.	2015/1/26_16:45
98666	Passing_clouds.	2015/1/24_19:45
102134	Partly_sunny.	2015/1/28_17:30
95915	Fog.	2015/1/4_20:30
112671	Clear.	2015/1/9_7:15
95501	Light_rain._Fog.	2015/1/13_11:30
92693	Clear.	2015/1/8_2:15
116219	Rain._Mostly_cloudy.	2015/1/12_14:15
99881	Clear.	2015/1/4_13:00
103764	Clear.	2015/1/19_15:15
96761	Passing_clouds.	2015/1/7_23:00
101304	Fog.	2015/1/25_20:15
99632	Passing_clouds.	2015/1/28_20:30
93851	Clear.	2015/1/23_8:45
95915	Passing_clouds.	2015/1/16_6:00
99910	Fog.	2015/1/5_4:15
99906	Fog.	2015/1/30_6:30
101302	Clear.	2015/1/15_17:00
102128	Clear.	2015/1/1_17:15
101299	Fog.	2015/1/3_4:30
94159	Fog.	2015/1/5_11:15
112671	Haze.	2015/1/21_2:15
111973	Partly_sunny.	2015/1/31_10:00
92689	Haze.	2015/1/21_20:45
112141	Scattered_clouds.	2015/1/9_16:00
99629	Passing_clouds.	2015/1/12_6:45
99628	Clear.	2015/1/14_6:15
92691	Fog.	2015/1/6_6:00
90225	Clear.	2015/1/29_15:45
92856	Fog.	2015/1/12_6:00
112142	Clear.	2015/1/14_21:15
117189	Passing_clouds.	2015/1/2_5:00
116099	Clear.	2015/1/20_15:45
116221	Clear.	2015/1/22_17:00
112728	Clear.	2015/1/3_2:30
95070	Clear.	2015/1/19_1:15
92858	Clear.	2015/1/20_18:45
95069	Clear.	2015/1/9_6:30
90225	Passing_clouds.	2015/1/16_18:00
92899	Clear.	2015/1/24_0:00
92689	Scattered_clouds.	2015/1/25_9:15
103763	Clear.	2015/1/14_5:30
90220	Clear.	2015/1/17_17:45
116100	Clear.	2015/1/17_14:45
111380	Clear.	2015/1/15_16:00
116100	Haze.	2015/1/22_0:30
102128	Fog.	2015/1/17_23:30
92877	Clear.	2015/1/19_6:00
112138	Passing_clouds.	2015/1/29_14:30
116219	Clear.	2015/1/24_0:00
116220	Passing_clouds.	2015/1/13_17:45
99627	Clear.	2015/1/15_4:00
92878	Fog.	2015/1/25_0:15
92881	Clear.	2015/1/19_23:00
90221	Sunny.	2015/1/29_16:45
98669	Partly_sunny.	2015/1/31_14:30
112746	Clear.	2015/1/24_8:45
92697	Passing_clouds.	2015/1/8_14:30
112101	Fog.	2015/1/25_15:00
99909	Clear.	2015/1/18_17:15
101304	Clear.	2015/1/9_6:30
102138	Fog.	2015/1/30_3:30
101307	Haze.	2015/1/18_20:00
90218	Haze.	2015/1/9_20:30
92697	Clear.	2015/1/23_22:45
101303	Clear.	2015/1/2_5:15
111973	Fog.	2015/1/17_22:00
95975	Clear.	2015/1/6_23:15
101301	Passing_clouds.	2015/1/4_16:00
98666	Haze.	2015/1/9_19:30
90222	Fog.	2015/1/21_7:00
90225	Haze.	2015/1/8_23:30
95968	Passing_clouds.	2015/1/8_15:30
116220	Fog.	2015/1/5_7:30
95507	Clear.	2015/1/10_9:00
102124	Clear.	2015/1/29_20:15
116219	Clear.	2015/1/29_20:30
92690	Rain._Mostly_cloudy.	2015/1/12_14:45
92876	Clear.	2015/1/2_6:15
96478	Fog.	2015/1/21_5:30
92695	Haze.	2015/1/20_3:45
96761	Fog.	2015/1/15_23:15
94164	Haze.	2015/1/9_1:45
99629	Haze.	2015/1/3_16:45
116219	Sunny.	2015/1/22_14:45
95069	Fog.	2015/1/30_2:00
96478	Clear.	2015/1/17_18:15
101305	Fog.	2015/1/6_10:15
102138	Scattered_clouds.	2015/1/18_9:15
95915	Passing_clouds.	2015/1/7_21:15
95505	Clear.	2015/1/10_18:45
90226	Clear.	2015/1/9_21:45
95071	Haze.	2015/1/10_3:30
92877	Fog.	2015/1/26_21:00
95068	Passing_clouds.	2015/1/23_4:45
102129	Passing_clouds.	2015/1/8_15:15
92856	Partly_sunny.	2015/1/31_11:45
92692	Partly_sunny.	2015/1/31_14:30
101303	Haze.	2015/1/3_8:30
90223	Passing_clouds.	2015/1/14_16:30
112138	Passing_clouds.	2015/1/12_2:45
101298	Haze.	2015/1/21_22:00
116097	Light_rain._Passing_clouds.	2015/1/11_6:45
102122	Passing_clouds.	2015/1/6_1:45
95505	Fair	2015/1/31_23:30
98669	Broken_clouds.	2015/1/7_13:30
95507	Clear.	2015/1/22_16:30
95598	Clear.	2015/1/15_6:45
103765	Haze.	2015/1/2_23:45
95505	Partly_sunny.	2015/1/7_12:45
95501	Fog.	2015/1/26_19:45
93852	Passing_clouds.	2015/1/13_18:45
112727	Passing_clouds.	2015/1/15_13:30
111974	Fog.	2015/1/26_22:30
116098	Partly_sunny.	2015/1/24_17:30
99882	Clear.	2015/1/19_14:45
116221	Passing_clouds.	2015/1/5_2:45
116097	Clear.	2015/1/4_12:00
98662	Clear.	2015/1/3_17:30
95970	Clear.	2015/1/19_1:45
95571	Haze.	2015/1/11_13:15
112142	Haze.	2015/1/6_8:30
98671	Passing_clouds.	2015/1/5_20:00
95069	Scattered_clouds.	2015/1/21_11:15
99881	More_clouds_than_sun.	2015/1/7_10:00
102120	Clear.	2015/1/20_9:15
95936	Passing_clouds.	2015/1/4_21:45
92877	Clear.	2015/1/1_7:00
95934	Fog.	2015/1/27_1:15
101301	Passing_clouds.	2015/1/12_6:15
101304	Clear.	2015/1/13_23:45
92881	Clear.	2015/1/23_0:45
95915	Passing_clouds.	2015/1/4_14:15
94161	Clear.	2015/1/14_19:00
99903	Fog.	2015/1/18_7:30
101297	Fog.	2015/1/24_7:00
112138	Passing_clouds.	2015/1/6_2:15
93852	Fog.	2015/1/27_21:30
112138	Haze.	2015/1/18_21:30
92856	Rain._Mostly_cloudy.	2015/1/12_15:30
95072	Clear.	2015/1/20_9:30
103351	Clear.	2015/1/14_3:30
112139	Haze.	2015/1/3_8:45
92881	Passing_clouds.	2015/1/1_12:30
112728	Partly_sunny.	2015/1/31_15:30
96486	Fog.	2015/1/27_7:15
92899	Clear.	2015/1/2_2:45
95073	Clear.	2015/1/4_5:00
92876	Passing_clouds.	2015/1/31_20:15
102120	Fog.	2015/1/27_11:00
99906	Haze.	2015/1/22_0:00
99953	Fog.	2015/1/21_6:15
112102	Haze.	2015/1/9_0:00
112141	Clear.	2015/1/3_21:30
95508	Clear.	2015/1/28_8:45
103351	Clear.	2015/1/9_9:00
103764	Clear.	2015/1/19_17:00
116219	Clear.	2015/1/18_16:45
90218	Haze.	2015/1/20_14:00
92241	Sunny.	2015/1/2_13:30
99905	Fog.	2015/1/18_0:00
94164	Fog.	2015/1/25_23:15
101304	Clear.	2015/1/22_6:30
98672	Passing_clouds.	2015/1/30_20:15
111974	Passing_clouds.	2015/1/7_18:45
112103	Haze.	2015/1/8_23:15
116157	Passing_clouds.	2015/1/29_0:45
99905	Clear.	2015/1/29_15:15
95502	Fog.	2015/1/3_4:30
99631	Clear.	2015/1/10_15:15
99631	Passing_clouds.	2015/1/13_18:00
95071	Sunny.	2015/1/1_14:15
90220	Clear.	2015/1/1_22:15
102122	Clear.	2015/1/4_14:00
95072	Fog.	2015/1/6_10:45
99905	Sunny.	2015/1/14_9:00
102129	Clear.	2015/1/3_2:00
101304	Clear.	2015/1/2_0:45
99882	Passing_clouds.	2015/1/14_9:45
111969	Sunny.	2015/1/2_14:45
99909	Fog.	2015/1/6_12:00
98672	Clear.	2015/1/17_1:00
103765	Passing_clouds.	2015/1/4_14:45
102137	Passing_clouds.	2015/1/4_0:30
111974	Passing_clouds.	2015/1/5_2:30
92692	Clear.	2015/1/17_16:45
95969	Passing_clouds.	2015/1/20_21:00
99629	Clear.	2015/1/19_5:00
98669	Haze.	2015/1/21_1:15
92688	Fog.	2015/1/16_4:00
102124	Sunny.	2015/1/17_9:15
98672	Sunny.	2015/1/15_10:15
99880	Haze.	2015/1/3_14:45
112103	Fog.	2015/1/3_4:45
95968	Scattered_clouds.	2015/1/21_14:00
95503	Clear.	2015/1/2_17:30
101303	Fog.	2015/1/25_20:45
95915	Clear.	2015/1/10_18:15
102134	Scattered_clouds.	2015/1/21_12:30
90222	Sunny.	2015/1/14_9:00
90221	Fair	2015/1/31_23:30
116097	Scattered_clouds.	2015/1/30_7:45
92856	Sunny.	2015/1/23_14:45
112142	Clear.	2015/1/20_10:45
99881	Clear.	2015/1/16_10:45
99907	Clear.	2015/1/1_4:45
99903	Haze.	2015/1/20_14:00
92696	Haze.	2015/1/21_23:45
112103	Passing_clouds.	2015/1/8_10:45
99880	Fog.	2015/1/25_17:45
98671	Clear.	2015/1/14_17:30
92688	Sunny.	2015/1/14_14:30
112138	Haze.	2015/1/20_22:15
112141	Clear.	2015/1/18_17:45
92692	Passing_clouds.	2015/1/28_21:45
99910	Sunny.	2015/1/14_15:30
95599	Clear.	2015/1/2_17:15
116157	Clear.	2015/1/20_0:30
97349	Clear.	2015/1/3_9:45
111380	Sunny.	2015/1/14_14:00
101299	Fog.	2015/1/18_6:15
95599	Sunny.	2015/1/8_8:15
112727	Clear.	2015/1/1_1:45
92691	Haze.	2015/1/11_13:15
116099	Haze.	2015/1/21_2:00
116097	Clear.	2015/1/23_22:45
92695	Clear.	2015/1/17_4:30
90217	Fog.	2015/1/27_11:30
92878	Scattered_clouds.	2015/1/8_11:15
101301	Clear.	2015/1/17_0:15
103764	Clear.	2015/1/20_19:00
95073	Passing_clouds.	2015/1/8_9:30
111973	Haze.	2015/1/9_1:15
90224	Passing_clouds.	2015/1/29_1:45
92858	Clear.	2015/1/10_10:15
92883	Passing_clouds.	2015/1/12_6:15
98662	Light_rain._Fog.	2015/1/12_8:30
101304	Passing_clouds.	2015/1/17_13:00
99902	Light_rain._Mostly_cloudy.	2015/1/13_4:15
99902	Clear.	2015/1/17_14:15
95072	Fog.	2015/1/3_8:00
103351	Fog.	2015/1/6_5:45
95508	Fog.	2015/1/25_4:00
90226	Clear.	2015/1/19_9:15
104638	Passing_clouds.	2015/1/28_5:45
90222	Haze.	2015/1/3_16:15
99903	Clear.	2015/1/1_5:30
95935	Clear.	2015/1/18_17:45
95506	Passing_clouds.	2015/1/31_6:00
95934	Sunny.	2015/1/15_8:45
92883	Fog.	2015/1/26_2:15
92690	Fog.	2015/1/24_21:45
116098	Fog.	2015/1/24_5:45
95934	Fog.	2015/1/28_1:15
92858	Clear.	2015/1/19_13:00
90221	Clear.	2015/1/23_5:15
95571	Clear.	2015/1/15_19:30
116219	Clear.	2015/1/9_12:00
99627	Clear.	2015/1/2_2:15
103765	Fog.	2015/1/25_15:15
90221	Fog.	2015/1/7_2:15
95975	Fog.	2015/1/18_1:15
93852	Fog.	2015/1/24_5:30
112671	Haze.	2015/1/19_18:00
92231	Passing_clouds.	2015/1/29_7:15
96760	Fog.	2015/1/25_10:15
103351	Passing_clouds.	2015/1/14_11:45
92689	Haze.	2015/1/20_16:15
92877	Clear.	2015/1/29_21:00
101303	Passing_clouds.	2015/1/28_2:45
102137	Light_rain._Fog.	2015/1/13_8:15
92690	Clear.	2015/1/20_19:15
116220	Clear.	2015/1/15_4:30
95598	Passing_clouds.	2015/1/12_6:45
90220	Passing_clouds.	2015/1/29_14:30
102123	Light_rain._Mostly_cloudy.	2015/1/12_20:45
99627	Sunny.	2015/1/1_16:30
99910	Sunny.	2015/1/8_13:00
98666	Clear.	2015/1/23_1:45
103351	Passing_clouds.	2015/1/17_1:30
116221	Clear.	2015/1/15_5:00
112142	Scattered_clouds.	2015/1/30_12:45
96475	Partly_sunny.	2015/1/7_12:15
95934	95571	adj
92856	Passing_clouds.	2015/1/31_1:15
95505	Fog.	2015/1/27_21:15
92881	Passing_clouds.	2015/1/31_20:00
92690	Passing_clouds.	2015/1/18_14:30
99632	Sunny.	2015/1/24_14:00
90218	Fog.	2015/1/27_9:00
97349	Sunny.	2015/1/23_13:15
99909	Clear.	2015/1/8_7:00
96761	Clear.	2015/1/14_19:45
99629	Haze.	2015/1/17_22:30
103351	Haze.	2015/1/10_23:30
98669	Clear.	2015/1/20_10:00
95070	Fog.	2015/1/25_15:00
98666	Clear.	2015/1/17_4:00
99632	Light_rain._Mostly_cloudy.	2015/1/13_3:45
99907	Haze.	2015/1/10_3:15
95072	Fog.	2015/1/5_4:15
103351	Passing_clouds.	2015/1/30_20:30
99907	Fog.	2015/1/26_16:30
98672	Fog.	2015/1/21_9:00
95503	Passing_clouds.	2015/1/2_10:45
99631	Clear.	2015/1/17_18:45
99627	Passing_clouds.	2015/1/14_17:00
92858	Clear.	2015/1/1_18:00
94161	Clear.	2015/1/9_3:45
112102	Clear.	2015/1/15_16:30
94163	Clear.	2015/1/1_6:45
111369	Clear.	2015/1/1_19:15
96486	Haze.	2015/1/26_14:15
92231	Passing_clouds.	2015/1/7_17:30
111369	Clear.	2015/1/6_19:00
95936	Sunny.	2015/1/8_8:15
116220	Partly_sunny.	2015/1/24_17:15
116221	Clear.	2015/1/22_23:15
95598	Rain._Mostly_cloudy.	2015/1/12_13:00
101305	Fog.	2015/1/18_6:45
99631	Passing_clouds.	2015/1/28_5:30
102124	Clear.	2015/1/6_22:45
92690	Haze.	2015/1/11_10:15
95598	Passing_clouds.	2015/1/29_7:00
92241	Passing_clouds.	2015/1/28_20:45
92858	Light_rain._Passing_clouds.	2015/1/13_0:15
116099	Passing_clouds.	2015/1/15_22:45
102129	Sunny.	2015/1/22_13:45
112142	Clear.	2015/1/23_0:15
92876	Scattered_clouds.	2015/1/30_11:15
102129	Clear.	2015/1/4_6:30
90221	Rain._Mostly_cloudy.	2015/1/12_11:30
95934	Haze.	2015/1/19_18:00
112671	Fog.	2015/1/27_7:45
117189	Clear.	2015/1/6_21:00
90225	Clear.	2015/1/9_10:45
95070	Passing_clouds.	2015/1/7_17:45
98669	Sunny.	2015/1/8_14:00
99628	Fog.	2015/1/27_5:30
95915	Passing_clouds.	2015/1/29_14:15
92693	Fog.	2015/1/7_7:45
112671	Clear.	2015/1/3_18:45
101303	Passing_clouds.	2015/1/13_19:45
112138	Haze.	2015/1/10_2:15
101303	Clear.	2015/1/1_19:00
99880	Fog.	2015/1/25_22:00
99882	Passing_clouds.	2015/1/22_7:30
90217	Fog.	2015/1/12_4:15
96758	Haze.	2015/1/10_22:30
90223	Haze.	2015/1/9_2:30
111974	Clear.	2015/1/6_17:30
101297	Clear.	2015/1/30_18:30
95503	Fog.	2015/1/21_8:45
95507	Passing_clouds.	2015/1/12_0:15
94160	Clear.	2015/1/30_15:45
116157	Passing_clouds.	2015/1/31_19:00
95915	Fog.	2015/1/30_0:15
99904	Passing_clouds.	2015/1/17_12:15
99632	Light_rain._Fog.	2015/1/13_12:00
96486	Haze.	2015/1/19_22:00
101304	Haze.	2015/1/17_23:00
112103	Clear.	2015/1/23_2:15
116157	Fog.	2015/1/5_9:30
92900	Light_rain._Fog.	2015/1/13_11:15
98671	Fog.	2015/1/26_11:15
92697	Clear.	2015/1/3_9:15
95503	Fog.	2015/1/26_11:30
101302	Fog.	2015/1/27_5:45
99630	Passing_clouds.	2015/1/28_13:15
99630	Passing_clouds.	2015/1/2_5:00
101300	Passing_clouds.	2015/1/4_23:15
112139	Fog.	2015/1/5_14:30
112671	Clear.	2015/1/19_16:30
103765	Fog.	2015/1/26_20:45
102121	Passing_clouds.	2015/1/18_15:00
112728	Fog.	2015/1/25_6:00
92688	Fog.	2015/1/25_6:45
95072	Passing_clouds.	2015/1/16_18:00
93220	Sunny.	2015/1/4_16:15
117189	Passing_clouds.	2015/1/31_1:15
99902	Clear.	2015/1/1_21:00
111969	Passing_clouds.	2015/1/31_19:30
101306	Scattered_clouds.	2015/1/21_12:15
95570	Haze.	2015/1/18_19:15
112746	Passing_clouds.	2015/1/1_12:30
98669	Fog.	2015/1/26_9:00
90218	Passing_clouds.	2015/1/23_6:15
99880	Clear.	2015/1/20_2:00
112138	Fog.	2015/1/27_2:15
90226	Passing_clouds.	2015/1/5_21:30
99631	Fog.	2015/1/4_19:30
96484	Partly_sunny.	2015/1/24_12:00
99632	Clear.	2015/1/15_17:00
95933	Rain._Mostly_cloudy.	2015/1/12_15:45
95969	Passing_clouds.	2015/1/28_22:15
102138	Sunny.	2015/1/29_11:45
92900	Clear.	2015/1/28_7:00
102138	Light_rain._Mostly_cloudy.	2015/1/12_17:15
102128	Scattered_clouds.	2015/1/18_9:30
99880	Fog.	2015/1/26_5:15
95505	More_clouds_than_sun.	2015/1/13_14:00
99881	Fog.	2015/1/18_6:45
99909	Clear.	2015/1/8_8:00
99629	Passing_clouds.	2015/1/30_21:15
95598	Fog.	2015/1/27_15:30
90221	Haze.	2015/1/20_5:45
96475	Passing_clouds.	2015/1/28_21:45
99907	99910	adj
95571	Passing_clouds.	2015/1/29_8:00
99907	Partly_sunny.	2015/1/31_9:30
99628	Fog.	2015/1/26_22:00
92856	Sunny.	2015/1/15_11:15
111370	Sunny.	2015/1/8_8:45
95968	Fog.	2015/1/18_8:00
95073	Haze.	2015/1/20_12:30
99882	Clear.	2015/1/2_5:45
101307	Passing_clouds.	2015/1/12_2:30
95570	Passing_clouds.	2015/1/29_1:15
112103	Light_rain._Mostly_cloudy.	2015/1/12_20:30
111974	Haze.	2015/1/18_22:15
95068	Fog.	2015/1/7_2:15
102138	Fog.	2015/1/21_7:15
95508	Clear.	2015/1/20_9:00
90224	Sunny.	2015/1/14_14:00
92689	Passing_clouds.	2015/1/8_10:15
93852	Haze.	2015/1/2_22:30
112138	Haze.	2015/1/21_17:15
101300	Haze.	2015/1/1_1:00
98672	Light_rain._Passing_clouds.	2015/1/12_23:15
95501	Haze.	2015/1/10_4:45
95507	Passing_clouds.	2015/1/22_7:45
99909	Sunny.	2015/1/29_17:00
101306	Clear.	2015/1/19_1:45
116157	Light_rain._Mostly_cloudy.	2015/1/12_19:30
99882	Haze.	2015/1/11_0:15
96485	Sunny.	2015/1/1_11:45
101299	Clear.	2015/1/19_2:30
95915	Clear.	2015/1/2_0:00
101299	Clear.	2015/1/17_3:30
101299	Passing_clouds.	2015/1/8_17:00
92877	Scattered_clouds.	2015/1/9_13:15
95968	Haze.	2015/1/22_3:45
92858	Fog.	2015/1/21_8:30
95936	Haze.	2015/1/19_19:30
97349	Clear.	2015/1/23_1:30
99632	Clear.	2015/1/15_6:30
95935	Clear.	2015/1/10_13:45
97349	Broken_clouds.	2015/1/7_13:15
92697	Light_rain._Mostly_cloudy.	2015/1/12_20:15
99906	Passing_clouds.	2015/1/12_0:30
92694	Clear.	2015/1/16_16:30
101305	Passing_clouds.	2015/1/5_2:00
111974	Fog.	2015/1/27_17:00
101297	Passing_clouds.	2015/1/16_18:00
92696	Passing_clouds.	2015/1/5_18:45
92876	Fog.	2015/1/27_11:45
101301	Clear.	2015/1/18_17:45
95975	Passing_clouds.	2015/1/5_23:45
96485	Sunny.	2015/1/24_12:15
96478	Sunny.	2015/1/2_14:30
111969	Passing_clouds.	2015/1/28_2:30
116219	Fog.	2015/1/26_8:30
103765	Clear.	2015/1/13_22:00
112102	Clear.	2015/1/19_0:45
96761	Scattered_clouds.	2015/1/9_14:30
116220	Light_rain._Fog.	2015/1/13_7:00
99631	Clear.	2015/1/22_18:45
112103	Fog.	2015/1/30_0:15
112142	Clear.	2015/1/6_22:45
93852	Fog.	2015/1/26_12:15
112142	Passing_clouds.	2015/1/15_5:45
92856	Partly_sunny.	2015/1/7_16:30
102129	Passing_clouds.	2015/1/30_22:30
95502	Clear.	2015/1/23_2:45
98662	Clear.	2015/1/29_8:15
95934	Passing_clouds.	2015/1/5_20:45
95570	Partly_sunny.	2015/1/31_8:30
95505	Passing_clouds.	2015/1/30_23:30
96478	Scattered_clouds.	2015/1/9_17:00
101300	Haze.	2015/1/20_6:30
96486	Haze.	2015/1/10_1:00
116220	Haze.	2015/1/2_18:30
96475	Light_rain._Fog.	2015/1/12_10:30
99627	Light_rain._More_clouds_than_sun.	2015/1/13_12:45
99953	Clear.	2015/1/8_6:00
111369	Passing_clouds.	2015/1/24_20:00
94164	Passing_clouds.	2015/1/1_15:45
99632	Fog.	2015/1/7_1:30
95571	Clear.	2015/1/19_16:15
116099	Haze.	2015/1/2_23:30
90226	Clear.	2015/1/1_20:15
116157	Clear.	2015/1/14_22:45
98669	Passing_clouds.	2015/1/31_5:15
111974	Passing_clouds.	2015/1/31_19:30
94163	Sunny.	2015/1/2_12:45
92878	Clear.	2015/1/9_4:15
95503	Passing_clouds.	2015/1/28_18:15
96484	Clear.	2015/1/10_7:45
116098	Fog.	2015/1/26_1:30
111973	Passing_clouds.	2015/1/16_9:30
92696	Sunny.	2015/1/22_13:45
103763	Passing_clouds.	2015/1/31_7:00
95072	Clear.	2015/1/17_20:30
101303	Fog.	2015/1/18_0:15
101304	Clear.	2015/1/8_8:00
101303	Clear.	2015/1/23_8:00
92693	Haze.	2015/1/20_5:15
112746	Sunny.	2015/1/22_13:15
116220	Haze.	2015/1/22_0:30
92900	Clear.	2015/1/23_17:45
94164	Fog.	2015/1/5_7:00
103763	Fog.	2015/1/12_5:15
112140	Scattered_clouds.	2015/1/7_14:30
96486	Clear.	2015/1/14_1:45
92858	Clear.	2015/1/6_20:15
92690	Haze.	2015/1/16_22:30
90226	Clear.	2015/1/4_7:45
92691	Haze.	2015/1/8_21:30
99907	Fog.	2015/1/6_7:00
98668	Passing_clouds.	2015/1/27_19:30
98666	Passing_clouds.	2015/1/28_13:30
95072	Scattered_clouds.	2015/1/18_11:15
92693	Passing_clouds.	2015/1/14_10:30
99632	Passing_clouds.	2015/1/5_2:00
96484	Clear.	2015/1/18_19:00
112140	Scattered_clouds.	2015/1/21_11:45
95075	Clear.	2015/1/16_16:15
116157	Light_rain._More_clouds_than_sun.	2015/1/13_13:00
92883	Passing_clouds.	2015/1/7_21:15
99909	Clear.	2015/1/14_22:30
101306	Passing_clouds.	2015/1/13_18:00
99881	Sunny.	2015/1/29_18:00
95068	Fog.	2015/1/30_4:45
92690	Passing_clouds.	2015/1/20_21:00
104638	Clear.	2015/1/4_4:00
92878	Passing_clouds.	2015/1/29_1:30
92696	Fog.	2015/1/26_20:00
90224	Passing_clouds.	2015/1/30_20:30
92900	Passing_clouds.	2015/1/8_16:45
112141	Clear.	2015/1/24_14:15
104638	Clear.	2015/1/28_7:45
98672	Fog.	2015/1/27_8:45
93851	Scattered_clouds.	2015/1/30_8:00
92691	Clear.	2015/1/1_23:45
95599	Clear.	2015/1/23_8:00
95073	Clear.	2015/1/6_17:45
103763	Rain._Mostly_cloudy.	2015/1/12_13:15
95571	Clear.	2015/1/16_14:30
90217	Sunny.	2015/1/24_13:00
102138	Fog.	2015/1/21_5:30
112140	Haze.	2015/1/10_4:30
92876	Sunny.	2015/1/1_14:30
98669	Haze.	2015/1/22_2:45
99904	Fog.	2015/1/26_9:30
111369	Clear.	2015/1/19_13:15
92689	Fog.	2015/1/25_21:30
90219	Haze.	2015/1/18_21:15
96485	Rain._Mostly_cloudy.	2015/1/12_14:15
112102	Haze.	2015/1/11_17:45
98669	Haze.	2015/1/19_22:00
102124	Fog.	2015/1/28_1:45
102121	Fog.	2015/1/27_9:30
99630	Fog.	2015/1/27_13:30
102124	Fog.	2015/1/6_7:00
92881	Fog.	2015/1/18_1:15
102121	Passing_clouds.	2015/1/24_20:00
102120	Haze.	2015/1/21_15:15
95072	Fog.	2015/1/7_2:00
95072	Mostly_cloudy.	2015/1/7_11:30
95934	Clear.	2015/1/14_4:45
116097	Scattered_clouds.	2015/1/16_7:30
99881	Clear.	2015/1/1_2:30
95975	Clear.	2015/1/23_20:45
99903	Rain._Passing_clouds.	2015/1/13_2:45
96478	Rain._Mostly_cloudy.	2015/1/12_14:45
94159	Fog.	2015/1/26_21:30
101298	Sunny.	2015/1/14_13:15
99628	Passing_clouds.	2015/1/30_23:00
95975	Clear.	2015/1/15_15:45
95915	Haze.	2015/1/9_20:15
90226	Clear.	2015/1/17_19:00
95505	Fog.	2015/1/3_6:15
103764	Clear.	2015/1/8_4:30
95935	Fog.	2015/1/30_6:45
99903	Clear.	2015/1/19_15:00
112727	Clear.	2015/1/10_13:15
92694	Fog.	2015/1/25_2:00
95936	Fog.	2015/1/3_6:15
97349	Scattered_clouds.	2015/1/30_7:30
99907	Passing_clouds.	2015/1/4_16:00
112727	Fog.	2015/1/30_1:00
92231	Fog.	2015/1/3_3:30
112727	Clear.	2015/1/23_1:45
99629	Passing_clouds.	2015/1/5_18:45
93220	Fog.	2015/1/26_23:00
99904	Passing_clouds.	2015/1/5_2:15
99909	Light_rain._More_clouds_than_sun.	2015/1/13_12:45
112727	Light_rain._Mostly_cloudy.	2015/1/12_16:15
90219	Fog.	2015/1/3_3:30
95936	Clear.	2015/1/9_5:15
98670	Passing_clouds.	2015/1/7_20:00
112101	Clear.	2015/1/16_20:45
92690	Scattered_clouds.	2015/1/30_11:00
92695	Partly_sunny.	2015/1/25_11:30
103351	Haze.	2015/1/9_0:30
111973	Clear.	2015/1/10_20:30
94159	Haze.	2015/1/2_20:15
112728	Haze.	2015/1/18_13:45
102124	Clear.	2015/1/2_2:45
92695	Passing_clouds.	2015/1/4_0:30
99904	Clear.	2015/1/23_23:30
103351	Clear.	2015/1/18_16:15
101302	Fog.	2015/1/27_18:00
95070	Passing_clouds.	2015/1/28_14:00
95936	Fog.	2015/1/18_1:30
99627	Passing_clouds.	2015/1/5_18:30
92237	Clear.	2015/1/17_7:00
95506	Clear.	2015/1/19_4:00
95073	Passing_clouds.	2015/1/27_19:30
95069	Light_rain._Fog.	2015/1/13_9:00
95506	Clear.	2015/1/2_5:15
102128	Broken_clouds.	2015/1/7_14:00
93851	Clear.	2015/1/22_17:45
117189	Haze.	2015/1/21_10:00
95072	Fog.	2015/1/30_6:30
99909	Clear.	2015/1/17_16:15
101304	Haze.	2015/1/22_1:45
99902	Passing_clouds.	2015/1/28_22:00
95968	Fog.	2015/1/26_22:00
99904	Fog.	2015/1/26_15:45
98662	Clear.	2015/1/19_0:00
93220	Passing_clouds.	2015/1/16_9:15
95501	Passing_clouds.	2015/1/15_13:15
103763	Passing_clouds.	2015/1/31_18:30
99881	Sunny.	2015/1/22_15:00
90217	Clear.	2015/1/8_2:15
116100	Clear.	2015/1/18_18:45
92899	Clear.	2015/1/29_15:15
116098	Passing_clouds.	2015/1/28_20:45
99903	Passing_clouds.	2015/1/2_9:30
95073	Fog.	2015/1/18_3:45
94162	Clear.	2015/1/4_10:45
99627	Fog.	2015/1/16_3:45
116097	Fog.	2015/1/5_17:15
97349	Sunny.	2015/1/2_11:15
99882	Passing_clouds.	2015/1/15_5:30
101306	Clear.	2015/1/4_10:00
95071	Sunny.	2015/1/23_13:45
101299	Fog.	2015/1/18_4:30
99629	Fog.	2015/1/27_18:30
102122	Sprinkles._Passing_clouds.	2015/1/11_3:00
101303	Clear.	2015/1/23_17:45
96486	Fog.	2015/1/30_7:00
90225	Fog.	2015/1/6_11:30
99907	Sunny.	2015/1/17_11:00
92881	Clear.	2015/1/10_10:00
99630	Light_rain._Mostly_cloudy.	2015/1/12_20:30
95506	Fog.	2015/1/3_4:45
103351	Haze.	2015/1/21_0:00
95936	Sunny.	2015/1/23_13:00
112746	Fog.	2015/1/5_4:30
102134	Clear.	2015/1/24_8:45
95070	Fog.	2015/1/5_7:45
95072	Clear.	2015/1/14_18:00
98666	Fog.	2015/1/5_17:45
101299	Fog.	2015/1/25_8:15
116157	Fog.	2015/1/26_3:15
99903	Sunny.	2015/1/1_7:15
92696	Haze.	2015/1/19_18:30
95070	Clear.	2015/1/9_8:00
92876	Clear.	2015/1/23_1:45
94164	Clear.	2015/1/2_6:15
116097	Haze.	2015/1/3_13:30
102123	Clear.	2015/1/9_7:30
99953	Clear.	2015/1/13_21:30
99631	Haze.	2015/1/11_19:15
99631	Clear.	2015/1/14_21:45
101298	Clear.	2015/1/14_21:30
93852	Clear.	2015/1/16_16:15
102134	Passing_clouds.	2015/1/28_20:45
112727	Clear.	2015/1/4_3:45
90219	Clear.	2015/1/1_0:00
99904	Sunny.	2015/1/1_8:00
112102	Clear.	2015/1/30_18:45
95975	Fog.	2015/1/27_13:15
98662	Clear.	2015/1/4_3:00
97349	Rain._Passing_clouds.	2015/1/13_2:45
102128	Clear.	2015/1/22_23:30
98662	Fog.	2015/1/5_8:15
96484	Haze.	2015/1/9_23:00
98668	Partly_sunny.	2015/1/31_10:45
112102	Clear.	2015/1/30_15:15
101303	Passing_clouds.	2015/1/15_5:45
95934	Haze.	2015/1/9_0:15
95506	Mostly_cloudy.	2015/1/7_11:30
101302	Passing_clouds.	2015/1/8_0:30
95075	Fog.	2015/1/27_19:00
92697	Partly_sunny.	2015/1/28_15:45
99904	Clear.	2015/1/1_6:00
102120	Passing_clouds.	2015/1/30_21:45
112141	Haze.	2015/1/22_4:00
99631	Clear.	2015/1/2_3:30
95936	Fog.	2015/1/3_3:30
112101	Clear.	2015/1/20_10:45
95507	Passing_clouds.	2015/1/5_22:45
92881	Clear.	2015/1/10_18:45
99953	Clear.	2015/1/15_14:15
95506	Haze.	2015/1/17_22:15
101302	Fog.	2015/1/3_5:45
102124	Haze.	2015/1/11_16:00
116220	Clear.	2015/1/10_20:30
111380	Fog.	2015/1/5_9:00
102137	Passing_clouds.	2015/1/7_23:00
116157	Scattered_clouds.	2015/1/30_13:00
92856	Fog.	2015/1/6_9:45
95503	Clear.	2015/1/9_10:30
102124	Fog.	2015/1/18_5:45
95504	Haze.	2015/1/19_19:45
92695	Fog.	2015/1/6_5:15
112728	Clear.	2015/1/23_16:00
93852	Haze.	2015/1/21_23:45
90219	Fog.	2015/1/30_2:00
92697	Clear.	2015/1/23_2:45
102134	Fog.	2015/1/27_2:45
101305	Sunny.	2015/1/15_11:00
95599	Clear.	2015/1/14_23:45
116220	Haze.	2015/1/21_23:00
99903	Passing_clouds.	2015/1/22_7:45
92691	Clear.	2015/1/20_18:15
95968	Clear.	2015/1/3_12:45
116221	Light_rain._Fog.	2015/1/13_8:30
102137	Partly_sunny.	2015/1/7_16:45
101304	Fog.	2015/1/30_4:00
99902	Scattered_clouds.	2015/1/30_11:30
99630	Fog.	2015/1/27_0:15
102122	Fog.	2015/1/21_6:15
92693	Mostly_cloudy.	2015/1/7_11:30
99903	Light_rain._Fog.	2015/1/13_11:30
112142	Clear.	2015/1/9_9:15
102120	Passing_clouds.	2015/1/23_3:15
92241	Passing_clouds.	2015/1/31_5:00
90222	Clear.	2015/1/6_17:30
92688	Clear.	2015/1/31_2:15
90221	Haze.	2015/1/11_5:00
95075	Passing_clouds.	2015/1/4_17:30
95970	Clear.	2015/1/8_6:30
99628	Clear.	2015/1/30_16:30
92692	Light_rain._Passing_clouds.	2015/1/12_21:30
96485	Light_rain._Mostly_cloudy.	2015/1/13_4:00
98671	Clear.	2015/1/20_0:45
116098	Passing_clouds.	2015/1/24_20:15
95915	Light_rain._Mostly_cloudy.	2015/1/13_3:15
101304	Clear.	2015/1/10_16:15
92858	Fog.	2015/1/27_21:30
98662	Clear.	2015/1/23_19:15
117189	Clear.	2015/1/23_22:45
116157	Haze.	2015/1/18_21:45
95936	Passing_clouds.	2015/1/24_18:15
96486	Light_rain._Passing_clouds.	2015/1/12_21:45
95073	Haze.	2015/1/1_0:45
96761	Passing_clouds.	2015/1/8_15:45
101302	Passing_clouds.	2015/1/7_21:00
95075	Haze.	2015/1/2_20:15
90222	Passing_clouds.	2015/1/1_12:30
116097	Scattered_clouds.	2015/1/21_11:15
101300	Sunny.	2015/1/15_11:30
94162	Fog.	2015/1/20_5:00
101305	Fog.	2015/1/26_23:00
99627	Passing_clouds.	2015/1/22_12:15
98669	Clear.	2015/1/4_12:30
99953	Clear.	2015/1/9_9:45
103763	Passing_clouds.	2015/1/31_5:15
92690	Fog.	2015/1/4_19:15
112746	Clear.	2015/1/14_5:45
94163	Haze.	2015/1/21_23:45
116220	Clear.	2015/1/16_20:30
92693	Transportation_facilities_service	2
90218	Fog.	2015/1/30_5:45
98666	Clear.	2015/1/23_1:15
103764	Passing_clouds.	2015/1/4_23:15
101300	Clear.	2015/1/17_19:45
95969	Fog.	2015/1/25_6:15
95507	Passing_clouds.	2015/1/5_0:15
101298	Fog.	2015/1/25_15:15
95970	Haze.	2015/1/19_21:30
90219	Passing_clouds.	2015/1/16_0:45
103351	Clear.	2015/1/15_2:45
101301	Sunny.	2015/1/15_11:15
90217	Fog.	2015/1/30_3:00
98670	Haze.	2015/1/10_23:00
90217	Partly_sunny.	2015/1/13_17:00
92856	Fog.	2015/1/6_10:00
99630	Clear.	2015/1/3_2:15
90226	Fog.	2015/1/3_3:30
101297	Haze.	2015/1/18_21:45
99630	Sunny.	2015/1/1_9:15
116099	Fog.	2015/1/27_17:15
99905	Clear.	2015/1/18_18:00
116097	Fog.	2015/1/27_2:45
103765	Sunny.	2015/1/6_16:45
95936	Passing_clouds.	2015/1/31_5:30
92695	Passing_clouds.	2015/1/8_1:15
95505	Clear.	2015/1/6_20:15
112671	Passing_clouds.	2015/1/29_8:00
111974	Clear.	2015/1/9_7:45
92695	Fog.	2015/1/25_16:45
99632	Scattered_clouds.	2015/1/30_11:00
99882	Clear.	2015/1/1_21:00
92692	Clear.	2015/1/10_18:00
92900	Clear.	2015/1/14_18:15
99910	Fog.	2015/1/27_13:15
95503	Haze.	2015/1/19_18:30
102124	Sunny.	2015/1/23_15:00
92856	Fog.	2015/1/27_21:15
93852	Clear.	2015/1/17_4:15
112139	Overcast.	2015/1/30_8:30
92241	Sunny.	2015/1/15_10:45
95507	Passing_clouds.	2015/1/6_2:15
116097	Clear.	2015/1/15_18:00
92691	Clear.	2015/1/15_8:00
98672	Clear.	2015/1/14_0:30
95975	Light_rain._Mostly_cloudy.	2015/1/13_4:15
99905	Passing_clouds.	2015/1/16_0:45
112139	Sunny.	2015/1/22_14:30
102122	Sunny.	2015/1/22_14:45
112728	Sunny.	2015/1/2_8:45
95970	Haze.	2015/1/15_21:45
116219	Passing_clouds.	2015/1/15_22:45
95570	Sunny.	2015/1/29_17:30
95507	Fog.	2015/1/7_4:15
92688	Clear.	2015/1/8_2:15
92856	Clear.	2015/1/22_20:15
95506	Clear.	2015/1/9_12:00
99880	Clear.	2015/1/11_21:15
111974	Clear.	2015/1/29_9:15
95504	Haze.	2015/1/22_3:45
99902	Clear.	2015/1/6_22:00
92241	Scattered_clouds.	2015/1/30_7:30
116219	Sunny.	2015/1/22_13:30
112727	Clear.	2015/1/16_15:15
92693	Clear.	2015/1/15_16:45
102134	Clear.	2015/1/14_2:00
116099	Haze.	2015/1/11_10:15
92858	Partly_sunny.	2015/1/24_10:45
102137	Clear.	2015/1/9_8:15
99881	Fog.	2015/1/29_21:30
99909	Passing_clouds.	2015/1/31_4:45
95502	Haze.	2015/1/21_4:00
92900	Clear.	2015/1/19_14:15
98670	Passing_clouds.	2015/1/31_4:45
117189	Fog.	2015/1/26_0:15
97349	Sunny.	2015/1/1_10:45
112746	Fog.	2015/1/27_6:45
117189	Haze.	2015/1/19_23:15
101301	Clear.	2015/1/18_15:45
95571	Mostly_cloudy.	2015/1/7_10:30
90225	Clear.	2015/1/6_19:30
111969	Clear.	2015/1/8_20:30
111380	Light_rain._Mostly_cloudy.	2015/1/12_16:45
90223	Clear.	2015/1/31_3:00
95598	Sunny.	2015/1/23_14:30
99630	Passing_clouds.	2015/1/31_19:15
111974	Clear.	2015/1/3_1:15
95599	Passing_clouds.	2015/1/5_1:30
99906	Clear.	2015/1/17_5:30
99629	Haze.	2015/1/11_5:00
92237	Light_rain._Fog.	2015/1/13_10:45
95070	Haze.	2015/1/20_22:15
99907	Haze.	2015/1/11_13:15
95068	Fog.	2015/1/27_17:30
103351	Clear.	2015/1/9_18:00
95570	More_clouds_than_sun.	2015/1/13_13:15
99903	Fog.	2015/1/25_7:15
90223	Clear.	2015/1/20_19:00
98666	Clear.	2015/1/4_14:00
99628	Clear.	2015/1/5_10:45
111369	Light_rain._Passing_clouds.	2015/1/12_22:30
95935	Light_rain._Fog.	2015/1/12_8:15
96478	Clear.	2015/1/23_1:15
116099	Clear.	2015/1/29_21:00
112138	Passing_clouds.	2015/1/5_18:45
90225	Passing_clouds.	2015/1/20_20:15
90224	Fog.	2015/1/16_2:45
96760	Partly_sunny.	2015/1/25_11:30
111370	Clear.	2015/1/7_0:45
95571	Clear.	2015/1/15_0:00
102122	Partly_sunny.	2015/1/7_13:00
90218	Fog.	2015/1/27_13:30
95933	Clear.	2015/1/22_21:30
92856	Fog.	2015/1/3_5:45
102122	Clear.	2015/1/9_4:15
98669	Fog.	2015/1/25_21:15
112727	Clear.	2015/1/14_3:00
99630	Clear.	2015/1/23_1:30
95070	Clear.	2015/1/14_22:30
101305	Fog.	2015/1/26_20:45
102121	Clear.	2015/1/9_3:30
96758	Haze.	2015/1/11_5:15
98670	Clear.	2015/1/29_18:15
98671	Clear.	2015/1/5_10:15
116100	Scattered_clouds.	2015/1/30_11:45
116221	Clear.	2015/1/20_9:15
112103	Passing_clouds.	2015/1/2_4:15
102120	Passing_clouds.	2015/1/2_11:00
92878	Clear.	2015/1/9_6:15
99881	Partly_sunny.	2015/1/31_16:00
96475	Haze.	2015/1/3_14:30
92693	Passing_clouds.	2015/1/28_12:00
102124	Clear.	2015/1/19_9:00
92883	Haze.	2015/1/21_19:00
90224	Scattered_clouds.	2015/1/9_14:15
99628	Scattered_clouds.	2015/1/28_14:15
92237	Haze.	2015/1/21_4:45
95069	Partly_sunny.	2015/1/27_12:30
99910	Passing_clouds.	2015/1/20_21:15
92695	Clear.	2015/1/14_2:30
112746	Clear.	2015/1/8_5:30
112728	Passing_clouds.	2015/1/8_0:00
96485	Clear.	2015/1/9_3:30
112727	Light_rain._Mostly_cloudy.	2015/1/12_20:45
111380	Haze.	2015/1/18_21:45
95933	Haze.	2015/1/10_6:45
95501	Haze.	2015/1/19_23:30
95969	Partly_sunny.	2015/1/24_15:45
102128	Fog.	2015/1/29_23:45
102121	Haze.	2015/1/11_3:15
111380	Passing_clouds.	2015/1/15_12:45
93851	Passing_clouds.	2015/1/15_14:00
95598	Fog.	2015/1/18_5:00
95068	Sunny.	2015/1/14_14:15
111974	Light_rain._Mostly_cloudy.	2015/1/12_16:30
103765	Passing_clouds.	2015/1/6_1:30
92697	Scattered_clouds.	2015/1/25_9:30
93852	Fog.	2015/1/23_18:30
104638	Fog.	2015/1/18_7:15
112671	Fog.	2015/1/7_6:00
92689	Fog.	2015/1/27_2:00
116221	Haze.	2015/1/18_13:15
102121	Clear.	2015/1/16_15:45
103351	Passing_clouds.	2015/1/7_20:30
99628	Clear.	2015/1/19_1:30
99904	Light_rain._Mostly_cloudy.	2015/1/13_3:15
92696	Haze.	2015/1/2_19:45
101298	Haze.	2015/1/3_15:30
96475	Rain._Mostly_cloudy.	2015/1/12_13:15
101299	Clear.	2015/1/11_16:45
90220	Clear.	2015/1/13_23:30
94159	Clear.	2015/1/17_2:30
99904	Clear.	2015/1/30_17:45
98662	Clear.	2015/1/22_5:45
99632	Haze.	2015/1/19_19:45
96485	Fog.	2015/1/7_6:00
101301	Clear.	2015/1/20_15:45
96485	Sunny.	2015/1/17_8:30
95933	Passing_clouds.	2015/1/29_7:30
92690	Fog.	2015/1/26_1:15
116100	Clear.	2015/1/23_23:15
92693	Clear.	2015/1/3_9:15
92688	Partly_sunny.	2015/1/28_17:15
101305	Fog.	2015/1/5_5:45
92878	Clear.	2015/1/20_10:00
112671	Clear.	2015/1/15_18:45
103765	Sunny.	2015/1/17_8:30
95070	Haze.	2015/1/2_22:45
93851	Passing_clouds.	2015/1/31_3:15
90225	Fog.	2015/1/18_1:00
101305	Clear.	2015/1/9_3:30
90219	Haze.	2015/1/2_20:15
95599	Clear.	2015/1/14_4:00
116097	Sunny.	2015/1/17_9:00
104638	Passing_clouds.	2015/1/1_13:15
112140	Passing_clouds.	2015/1/16_17:15
98662	Passing_clouds.	2015/1/28_3:45
96484	Haze.	2015/1/21_9:30
102134	Sunny.	2015/1/1_10:45
99630	Fog.	2015/1/30_3:45
99904	Clear.	2015/1/15_5:00
96761	Passing_clouds.	2015/1/4_23:45
99906	Passing_clouds.	2015/1/23_6:30
92689	Clear.	2015/1/8_7:30
112103	Clear.	2015/1/17_15:30
95968	Clear.	2015/1/2_16:45
101302	Clear.	2015/1/20_10:15
96758	Clear.	2015/1/29_10:15
116098	Fog.	2015/1/3_6:30
102121	Passing_clouds.	2015/1/5_3:15
99953	Passing_clouds.	2015/1/6_0:15
95935	Clear.	2015/1/2_2:15
92856	Passing_clouds.	2015/1/7_18:30
111974	Mostly_cloudy.	2015/1/7_10:45
95968	Passing_clouds.	2015/1/4_21:45
96485	Clear.	2015/1/23_17:00
102134	Passing_clouds.	2015/1/7_19:30
102123	Clear.	2015/1/15_2:45
111380	Passing_clouds.	2015/1/7_17:15
92688	Passing_clouds.	2015/1/28_22:45
95970	Fog.	2015/1/4_20:30
95069	Clear.	2015/1/29_15:45
102120	Clear.	2015/1/3_21:45
90220	Clear.	2015/1/20_18:15
99630	Fog.	2015/1/5_4:45
99627	Clear.	2015/1/20_20:00
112141	Haze.	2015/1/19_18:45
90224	Passing_clouds.	2015/1/16_4:30
98669	Fog.	2015/1/5_5:45
94161	Sunny.	2015/1/29_16:15
103763	Passing_clouds.	2015/1/22_7:45
95933	Clear.	2015/1/14_5:15
95070	Clear.	2015/1/19_11:30
92691	Fog.	2015/1/25_10:30
112102	Clear.	2015/1/1_5:30
95072	Fog.	2015/1/3_6:15
116157	Haze.	2015/1/3_15:00
97349	Fog.	2015/1/26_2:00
95503	Partly_sunny.	2015/1/31_7:30
99953	Fog.	2015/1/3_7:15
102122	Sunny.	2015/1/15_11:45
95599	Haze.	2015/1/3_0:30
95505	Fog.	2015/1/25_2:45
95936	Haze.	2015/1/26_13:45
111969	Clear.	2015/1/19_23:00
96478	Clear.	2015/1/2_18:00
92858	Fog.	2015/1/6_10:00
102129	Passing_clouds.	2015/1/4_21:15
101307	Clear.	2015/1/3_11:30
95570	Clear.	2015/1/15_8:00
96484	Clear.	2015/1/14_0:15
95506	Clear.	2015/1/24_0:45
96475	Fog.	2015/1/25_2:00
103763	Passing_clouds.	2015/1/2_1:45
99904	Clear.	2015/1/19_14:45
92688	Clear.	2015/1/19_0:30
95075	Clear.	2015/1/19_12:15
116157	Light_rain._Mostly_cloudy.	2015/1/12_19:45
101300	Clear.	2015/1/23_19:30
98671	Haze.	2015/1/21_18:00
95570	Haze.	2015/1/21_23:45
92876	Clear.	2015/1/3_10:30
94164	Haze.	2015/1/21_0:00
101306	Haze.	2015/1/20_17:00
95570	Sunny.	2015/1/6_16:15
92692	Clear.	2015/1/15_17:30
99904	Passing_clouds.	2015/1/30_21:30
112101	Passing_clouds.	2015/1/5_22:45
92689	Broken_clouds.	2015/1/7_13:15
102121	Passing_clouds.	2015/1/2_2:00
90226	Clear.	2015/1/13_22:00
95975	Scattered_clouds.	2015/1/30_14:00
98662	Clear.	2015/1/14_2:00
93852	Clear.	2015/1/11_17:00
99880	Clear.	2015/1/15_1:30
92881	Haze.	2015/1/18_23:00
95069	Haze.	2015/1/19_22:00
116099	Haze.	2015/1/2_23:15
102124	Passing_clouds.	2015/1/12_1:30
112138	Sunny.	2015/1/1_16:30
95935	Clear.	2015/1/19_7:45
112140	Fog.	2015/1/24_5:15
98666	Passing_clouds.	2015/1/5_3:30
111370	Partly_sunny.	2015/1/27_12:45
111369	Haze.	2015/1/21_2:30
92696	Fog.	2015/1/25_15:00
96761	More_clouds_than_sun.	2015/1/7_8:15
92878	Sunny.	2015/1/1_11:30
94161	Fog.	2015/1/16_3:15
95501	Clear.	2015/1/23_22:15
96761	Passing_clouds.	2015/1/22_9:15
95571	Sunny.	2015/1/2_13:00
92881	Passing_clouds.	2015/1/8_15:00
117189	Fog.	2015/1/26_15:30
101299	Fog.	2015/1/26_4:00
95073	Light_rain._Fog.	2015/1/13_10:45
90221	Clear.	2015/1/30_19:30
116098	Passing_clouds.	2015/1/29_0:45
95508	Sunny.	2015/1/22_13:45
90219	Passing_clouds.	2015/1/20_21:30
94160	Fog.	2015/1/25_14:15
112746	Clear.	2015/1/8_18:30
112102	Fog.	2015/1/26_2:30
99902	Scattered_clouds.	2015/1/30_10:30
101306	Clear.	2015/1/9_6:30
96475	Passing_clouds.	2015/1/28_14:00
95068	Sunny.	2015/1/7_15:30
92856	Fair	2015/1/31_23:45
95071	Haze.	2015/1/21_1:30
99907	Scattered_clouds.	2015/1/9_17:00
112101	Passing_clouds.	2015/1/4_18:00
103765	Fog.	2015/1/17_21:45
111370	Clear.	2015/1/9_17:45
97349	Clear.	2015/1/3_20:15
111973	Clear.	2015/1/17_14:45
92697	Clear.	2015/1/13_20:30
102122	Haze.	2015/1/20_5:15
99905	Passing_clouds.	2015/1/2_10:45
112728	Passing_clouds.	2015/1/7_17:45
95506	Clear.	2015/1/30_15:30
90220	Haze.	2015/1/11_10:30
99953	Clear.	2015/1/2_17:30
90225	Haze.	2015/1/19_21:30
92691	Clear.	2015/1/16_14:30
116220	Clear.	2015/1/22_17:00
112140	Scattered_clouds.	2015/1/21_11:30
95936	More_clouds_than_sun.	2015/1/7_8:15
102123	Fog.	2015/1/27_1:00
99632	Fog.	2015/1/27_23:00
95075	Rain._Mostly_cloudy.	2015/1/12_15:45
99905	Clear.	2015/1/14_19:00
103764	Haze.	2015/1/3_15:15
95502	Clear.	2015/1/3_17:30
98662	Clear.	2015/1/16_15:30
93851	Fog.	2015/1/20_4:15
99902	Clear.	2015/1/9_9:15
101298	Haze.	2015/1/9_22:45
101307	Clear.	2015/1/8_19:00
95068	Sunny.	2015/1/14_7:15
96475	Fog.	2015/1/24_22:15
111973	Clear.	2015/1/9_13:00
99906	Passing_clouds.	2015/1/28_13:00
101300	Clear.	2015/1/3_10:00
99953	Clear.	2015/1/30_20:00
99629	Clear.	2015/1/3_2:30
103351	Clear.	2015/1/3_18:30
112139	Clear.	2015/1/29_10:30
95975	Haze.	2015/1/10_3:00
103765	Clear.	2015/1/20_10:15
94164	Partly_sunny.	2015/1/13_16:15
98670	Clear.	2015/1/23_10:00
95068	Fog.	2015/1/26_17:45
96475	Passing_clouds.	2015/1/13_18:45
98671	Partly_sunny.	2015/1/24_16:30
112671	Fog.	2015/1/4_20:00
92856	Overcast.	2015/1/30_8:15
99907	Fog.	2015/1/26_20:30
112671	Fog.	2015/1/5_17:15
99882	Passing_clouds.	2015/1/16_5:30
101304	Clear.	2015/1/23_6:00
112671	Fog.	2015/1/25_20:30
95570	Haze.	2015/1/11_17:45
116100	Fog.	2015/1/26_21:45
95968	Haze.	2015/1/20_7:15
95503	Fog.	2015/1/5_17:30
95915	Haze.	2015/1/20_17:45
94159	Partly_sunny.	2015/1/28_16:45
112728	Clear.	2015/1/10_9:30
99630	Fog.	2015/1/25_3:30
95508	Haze.	2015/1/20_7:15
95507	Clear.	2015/1/16_10:30
112727	Clear.	2015/1/4_13:00
101298	Fog.	2015/1/3_4:00
95503	Clear.	2015/1/23_20:15
103764	Clear.	2015/1/4_9:15
90217	Clear.	2015/1/23_8:30
98662	Scattered_clouds.	2015/1/9_13:45
96760	Haze.	2015/1/21_15:45
111370	Clear.	2015/1/10_15:00
101304	Fog.	2015/1/6_5:45
102134	Passing_clouds.	2015/1/24_18:15
95501	Clear.	2015/1/15_19:30
116157	Partly_sunny.	2015/1/31_9:30
102134	Haze.	2015/1/9_23:15
99904	Clear.	2015/1/30_15:45
97349	Clear.	2015/1/8_6:30
92691	More_clouds_than_sun.	2015/1/13_13:15
103765	Fog.	2015/1/29_23:30
99627	Sunny.	2015/1/29_12:30
92883	Passing_clouds.	2015/1/2_10:30
94163	Scattered_clouds.	2015/1/30_13:45
95507	Passing_clouds.	2015/1/8_15:15
96478	Haze.	2015/1/11_1:15
112746	Clear.	2015/1/3_12:30
102134	Clear.	2015/1/15_2:00
95073	Clear.	2015/1/1_4:15
95073	Sunny.	2015/1/1_9:30
94163	Fog.	2015/1/3_7:45
92692	Fog.	2015/1/6_9:15
95504	Clear.	2015/1/2_18:00
112727	Clear.	2015/1/14_23:00
95570	Passing_clouds.	2015/1/11_23:15
96760	Fog.	2015/1/5_17:30
101305	Clear.	2015/1/10_18:30
101297	Fog.	2015/1/6_4:45
92231	Fog.	2015/1/30_3:45
92695	Mostly_cloudy.	2015/1/7_11:30
99907	Haze.	2015/1/20_11:15
101302	Fog.	2015/1/26_12:00
102122	Fog.	2015/1/18_2:00
116221	Clear.	2015/1/20_0:45
92900	Haze.	2015/1/11_16:00
92695	Sunny.	2015/1/2_13:45
90225	Clear.	2015/1/4_7:45
93220	Passing_clouds.	2015/1/30_21:45
97349	Fog.	2015/1/26_21:45
103351	Passing_clouds.	2015/1/2_10:45
95933	Sunny.	2015/1/17_10:15
102129	Fog.	2015/1/7_7:00
99910	Haze.	2015/1/21_16:30
95969	Clear.	2015/1/15_16:30
90225	Sunny.	2015/1/8_8:30
102123	More_clouds_than_sun.	2015/1/7_8:15
111369	Partly_sunny.	2015/1/31_7:30
96761	Clear.	2015/1/3_12:45
95915	Passing_clouds.	2015/1/4_16:00
102122	Clear.	2015/1/29_9:00
96485	Clear.	2015/1/16_14:45
98672	Fog.	2015/1/18_6:45
112746	Clear.	2015/1/3_21:30
101298	Clear.	2015/1/17_17:45
[truncated: 453,656 more rows]
