# Supplementary material for: Traffic data imputation via knowledge graph-enhanced generative adversarial network
Source: PeerJ Comput Sci. 2024 Oct 14;10:e2408. doi: 10.7717/peerj-cs.2408 (PMC11623069; doi:10.7717/peerj-cs.2408)
Supplement: Supplemental Information 1 [file peerj-cs-10-2408-s001.zip › ABiL_GAN/sz_data/sz_kg_embedding.csv]

-0.009695	-0.005684000000000001	-0.052832000000000004	-0.003679	0.020607	0.005939	-0.021578999999999997	-0.019449	-0.009143	0.024479	0.035922	-0.054110000000000005	0.021641	0.013615	-0.461208	0.007873	0.061301	0.25197600000000003	0.043117	0.014838999999999998
0.007745999999999999	0.011556	-0.036974	0.006017	-0.005754	-0.000925	-0.092685	0.358441	0.057723000000000003	0.016556	0.046232999999999996	-0.055577999999999995	-0.057153999999999996	0.025755	-0.008643000000000001	-0.052986	0.026527999999999996	-0.011693	-0.005938000000000001	-0.024000999999999998
-0.020406	0.056588	-0.038183999999999996	-0.002167	0.005994	0.022105	-0.049955	0.379666	0.055667999999999995	0.011704	0.019275999999999998	-0.08272	-0.059199	0.0064540000000000005	-0.044544	-0.012738	0.005168	0.013401	0.26050500000000004	0.010124
-0.003134	0.020202	-0.270663	0.009470000000000001	0.016759	0.012362999999999999	-0.061054	0.000959	0.055529999999999996	0.013054	0.041842000000000004	-0.016891	-0.071653	0.082607	-0.022919	-0.073911	-0.07134299999999999	-0.016529	0.013517	0.006346
-0.001825	0.029649000000000002	-0.042935	0.053211	0.002893	0.024865	-0.140452	-0.0024010000000000004	0.069448	-0.037787	0.07648200000000001	-0.061607	-0.044075	0.015362	-0.044946	-0.038024	0.020096	-0.001591	-0.00471	0.012263
-0.004516	0.001375	-0.034574	-0.04925	-0.017044999999999998	0.008744	-0.034472	-0.072714	0.059628	0.054627999999999996	0.010472	-0.079315	0.009745	0.001286	-0.035108	-0.326152	0.089774	0.0048259999999999996	0.000383	-0.046594
0.0016809999999999998	0.005225	0.041960000000000004	-0.022125	0.010803	0.021182	-0.005704	0.002433	-0.005640999999999999	0.017347	0.004252000000000001	-0.699048	-0.026235	0.016441	-0.015109000000000001	0.011833	-0.005447	-0.000788	0.003993	-0.015533000000000002
0.051157999999999995	-0.004966	-0.036927	-0.037916000000000005	0.010502	-0.0007740000000000001	-0.045783	-0.02223	0.051078	0.070935	0.013303	-0.16704000000000002	4.7e-05	0.018594	-0.025137	-0.005033	0.052144	0.22638699999999998	-0.005014	-0.008237999999999999
0.183379	0.0012640000000000001	-0.028797000000000003	-0.060886	0.015312000000000001	-0.002311	-0.039269	-0.000381	0.048977	0.053555	0.004697	-0.016737000000000002	-0.016919	0.021044	-0.020602000000000002	0.018057	0.002477	0.313753	0.00627	-0.014336000000000002
0.0021550000000000002	0.071767	0.037565	-0.010943000000000001	-0.007737999999999999	0.011369	-0.029695	-0.037981	0.044462	0.34927600000000003	0.059062	-0.06856	-0.017289	-0.001823	-0.048174	-0.008383	-0.01027	0.18727	-0.024861	-0.005519
0.032141	0.031388	-0.023017	0.009035	-0.07172200000000001	0.002316	-0.05421	-0.041302	0.054969000000000004	0.025736000000000002	0.062662	-0.051372	0.005508	0.0022960000000000003	-0.235183	-0.027005	0.072111	-0.012275	-0.0059770000000000005	0.023714
-0.006731999999999999	-0.182015	0.053734000000000004	-0.056353	0.044467	-0.007599	-0.058929999999999996	-0.022078	-0.31709299999999996	0.025602999999999997	0.040178	-0.038495999999999996	0.006555	0.026017000000000002	-0.030606	0.028574000000000002	0.011459	-0.045732999999999996	-0.000958	-0.016315
-0.06956699999999999	-0.001422	-0.047103	-0.052277	-0.066048	-0.001743	-0.0313	-0.030155	0.029622000000000002	0.361858	0.050312	-0.075804	0.10958499999999999	0.014166999999999999	-0.028732	0.020572999999999998	0.07215	-0.001393	0.051018	-0.010607
0.015595	0.01927	-0.040861	0.25671900000000003	0.016238	0.010757	-0.055242999999999993	-0.004579	0.07410599999999999	0.015436000000000002	0.027794	-0.10316600000000001	-0.005443	0.027797000000000002	-0.064184	-0.012010999999999999	0.049914	0.29094200000000003	-0.037008	0.005307
0.0055320000000000005	0.013680000000000001	-0.03281	0.08261	-0.000324	0.010405	-0.072466	-0.014778	0.08089	0.002978	0.057059000000000006	-0.063635	-0.035694	0.004862	-0.065174	-0.236566	0.046945999999999995	0.119554	-0.046957	0.024472
-0.0008960000000000001	0.008438	-0.043837	0.07938200000000001	0.052117	0.007666	-0.029766	-0.048632999999999996	0.07774500000000001	-0.04359	0.050839999999999996	-0.40769	0.08112	0.0017399999999999998	-0.045232	-0.052172	-0.017072	0.004818	-0.020485	-0.012151
0.008043999999999999	0.010053	-0.046919	0.191398	0.004254	0.021696	-0.041512	-0.026882999999999997	0.061462	0.037919	0.035182	-0.131393	-0.010372	0.014102000000000002	-0.051153	-0.081041	0.06447699999999999	0.09085800000000001	0.001754	0.037265
0.007954000000000001	0.0017079999999999999	-0.082957	0.162719	-0.07130700000000001	0.001288	-0.043052999999999994	-0.003281	0.009511	0.102122	0.061846000000000005	-0.09106900000000001	-0.003882	0.025847000000000002	-0.024227000000000002	-0.059639	0.09509400000000001	0.00535	-0.030266	0.006626999999999999
5.7999999999999994e-05	-0.010971	-0.031681	0.23716199999999998	-0.003325	0.000589	-0.030119999999999997	-0.020231	-0.10856800000000001	0.114525	0.054311	-0.12161300000000001	-0.0236	0.0066159999999999995	-0.047143	-0.010712000000000001	0.07104099999999999	0.030404	0.012922	0.022303
0.006817	-0.003699	-0.042324	-0.166436	-0.009645	0.001536	-0.031662	-0.10848499999999998	0.05345	0.08102100000000001	0.034837	-0.094968	0.06569	0.009281000000000001	-0.038872000000000004	0.017782	0.086897	0.016068	0.0017	-0.028756
0.0030280000000000003	-0.005463	-0.030691000000000003	-0.34373400000000004	0.025682999999999997	0.236048	0.040236	-0.018447	0.069893	0.169656	0.036307	-0.034694	-0.024761000000000002	-0.002007	-0.0038020000000000003	0.014737	0.059584000000000005	-0.008555	0.014762	-0.028529000000000002
-0.010337	-0.03386	-0.037125	-0.325022	-0.000647	0.000628	0.011929	-0.046201	0.024923	0.11187799999999999	0.058148000000000005	-0.087184	0.036596	-0.002326	-0.044874000000000004	0.028258999999999996	0.071153	-0.019936000000000002	0.01548	-0.004797999999999999
-0.001477	-0.020885	-0.087589	-0.011770000000000001	-0.036687	0.016611	-0.01566	-0.017203	0.035643	0.008629000000000001	-0.014022	-0.040849	0.023357	-0.0020559999999999997	-0.344829	-0.043345999999999996	0.0314	-0.004675	0.013481	-0.348905
0.32269699999999996	0.022258	-0.044668	-0.013874000000000001	-0.006952	0.008172	-0.032188999999999995	0.459392	0.045574	0.015290999999999999	0.02156	-0.040615	0.002865	0.026548000000000002	-0.00873	0.018703	0.032393	0.013121	0.003993	0.0017120000000000002
-0.013909999999999999	-0.021301	0.077011	-0.016334	-0.070914	-0.093362	-0.054961	-0.016544	0.036389	0.06673899999999999	0.060132000000000005	-0.023122	-0.030336000000000002	0.007483	-0.037261	0.039915	0.078413	-0.017546	-0.018387	-0.089793
0.014565	-0.36477	-0.035259	0.011854	0.00015	0.013985	-0.05172	-0.007790999999999999	0.054425	0.008853	0.052663999999999996	0.175596	-0.071102	0.002594	0.020909	0.017876	0.026088	-0.033026	-0.106823	-0.030560000000000004
0.001805	-0.007932	-0.021135	0.016536000000000002	-0.008487	-0.235416	-0.047227	0.001696	0.046445	0.024433	0.058414999999999995	-0.001736	-0.10004099999999999	0.015988	0.015116	0.017388	0.043394999999999996	-0.027244	-0.002629	-0.085886
0.015003	-0.197427	-0.042206	-0.028480000000000002	-0.008029999999999999	0.014259	-0.038249	-0.267729	0.010641	0.017909	0.054814999999999996	-0.042324	-0.043557	0.0184	0.051556	0.029981	0.036150999999999996	-0.207494	-0.015165000000000001	-0.019719999999999998
-0.033257999999999996	0.005686999999999999	-0.053529999999999994	-0.018902000000000002	-0.022408	0.019375	-0.0027660000000000002	-0.010870999999999999	0.046042	0.038310000000000004	0.024362	-0.042678	-0.409037	-0.010622	0.077376	0.014699	0.035405	-0.21473000000000003	-0.007615	-0.099378
0.001093	0.014131999999999999	-0.028617	0.075509	0.001718	-0.192467	-0.055153999999999995	-0.001838	0.044806	0.00717	0.066316	-0.034671	-0.087369	0.020234000000000002	0.025578	-0.034266000000000005	-0.013244999999999998	-0.01408	-0.011253	-0.0017620000000000001
0.010614	0.007940000000000001	-0.031342	-0.003936	0.014987	0.019965	-0.08906	0.004761	0.06777999999999999	0.032992	0.046119	-0.08169900000000001	-0.086417	0.030705	0.37849099999999997	0.000814	0.051147000000000005	-0.15725899999999998	-0.012186	-0.004446
0.006631999999999999	0.014969999999999999	-0.043407999999999995	0.072796	-0.001132	0.001384	-0.05965	-0.000176	0.051830999999999995	0.006108	0.046087	-0.042352999999999995	-0.06339	0.259746	0.158872	-0.016939	0.023836000000000003	-0.016123	0.000678	-0.012598
0.012029	-0.001928	-0.033247000000000006	-0.0002	-0.014586000000000002	-0.011817	-0.053824000000000004	-0.019902	0.056996000000000005	0.027124000000000002	0.057375	-0.05486799999999999	-0.058588999999999995	0.009123000000000001	-0.014934000000000001	0.008109	0.05468200000000001	-0.0118	-0.008621	-0.258922
-0.012305	-0.000161	-0.041602999999999994	-0.020916999999999998	0.005967	0.023833	-0.041197000000000004	0.016023	0.036268	0.022534000000000002	0.037201	0.023939	-0.051048	0.089377	-0.019778	0.0054329999999999995	0.049562	-0.020248	0.015380000000000001	0.367812
-0.012699	0.00062	-0.03613	0.095458	-0.014434	0.322421	-0.0345	0.069334	0.043263	0.017102000000000003	0.079725	-0.024031999999999998	-0.103439	0.079286	-0.016381	0.017472	0.047086	-0.030251	0.023275	0.036317
0.037982	-0.005215	-0.066511	0.0032979999999999997	-0.028645999999999998	-0.001877	-0.014573	0.008255	0.079985	0.046321	-0.095299	-0.12405799999999999	-0.30888499999999997	-0.012868000000000001	-0.008859	0.033757	0.07431499999999999	0.014672999999999999	-0.010453	0.000672
0.014551	0.010956	-0.114007	0.051641	-0.018647999999999998	-0.232334	-0.044812	-0.000962	0.050226	0.029276	0.014962999999999999	-0.11845499999999999	-0.053623000000000004	0.021962	0.026001999999999997	-0.008656	0.056230999999999996	0.013772	-0.001948	-0.009859999999999999
0.22065	0.008737	-0.043972000000000004	0.118727	-0.043751	0.007468000000000001	-0.069272	-0.012126000000000001	0.062602	0.026775	0.041724000000000004	-0.038915	0.22274899999999997	0.018686	0.081197	0.009411	0.111667	-0.005595	0.007614	-0.00815
0.117756	0.00023799999999999998	-0.117657	0.023827	-0.014234	0.004489	-0.045104000000000005	-0.017151	0.066511	0.034964999999999996	0.022731	-0.072138	-0.045243	0.015125	0.02854	0.004497	0.057674	-0.008784	-0.00162	-0.014950999999999999
0.010598999999999999	0.010997	-0.08419700000000001	0.0066549999999999995	-0.0194	0.009693	-0.055325	0.001553	0.046491000000000005	0.034064	0.030139	-0.075353	-0.036535000000000005	0.023396	0.036150999999999996	0.0046630000000000005	0.052305	-0.004236	0.27507800000000004	0.005664
0.258173	0.029193	-0.069506	0.198598	-0.010461	0.020358	-0.015338	-0.023433000000000002	0.049755	0.028147000000000002	-0.000842	-0.045362	-0.029704	-0.030882	0.009948	-0.000562	0.0527	-0.007677	-0.017537999999999998	-0.013947
0.014931	-0.000239	-0.055260000000000004	0.130273	-0.01255	0.007528	-0.052724	0.036496	0.091167	-0.077686	0.042332999999999996	-0.071875	-0.041087	0.011599	-0.060586	-0.002634	0.058112	-0.001697	-0.39000799999999997	-0.020652
-0.037571	0.001591	-0.018886	0.05175	-0.008838	0.023511	-0.105091	0.00010400000000000001	0.07167799999999999	-0.0669	0.06905800000000001	-0.067024	-0.035893	0.022459	-0.075794	0.0030399999999999997	0.028857	-0.007478	0.008235	-0.006143
0.034338	0.031314999999999996	-0.043801	0.209562	-0.001483	-0.001015	-0.060066999999999995	-0.034137	0.093766	-0.085117	0.036291000000000004	-0.081466	-0.014691	0.027177999999999997	-0.089812	-0.053259	0.011753	-0.016297	-0.014093000000000001	0.011186
-0.415392	0.027999	-0.026262	-0.007470999999999999	0.035477999999999996	-1.8e-05	-0.054515	-0.011333	0.07013899999999999	0.015015	0.05329299999999999	-0.068953	-0.041718	0.017943	-0.041123	0.004913	-0.029623000000000003	-0.017208	0.000739	-0.0013210000000000001
-0.26163400000000003	0.026044	-0.037986	-0.146421	-0.020465	0.019992	-0.061217999999999995	0.002826	0.070721	-0.020284	0.08617999999999999	-0.016933	-0.080897	0.005478	-0.048106	-0.13280699999999998	0.052566999999999996	-0.013303	0.00010700000000000001	-0.007084
-0.040267000000000004	0.009039	-0.037542	-0.027377	-0.024547	0.028469	-0.053502999999999995	-0.012806999999999999	0.092019	0.004961999999999999	0.057584	0.039972	-0.053171	0.009818	-0.10666600000000001	0.026424	0.067188	-0.011340000000000001	0.022462	-0.008716
-0.004801	0.25660900000000003	-0.037363	-0.028489999999999998	0.34286	-0.000699	-0.015871	-0.019988	0.070465	0.003997	0.15617899999999998	-0.036932	-0.026659	-0.000164	-0.044405	0.0037600000000000003	0.053464	0.10768499999999999	0.013854	-0.013066999999999999
0.017766999999999998	-0.0008	-0.034669	-0.047101	0.018922	-0.000582	-0.041095	-0.004379999999999999	0.061041	0.028297000000000003	-0.038994	-0.066953	-0.017397	0.049745	-0.015324	-0.015211	0.028904000000000003	-0.008336	-0.40081100000000003	0.007736
0.311592	0.02044	-0.022581999999999998	-0.047585	0.026702999999999998	-0.000212	-0.040838	-0.07638400000000001	0.08945299999999999	-0.017306000000000002	-0.028648000000000003	-0.055125	-0.009609	0.026527	0.083596	0.013103	0.019829	-0.000439	0.006889	0.132659
0.124472	0.021384	-0.042855000000000004	-0.015669	0.058887	0.008004	-0.044349	-0.012578	0.058852999999999996	0.027304000000000002	-0.048556	-0.069195	-0.019112999999999998	0.066125	-0.035946	-0.00168	-0.017368	0.004866	-0.015199	-0.18429500000000001
0.369832	0.024904	-0.04264	-0.021507	0.011455	0.01319	-0.052754999999999996	-0.1473	-0.005685	0.013977000000000002	0.033963	-0.0068920000000000006	0.025807	0.000466	-0.032849	0.028842000000000003	-0.031871	0.019068	0.002983	0.127602
0.061733	0.095487	-0.037649	-0.040445999999999996	0.010148	0.001438	-0.057589999999999995	-0.015243000000000001	0.06554700000000001	0.011663	-0.026688	-0.060891999999999995	-0.004241	0.022082	-0.030238	-0.189442	-0.019280000000000002	-0.009512	-0.005795000000000001	0.013484999999999999
0.004278	0.019137	-0.041181999999999996	-0.044702	0.022278	0.0014349999999999999	-0.413523	-0.012202	0.040158	0.026302999999999997	-0.027117000000000002	-0.045735000000000005	0.07522000000000001	0.022789	0.00046699999999999997	-0.017979	0.027685	0.035021	0.016463	0.014328
0.0064670000000000005	0.016311000000000003	-0.038096	-0.036995	0.018708000000000002	0.00256	-0.05796900000000001	-0.009001	0.066117	0.028950999999999998	-0.037271	-0.11924000000000001	0.007162999999999999	0.028606	-0.036257	-0.017325999999999998	-0.093801	-0.005543	0.005372999999999999	0.014865
-0.010415	0.043158999999999996	-0.023901	-0.017188	-0.009745	0.017568	-0.077145	-0.006569	0.054901	-0.034532	-0.066887	-0.285695	-0.014002	0.015766	-0.041179	0.01091	-0.049460000000000004	-0.014731000000000001	0.22235500000000002	0.006268
0.028162	0.004779	-0.027487	-0.035719	0.0514	-0.021986000000000002	-0.05666	-0.25552800000000003	0.08596000000000001	0.018187000000000002	-0.29765199999999997	-0.03998	-0.035183	0.024571	-0.049010000000000005	0.016513	0.000878	-0.021	0.021032	0.031365
0.008246999999999999	0.028941	-0.037343	-0.14039000000000001	0.013874000000000001	0.002459	-0.051904	-0.014672	0.065839	0.01461	-0.081575	-0.215509	-0.017152	0.031757	-0.036808	-0.000767	-0.016323	-0.000684	0.004493	0.0127
0.41947799999999996	0.006067	-0.02953	-0.349412	0.0025510000000000003	0.016028	-0.053871	-0.021961	0.062366	-0.036932	0.028772000000000002	-0.04691	-0.011868	0.016408000000000002	-0.024012000000000002	0.013494999999999998	0.016023	0.044855	0.004413	-0.031282
0.042751	0.034486	-0.025129	-0.032425999999999996	-0.0041270000000000005	0.0005	-0.02565	-0.031475	0.523647	-0.009792	-0.096194	-0.033617	0.012638	-0.001046	-0.016079	0.031723	-0.137199	0.007448000000000001	-0.014006000000000001	-0.024984
-0.011042	-0.012731999999999999	-0.039227	-0.071759	0.010135	-0.008573	0.023108	-0.022405	0.032189999999999996	0.072934	0.034081	-0.047782	0.304269	0.17069700000000002	-0.016168000000000002	-0.12075699999999999	0.067651	-0.003385	0.017631	-0.009724
0.079387	0.012642	-0.025322	-0.051411	0.023003	0.003198	-0.045646	-0.017518000000000002	0.074916	0.062556	-0.11826400000000001	0.087153	-0.012162000000000001	0.038546	-0.05600599999999999	-0.00476	0.028294999999999997	0.015788	-0.0072829999999999995	-0.021306
0.001586	0.018133	-0.041191000000000005	-0.056572000000000004	0.135549	0.002865	-0.049832	-0.0024289999999999997	0.059512999999999996	0.023107	-0.072027	-0.066385	-0.006389	0.042801	-0.039221	-0.033308	0.021556	0.02083	0.009342	0.017661000000000003
-0.000712	-0.004118999999999999	0.012459999999999999	-0.11743599999999998	0.067623	0.000637	-0.083865	0.006458	0.074644	0.018611000000000003	-0.010768000000000002	-0.035767	0.008052	0.020025	-0.025592	0.020835	0.029829	0.228246	0.047261000000000004	0.254337
0.005497	0.044936000000000004	0.003814	-0.054393	-0.310577	0.0008640000000000001	-0.063519	0.008698000000000001	0.070311	0.026521	0.009958	-0.078556	0.056313	0.089692	-0.057944	-0.013987999999999999	0.038389	-0.016355	0.024928	0.021103
0.013225	0.010109	-0.034953	0.034015	-0.032535	0.011811	-0.05385499999999999	-0.02338	0.081743	0.00834	0.046516	-0.118953	0.16272899999999998	0.006343	-0.108383	-0.019255	0.13680799999999999	0.035480000000000005	-0.008381999999999999	0.011364
-0.012412999999999999	0.019183000000000002	-0.046531	0.003971	-0.009656999999999999	0.009275	-0.05075	-0.012213	0.478267	-0.00793	0.047129000000000004	-0.052772	0.02051	-0.018613	-0.028738999999999997	0.024496	0.05632	0.192487	-0.017514	0.028814
-0.009284	0.021672999999999998	-0.071087	-0.008512	-0.036945	0.016033000000000002	-0.022404	-0.014197999999999999	0.037856	0.014699	-0.039755	-0.15479400000000001	-0.36993200000000004	0.022936	0.00038500000000000003	0.017953	0.040389999999999995	0.02905	0.0035229999999999997	0.23206100000000002
0.008511	0.0969	0.024391999999999997	-0.031018	0.002239	0.013321000000000001	-0.043522000000000005	-0.015906	0.050163	0.005408	0.12236300000000001	0.17727	-0.00263	0.026144	-0.033132999999999996	0.02532	0.027038	-0.253305	0.004456	-0.061215
-0.023457	-0.36836199999999997	-0.037549	0.189433	-0.003443	0.043924	-0.039039	0.128752	0.063993	-0.072384	0.047496	-0.029518	-0.017237	0.021929	-0.038529	0.018331999999999998	0.022764	-0.001823	0.021294999999999998	-0.013258
-0.023919	0.06930499999999999	-0.032086	0.001737	-0.0155	0.006587000000000001	-0.052783000000000004	0.025077000000000002	0.06375399999999999	-0.0012900000000000001	0.10219199999999999	0.040652	-0.118924	0.018228	-0.021994	0.027579000000000003	0.11976700000000001	-0.028600999999999998	0.021308	-0.03995
-0.012449	0.07734400000000001	-0.044493	0.130056	-0.001838	0.021881	-0.046564999999999995	0.06379800000000001	0.052861	0.033332	0.09704299999999999	-0.031498000000000005	-0.08018099999999999	0.027469999999999998	-0.03077	0.014338	0.064199	-0.004817	0.048337	0.007063
-0.010192	0.018678999999999998	-0.053417	0.058087	-0.019239	0.022177000000000002	-0.05326	-0.003557	0.15679200000000001	-0.07246699999999999	0.065462	-0.015841	-0.097968	-0.002839	0.0005679999999999999	0.33303499999999997	0.062512	-0.010676	-0.002531	0.00017900000000000001
-0.01901	0.021665	-0.021508000000000003	0.00162	0.005761	0.012947	-0.053328999999999994	0.000984	0.068819	-0.20537600000000003	0.112876	-0.035439	-0.045216	0.018503	-0.038564	0.030654	0.099328	-0.08470599999999999	0.002937	-0.013363
0.0033280000000000002	0.002676	0.01621	-0.056616999999999994	0.014431999999999999	-0.006131	-0.044431	-0.016513999999999997	0.08669400000000001	0.019711000000000003	-0.248335	0.07549600000000001	-0.041003	0.031456	-0.053165	0.009332	0.046543	-0.15645799999999999	0.059066999999999995	-0.021534
0.017866	0.176513	-0.023021	-0.451271	0.012067	-0.008014	-0.024891	0.007174	0.049915	0.013555000000000001	0.026023	-0.03688	-0.09592300000000001	0.055498	0.014662999999999999	-0.00043799999999999997	0.027977	-0.050738	0.0074930000000000005	0.0010869999999999999
-0.001534	-0.0021739999999999997	-0.034361	-0.053996	0.321153	0.000396	-0.004052	-0.011136	0.06866699999999999	0.027069	-0.079848	0.038037	-0.014299000000000001	0.015587	-0.014661000000000002	0.05894099999999999	0.059341	-0.015463999999999999	0.020475	-0.098013
0.0043	0.274285	0.063222	-0.047282	0.018295	0.0006799999999999999	-0.050874	-0.012081999999999999	0.062989	0.017543	0.08173	0.09386599999999999	-0.045339	0.019571	-0.032875	0.042899	-0.004222999999999999	-0.051454999999999994	0.014188	-0.050664
-0.030931999999999998	-0.16878900000000002	-0.108201	0.009845999999999999	-0.060177	0.038068	-0.050651	0.005365	0.044851	0.019579	0.047971	-0.010201	-0.03783	-0.0030329999999999997	-0.015544	0.011479000000000001	0.33569499999999997	0.01778	0.005107	0.008939
-0.016606	-0.007781999999999999	-0.075068	-0.023612	-0.066518	-0.03271	-0.022162	-0.006554000000000001	0.069316	0.027393	0.044537	-0.33668400000000004	-0.039488999999999996	-0.06521	0.037308999999999995	0.009354000000000001	0.21913600000000003	-0.004584	0.006939	-0.010365000000000001
-0.006883	0.017262	-0.089849	0.30295700000000003	-0.090498	0.011178	-0.025664999999999997	-0.007486	0.058082	0.039212000000000004	0.044194	-0.084551	-0.040282	0.013361000000000001	-0.040796	0.112855	0.11816900000000001	-0.018787	0.025032	-0.12213199999999999
-0.001755	-0.003325	-0.085393	0.188849	-0.017953	0.009316	-0.046883999999999995	0.022616	0.06085700000000001	0.034791	0.048728	-0.058689	-0.05180800000000001	0.007657	-0.015624	0.026989	0.124377	-0.012333	0.016694	-0.022844
-0.019489	0.012376	-0.27972199999999997	-0.025019	-0.007319	0.016457	-0.047018	0.02181	0.062436	0.038013	0.060423000000000004	-0.05449299999999999	-0.049098	0.029189	-0.020435	0.011052	0.07386000000000001	-0.017429	0.062024	-0.008558
0.001015	-0.191934	-0.27134899999999995	0.033122000000000006	-0.0069	0.017297999999999997	-0.053024	0.006541	0.047818	0.023891	0.044219	-0.05669400000000001	-0.09576	0.020632	-0.007495999999999999	0.004242	0.048537000000000004	-0.010506	0.005431	5.3e-05
-0.021375	-0.34651	-0.046693	0.026338	-0.018978000000000002	0.021754	-0.053578	-0.019056	0.071017	0.0131	0.086406	-0.077678	-0.045427999999999996	-0.068493	-0.041861	0.010151	0.076462	0.009186	-0.0032380000000000004	0.0009019999999999999
6.3e-05	-0.016066999999999998	-0.057090999999999996	0.028376	-0.011049	0.016072	-0.048938999999999996	-0.050082999999999996	0.032287	0.03971	0.23360999999999998	-0.065473	-0.034966000000000004	-0.0031940000000000002	-0.023906999999999998	0.105244	0.104531	0.25117399999999995	-0.010306999999999998	-0.02974
-0.011759	0.015519999999999999	-0.044811000000000004	-0.004788000000000001	-0.380443	0.022103	-0.050851	-0.258274	0.051685	0.050441	0.067097	-0.064623	-0.145094	0.01251	-0.033813	0.010717	0.088131	-0.012863999999999999	0.01258	0.001215
0.000123	-0.005261999999999999	-0.040856	0.038419	-0.04389	0.001505	-0.052414999999999996	-0.028829	0.04874	0.003071	0.046562	-0.055804	-0.055146	-0.00626	-0.034475	-0.007591	0.35130300000000003	0.014419	-0.013818	-0.031058999999999996
-0.020863	-0.00103	-0.164012	0.031869	-0.049982	0.007670999999999999	-0.053479	-0.021724	0.068577	0.013508000000000001	0.092601	-0.055625	-0.055354999999999994	-0.002424	-0.027009	0.013788	0.24603699999999998	0.000532	0.011528	-0.078865
-0.013675999999999999	0.012418	-0.059886	0.018653	-0.087232	0.030345999999999998	-0.029800999999999998	0.028168000000000002	0.063937	0.069789	0.059704999999999994	-0.040303	-0.057309000000000006	-0.036334	0.067381	-0.004399	0.391786	0.019112999999999998	-0.018928	-0.001291
-0.07307999999999999	-0.004839	-0.049087	0.049901	-0.031397	0.007167	-0.045247	-0.018318	0.06751599999999999	0.051288	0.048126	-0.07082100000000001	-0.036924	0.008024	-0.027332	0.026585	0.258741	0.002928	0.013596	-0.017074000000000002
-0.08858300000000001	0.001364	-0.027882	-0.055185000000000005	-0.016297	0.012239	-0.052849	-0.009134999999999999	0.083208	0.005604	0.059023	0.002321	-0.029211	0.013441	-0.09061	0.043169	0.072112	-0.010768000000000002	0.026537	-0.03805
-0.009766	-0.158687	-0.025955000000000002	-0.065598	0.006359	0.00436	-0.048401	-0.038801999999999996	0.06853	-0.049010000000000005	0.034359	-0.054245	-0.025382	0.0116	-0.095208	0.064247	0.070358	-0.0129	0.001425	-0.102905
-0.199999	0.006353	-0.029517	-0.10472100000000001	0.006175	0.003047	-0.052797000000000004	-0.022486000000000003	0.088757	0.02384	0.029233	-0.090725	-0.028038	0.021238999999999997	-0.05292	0.18784700000000001	0.062702	-0.020894	0.065838	-0.058275
0.016651	-0.006714	-0.023508	-0.054920000000000004	0.040913	0.002073	-0.030824	-0.010301000000000001	0.065743	0.027587	0.046626999999999995	-0.069983	0.04564	0.018704	-0.053757000000000006	0.09464	0.13047899999999998	0.14646900000000002	0.010891	-0.28178600000000004
0.00993	-0.006976	-0.015106999999999999	-0.105324	0.018897	0.007369	0.009231999999999999	-0.031401	0.070511	0.062556	0.051171	-0.091195	0.107031	-0.022385	-0.069078	0.064282	0.09941599999999999	-0.012001000000000001	0.020773	-0.026106999999999998
-0.018581999999999998	0.016089	-0.020638999999999998	-0.127447	0.009594	0.013345	-0.030307999999999998	-0.026208	0.115479	0.022022	0.04773	-0.06869	0.129709	0.021599	-0.101406	0.068859	0.103529	0.007359999999999999	0.021190999999999998	-0.008804000000000001
0.000582	-0.047889999999999995	-0.024151	-0.094709	0.046656	0.002064	-0.008625	-0.026456999999999998	0.067694	0.091291	0.005779	-0.07103	0.148763	0.023892	-0.041325	0.021795	0.072061	0.006834999999999999	0.013156999999999999	-0.028229
-0.011627	-0.015865	-0.058548	-0.047036	-0.015024000000000001	0.016138999999999997	0.048357	-0.021544999999999998	0.445529	0.045482	0.012452	-0.052904999999999994	0.019663999999999997	-0.052489	-0.020925	0.013393	0.093312	-0.0025329999999999997	0.001591	0.000801
0.015503999999999999	0.000743	-0.009576000000000001	-0.055746000000000004	0.10613099999999999	0.0043560000000000005	0.10881800000000001	-0.006437999999999999	0.058745000000000006	0.064158	0.032944	-0.037799	0.100009	0.016305	-0.018938	0.034281	0.225397	0.001116	-0.010722	-0.026056
0.011507	-0.083926	-0.049411000000000004	-0.035113	0.032257	0.0076370000000000006	0.353389	-0.027082	0.025412	0.080105	0.048907	-0.084023	0.051494000000000005	0.024421	-0.060783000000000004	0.033760000000000005	0.055499	-0.025124	-0.0044859999999999995	0.009545999999999999
-0.012404	0.013812	0.233321	-0.043419	0.008607	0.007534000000000001	0.030862999999999998	-0.0044210000000000005	0.062998	0.35481999999999997	-0.052283	-0.034407	0.101667	0.009608	-0.026075	0.015999	0.044887	0.004118	0.014828000000000001	-0.011656
-0.002925	-0.014506	-0.02645	0.037462999999999996	-0.020166	-0.074249	-0.21144000000000002	-0.026225	-0.010265	0.025167	0.037825	-0.043192	-0.034609	-0.029997000000000003	-0.028638999999999998	-0.060779999999999994	0.047719	0.003512	-0.055452999999999995	-0.075153
-0.021012	0.020281999999999998	-0.028319	-0.0085	0.125186	0.007382	-0.045127999999999995	0.017753	0.048029	0.016512	0.081116	-0.024477000000000002	-0.147846	0.022765999999999998	-0.014085	0.014478999999999999	-0.061845000000000004	-0.020036	0.005801	0.031523
-0.020513	0.034145	-0.015493999999999999	-0.021269	0.018813999999999997	0.03027	-0.025504	-0.0096	-0.277252	-0.033559	0.124226	-0.034324	-0.030849	0.300587	-0.043658999999999996	0.007566	0.046409	-0.005197	0.005404	-0.018337
-0.000825	0.035582	-0.047136000000000004	-0.046339	0.006273	0.023283	-0.022112	0.021456	0.032507	0.027089	0.5576949999999999	-0.029241000000000003	0.036226	0.010426000000000001	0.08215900000000001	0.021091	-0.031819	0.006201	-0.008036	0.0317
-0.0038979999999999996	0.009033	-0.025522	-0.020008	0.042243	0.25952800000000004	-0.046023	0.049372000000000006	0.047104	0.029393	0.063097	0.032882999999999996	-0.095542	0.129761	-0.022997	0.000528	-0.062264	-0.017633000000000003	0.015572999999999998	0.012662999999999999
0.019674	0.026563999999999997	-0.020454	0.251998	0.12400699999999999	0.011397	-0.07165099999999999	0.02586	0.052555	0.008869	0.028310000000000002	-0.008751	-0.059292	0.049212	-0.038646	0.020942	-0.15709800000000002	-0.002606	-0.011318	-0.100963
0.013211	0.033558	-0.022357	0.025893	0.021791	0.011367	-0.052608	0.015257	0.057830999999999994	0.010139	0.060878999999999996	-0.055728	-0.056612	0.027241	-0.033856	0.172192	-0.203438	-0.009401999999999999	-0.001206	0.010052
0.01045	0.056388	0.064982	0.008911	0.024646	0.015121	-0.05429	0.048869	0.033902999999999996	0.014288999999999998	0.05766	-0.025561	-0.121108	0.026973	-0.028057	0.0004940000000000001	-0.092963	-0.015241	-0.005281	0.02556
0.030364	0.37993899999999997	0.026014999999999996	-0.029778	-0.022595	0.010101	-0.062194000000000006	0.010041	0.06554299999999999	0.015091	0.041901	0.042592000000000005	-0.052842999999999994	0.085631	-0.033939	-0.0009050000000000001	-0.051822	-0.079	0.015661	-0.01822
-0.002736	0.038553	-0.031791	-0.032812	0.043722000000000004	0.020705	-0.06843400000000001	0.024297	0.060267999999999995	0.012598	0.040281	0.09525	-0.050845999999999995	0.093051	-0.034323	0.019977	-0.045288	-0.019359	0.009434999999999999	0.047572
0.017342	0.019699	-0.019651	-0.056372000000000005	0.060979	0.000656	-0.067208	0.012766	0.077639	-0.26806599999999997	0.047712	-0.071964	-0.034258	0.034122	-0.070002	0.00912	-0.156867	-0.024572	0.005268	0.008116
-0.012020999999999999	0.054484000000000005	-0.034091	-0.011084	0.36803	-0.002231	-0.060301	-0.0035450000000000004	0.101605	-0.0058590000000000005	0.038881	-0.045435	-0.023649	0.02634	-0.021884	0.028727999999999997	-0.29525100000000004	0.034321	-0.011612	-0.014065000000000001
-0.008143000000000001	-0.012034999999999999	-0.054113999999999995	-0.043016000000000006	-0.03587	-0.001029	-0.031671	0.414945	0.07849500000000001	0.021969	0.014002	-0.080457	-0.041895	-0.027371	-0.021083	0.002227	0.23984	-0.0034990000000000004	0.019325	-0.007876000000000001
0.036909	0.029327999999999996	-0.030137999999999998	0.188498	-0.030706	0.007609	-0.047798	0.011132	0.031514	-0.003415	0.044487	0.001807	-0.071393	0.194802	0.019559	-0.020454	-0.037877	-0.019766	-0.030829000000000002	-0.041281
-0.010898	0.041516000000000004	-0.036239	-0.000335	0.052397000000000006	0.042375	-0.054081	-0.026811	0.059163	0.015171	0.08267999999999999	0.066069	-0.041732	0.239943	-0.020246	0.0021620000000000003	-0.060989999999999996	-0.020986	0.016865	0.044808999999999995
-0.017935	-0.0047469999999999995	-0.017699	-0.044169	0.08278300000000001	0.015463999999999999	-0.046419999999999996	0.460374	0.063954	0.0057929999999999995	0.054082000000000005	0.06807300000000001	-0.03762	0.030848	-0.087657	0.029307	0.0033539999999999998	-0.01405	0.005068	-0.11373599999999999
0.003297	0.031833	-0.031631	0.272379	0.027287	0.0041340000000000005	-0.059285000000000004	0.031076	0.050706	0.016439	0.045604	-0.021523	-0.063438	0.027302999999999997	-0.018336	0.012401	-0.036537	-0.015837	0.005816	0.025893
0.009711	0.035133	-0.024024	-0.044739	0.026839	-0.000522	0.42200200000000004	-0.00011899999999999999	0.062707	0.01719	0.172524	0.122529	-0.036824	0.015899	-0.035943	0.022749000000000002	0.042688	-0.031872000000000004	-0.002895	-0.011644
0.002077	0.0055450000000000004	-0.021965000000000002	-0.069382	-0.002164	9.2e-05	0.070097	-0.024158000000000002	0.086211	0.015549	0.040282	-0.046419999999999996	0.048783999999999994	0.011271999999999999	-0.030911	0.029570999999999997	0.070799	-0.348308	0.012623	-0.037708
-0.012572	-0.055162	-0.038021	-0.033703	-0.001218	0.017703999999999998	-0.046401	-0.033401	0.021746	0.108247	0.038863	-0.040205	-0.036952	0.016952000000000002	-0.037739999999999996	0.008723	-0.309843	-0.27286	0.017075	-0.053555
0.0048	0.010504000000000001	-0.0133	-0.05848	0.013419	0.028247	-0.073488	-0.020814	0.059897000000000006	0.011976	0.046833	-0.026973	-0.055775	0.022605	-0.152475	0.013866	-0.132097	-0.016247	-0.006609	-0.077047
-0.004211	0.020021	-0.006347	-0.015901	-0.019726	0.003857	-0.023766	-0.071496	0.03718	0.0020239999999999998	-0.033629	-0.012567	-0.010214	0.34026	0.0086	0.006273	-0.037308999999999995	-0.183385	0.0076560000000000005	-0.058637
-0.014205	0.031458	-0.024812999999999998	-0.081957	0.005999	0.036173000000000004	-0.013642	-0.013175	0.121268	0.003583	0.17104	0.504441	-0.013927000000000002	0.009035	-0.027975	0.020658000000000003	0.033367	-0.013704	-0.009	0.00022
-0.020127000000000003	0.007624	-0.055428	-0.084614	-0.007541	0.013309	-0.020064	-0.014246	0.068232	0.032168	0.013271999999999999	-0.123396	0.023321	0.017131999999999998	-0.031318	0.193221	0.134759	0.0070799999999999995	0.090189	-0.042541
-0.008731000000000001	0.008775	-0.033875999999999996	-0.020053	-0.223649	0.020401	-0.026098000000000003	-0.027637000000000002	0.060679	0.472369	0.030669	0.002089	0.10763900000000001	0.009954000000000001	-0.026351999999999997	0.028869	0.058901	-0.011113	0.017836	-0.032836000000000004
0.017402	0.026126999999999997	-0.042876	0.146928	-0.022438999999999997	0.017195	-0.045611	-0.0071400000000000005	0.078775	-0.000118	0.047189	-0.066959	-0.028918	-0.008962999999999999	-0.07027	-0.327733	0.005062	-0.030057	-0.11041	-0.036539999999999996
0.016285	-0.045397	0.12703	-0.02409	-0.013356	-0.031235000000000002	-0.062436	-0.028991000000000003	0.039221	0.038222000000000006	0.034305	-0.042252	0.019281	-0.028123000000000002	-0.052736	0.010896	0.012078	-0.031341	0.007609	-0.097301
0.025284	0.00958	-0.095913	0.0046170000000000004	-0.179552	0.017668	-0.052835	0.029001	0.049676	0.09893099999999999	0.033476	-0.102442	-0.053523	0.036142	-0.021065	-0.01848	0.05903099999999999	0.0008759999999999999	0.012341	0.024082
-0.006575	0.00555	-0.393796	-0.019017	-0.01573	-0.015226	-0.056585	-0.021151	-0.009218	0.059639	0.045991000000000004	-0.08068099999999999	-0.007647	0.044446	-0.036191	-0.053583000000000006	0.062412	-0.007684000000000001	0.014263999999999999	-0.023277000000000003
-0.011434	-0.000733	-0.025476	-0.030868	0.025781000000000002	-0.391952	-0.039809	0.012934999999999999	-0.057576999999999996	0.030833	0.020724	0.013257	-0.004079999999999999	0.022203	-0.032022	0.010112000000000001	-0.020422	-0.025227	0.008484	-0.008669
0.004108	-0.00010400000000000001	-0.349369	-0.024128	-0.020009	0.004557	-0.052325	-0.004399	0.06273200000000001	0.04568	0.04038	-0.074901	-0.041148000000000004	0.026831999999999998	-0.022853000000000002	-0.0009369999999999999	0.079109	0.004692	0.013799	0.005888
-0.036919	0.027860000000000003	-0.031256	-0.12776700000000002	0.011834	0.004301	-0.043085000000000005	-0.020557	0.08996599999999999	0.013300999999999999	0.047688999999999995	-0.040662000000000004	0.015562999999999999	0.010634000000000001	-0.047077999999999995	0.13159	0.07813400000000001	-0.021597	0.11043399999999999	-0.095196
-0.087314	0.007640000000000001	-0.035305	-0.117056	-0.0045509999999999995	0.012844999999999999	-0.000682	0.01182	0.44578500000000004	0.021197	0.022872	0.018890999999999998	0.06867999999999999	0.002908	-0.013	0.041009	0.058103999999999996	0.0038159999999999995	0.038667	0.0416
-0.007367	0.020891	0.035476	-0.023078	0.031847	-0.180841	-0.022971000000000002	-0.009956999999999999	0.050476	0.007856	0.039891	0.262982	-0.011115	0.013484999999999999	-0.041785	0.192223	0.044204	-0.029457999999999998	-0.004661	-0.040208999999999995
-0.0009660000000000001	0.016176	0.07612100000000001	-0.027777999999999997	0.024954	0.0048460000000000005	-0.047535	-0.012828999999999998	0.059767999999999995	-0.007409999999999999	0.058882000000000004	0.055406	-0.036762	0.017969	-0.035995	0.457697	-0.015534000000000001	-0.025537	0.000891	-0.038708
-0.030312000000000002	0.019545	0.341646	-0.038579	0.0379	0.018935	-0.004282	0.026083999999999996	0.076964	0.001253	0.053315999999999995	0.255721	-0.018565	0.016263	-0.051401	0.004936	0.037223	-0.030989	-0.0024219999999999997	-0.032205000000000004
0.006829000000000001	0.046377	0.342036	-0.028188	0.007792	-0.0029980000000000002	-0.114816	-0.02153	0.056361	-0.0065769999999999995	0.036751	-0.025244	-0.027164999999999998	0.022338999999999998	-0.027264999999999998	0.010979000000000001	-0.31429	-0.01269	-0.014293	-0.003871
-0.003403	0.013209	0.09777899999999999	0.008819	0.010014	0.0014869999999999998	-0.072766	-0.02692	0.10547899999999999	-0.012023	0.104904	-0.020599	-0.037742000000000005	-0.006804999999999999	-0.054814999999999996	0.014605000000000002	-0.293541	-0.017388	-0.017445	-0.035938
0.08388	0.020992	-0.014821	-0.032202999999999996	0.026608999999999997	0.001261	-0.133224	0.001102	0.06360299999999999	-0.38854099999999997	0.048049	0.075614	-0.038165	0.025695999999999997	-0.055457000000000006	-0.007555	0.00899	-0.02033	-0.014313999999999999	0.025588
-0.0071010000000000005	0.037769	0.476142	-0.009104000000000001	-0.048774	0.025328	-0.087202	0.012083	0.050829	-0.049328	0.057809000000000006	-0.051298	-0.097331	0.013885	0.022869999999999998	0.0057469999999999995	0.029274	-0.025716000000000003	0.005686	0.015578
0.003408	0.032846	0.055802	-0.014909	0.016021	0.001255	-0.06519	-0.022115	0.06585	-0.051537	0.054215	0.082245	-0.178098	-0.000459	-0.060676999999999995	0.00913	-0.07423099999999999	-0.018639	-0.045025	-0.012221
0.00773	0.011193	-0.011033	0.048103	-0.013075999999999999	0.000303	-0.058635	-0.022759	0.048103	-0.026851	0.07825599999999999	-0.024037	-0.080969	0.018727	-0.009996	0.009249	0.008712000000000001	-0.00937	-0.0007599999999999999	0.476724
-0.013744	0.095297	-0.012539	-0.07700900000000001	0.034692	8.2e-05	-0.050871	-0.001318	0.071436	-0.159669	0.16433499999999998	-0.049192	-0.023233	0.017001	-0.040642000000000005	0.017888	0.059530999999999994	-0.025171000000000002	0.009543000000000001	0.014891999999999999
-0.0101	0.024307	-0.018975	-0.05432000000000001	-0.014722	0.016268	-0.025306	-0.008492	0.04414	-0.000644	0.024373	-0.017182	0.15808	-0.007513	-0.46643100000000004	0.034577	0.025481	0.0034560000000000003	0.20257999999999998	-0.011285
-0.000596	-0.01494	-0.044994	-0.018747999999999997	-0.018636	-0.002569	-0.052865999999999996	-0.029274	0.069396	0.077407	0.048688999999999996	-0.181652	0.39047600000000005	0.020736	-0.038632	0.030324	0.07816100000000001	-0.001417	0.048306	-0.024475
0.015750999999999998	-0.003535	0.093206	-0.016334	-0.059807000000000006	-0.004032	-0.051578	-0.108922	0.073142	0.024714	0.052673000000000005	-0.142788	-0.014412999999999999	-0.05997	-0.050982	0.020787	0.08707100000000001	-0.015268	-0.023622	-0.019909
0.026820999999999998	0.010878	-0.025868000000000002	-0.019082	-0.032560000000000006	0.038048	-0.059274	-0.583283	0.06367	0.016327	0.081367	-0.037436000000000004	-0.044384	-0.010676	-0.019579	0.012922999999999999	0.037376	-0.023608	0.053542	0.070238
-0.008117000000000001	-0.026287	-0.020196000000000002	-0.009776	-0.003098	-0.001989	-0.067035	-0.033289	0.06275800000000001	0.017197	0.217946	-0.018519	0.08667799999999999	-0.012304	-0.020406999999999998	-0.015809	0.041444	-0.023988	-0.092072	-0.352973
0.463008	0.013637	-0.039545	-0.013219	-0.097011	0.023919	-0.030304	-0.014883	0.060659000000000005	-0.010728	0.060248	-0.026302999999999997	-0.07117000000000001	-0.125851	-0.034078	0.027888999999999997	0.0471	0.000549	-0.010043	-0.064314
-0.006306	0.044226	-0.019558000000000002	-0.15553	0.025889999999999996	0.001094	-0.043884	-0.020465	0.07427	0.028382	0.051692999999999996	-0.015116999999999998	-0.022635	-0.077251	-0.038574000000000004	0.057087	0.052078	-0.02307	0.006703	-0.113824
0.10020499999999999	-0.013052000000000001	-0.025115000000000002	-0.0027170000000000002	-0.018174	-0.00355	-0.06447	-0.014901	0.060222000000000005	0.046431	0.041586	-0.050551	-0.07585900000000001	-0.343357	-0.015463	-0.0021219999999999998	0.03603	-0.017526	-0.063568	-0.034748
-0.009191	0.023828	-0.04992	0.033666	-0.042888	-0.000627	0.017431	0.002506	-0.025807	-0.025767	0.030514999999999997	-0.055638	-0.046766	-0.005984000000000001	-0.5289520000000001	-0.07489	0.044065	0.022369999999999998	-0.003163	-0.024434
0.00727	0.032783	-0.012175	-0.07509400000000001	0.022744	0.0015949999999999998	-0.042293	-0.026725	0.108177	-0.062376	0.044543	-0.038823	-0.016568	0.010999	-0.1451	0.014915000000000001	0.027991000000000002	0.004869	-0.120402	-0.039644
0.017616	0.031177999999999997	-0.013436000000000002	0.009542	0.019219999999999998	0.002973	-0.045436000000000004	-0.049048	0.077838	-0.042827	0.0659	-0.024789	-0.045507	0.016968	-0.26427399999999995	0.013563	0.010454000000000001	0.020697999999999998	-0.038597	0.0010689999999999999
