# Supplementary material for: Traffic data imputation via knowledge graph-enhanced generative adversarial network
Source: PeerJ Comput Sci. 2024 Oct 14;10:e2408. doi: 10.7717/peerj-cs.2408 (PMC11623069; doi:10.7717/peerj-cs.2408)
Supplement: Supplemental Information 1 [file peerj-cs-10-2408-s001.zip › ABiL_GAN/sz_data/sz_poi_embedding.csv]

0.005107	-0.061474	-0.097389	0.06729	0.12105999999999999	-0.058641	0.160421	-0.008867	-0.024314	0.041206	-0.13078800000000002	0.094933	-0.058923	0.07095599999999999	0.169951	0.007996	0.174428	-0.026160000000000003	-0.118775	0.16559400000000002
0.022789	-0.174129	0.005898	-0.090464	0.104001	-0.119725	0.093093	-0.124819	0.052779	-0.010606	0.010461	-0.128075	0.075901	0.16156800000000002	0.081673	-0.11453599999999999	0.12019	-0.126695	-0.130182	0.051200999999999997
0.072135	-0.177671	-0.07144400000000001	-0.090764	0.140849	-0.07234700000000001	-0.01495	-0.125661	0.043926	-0.025799000000000002	-0.006464	-0.007102	-0.08263999999999999	0.155806	0.002721	-0.137713	0.129162	-0.020451	0.052234	0.072339
0.056546000000000006	-0.184568	0.018945	-0.093039	0.153092	0.08115599999999999	0.088585	-0.15799100000000002	-0.090988	-0.016469	-0.008931	-0.126953	-0.10538900000000001	0.16050599999999998	-0.009434	-0.158689	0.11518699999999998	-0.006571	-0.098634	0.049648000000000005
0.03899	0.006543000000000001	0.072742	-0.039024	0.156755	0.045308999999999995	0.09186699999999999	-0.18146600000000002	-0.116978	0.026454000000000002	0.011385	-0.12064100000000001	0.09272999999999999	0.026846	-0.015788	-0.187814	0.070198	-0.020544999999999997	-0.0774	-0.048697000000000004
-0.065945	0.030854000000000003	0.084121	0.12476500000000001	0.07775900000000001	-0.055341999999999995	-0.011711	-0.042049	0.097325	0.15324000000000002	0.071917	0.143072	-0.08064	0.10022400000000001	-0.030507	0.10909200000000001	0.105577	0.15998900000000002	0.10868299999999999	-0.062235000000000006
-0.011568	0.053591999999999994	0.16986099999999998	0.18374300000000002	-0.063592	0.18385	-0.019088	-0.054419	0.078115	0.047805	0.082338	0.116292	-0.087274	0.046704	0.021213	0.09437100000000001	0.11591099999999999	0.177466	0.12372999999999999	-0.17108299999999999
-0.097599	0.083648	0.081561	-0.082833	-0.061763	0.19383499999999998	-0.00456	-0.0557	0.061761	0.14318499999999998	0.073271	0.08873500000000001	-0.082951	0.110979	0.003461	0.113621	0.09139	0.186919	0.11178199999999999	-0.075634
-0.15523900000000002	0.092649	0.054535	-0.090463	-0.051493	0.176858	0.013258	0.038294	-0.0030280000000000003	0.16449	0.06214600000000001	0.060651	0.14238	0.09857300000000001	-0.15549200000000002	0.13061099999999998	0.057823	0.16234400000000002	0.08270599999999999	0.005106
-0.08243500000000001	0.128368	0.040577999999999996	-0.081085	-0.065036	-0.014905000000000002	0.019008	0.029999	0.053491	0.210515	0.046908	0.037395	-0.01291	0.080105	-0.020285	0.11739200000000001	0.056905	0.17369400000000002	0.007241	0.059365
-0.055077999999999995	0.011027	-0.047018	0.047738	-0.06416799999999999	0.083134	0.027199	0.093949	-0.02883	0.13679000000000002	-0.082399	-0.006905	-0.006821	-0.011376	0.030554	-0.094825	0.034834	0.151595	-0.015998	0.106334
-0.032355	-0.022872999999999998	0.049102	0.181581	0.049156	0.130376	0.074994	-0.033882999999999996	0.039227	0.11183699999999999	-0.123188	0.165353	0.000256	-0.067328	0.171459	0.003064	0.11198399999999999	-0.10687	0.007271	0.115059
-0.034754	0.008045	0.021782	0.12153800000000001	-0.010653	0.08580299999999999	0.045502999999999995	0.045308	0.148571	0.062310000000000004	-0.07886	0.068959	-0.179819	-0.028357	-0.085235	0.013886	-0.054447	-0.001889	0.026025	0.03988
0.056174	0.056406	0.015916	-0.022878	-0.166355	0.005849	-0.027483999999999998	-0.145452	0.20255399999999998	0.055477	0.001243	0.10484700000000001	0.08975599999999999	-0.059677999999999995	0.06963	0.098563	-0.027989999999999998	0.068756	0.19356600000000002	-0.11869
0.019199	0.050966000000000004	0.024638	0.051940999999999994	0.138277	0.010168	-0.044885	-0.141308	0.207202	0.12734700000000002	0.028836	0.078965	0.087162	-0.024612000000000002	0.020319	-0.067011	-0.028591000000000002	0.077447	0.17802300000000001	-0.109713
0.035025	0.067587	0.026813999999999998	0.049496	-0.151293	-0.013863	-0.140854	-0.111175	0.191391	0.055359000000000005	-0.040138	0.031052999999999997	0.101997	-0.017122	0.041574	-0.021849	-0.095091	0.099497	0.19256700000000002	-0.090178
0.032667	-0.0053950000000000005	-0.059023	0.041811	-0.09935	0.08315499999999999	0.020682	-0.104682	0.191625	0.122228	-0.060489999999999995	0.11646400000000001	0.113973	-0.021601	-0.011668000000000001	0.11621400000000001	-0.022927	0.07424299999999999	0.166626	-0.09475599999999999
0.063419	-0.008999	-0.062439999999999996	0.041973	-0.065427	0.08677699999999999	0.040139	0.019244	-0.040255	0.138054	-0.091951	0.11408299999999999	0.193109	-0.031698000000000004	-0.014472	0.08668200000000001	-0.038741000000000005	0.07131599999999999	-0.015349000000000002	0.096862
0.043193	-0.033371	-0.060271000000000005	0.173808	-0.082272	0.08415800000000001	0.100742	-0.024305	0.157392	0.15706199999999998	-0.096496	0.115503	0.09904600000000001	-0.033357	-0.029457	0.12421900000000001	-0.028789999999999996	0.061724	-0.069325	0.075143
-0.052299	-0.109895	0.068731	0.069124	-0.148747	0.013793000000000001	-0.110695	-0.044663	0.122448	0.09400499999999999	-0.10285799999999999	-0.110018	0.078502	0.043445	0.025687	-0.00019099999999999998	-0.131841	0.095636	0.101312	0.048743
-0.147572	-0.116568	0.17994000000000002	0.04871	-0.084632	0.020551	-0.06919600000000001	-0.049688	0.09296499999999999	0.095788	-0.10331800000000001	-0.098661	0.073546	0.07916799999999999	-0.095233	-0.010101	-0.137512	0.005416	0.005707	0.007781000000000001
-0.07996900000000001	-0.076776	0.068915	0.07386799999999999	-0.025508000000000003	0.062059	-0.102301	-0.047760000000000004	0.089291	0.112828	-0.137626	-0.029396	0.058283	0.014133000000000001	0.022958000000000003	0.011215000000000001	-0.152923	0.008308	-0.008872	0.097438
0.014261000000000001	0.106717	0.021726	-0.083704	-0.15176099999999998	-0.022018	-0.176422	-0.080602	-0.008297	-0.034421	-0.131597	-0.099074	0.088048	0.026099	0.036879	-0.023887000000000002	-0.10765799999999999	0.096532	0.166964	-0.081549
0.08153400000000001	-0.16128599999999998	0.11959000000000002	-0.000556	0.167322	-0.072077	-0.003543	-0.126779	0.019961000000000003	0.141061	-0.10093300000000001	0.01009	-0.008698000000000001	0.10721900000000001	0.050005	-0.03715	0.007797	-0.006101	0.026425999999999998	0.101189
-0.158375	-0.021691	0.035258	0.17447000000000001	0.064759	0.067413	0.09149700000000001	0.128056	0.017218	0.018287	-0.127344	-0.078363	0.012853999999999999	0.013918	0.104486	-0.038076	-0.061066999999999996	0.074304	-0.139785	0.145327
-0.098814	0.026971	-0.071094	-0.018090000000000002	0.061679	-0.169681	-0.067463	0.14845899999999998	0.16430999999999998	0.042547	0.023079	-0.053257000000000006	-0.10156	0.058877	-0.006723999999999999	-0.12701099999999999	-0.062725	-0.198445	-0.137011	-0.014205
-0.027939	-0.012487	-0.029539	-0.016562	0.062104	-0.165347	-0.020040000000000002	0.123662	0.153882	0.0006799999999999999	0.040419	-0.078274	-0.10646800000000001	0.052435	0.204866	-0.11598599999999999	-0.063108	0.062269000000000005	-0.078958	-0.022986000000000003
-0.18047	-0.015725	0.018844999999999997	-0.028908999999999997	0.09278	0.093175	-0.011719	0.133707	0.128052	0.009823	0.020322999999999997	-0.07685299999999999	-0.14998599999999998	0.035925	0.072507	-0.150853	-0.068446	0.088531	-0.135012	0.128544
-0.09667200000000001	0.027291000000000003	-0.065675	-0.080492	0.05545	0.109901	-0.094698	-0.115174	0.140354	-0.010642	0.04711	-0.103556	-0.131024	0.038799	0.053029999999999994	-0.07795	0.128493	-0.165507	-0.161913	-0.075503
-0.056921000000000006	-0.092597	0.018238	-0.031883999999999996	0.01797	-0.165339	0.148785	0.11408	0.02506	-0.024334	0.03689	0.0014529999999999999	-0.120129	0.044376	0.19333699999999998	-0.155628	-0.030368	0.033805	0.156744	-0.112125
-0.095177	0.021841	0.002601	-0.101132	0.044507	-0.147866	0.02315	-0.12031099999999999	0.034071	0.007449	0.052826	-0.130902	0.108376	0.025068	0.099379	-0.08913	0.13601400000000002	-0.189978	-0.15312	-0.088156
-0.092298	-0.184818	0.026092	-0.117416	0.033415	-0.13542200000000001	0.10250899999999999	-0.07714	0.030223000000000003	0.072142	0.068516	-0.074353	0.093439	-0.081183	0.173413	-0.098416	0.113382	-0.122951	-0.050168	-0.122403
-0.174955	-0.025537999999999998	0.010324	0.20519	-0.061101	0.07017899999999999	-0.021666	0.128671	0.1075	-0.014699	-0.019553	-0.074157	0.034732	0.125363	0.065419	-0.18026199999999998	-0.044493	0.080606	-0.10862100000000001	0.001307
0.09775700000000001	-0.128521	-0.07345299999999999	-0.12209400000000001	0.180115	-0.13624	-0.073948	-0.03922	0.10576700000000001	-0.046976	-0.010990999999999999	0.008311	-0.092501	-0.100941	-0.00421	-0.142522	0.063083	-0.043521	0.15698900000000002	0.029060000000000002
0.052734	-0.12224600000000001	-0.096623	-0.101633	0.197604	-0.096593	-0.043914	-0.06326	0.102173	0.012554000000000001	-0.025162999999999998	-0.01728	-0.133285	0.189448	0.003134	0.005382	0.037106	0.0987	0.127599	-0.004779
0.024283000000000002	-0.09413400000000001	-0.006506999999999999	-0.061657000000000003	-0.045886	-0.030893	-0.13630599999999998	0.034349	0.079203	-0.100112	0.061658000000000004	0.026777	-0.05588200000000001	0.15750999999999998	0.111506	0.034649	0.043545	-0.145261	-0.17035	-0.158895
0.086565	-0.037876	-0.002239	-0.073911	-0.132213	-0.048326	0.039662	0.120499	-0.032996	-0.10096799999999999	-0.054812	-0.03696	-0.042929	0.120282	0.10486300000000001	0.032055	0.037136	-0.14789000000000002	-0.080446	-0.16686099999999998
0.016341	-0.079891	-0.069159	-0.206831	-0.092439	-0.027844999999999998	-0.046976	0.043849	-0.066526	-0.07583200000000001	0.065759	-0.017218	-0.046988	0.094653	0.13234200000000002	0.002235	0.10398900000000001	-0.136943	-0.073296	-0.14227599999999999
0.0055450000000000004	-0.037433	-0.036849	-0.07534099999999999	-0.064694	-0.056627	-0.136467	0.057584	-0.077434	-0.098682	0.059623	-0.023712	-0.036649	0.10428	-0.022488	-0.027795	0.051695000000000005	-0.145789	0.156391	-0.162472
-0.015534000000000001	-0.043519999999999996	-0.04917	-0.06691699999999999	0.086839	-0.16369	-0.131555	0.070952	-0.092667	-0.199952	0.052525	-0.049948	-0.028657	-0.015971	-0.11551900000000001	0.047716	0.022838999999999998	-0.098591	0.156272	-0.080618
-0.030543999999999998	-0.002564	-0.036114999999999994	-0.07187400000000001	0.073896	-0.081743	-0.17092100000000002	-0.073534	-0.165798	0.124727	0.068841	-0.044537	-0.039339	-0.030456	-0.102407	-0.031685000000000005	0.030735000000000002	-0.130196	0.116373	-0.10480999999999999
0.006186	0.033292	0.09371399999999999	-0.053439999999999994	0.097235	0.018997	-0.110884	-0.149066	-0.170329	0.100064	0.044799	-0.094014	0.084772	-0.0065379999999999995	-0.021979	-0.17252699999999999	0.073017	-0.11301900000000001	0.11274400000000001	-0.048848
0.047932999999999996	0.100833	0.155327	-0.045245	-0.083441	0.043955	-0.0026969999999999997	-0.187472	-0.13364700000000002	-0.035776	0.000814	-0.09009	0.063527	0.004535	-0.008351	-0.16985799999999998	0.083915	-0.10078	-0.065108	0.024261
0.026695999999999998	0.038512	0.076556	0.032897	0.142253	0.024214	-0.033944	-0.148621	0.18015899999999999	0.135648	0.06349400000000001	-0.118095	0.100293	0.019671	-0.00762	-0.159126	0.090727	-0.037451	0.140714	-0.026378
-0.011505	0.085012	0.12188099999999999	-0.088646	-0.089818	0.057054999999999995	0.037494	-0.148377	-0.130173	-0.133358	-0.015225	-0.068217	0.046831	0.155704	-0.117102	-0.11946099999999998	0.077076	-0.111796	-0.064598	0.10194500000000001
0.07362300000000001	0.120701	0.136272	-0.065837	-0.175021	0.096192	0.030782	-0.014953	-0.074505	-0.132487	-0.028486	-0.08191699999999999	0.021513	-0.035783999999999996	-0.11868499999999998	-0.11846500000000001	0.093352	-0.13986099999999999	-0.057219000000000006	0.028682
0.04936	0.113221	0.134073	-0.094456	-0.09315599999999999	0.098409	-0.014446	-0.090462	-0.085954	-0.143483	-0.007123	-0.10796300000000002	0.053804	0.014947	-0.128108	-0.043531	0.086796	-0.172119	-0.068927	0.030971
-0.087202	-0.038084	0.088168	-0.102583	-0.093891	-0.104736	0.107225	-0.121276	-0.191487	-0.126152	0.005856	-0.066358	0.050702	0.133822	-0.127169	-0.10861300000000002	-0.044079	-0.038087	-0.024600999999999998	0.145727
-0.15140699999999999	0.058129999999999994	0.084301	0.110323	-0.037232	0.181134	-0.064097	0.030372000000000003	-0.088849	-0.015225	0.043797	-0.011227	0.135973	0.091852	-0.15046700000000002	0.152543	-0.041297	0.12374600000000001	0.026655	0.011103
-0.15675999999999998	0.134176	0.037676999999999995	0.013768	-0.159598	0.155111	-0.009281999999999999	0.094955	-0.009618999999999999	0.11885799999999999	0.060595	0.092463	0.131954	0.105861	-0.222685	0.164848	-0.037850999999999996	-0.013928	0.09603400000000001	0.032808
-0.157817	0.11085999999999999	0.102594	-0.03138	-0.001391	0.19359	-0.039779	0.053461	-0.056027	0.108372	0.166741	0.11558299999999999	0.142447	0.099873	-0.124418	0.115086	-0.047576	-0.008626	0.108188	0.089239
-0.048938999999999996	-0.012013	0.10505199999999999	0.12897999999999998	0.019079	0.062667	-0.14795899999999998	0.033957	-0.058403	-0.139225	-0.113722	-0.007147	0.135623	0.058639	-0.147334	0.152978	-0.124516	0.13106099999999998	0.014929	0.076761
-0.168574	0.030205000000000003	-0.025544	0.110143	-0.080096	0.10646800000000001	-0.117569	0.141976	-0.07457899999999999	-0.191773	-0.018039	-0.075947	0.139827	0.045267	-0.15370999999999999	0.146177	-0.09110700000000001	0.110274	0.034751	0.051823
-0.183557	0.12188	-0.031942	0.023787	-0.145514	0.105524	-0.099205	0.143843	0.015725	-0.178446	-0.009525	-0.028727999999999997	0.119379	0.057754	-0.22303699999999999	0.174182	-0.07570299999999999	-0.022541	0.11979000000000001	0.035944
-0.070489	0.12778299999999998	0.039033	0.007770999999999999	-0.141578	0.127486	0.07169	0.14312	0.013531	-0.13512000000000002	0.076517	0.13005	0.129343	-0.10798699999999999	-0.20697100000000002	0.182382	-0.012429	-0.078797	0.11626700000000001	0.063612
-0.176004	0.140037	-0.007437	-0.03975	-0.08706900000000001	0.12038599999999999	-0.128091	0.152139	0.131184	-0.172322	0.004918	-0.042427	0.090763	0.053926999999999996	-0.15713	-0.015541999999999999	0.036194	0.033017000000000005	0.020723	0.143262
0.04433	0.119131	0.096201	0.018631	0.031638	0.071099	-0.091311	0.070779	0.066272	-0.169356	0.164949	0.020837	0.004737	-0.048303	-0.048625	0.11143299999999999	-0.059333000000000004	0.018825	-0.08897200000000001	-0.103903
0.062986	0.17489100000000002	-0.047886	-0.066953	-0.123366	0.072497	0.017319	0.15896	0.06716699999999999	-0.166825	0.141488	0.033451	0.009791	-0.043533999999999996	-0.050452	0.130457	0.056223	0.016194	-0.090809	0.022047
-0.099959	0.087326	0.12184	-0.022856	0.03539	0.22275599999999998	-0.065674	0.026251	-0.04216	-0.164596	0.174021	0.121695	-0.090825	-0.10471	-0.11558299999999999	0.068618	-0.069422	0.019583	-0.076741	0.077865
-0.119723	0.130688	0.067464	0.018007	0.003554	-0.136699	-0.069961	0.022472	-0.029439	-0.148596	0.17668399999999998	0.026876999999999998	-0.030218000000000002	-0.113442	-0.08366900000000001	0.089866	-0.051503	-0.011798999999999999	-0.065091	-0.198234
-0.05594400000000001	-0.059927	0.155872	0.12635	0.062024	0.034869	-0.063952	0.019249000000000002	-0.010354	0.07967300000000001	-0.085548	0.00784	-0.028968999999999998	0.042076999999999996	-0.081095	0.044748	0.111946	-0.029851	0.06191900000000001	0.130377
0.012131999999999999	0.106842	0.131579	-0.051752	0.008742	0.202844	0.067587	0.06851499999999999	-0.024017	-0.168287	0.147536	0.125054	0.126641	-0.09113500000000001	-0.095206	0.129715	-0.019985	-0.06043099999999999	0.125093	0.10299900000000001
0.034914	0.170521	-0.054359000000000005	-0.074765	-0.115873	0.15609800000000001	0.068397	0.164381	0.026910000000000003	-0.135034	0.087479	0.10320599999999999	0.117077	-0.08970399999999999	-0.081983	0.15018299999999998	0.007044	-0.07663400000000001	-0.066527	0.125595
-0.005561	0.178797	-0.055840999999999995	-0.062081	-0.10623699999999998	0.128274	0.017779	0.171347	0.141871	-0.148674	0.050093	0.016722	0.063078	0.025057	-0.10569100000000001	0.0017829999999999999	0.046676	0.035061	-0.066064	0.156987
-0.07989199999999999	0.184075	0.039251999999999995	-0.030193	-0.121806	0.108472	-0.077917	0.005954	0.096804	0.081179	-0.031303	-0.043236000000000004	-0.026085	0.042959	-0.115244	0.039794	0.030133999999999998	0.076088	-0.08744099999999999	0.154946
-0.002774	-0.066246	-0.115371	-0.20934	0.103849	-0.030742000000000002	0.10662200000000001	0.017524	-0.060904999999999994	0.031183999999999996	0.08673600000000001	-0.019944	-0.040911	0.076552	0.154914	0.005879	0.17614100000000002	-0.08824	-0.094333	0.013356999999999999
-0.137285	-0.127842	-0.128558	-0.02446	0.099521	-0.051254999999999995	0.138355	-0.010125	-0.20314300000000002	-0.003788	0.091215	0.080711	-0.029102	0.057492999999999995	0.144843	-0.024184	0.168453	-0.039776	-0.025575	-0.008296
0.086622	0.006868000000000001	-0.0013779999999999999	0.044439	-0.137665	-0.09149600000000001	0.112776	0.13323	-0.02957	-0.139347	-0.06765800000000001	-0.06154199999999999	0.12343499999999999	-0.070892	0.181072	0.040645999999999995	0.020399	-0.06395	0.001775	-0.177126
0.077253	-0.13509100000000002	0.053055	-0.016778	0.163963	0.013829	0.001576	-0.17791700000000002	-0.041012	0.038734	0.08884199999999999	0.14579	0.078363	-0.064746	-0.11641900000000001	0.120726	-0.087723	-0.038859	-0.005643	0.077209
0.006057	-0.041645	-0.078734	-0.11116600000000001	0.191002	-0.128405	0.055510000000000004	-0.078276	-0.046906	0.005522999999999999	0.140965	0.01029	-0.133382	0.179816	-0.06354	0.028857999999999998	-0.06031	0.14363399999999998	0.13727	-0.008019
0.053189	0.08636100000000001	0.001241	-0.11906199999999999	-0.042053	-0.14294400000000002	0.08952	0.085163	-0.06024500000000001	0.017357	0.102306	0.002862	-0.151451	0.14256300000000002	-0.077109	0.13241	-0.038345	0.127113	0.147373	-0.009962
-0.016287	-0.112875	-0.06035	-0.111124	0.200439	-0.13076400000000002	0.021671	-0.12468	0.10074	0.044388	0.15390399999999999	0.017893	-0.133614	0.203984	0.059677	0.062832	-0.081274	0.075563	0.131352	-0.001419
0.008333	0.070047	0.10858800000000002	-0.128826	-0.054311	-0.13053299999999998	0.111251	0.103924	0.07649500000000001	-0.027431999999999998	0.082479	0.10720199999999999	-0.163214	-0.020914	-0.09295700000000001	0.135995	-0.08280900000000001	0.141283	0.11535999999999999	-0.09171599999999999
0.052243	0.061401	0.10953099999999999	-0.116362	-0.036966000000000006	-0.093312	0.08784199999999999	0.091558	-0.172816	-0.06060599999999999	0.080854	-0.047806	-0.188273	-0.032149000000000004	-0.08416900000000001	0.13484000000000002	-0.01823	0.13677999999999998	0.04119	-0.043873
-0.129091	-0.097858	0.176008	0.05651900000000001	-0.22929699999999997	0.041004	0.011029	0.258823	0.022486000000000003	-0.025225	0.130918	-0.083084	0.024303	0.029747000000000003	0.036157	0.005031	0.049013	-0.008596	-0.070047	-0.08756699999999999
-0.141068	0.125772	0.13892100000000002	-0.09764099999999999	-0.213955	0.045073	0.032958	0.24393	0.01847	-0.011666	0.078322	0.009826	-0.042501	0.032991	0.043261	-0.0049299999999999995	0.015218	0.072662	-0.073423	-0.11254600000000001
-0.164893	-0.002995	0.005342	0.047456	-0.223099	-0.040412000000000003	0.014176	0.235102	0.008847	0.008936	0.080772	0.059222000000000004	-0.112543	-0.012046	0.006815000000000001	-0.009406	-0.16339800000000002	-0.021903	-0.083004	-0.099981
0.110231	-0.128571	0.0428	0.031553	0.163481	0.186755	-0.045374	-0.184935	-0.064339	0.013708000000000001	0.085646	0.143343	0.045125	0.023562	-0.10619	0.099609	-0.058562	-0.036016	-0.035006	0.010059
-0.081064	0.058164999999999994	0.1081	-0.034631999999999996	-0.087563	-0.148316	0.02062	0.165704	-0.041085	-0.075438	0.181811	0.123154	-0.049377	0.138199	0.117318	0.073797	0.000492	0.183899	-0.09826499999999999	-0.022693
-0.074567	-0.051864	0.173376	-0.048799	-0.153766	0.051917	-0.028276999999999997	0.118926	-0.156346	-0.102908	0.007292	0.105512	-0.09226799999999999	0.072896	0.097398	0.014118	-0.164644	0.068229	0.051571000000000006	0.0943
-0.012952000000000002	-0.150558	0.003324	-0.015783000000000002	0.032088	-0.035025	-0.053814	0.017559	0.0813	-0.12628499999999998	0.094588	0.037049	0.000558	0.122635	0.135553	0.094501	0.034608	0.163918	-0.156023	-0.018402
-0.105512	-0.11658199999999999	-0.046416000000000006	-0.055014999999999994	0.04852	-0.032296	-0.168685	0.026581	0.096741	-0.203627	0.100397	0.004850999999999999	0.012131999999999999	0.162145	0.110056	0.082923	0.017417	-0.10855	-0.15111	0.001204
-0.135663	-0.099687	-0.08655800000000001	-0.039349	0.078097	-0.16572699999999999	-0.153089	0.063088	-0.016779	-0.205961	0.100574	-0.052389	0.05519400000000001	0.157753	-0.127462	0.051286	-0.001032	-0.108177	0.069883	0.004507
-0.034260000000000006	-0.006313	-0.10858	0.032217	-0.131891	-0.107985	-0.11894300000000001	0.130429	-0.043101	-0.105734	-0.099393	-0.035702	0.10750699999999999	-0.124652	0.171256	0.035317	-0.186802	-0.01288	0.0035740000000000004	-0.16222899999999998
-0.044784	-0.06588200000000001	-0.119192	-0.008331999999999999	-0.035987	-0.101963	-0.104707	0.093266	-0.026244	-0.117836	-0.109536	0.06385199999999999	0.152817	-0.120896	0.071252	0.065011	-0.170325	0.12898199999999999	-0.09865299999999999	-0.111604
-0.0431	-0.062523	-0.103558	0.071439	0.011058	-0.085274	-0.102834	0.091046	-0.011120999999999999	-0.080315	-0.130352	0.11358299999999999	0.177228	-0.001322	0.076544	0.116802	-0.143522	-0.061447	-0.11225299999999999	0.087937
-0.027915	-0.064373	-0.11306500000000001	0.010761	-0.025730000000000003	-0.10102699999999999	-0.059571000000000006	0.055712	0.0017469999999999999	-0.127637	0.101602	0.103315	0.17214100000000002	0.077624	0.061207000000000004	0.060016	-0.107649	0.142681	-0.128342	-0.0426
-0.007673999999999999	-0.053272	0.194227	0.012403	-0.07591	-0.102126	-0.07522100000000001	0.120768	-0.066756	-0.108761	0.04862	0.11177899999999999	0.16293	0.066344	0.08835900000000001	0.020877	-0.138817	0.026808	-0.07458	0.07244
-0.012066	0.026631000000000002	-0.009364	-0.028948	-0.057606	-0.121182	-0.03902	0.151023	0.01284	-0.102016	0.13327999999999998	0.11990999999999999	0.006	0.128385	0.11056600000000001	0.060494000000000006	-0.00316	0.165606	-0.12473	-0.025937
-0.08491699999999999	0.038262	0.174104	-0.036522000000000006	-0.08164500000000001	-0.134022	-0.019928	0.154478	-0.10276099999999999	-0.089273	0.119448	0.133984	-0.048527999999999995	0.133938	0.095795	0.029097	-0.147981	0.042039	0.005902	-0.021415
-0.088714	0.10498299999999999	0.020855000000000002	-0.040714	-0.08973300000000001	-0.1398	0.048096	0.15626800000000002	-0.100993	-0.08338999999999999	0.17468	0.12257799999999999	-0.087501	0.140826	0.083482	0.066737	-0.009997	0.18160199999999999	-0.123457	-0.012439
0.057571000000000004	0.114751	-0.02277	-0.106813	-0.188005	0.105425	-0.026781	-0.01771	-0.062414	-0.134656	0.016053	-0.12595699999999999	0.002255	-0.031577	-0.13764	0.032467	-0.049105	-0.191726	-0.030156	-0.004477
0.013419	0.125325	-0.009996	-0.107651	-0.11528599999999999	-0.038363	-0.16663499999999998	-0.069103	0.01198	-0.11293199999999999	0.023612	-0.11528499999999998	0.09928200000000001	0.02858	-0.167186	-0.019322	-0.091028	-0.203575	0.005343	-0.023467
0.055358000000000004	0.12428499999999999	-0.013413999999999999	0.11834800000000001	-0.18777	0.087641	0.0041	-0.022571	-0.071094	-0.136944	0.016909999999999998	0.03961	-0.107868	-0.07737000000000001	-0.132327	-0.093862	-0.028555	-0.14566099999999998	-0.039472	-0.083875
-0.048649	0.085286	0.00038199999999999996	-0.105046	0.020727000000000002	-0.040346	-0.184125	-0.07331	0.022125	-0.040547	-0.154917	-0.057041999999999995	0.04123	0.006439	-0.176267	0.045026	-0.053434	0.041491	0.01305	-0.05764
-0.044933999999999995	-0.039179000000000005	0.08151599999999999	-0.010343999999999999	0.018741	-0.031636000000000004	-0.040813999999999996	-0.126381	0.026951999999999997	-0.085897	-0.050809	0.01255	-0.025245	0.051688	-0.180952	0.056313	-0.050744	0.05244	0.102123	0.022997999999999998
-0.012269	-0.169704	0.098142	0.044143	0.018032	0.018297	-0.059932000000000006	-0.090115	0.034191	-0.08950599999999999	0.016442	0.035242	-0.019511	-0.156604	-0.161904	0.072475	-0.000135	-0.14993199999999998	0.117487	0.046702999999999995
-0.061190999999999995	-0.165143	0.13889100000000001	0.061101	0.034436	0.041971	-0.050371	-0.11778699999999999	0.036246	-0.111765	0.032747000000000005	0.021844	-0.021196	0.042798	-0.090536	0.058711	0.11358499999999999	-0.01591	0.118559	0.109135
-0.087226	0.021863999999999998	-0.151355	-0.141283	0.010579999999999999	-0.0344	-0.037284	-0.139015	0.08440399999999999	-0.073175	-0.135411	-0.012941	-0.012959	0.084521	-0.193437	0.05959	-0.053395000000000005	0.047492	0.026824	-0.0749
-0.156595	0.007946	0.182267	0.00387	0.021675	-0.049156	-0.023353	-0.064537	0.086103	-0.035605	-0.134269	-0.07017799999999999	0.057339999999999995	0.059896000000000005	-0.145788	0.040943	-0.038501	0.005682	0.014187	-0.043987
-0.125539	-0.019500999999999998	0.199754	0.107026	-0.008883	0.078208	-0.037401	-0.028395	0.078124	0.105121	-0.140767	-0.027065	0.060001	-0.010662	-0.085603	0.026295999999999996	0.098207	-0.021217	-0.016846	0.116666
-0.145121	-0.111197	0.189077	0.055060000000000005	0.065984	0.031172000000000002	-0.059024	-0.042276999999999995	0.08784	0.071648	-0.065374	-0.075072	0.06554	0.063395	-0.090876	0.04451	0.110651	-0.027142000000000003	0.061574000000000004	0.10996099999999999
-0.014812	-0.03071	-0.111849	0.225293	-0.047425	0.11503499999999998	0.15678499999999998	-0.019586000000000003	0.101405	0.083732	-0.14713900000000002	0.027543	0.095139	-0.08629400000000001	0.207656	-0.07145599999999999	0.035942	0.059796	-0.058106	0.138275
0.129065	-0.066851	-0.130556	-0.15225999999999998	-0.001943	-0.171925	-0.018203	-0.073797	0.051243	-0.127181	-0.135139	-0.061844	0.011682	-0.187941	0.163699	-0.147451	-0.053546	-0.133354	0.058395	-0.07973200000000001
0.118842	-0.08270599999999999	-0.058079	-0.137326	0.033939	-0.165769	-0.033477	0.018803	0.107447	-0.11000399999999999	-0.138086	-0.073004	-0.09788200000000001	-0.139706	0.09222899999999999	-0.11054100000000001	0.052608	-0.127469	0.117976	0.005187
0.1113	-0.12545599999999998	-0.104064	-0.159532	0.032201	-0.178608	-0.022668999999999998	0.030570999999999997	0.063682	-0.105932	-0.157065	-0.086855	0.043782999999999996	-0.14944000000000002	0.140769	0.000676	-0.042036000000000004	-0.148976	-0.060702	-0.046596
0.139933	0.004605	-0.070961	-0.08723	-0.062144000000000005	-0.151266	0.017411000000000003	-0.087315	0.084246	-0.064044	-0.030180000000000002	-0.108634	-0.094652	-0.141263	0.006425	-0.129548	0.062798	-0.064471	0.23271	-0.0016690000000000001
0.066122	-0.186877	0.004342	0.019041	-0.031012	-0.11583800000000001	0.091477	-0.076968	0.056839999999999995	0.086879	0.096022	-0.042199	0.031658	-0.091762	0.18213	-0.101119	-0.107576	-0.088785	0.035029000000000005	-0.144947
0.082204	-0.093295	-0.118316	0.010528000000000001	-0.054586	-0.03714	0.091562	-0.193287	0.020558	0.121833	0.097706	-0.021618000000000002	0.011206	-0.106518	-0.04021	-0.13786199999999998	-0.098704	-0.073499	0.005396	-0.165527
0.133082	-0.065466	-0.127452	0.002034	-0.035454	-0.114043	-0.028133	-0.082143	0.02495	0.130299	-0.08935499999999999	-0.028238	0.008421	-0.165986	0.16878800000000002	-0.150068	-0.10353399999999999	-0.08723500000000001	0.032157	-0.152169
0.092657	0.018838	-0.11891199999999999	-0.011963	-0.075627	0.188461	0.10065700000000001	-0.183003	0.001424	0.121056	0.10378499999999999	-0.096189	-0.046893000000000004	-0.09010900000000001	-0.036853	-0.128392	0.006282	-0.134979	-0.005367	-0.127487
0.13377999999999998	0.032212	-0.11193499999999999	-0.074437	-0.054784000000000006	0.056971	0.071655	-0.175428	0.012313	0.12261099999999998	0.095509	-0.139182	-0.086948	-0.106101	0.011654000000000001	-0.131726	-0.002089	-0.064315	0.20730700000000002	-0.057107000000000005
0.092804	-0.019697	0.07316900000000001	-0.017644	-0.124931	0.22210100000000002	0.123951	0.034371	0.009188	0.134388	0.10937999999999999	-0.112679	-0.038955000000000004	-0.126883	-0.05016	-0.095289	0.162261	-0.149851	-0.00939	-0.13761700000000002
-0.07625499999999999	0.140875	-0.08634299999999999	-8.6e-05	-0.133052	0.200675	0.128996	-0.12006199999999999	0.057932000000000004	0.096528	0.11019200000000001	-0.09225499999999999	-0.037332	-0.097347	-0.044407999999999996	-0.099388	0.057724	-0.166936	0.089474	-0.13930499999999998
0.088281	0.030695999999999998	-0.069283	-0.041499	0.100537	-0.183693	-0.046209	0.061607	-0.089933	-0.193298	0.032003	-0.07156599999999999	0.060973	0.044164	-0.090795	0.100107	-0.11732100000000001	-0.09447	0.07006799999999999	0.046994
-0.106055	-0.182331	0.016261	-0.049219	-0.002392	-0.13436099999999998	0.09930399999999999	-0.010575	0.009038	0.084746	0.0578	0.0014939999999999999	-0.12671300000000002	-0.073977	0.168498	-0.11332	-0.028770999999999998	-0.09199299999999999	0.121433	-0.12122000000000001
0.146357	0.017915	-0.13108499999999998	-0.083673	-0.049085000000000004	-0.043149	-0.023509	-0.076737	0.02246	0.129665	-0.069518	-0.128104	-0.078222	-0.15558699999999998	0.188862	-0.139249	-0.024055	-0.082817	0.22703	-0.04567
0.149313	0.10408699999999999	-0.070259	-0.077976	-0.020861	-0.06655	0.015397999999999998	-0.144199	0.043845999999999996	0.160563	-0.049541	-0.186814	-0.09364199999999999	-0.135677	0.037857999999999996	-0.13158499999999998	0.008354	-0.010154	0.215943	-0.017991
-0.12737	-0.11521600000000001	-0.02514	-0.026251999999999998	-0.037997	-0.19346300000000002	0.053027	-0.14224900000000001	-0.046417	0.14391900000000002	0.053687	0.025303	-0.140877	0.037651	-0.06651900000000001	-0.184001	-0.011590999999999999	0.076021	0.163671	-0.135099
0.132439	0.008615000000000001	0.017034999999999998	0.054252	-0.12144200000000001	-0.09979	0.10945099999999999	0.260662	-0.054022	0.051012	0.07537	0.049404	-0.08696	0.024044	-0.043495	-0.016102	-0.162859	0.077205	-0.10970899999999999	-0.107635
0.16345	0.001123	0.050289999999999994	0.046853	-0.10287400000000001	0.010221	-0.030038	0.25111100000000003	-0.058771000000000004	0.005036	0.090191	0.09761900000000001	-0.100127	-0.095502	0.032237	-0.039142	-0.16676300000000002	-0.064479	-0.095041	-0.10436600000000001
-0.044968	-0.048623	-0.147812	0.120985	-0.014608000000000001	0.147004	0.051047	0.07051	-0.037728	0.103217	-0.11077200000000001	0.024533000000000003	-0.041504	-0.023745	0.071064	0.000542	0.10856199999999999	-0.116826	0.014015999999999999	0.114751
-0.09412999999999999	0.14704	-0.157897	0.11825999999999999	-0.016458	0.119128	0.029898	0.05049	-0.052448	0.08291799999999999	0.17561	0.003438	-0.021647	-0.015602000000000001	0.058786	-0.025159	0.114677	-0.11125299999999999	0.041513999999999995	-0.18202100000000002
-0.082814	-0.028695	-0.144976	0.122098	-0.019842	0.148152	0.052426	0.036356	-0.04788	0.084881	0.043875	0.183239	-0.026575	-0.05720599999999999	0.148118	-0.028698	0.10938699999999998	-0.122495	0.062832	0.017228
0.074148	-0.10267000000000001	-0.013078999999999999	-0.031755	0.172477	0.167951	0.047335	-0.191904	-0.060249000000000004	0.007976	0.08984600000000001	0.073528	0.133197	-0.145475	-0.109946	0.074385	-0.12875899999999998	-0.030926	0.00606	-0.0037770000000000004
0.039789	0.026306	0.021098	0.116678	-0.089352	0.08722	0.033185	0.001003	0.157029	-0.055353	0.06467200000000001	0.077433	-0.149225	-0.078912	-0.100847	-0.037966	-0.032527999999999994	-0.147123	0.049338	-0.065674
-0.007448000000000001	0.016641	0.010001000000000001	-0.0016699999999999998	-0.044086	0.14969200000000002	0.084248	-0.028067	0.153915	0.019872	0.184275	0.057451999999999996	-0.166465	-0.07545	-0.084622	-0.001449	-0.049879	0.019372999999999998	0.04734	-0.02847
-0.000571	0.0348	-0.000725	0.076172	0.11797200000000001	0.000953	-0.118612	-0.152386	-0.18424200000000002	0.15398	0.051019	-0.08938099999999999	0.050999	-0.015380000000000001	0.008270999999999999	-0.050297	-0.015444999999999999	-0.054194000000000006	0.149004	-0.105019
0.018331	-0.11321500000000001	0.039713	0.03887	0.082338	0.033317	0.027686000000000002	0.14199	-0.06927799999999999	0.077066	-0.055376	0.057662	-0.029820999999999997	0.070508	0.069815	0.035164	0.242418	0.076846	0.07689800000000001	0.09443
0.11962300000000001	0.040805	-0.07161000000000001	-0.071122	0.08379199999999999	0.093292	-0.002515	-0.051525	-0.11745	0.131775	-0.017009	0.09905800000000001	0.20551999999999998	0.10489100000000001	-0.046311	0.08874	-0.031411	0.122894	0.049222	0.058828
0.143038	0.037038999999999996	0.041219	-0.039878	0.11846199999999998	0.057942999999999995	-0.012675	0.014215	-0.11308	0.13214800000000002	-0.070344	0.017432	0.115228	0.058059000000000006	-0.042383	0.11298	0.025881	0.129491	0.041277	0.092218
0.117004	-0.007056999999999999	-0.09757	0.14398699999999998	0.016083	0.138734	0.0642	-0.06260299999999999	-0.049402	0.128551	-0.09038500000000001	0.187277	0.013465999999999999	-0.031197000000000003	0.168633	-0.041083	0.113657	-0.051628	0.029798	0.12861199999999998
0.105853	0.065526	-0.059666	-0.030074	0.07688400000000001	-0.20133800000000002	-0.03766	-0.062023	-0.122992	0.12222999999999999	0.036545	-0.083243	0.142787	0.057165	-0.06563300000000001	0.113347	-0.102112	0.11843699999999999	0.043057	0.09945
0.134676	0.021797	0.055907000000000005	0.110401	-0.106429	0.09210499999999999	-0.054451	-0.005474000000000001	-0.062371	-0.06325900000000001	0.064695	0.11125	-0.12144300000000001	-0.106045	0.051104000000000004	-0.026434	-0.039243	-0.147957	-0.050776	-0.097488
0.12165899999999999	-0.095965	0.046609	0.10703199999999999	-0.11645799999999999	0.090148	-0.077958	-0.024339	0.029878	-0.056563	-0.011457	0.038868	-0.133204	-0.114184	-0.14041700000000001	-0.004659	0.006695	-0.134772	0.121084	-0.047668
0.067349	-0.09059400000000001	0.0104	-0.030244999999999998	0.18353	0.166648	0.038347000000000006	-0.179977	0.040864	0.212285	-0.05063	-0.073878	0.11732000000000001	-0.152008	-0.046702999999999995	0.11963599999999999	-0.129625	0.078935	0.086352	0.069771
0.076437	0.020037	-0.012012	-0.026583	0.18958	0.156783	0.045401	-0.179536	-0.027488	0.215428	-0.024130000000000002	-0.058990999999999995	0.133766	-0.142497	-0.108426	0.083865	-0.135984	0.0344	0.07895	-0.017884
0.069312	-0.026519	-0.047652	-0.014105000000000001	0.169473	0.148019	0.112647	-0.19250899999999999	-0.058721	0.177023	0.11159100000000001	-0.034785	0.14793800000000001	-0.135218	-0.113392	0.07053200000000001	-0.132525	0.077423	0.09383999999999999	-0.023449
0.226005	0.047292	-0.066665	0.10858499999999999	0.159621	-0.10363499999999999	-0.057010000000000005	-0.02638	0.015828000000000002	0.058051	0.029094	-0.11012100000000001	-0.17832	-0.016833	-0.039217	-0.064212	-0.021947	-0.139445	-0.055222	-0.11513699999999999
0.203	0.058178	-0.078164	0.074486	0.148086	-0.09484	0.043899	-0.033453	0.0005269999999999999	-0.093736	0.15098399999999998	-0.085737	-0.153105	0.020166	-0.082484	-0.064088	-0.010284	-0.029948000000000002	-0.017066	-0.086615
0.22403499999999998	0.064676	-0.05606799999999999	0.07206	0.148862	-0.091477	-0.051910000000000005	-0.027054	-0.092471	-0.090144	0.058888	-0.023041	-0.164665	-0.02421	0.074557	-0.070021	0.10283699999999998	-0.119208	-0.022709	-0.099981
0.20619200000000001	0.045211	0.131275	-0.026244999999999997	0.038189	-0.079074	0.053207000000000004	0.11023800000000002	-0.155303	-0.074054	0.12343499999999999	-0.10625899999999999	-0.156133	-0.004753	-0.09486499999999999	-0.077511	-0.019864	0.030951999999999997	-0.009155	-0.046451
0.204963	0.046323	-0.08287	0.060233	0.152224	-0.09072999999999999	0.0754	0.039924	-0.126528	-0.081678	0.143041	-0.063371	-0.1376	-0.002793	-0.079367	-0.077524	-0.005588	-0.039928	-0.015528	-0.085385
-0.12909400000000001	-0.125721	-0.026931	-0.089363	-0.074776	-0.175714	-0.132457	-0.15476800000000002	0.06639	0.186325	-0.131673	-0.049369	-0.079481	-0.01649	-0.069767	-0.142433	-0.000839	0.096955	0.157978	-0.134656
-0.080224	0.022482	0.101962	-0.124296	-0.027112999999999998	-0.079385	0.091451	0.096274	-0.183126	-0.095294	0.0032689999999999998	-0.074898	-0.194003	-0.043225	-0.098025	-0.080022	-0.038287	0.009898	-0.000859	0.169871
0.152549	-0.093922	0.065696	0.148349	0.062573	0.065337	-0.0699	-0.005295	0.018936	0.114879	-0.098846	0.0368	-0.028933999999999998	-0.122689	-0.145628	0.08025	-0.008728	-0.159255	0.089885	0.087223
-0.054459	-0.10999500000000001	-0.00047599999999999997	0.13758199999999998	0.081802	0.063201	-0.17874500000000001	0.031917	-0.175553	0.07653	-0.066677	0.023396	0.027748000000000002	-0.053953999999999995	-0.052568	0.195481	-0.060756	-0.011453	0.023906	0.012467
-0.083121	-0.121867	-0.025247	0.11161199999999999	0.07398400000000001	-0.035358	-0.035504	0.057483000000000006	-0.200163	0.15618800000000002	0.036084	0.122199	-0.08615	0.097838	0.050549000000000004	0.13561800000000002	0.060955999999999996	0.05569299999999999	0.089649	0.02044
-0.126753	-0.151319	-0.127613	0.108258	0.092585	-0.049511	-0.010858	0.055514	-0.200261	-0.060147000000000006	0.092169	0.134159	-0.039363999999999996	0.10198099999999999	0.063025	0.061211	0.162906	-0.046403	0.099686	-0.021811
0.019264	-0.116976	-0.019436000000000002	0.10748900000000002	0.06289299999999999	-0.010223000000000001	0.014372	0.12375499999999999	-0.1955	-0.054616	0.047141	0.128602	-0.045136	0.10739000000000001	0.052435	0.09068999999999999	0.181091	-0.055893	0.099954	0.060784000000000005
-0.103506	-0.032747000000000005	-0.042388	0.214875	-0.045478	0.124511	0.059199	-0.026387	0.13816199999999998	-0.105066	-0.015437000000000001	0.112071	0.114276	0.031472	0.172768	-0.169824	0.059364	0.110051	-0.018308	-0.13816900000000001
0.158593	0.01877	-0.007737000000000001	0.053416	0.077114	0.093452	-0.042175	0.130369	-0.072983	-0.048594	0.089689	0.13383599999999998	-0.098974	-0.11824200000000001	0.071836	-0.045725999999999996	-0.11525899999999999	-0.104814	-0.084775	-0.164109
-0.172526	-0.03782	-0.0167	0.196156	-0.077614	0.109419	-0.123302	0.102657	0.13410899999999998	-0.039036	-0.043476	0.12492400000000001	0.068539	0.11583299999999999	0.062973	-0.180148	0.067801	0.101472	-0.039901	-0.146734
-0.076183	0.143331	-0.080082	-0.09792100000000001	-0.065195	-0.0008300000000000001	0.029991000000000004	0.082876	0.017525	0.188817	0.055187	-0.022862999999999998	0.017053	0.002886	0.022087	-0.09934	0.042395999999999996	0.172268	-0.01125	0.058017
-0.113532	0.163374	-0.08529199999999999	0.037979	-0.015612000000000001	-0.155655	0.047935000000000005	0.024193	-0.05204299999999999	0.12003499999999999	0.174465	0.0034950000000000003	-0.021802000000000002	-0.070969	0.034977	0.084473	-0.043134	-0.045694	-0.069413	-0.183516
-0.0763	0.128333	-0.09084400000000001	0.031695	-0.053576	0.090236	0.028408	0.07040700000000001	-0.050187	0.10430999999999999	0.153288	-0.028527999999999998	-0.032193	-0.018537	0.027337	-0.100258	0.043789999999999996	0.152947	-0.037126	-0.185014
