# Supplementary material for: Traffic data imputation via knowledge graph-enhanced generative adversarial network
Source: PeerJ Comput Sci. 2024 Oct 14;10:e2408. doi: 10.7717/peerj-cs.2408 (PMC11623069; doi:10.7717/peerj-cs.2408)
Supplement: Supplemental Information 1 [file peerj-cs-10-2408-s001.zip › ABiL_GAN/sz_data/sz_speed.csv]

90217	90218	90219	90220	90221	90222	90223	90224	90225	90226	92231	92237	92241	92688	92689	92690	92691	92692	92693	92694	92695	92696	92697	92856	92858	92876	92877	92878	92881	92883	92899	92900	93220	93851	93852	94159	94160	94161	94162	94163	94164	95068	95069	95070	95071	95072	95073	95075	95501	95502
8.4719712708	18.4554100057	20.590634705	15.3452580796	9.58521794197	21.5018205091	31.6117592291	0.0	0.0	22.0089412297	23.2305862385	29.0312038502	35.8390933782	8.14669984982	16.1746886626	0.0	18.5681750437	12.3350050405	16.6375230439	13.315565218	4.6841691454	15.4922739195	5.8750644074	29.4704546384	55.5946059193	24.4978928804	23.488133161	42.8820842506	8.3824587665	0.0	20.0003560608	4.610767336	44.0828025525	0.0	24.0549372258	9.9974629785	6.27703669838	16.3371911465	21.8359357374	19.6910930249	18.0293509507	17.3276744224	2.73078576156	8.9114624683	8.90025782991	1.59852703975	8.79080872387	13.1871729227	32.2268051276	41.975351397
7.80713684577	15.713815852	27.5236953689	11.0878952075	9.4552800226	17.332246437	33.9765307139	12.9688231675	0.0	17.9217568303	19.5297106641	26.5689405698	30.2045420868	11.8881492845	16.510284245	2.74824288563	25.2101875921	14.8377003559	22.471980359	14.5840388916	15.7801527948	20.5203153406	8.15778108367	28.7512012585	58.5217719246	25.5115763117	28.7720128541	42.1214879193	2.99479747308	20.1153354797	35.0601823551	18.6353965251	44.8032931197	7.15910935743	29.8556018432	6.25742358813	10.1362585183	20.0345282892	25.4658180256	22.3027628735	11.8774317881	13.4907232022	4.56975928732	10.0873446491	6.28439145917	6.72550921019	31.6617058599	17.366270253	7.4202317881	2.82310494188
8.80945718031	8.97964743507	20.2803937134	16.5234194124	8.0033142874	15.7894829888	13.7472668888	12.2211430877	0.0	21.5884471399	22.0929120288	27.2870280114	36.5727006802	5.40311151233	19.7638315351	9.73004004041	21.9070221098	19.4984638443	16.9981258874	8.43908210553	0.0	27.0286092089	0.0	28.6448316731	53.4451518429	26.9437408377	8.9063784622	46.7624940101	9.89229502473	13.6267849389	25.1528314533	44.2696731941	44.472037632	0.0	21.0114584754	12.2950578263	2.17561597649	15.8902352178	32.7992180623	13.3917994426	13.8424244803	15.0904642664	3.39029275984	20.7590034225	3.67075324807	6.14762806887	11.9542595935	8.01902657772	21.0715608156	0.0
51.590372382	23.6312433224	20.2240935685	15.1164588607	6.642643766	17.5758055764	17.6575564563	15.9987445223	0.0	24.2289045746	22.4139950929	29.0058274737	28.7541629434	0.0	8.06445900977	0.0	22.9204319158	8.58929747296	14.1757929017	28.5628216959	0.0	18.636179421	2.41919325404	25.7439783064	52.2092228944	21.8410116899	31.1626880112	38.9387202178	38.2940587428	22.6508124702	36.2111727394	4.32211786537	45.8164110118	0.0	21.2210591705	19.9149131694	16.1464941659	16.8531104249	16.174691119	25.3845064206	9.48400769343	2.78684679118	11.0667725325	8.64006492067	7.80774313246	0.0	15.0316100655	1.80610995234	0.0	16.5166226496
58.7704327678	20.4377399357	20.4656056023	14.820216839	11.344404311	0.0	33.8785016499	5.67624794413	0.0	26.2500639126	22.23606552	32.5623652106	34.3429810997	4.32855887087	16.7339616748	0.0	12.5539835004	21.4943359789	21.5790261632	18.6292983379	0.0	26.8662186	0.070768390281	34.1873802121	55.5912285523	29.4866636188	6.29552855287	40.8737044134	6.1771577515	2.14472585155	30.453134252	5.70073626027	44.2609790633	0.0	25.3410630677	7.48734449027	28.2153783348	35.2744951196	16.7424525218	28.2154384436	24.5001121955	6.35397354227	0.0	9.85501408763	67.4360456972	6.0733466642	14.6350192287	19.1006758754	0.0	14.9045729581
58.2891263745	10.3327377	25.3310184244	18.4856157959	2.02851322185	10.7184877601	10.4396838914	0.0	2.12206977892	20.8366913838	20.2351516812	30.6861045797	34.2972160296	10.1401030416	23.7984435977	14.3430327872	19.6641194501	20.843496682	18.8084563071	16.3434296849	0.0	24.0636966493	5.77241096713	31.6265920331	59.0405884093	24.3806795999	53.6523009105	40.515253569	10.2023715178	13.0792753499	63.9288195151	17.6560080746	49.751043186	0.0	25.7067740299	17.3312477905	33.5456761516	37.123662497	23.8000643703	3.03220498778	10.6441538621	12.783448661	6.98132493871	7.9786775158	7.38552525178	8.90893884434	20.0555140427	12.6335674526	0.0	23.3540315536
61.3344493424	20.8184800315	15.8393920303	8.76821708293	13.9333263652	13.8661242828	31.7033324346	4.8237694724	5.3205057667	29.9065986235	22.4388769963	31.4774455187	15.3914938097	0.0	6.15880657837	4.876540675	21.1329433618	27.4101433475	21.4314054225	10.1547230039	0.0	28.881403304	0.338144257043	30.6612193451	59.7400737029	25.8270352947	34.4073935235	40.6684244241	6.53367771903	21.6109995013	36.9867312333	11.7821549412	49.9814020264	0.0	24.2092586344	7.87918878923	11.6250852779	37.4491272935	24.1328087374	2.03176018523	11.1226400381	3.58664289537	0.0	6.94022070487	9.53414292333	1.49693587002	5.50804201453	22.4971574502	24.131476302	7.60878771657
58.9031441323	8.291825989	44.043729444	15.2508586098	0.0	0.0	28.5024934982	8.7029320797	15.5352692384	21.537569548	21.2449461511	30.0919392743	23.452839556	0.0	22.2646790527	0.0	21.5585861969	25.5859261538	19.949942733	14.9211361575	35.827719458	24.2528003709	1.93971718525	25.7263586062	56.094880157	28.614772562	20.7226506086	42.8091311455	19.2684173991	8.49850882153	29.5215485671	0.0	55.5524076842	0.0	6.7649144654	24.8448912877	14.8715524769	37.6879296671	26.9679037762	0.0	15.8195709455	6.73026228476	0.822444405153	0.0	1.20814097501	7.5904181088	6.59222014975	11.8328699192	9.82141866913	5.93719987533
57.2104410132	25.765666543	18.6775647124	5.06605063207	0.0	12.6459033093	41.6442610742	0.0	0.0	36.5599186172	20.9643044239	28.448604049	23.3315897054	5.4812236798	30.3156473655	0.0	24.2071069128	15.5381640486	23.6228425953	17.5047053154	0.0	18.3861628077	0.0	33.0721447048	61.6990094297	36.0219311809	14.8104241993	50.9390956495	4.92786902007	0.0	37.5806284518	6.6052615005	56.4129006697	0.0	28.6266953381	32.0303359327	15.0404316721	25.0543490238	26.4179647591	5.05230593713	10.2968645586	4.80848825113	0.0	1.98166412837	5.10348376307	0.0	3.92615168073	0.0	34.4644057366	4.91869362987
59.5592648001	16.8039830846	20.314610238	23.3930832069	2.61282121401	0.0	43.2307321937	17.1529367777	5.9479988541	36.5247724596	27.4825820928	30.3430257395	23.9099241048	0.0	11.983574179	0.0	17.1822596379	17.2346626173	21.9648015804	14.8024364573	0.0	26.244459492	5.97633805743	30.7542550586	60.4973172307	35.1736551572	30.1904720899	43.7300958589	22.1131800686	12.9836113975	45.0398817368	5.8044162428	57.0994950064	0.0	21.4474629697	25.5424325116	32.4463998834	24.4166466704	26.4837163122	15.6230020474	11.1468068802	12.1999201541	0.0	10.7001602006	14.308979432	4.33348595237	14.9476070342	25.1998880076	21.0986635308	18.7985231835
60.2178665665	26.7735759681	17.684077589	17.7353748525	12.9571711126	7.40400654133	34.9440849384	20.6176653293	0.0	31.518822527	28.4447437196	31.1444000301	29.132990903	6.56124602567	30.7187469327	2.34059126075	27.6245897366	11.1999419305	16.7248817642	16.4889628142	2.83009684515	27.9065699857	12.5961156266	23.2525556838	61.6603160624	33.7996221345	28.7132084644	46.8658701053	14.1326935262	16.3590855912	33.4551932848	2.89863368004	56.6597750301	0.0	28.9316105918	22.5498105097	8.66040683973	33.9712831776	34.3104663318	21.9862709375	19.6948850479	9.02385379353	0.0	18.4239162741	19.7950306431	0.0	20.1022427435	6.29555203183	18.1754735078	0.0
56.3364048373	18.8665521124	27.5022948492	18.2011054631	23.9732383436	22.2153581007	36.3251731856	0.0	0.0	36.8316505188	21.3268757468	32.8993072603	19.9117350936	0.0	28.338189135	3.16272753595	28.5570304494	11.9799627167	24.3908413097	20.6111611969	0.0	22.7718781884	0.0	29.3471923671	60.587464127	29.2897846137	14.2486708491	48.9792982042	5.47769298117	25.3347260107	27.5938341563	26.8178128341	60.7173735645	6.97238973173	30.2870924783	15.0664299874	22.0586818726	22.5046509695	24.7646553232	7.91268550077	12.5573071947	3.5579863543	2.07837883818	33.1466060793	21.2040596417	0.0	17.9261605723	21.1475088389	37.9381296615	20.8670283267
58.5113946302	15.802270021	15.9005512451	15.8255236261	28.359067497	13.519283317	26.4710232233	0.0	0.0	39.7786153118	20.8910393496	29.6592700909	12.0632773867	0.0	27.2718256148	0.0	31.4051223414	19.0037027884	19.3073593085	33.4174066533	0.0	25.028296003	17.6295196917	27.5164044733	62.8371884724	35.2066736109	33.8457372601	49.0823161454	8.53706345637	11.056929194	29.8694172918	0.0	59.1782872252	0.0	26.7736338839	19.0843619522	28.9335548385	32.0322214863	21.5877170257	14.5388762563	10.5893863459	5.77832697003	0.0	7.64457628707	19.1319062638	3.88492220873	13.1207371614	19.103514975	15.662676491	14.4021195022
59.3276699109	28.1046591878	23.0049383743	17.1771013351	5.77051608323	0.0	42.1721474369	10.5591432795	7.3182159872	19.0458340465	23.6627379047	28.4335848369	34.7058184065	4.29719467337	28.5864155206	0.0	26.9299601878	20.9229426661	23.3778637273	31.4108350626	0.0	26.8596981931	5.19815927113	32.2858431979	64.5514838104	33.0634450382	32.8676722821	45.3092305952	17.7457684866	16.9333057731	17.8228579839	14.4973380988	59.9870412911	0.0	26.6677929935	12.2882928808	27.8013116779	27.6376972968	31.5325683689	31.661431514	24.2705084309	14.1280206654	7.53046269354	14.0912549801	10.3828411785	17.5422592101	15.0444433898	13.7183521588	25.2482445389	8.29087649417
59.4159245043	20.0491357159	24.2399329278	16.5410534399	18.3194762648	30.1999403334	32.1311897138	8.37525238727	0.0	25.7690714502	23.2354850464	32.9198402119	35.4853132201	3.35437498037	26.1813833298	7.01328736204	22.4069226609	18.8898281894	22.0757685537	26.7530867542	0.0	26.4555951422	34.7566917547	28.9033977301	59.5224713497	33.1460258809	45.7322804918	47.0663952236	17.5593188505	23.2819396511	41.3714172232	16.6379835174	57.0648886514	0.0	32.7468547066	22.1791489225	19.28734399	28.8186312288	24.1169113534	4.75043068117	14.174279524	9.49287937127	5.8086929476	20.5645752857	18.4423537014	4.29491533263	17.5332478524	21.9663454968	12.6250532262	0.0
57.0005345073	25.9166990928	23.6204920987	15.1493457797	18.4153737265	10.6086866696	51.9083412924	8.897444186	3.24516785285	36.1204029176	22.898506102	37.8076737768	37.9370867941	4.13524909843	25.8580986634	3.28362374447	23.3142395162	20.3095952432	18.8631704456	27.5956272211	9.15663711253	20.5812189529	0.0	32.7557151663	58.9724624715	34.5516486885	28.2849232696	47.6345589408	24.8297171407	14.2908285659	30.6673511715	20.1554915975	59.7189797261	0.0	31.7831672257	18.3637158818	28.639523212	35.1679919625	27.1139110176	16.4278267641	29.2159800318	2.28856847156	2.42617129644	21.3189535844	4.6081342373	7.44623485253	19.4799447508	19.268313775	3.40247169393	11.2929172678
59.4683878283	23.1537641236	22.6375812062	21.761990535	7.84532312464	14.1919316167	29.5105181765	16.6122819437	0.0	24.7005984892	21.8206335488	30.6626835045	39.0306631736	12.1577237523	23.2847878084	7.3727836201	25.3849817433	17.6682970029	17.3545193273	32.6184644635	62.2684921402	28.7595626352	0.0	29.1041972121	63.7613632383	36.8645775663	30.4087297398	51.3500598077	25.2552805266	25.6107148098	39.6887992726	17.1820346244	64.1396914349	5.92788003833	29.6418182957	22.1071616369	23.4541834888	23.5912158083	23.0334798569	21.3730396394	13.3636521599	9.75958770313	0.0	25.0512847183	4.64963853347	9.09258996885	19.4136401672	20.7500925439	34.5663120001	0.0
57.4895375097	29.2698757998	21.9068698619	15.3367068095	23.427912428	22.823072665	36.6511214106	7.3839701461	0.0	44.7734790105	25.5403683579	31.5205984908	38.6335799775	3.55223474886	25.580126861	3.6884784726	29.4425534263	20.6073512582	19.0772602226	25.473931363	21.7351256821	39.4292064019	11.1750238388	30.4763712641	60.1829799941	32.394733805	33.1186590683	44.4796381824	32.7459193848	18.7621511031	47.0018910561	25.3710609945	55.4582110493	16.3816791074	30.7935463892	17.1347511164	11.9635082772	36.39578166	19.150754038	18.3900841461	15.980779671	21.6637567143	3.26658909284	15.1124875388	14.4549665928	6.03322908867	16.4744793096	21.4929225863	9.83250113383	17.5403599363
60.289595952	24.2206457382	18.8467525751	20.1076020139	17.853573838	0.0	27.9251950476	24.2737705595	0.0	23.0395330666	32.4547460036	25.7516125857	38.2026228058	8.05057467553	23.8991590163	3.88014675499	22.9362402652	18.5638899318	21.6548883965	16.3470294769	46.1410776917	27.8289346265	1.56959433096	29.2336745702	66.3493735462	39.501338991	29.882607015	47.2418956794	34.4013875186	27.6653884097	26.4855059499	29.8165611706	58.9643055632	2.9114745136	29.3873175294	25.802081804	29.6377866085	28.278327191	21.8924459247	19.0984669187	24.9344321405	14.9719628569	9.33646435607	25.2631533815	11.760821977	1.71536799592	20.4482109219	36.5005217664	0.0	15.3185437641
58.9434519911	28.9731770118	23.1105615325	17.2206736462	21.9882910095	42.5176305985	27.8917780627	0.0	0.0	34.0020830082	28.18522679	29.2581807424	37.4721482627	10.1911646201	26.8833530599	12.0997315058	25.4597020693	20.9107433442	19.1682934041	23.4588966215	8.52063945147	32.8955311935	15.7943222281	23.6448041037	55.8298461414	39.7350029634	15.0913357734	50.5440770052	41.4719385102	18.6633505025	29.8252358269	24.6799532081	59.850945614	0.264120084611	25.9889383761	13.3555589664	6.71876786533	17.8133297976	20.4679595177	24.8694298135	22.78532888	9.3926550432	8.42231258233	18.6245086872	17.1731165106	0.0	20.4315765005	21.874911439	13.8384837395	15.2252492135
59.5849713748	28.4558322206	19.7829706805	18.3190350639	20.3630288219	9.2636389981	17.3958130729	0.0	0.0	11.1165500026	34.3426974704	33.635643769	39.9639441092	22.321564243	26.75365701	0.0	26.3378552862	21.3812415854	25.9202142374	26.2025283662	0.0	29.2833397675	0.0	29.7841061833	60.2614072714	35.3546331987	42.7845566539	48.6736630077	5.25328235417	26.202876546	40.9854138399	19.4128896064	58.9747513971	0.82754864582	24.8848430098	19.816127061	24.6715706299	26.3143635885	17.0762563521	13.1411816341	24.0445115191	16.6957002632	10.3136467964	10.0815836521	3.9623657498	9.5715177088	16.6469191528	22.2787078895	14.7028414792	0.0
61.0067832976	20.343801642	23.3759338296	14.0710181029	11.7762680843	14.9867061449	22.3015989138	19.3202928405	0.0	27.5437102296	26.3997247105	36.5808981395	41.0037118134	0.0	29.5481596419	0.0	37.9653343934	24.250873046	23.4972703745	34.7581179089	8.24471756873	33.0613473491	11.778061576	27.6814958181	60.7217850642	34.6852917088	42.5518184813	52.056633791	9.02450427447	24.5132431575	42.1885014759	29.4865529258	63.5451013924	7.76483262463	31.8304271281	26.4269898968	9.66321041257	27.1343881018	19.2858445722	55.4084157067	11.5504894782	8.21328315343	0.0	5.82281283069	9.75848081393	9.48079839017	11.1590543378	19.2557737387	11.3622879572	0.0
61.3914166017	16.9892817706	17.4880804851	16.6876386855	18.8375525914	12.817947793	21.5871012034	17.8515465906	0.0	21.7461515003	27.842208616	37.4756424162	40.0514474173	0.0	27.0974708567	0.0	32.767819819	24.3775293637	31.016601448	15.4475974361	27.2111402647	28.1873916916	0.0	30.5787761763	60.0193743751	36.2636382837	45.0261761968	52.7480897343	2.81749866184	31.127551628	30.9631434424	27.1790251152	60.8082794541	4.3383249762	26.4305012707	0.0	34.4038136544	45.3252551303	25.2315554926	34.2394048663	65.6537229535	13.7502980829	3.6140285785	17.1181678517	12.6992583826	0.0	18.8335939159	10.0249386964	16.7283639781	7.06909940297
62.8471038624	17.9228079495	20.7113419687	12.6840878215	14.431454633	37.580217808	23.7099841691	14.8836674614	0.0	33.1075206739	25.8673170251	39.1366968488	39.7546829671	0.0	27.4160593447	0.0	31.9132639251	32.4531863195	23.5098423503	27.9753334885	0.0	32.4264864431	6.46678516643	35.4036125591	60.1621832289	29.4684801291	24.6798506616	51.5123159486	45.2166499632	31.8608934545	38.3841904825	31.1877802112	64.4927140466	0.0	29.1272359999	11.3563242461	0.0	18.9817039383	19.5284551107	13.9374018222	9.7721563209	3.9335816938	0.0	10.5003470163	5.51174770913	4.23534614	10.9040276793	12.5764745691	33.1712130009	17.90736242
59.712048968	22.491029411	20.0291591297	19.459852751	10.9296495871	12.6364019801	29.70808557	22.7421330379	0.0	37.7258449845	26.0785965161	37.8011124955	34.5158400674	0.0	24.9614577247	0.0	26.9881167544	22.4462030669	25.5254864581	16.5603645557	4.0212406407	25.5464791328	0.0	29.9901239136	61.1849137302	35.1729138678	39.9839630672	49.50900618	0.0	33.3538458447	30.0719954846	16.0618136236	59.9373887879	4.04561093543	25.2295054389	6.3203546581	33.9682497637	12.5117055596	26.1454033751	21.3745949683	23.6017059971	8.21676438385	7.31597277657	23.3994005036	13.1282972127	6.20172558893	12.1407681613	17.442234049	0.0	5.89317319437
60.1282778456	11.8537442073	21.4382136863	16.2306716126	18.6469586861	33.7162927241	30.2358247837	4.25504697393	0.0	26.6904457773	27.1873277428	36.9492755028	41.2699412946	0.0	32.0506220579	0.0	25.9379996307	23.3682368406	31.5274537608	14.821971774	0.0	45.6774514859	0.0	32.746043908	59.0718936147	39.7444772611	47.8170715997	49.8858158011	11.2401299899	22.3572437812	18.8950229814	21.7127489536	60.8699531176	24.7451086736	25.5452677399	0.0	22.6063558567	31.7596430811	23.7562379859	26.1784951285	24.133959463	6.8491912171	8.87465764937	24.5395535717	8.5496603997	3.7143464696	4.40249173173	16.8493193324	41.5073298391	11.210241774
57.2303406197	21.0151185618	20.4368537868	18.3999329785	10.7546205334	28.1847202649	25.9182416208	25.4474020809	0.0	14.2666107181	20.6701584256	33.9716693587	35.5420847842	10.6066210496	21.9529135089	0.0	27.711301097	25.1549599906	14.6757736106	21.5505694722	0.0	27.444955474	1.12969985457	30.6297168435	62.1910987568	44.7507971799	42.2517334267	47.7633844429	27.7391889423	0.0	30.7826847833	4.54130017143	60.9683126541	0.0	30.6716716917	13.1961699947	13.0455304642	25.9119612481	25.5291567704	0.0	9.48976536153	12.5813426787	7.4063777341	25.7032674558	0.0	0.0	12.9436781797	5.10538172793	45.2398661441	0.0
61.3178190749	18.8133099616	22.4620137102	18.8001352545	19.2520801249	31.6577460594	28.4593956709	29.6103777256	0.0	50.1323725132	26.0639862559	34.3642205605	25.2612481717	3.23859664439	19.9071220524	0.0	25.6687060091	17.499420067	27.4248961147	13.9135470711	0.0	36.4153938504	0.0	30.8446082024	60.7900819745	33.4983878034	48.5225176181	52.772837998	0.0	13.9515993572	31.7810843862	16.3614821135	64.6637012579	0.0	30.9872706383	13.0367372672	7.51857683743	33.9702569179	28.3575871016	10.724991418	3.89391520343	3.83062731973	11.8889598435	12.9377044685	5.88259670973	0.0	14.2364890285	13.2077865488	33.489075959	0.0
57.949688751	23.3516774837	24.0788926011	15.9109526272	19.1444939291	30.6289148462	38.8745171933	22.6014494629	0.0	33.5617592243	29.8174695979	36.2724760811	40.3237493659	0.0	25.6759622893	0.0	26.8500847118	25.971207766	26.8599030103	14.5649921403	0.0	12.5020305707	0.0	28.6752211607	66.3990282707	50.8254796815	39.0640578571	50.3422234146	0.0	21.8489003065	32.4873191389	23.8471725843	61.7917147156	0.0	31.8080863976	23.8074973975	0.0	54.5631873407	34.8867562991	6.39871745119	0.0	6.74690146447	6.38898515767	25.5607173555	7.56948188583	8.22741069986	6.30939206413	14.7400599102	35.9933111935	23.4163177047
60.4403704283	19.1832270585	22.2765367584	18.1663270937	20.9714816507	9.27143527547	31.0178254429	21.766361391	0.0	27.4253458421	25.1374692002	32.2486881907	36.0458535492	0.0	29.3035594983	0.0	30.8215786509	25.1230028912	26.6123321868	42.4010698973	0.0	34.1699166467	0.0	30.3088181899	57.5076853655	26.495683561	43.5763764274	51.4394670863	13.959820154	25.4991538638	31.990103275	25.2682436205	62.3996533717	2.23467160012	30.3750157271	17.3011098211	42.5619010055	29.0945933749	30.8527781609	37.820756765	14.5911948613	19.0210563971	0.0	23.7345091476	0.0	6.07006458067	3.6287542904	15.8052449316	37.2482346	12.2186797196
57.5734317241	17.8431132592	21.2454850281	19.0779632825	20.3940159042	37.5190706323	31.3418820776	13.3666022804	0.0	36.2415035528	27.1043209447	30.5274347048	36.2353358572	0.0	27.0858767328	0.0	26.9497114397	26.8168581861	26.5701329426	9.77602108773	5.8279084342	9.88404167707	4.66157297957	28.9069518531	62.4775206061	19.3671348158	42.0177316931	49.059605676	12.4789353826	28.988847663	26.4683008515	20.7004948085	59.6713736699	8.29598218273	27.3206166682	24.7548848936	12.6594756424	11.0302170093	33.413802367	19.3559995019	5.672841854	8.74479716102	0.0	18.0006442116	6.33439768133	5.12018959736	2.22636653182	4.9647632681	35.7260163709	9.87090425853
58.5841832653	24.0826558451	22.2013172185	18.6307990547	14.8262922495	24.6725139027	29.4084718002	17.8183699727	0.0	25.6171349838	24.0171167243	32.0339184461	31.0873854709	0.0	24.1132049362	0.0	23.3628074403	22.7639249634	19.5936330413	23.4417459322	9.06302465233	44.6688134428	3.85018907073	27.5502445085	61.5160759269	29.4204318044	39.9632254254	49.4083307475	14.5781194216	29.4494158809	39.3990215213	29.7911935574	59.9072579227	9.87964553777	27.189038127	0.0	13.7896445194	32.4928804042	31.2764482717	13.1535563572	22.6997254263	12.4739863882	4.36510307014	27.9047880167	5.33863695383	8.1679986772	6.02726352308	17.6648586626	39.5510763127	6.8116723288
56.6071719321	15.7030837914	20.3789794671	18.2216938004	16.0506596996	38.9356139491	30.6892368052	18.1258194001	0.0	26.9357441792	23.9589702225	31.7917266455	28.5697024415	0.0	28.0067800339	0.0	20.7487878396	29.9107825302	19.6391125763	9.54758368763	0.0	44.5646420538	0.0	28.03335042	52.7239333772	35.473760735	40.8957678108	45.6161921929	6.05108467369	27.7978583941	30.2650476215	14.9948912983	57.4090215324	0.0	24.3308341912	10.388045667	22.9712103125	23.0767731948	28.9222584006	30.615667416	18.6186686227	7.35217817057	2.37931904438	15.7335271257	0.0	0.0	8.1887349992	11.3234462939	44.2647714481	5.853110961
57.3752680862	13.3345504161	15.9923329467	16.2118622232	18.3880651937	9.52920687917	28.5765489714	18.806532612	11.8573915994	37.4393010107	25.2090443946	28.5679888747	23.9759316014	0.0	23.6690207545	0.0	22.3490292835	24.8777653575	21.3924460818	18.2437033937	33.8299806543	17.3307484834	3.75728928243	30.83679347	49.1029079188	31.6535889283	37.1614505632	46.1372792949	26.2231552255	16.8261913215	29.361885243	18.4722749459	54.1390695288	0.0	24.893977692	0.0	26.581696928	9.28661122933	33.0735905812	19.6688083817	30.5381578533	18.0912421927	1.26480064873	21.8086821399	17.615985646	6.48928694978	12.3336751711	12.9965893489	29.2233423452	25.4772259628
57.7202070688	12.8050900436	18.1132456562	17.2524848433	17.9839057269	31.9826328825	25.8203786695	31.8439789745	6.5849331428	24.9068122379	22.5311395181	30.6367309374	16.0090032735	5.45305121567	23.3331485428	0.0	20.7726054768	25.0390321711	20.6908539342	24.557921334	0.0	26.5317780981	3.75331174717	28.6275851777	52.5845027378	22.3824089654	40.4986966805	47.0282941783	20.0000430936	18.5298234434	27.0704439639	21.6804911303	51.5047444285	0.0	25.5535771809	13.2878315074	17.7682415435	44.2426279072	30.5495952475	20.8770971439	21.0485224404	18.0810228594	4.65839407083	21.3210539793	17.6210905871	12.8328149808	10.6280298957	10.5079559551	24.3777207984	26.6979695936
57.8660961854	11.6585998797	14.8536036029	14.9646848087	16.4215482395	34.0321592252	27.859084898	22.9875540334	0.0	25.2177544399	22.4278504483	29.8501811848	13.9752294819	6.0357740002	20.6281875123	9.5585035356	23.5205387393	22.4689875766	21.042484561	8.86934608863	0.0	20.3254842943	4.43418662743	27.8396026283	55.7825239487	28.5104510713	40.1983326999	48.0453846495	28.089241675	24.4610568772	24.7589077198	26.4372351033	52.9052257611	0.0	24.6147834187	0.0	26.6025324168	14.6944020223	19.2055928379	18.5864909976	12.6174181729	17.679572122	9.56043442887	18.907318927	4.13434479973	8.45187990741	2.43196462754	15.1023904335	36.5336105747	14.3846101441
55.716730195	11.1680917721	17.3251668324	15.6435837724	17.828631688	37.7284402931	25.568551082	20.3324741947	10.0581367671	27.780251876	22.4673732907	28.8046177782	6.49835977252	5.97761473027	22.4746780053	0.0	20.9919762162	25.0295481915	19.9331562983	13.7336513399	33.2805462522	18.5601443727	4.4601975477	29.0892677984	53.3959032326	27.0929493511	38.0116570806	44.3480713711	25.9076401945	31.4838343518	29.9688545114	23.8590050264	51.1191655961	4.76848722937	24.8691888141	12.2155316243	11.9345268493	28.6325866752	24.57423213	19.309656403	19.2142981032	4.61104990163	9.8168657982	19.3122714133	10.5298000896	4.9624221728	9.47418441684	15.2743969495	32.5962812608	19.730281343
49.8541789898	19.2452219589	19.0663261154	16.2966977888	13.6235069346	33.3152169878	23.4673178036	12.0663152226	24.5178709801	26.1410894316	22.3125274879	29.600649851	8.28340032135	6.0910328688	22.4438474912	0.0	20.5178430434	20.2857102705	20.3715365808	17.3667453695	20.5153800863	21.4787098418	16.6616625771	26.5823586838	55.7496089053	43.2751269314	38.992927344	44.2861109521	54.0919620456	26.972079106	25.2317335149	26.4601382928	50.4256217235	2.45830420488	22.7392093654	0.0	26.5782836083	23.7954982999	30.6801338168	33.0537249426	27.0613239782	14.3878416643	7.8195715752	24.3117626397	10.325170581	3.01543843963	8.58294740391	16.7173793936	40.9613028679	25.2897288765
52.1518035453	20.8548483918	16.5135442068	17.0549609425	13.8518015712	38.392686887	27.2071641778	26.3564052031	0.0	30.3621819894	19.9613134504	31.0777455939	15.8363638064	10.8288153662	20.2628179819	0.0	17.9874589762	20.8643819258	18.7979663704	26.4474466055	54.9289867036	25.2371217332	10.9121363329	27.6116651866	51.4247322388	31.3975267041	36.7255143901	45.8108982917	28.7389995972	22.926962148	27.9286662632	25.2132453603	44.7158821845	16.8513752125	20.1113710158	10.7852786246	14.2321649422	34.4997336968	30.9160594713	23.6545181652	13.5365513381	9.300111537	6.03508675145	19.1415828954	18.0612030324	8.9863791523	12.7279912206	15.9736650264	32.0883546023	7.28218653443
47.7385420788	15.008570778	18.2830303656	13.3543338221	16.1716975029	21.9112653786	26.6125619172	29.8502411952	0.0	30.4456448824	22.4103915549	28.6818223264	15.8146053894	12.2547757591	19.8469395096	6.09329002517	18.3658175871	23.4956898106	17.7658883622	19.6111310412	11.4525164658	27.1536719699	7.42500768603	25.7033061699	50.9921738097	27.3032327522	34.6937646764	41.837237165	7.19298637533	19.2933016423	24.8253328969	20.1128620558	46.8663399569	0.0	23.277510689	0.0	24.1476940893	34.5049981463	39.2923891743	26.0621688233	32.7004028352	34.6345547286	24.5487003504	22.0471303792	21.6839183396	16.1368713161	8.82934269558	13.4186804479	20.9498931315	3.09059675731
49.815996544	19.9871005048	17.5263250138	14.3456932235	16.5858046527	33.3199445836	28.8694891469	31.4063732165	9.80319864973	31.1826268519	23.1655950405	27.941296221	10.5339746356	2.95665777558	21.4889017821	0.0	21.2814036542	20.6618607353	19.6185485745	15.8727051995	0.0	21.8056724492	2.37944926301	26.1084365519	48.1238902218	24.155748531	33.9568595913	40.2100660766	15.1532025036	25.5153321713	28.0755929126	21.5958154248	43.6486282472	9.81306428987	23.8413877206	30.4575979818	19.6847902402	31.2750454355	33.3889646092	20.8631198543	17.0043794029	38.221148287	10.819864111	21.9528389466	27.8877581048	6.93178491759	11.1455527785	19.6207609305	30.3679968617	19.6052842297
48.6741132928	18.9004128151	17.3186860499	17.2033919336	16.8238008406	12.300440076	26.1798107316	11.7241323164	5.87896368057	29.053989423	18.9082284221	31.6678884246	16.1201830427	20.7145490688	21.6917884184	0.0	21.957895154	22.7289652654	19.4181941682	10.9212232663	0.0	21.3938606384	10.7936990093	28.9034358035	47.6204186661	35.0916988273	36.4565617314	43.4178771879	14.7895155887	29.061967256	32.8451789595	25.276327003	44.2585329024	0.0	24.0804612425	22.2608791188	28.0811681008	14.5641327162	30.8063058412	22.6289547354	23.0206187982	11.6511592859	9.76833295641	17.3067851157	0.406397145237	7.30253218935	9.41222218436	16.8057109017	33.1417887137	17.1023494459
49.1542171475	19.3229982076	18.8488290357	15.8937423085	17.1786386573	10.7629945757	27.7500405035	14.9947112422	7.90608188817	30.6929202764	19.6678447562	29.8040466378	20.0307609648	0.0	26.5075804714	0.0	18.9707529011	19.9324230774	19.8993382814	20.4830326338	0.0	27.1875424083	13.9130554365	26.5127244222	51.5371182879	33.0003741746	40.050774544	41.9607006618	10.9597996145	20.3567283653	30.47573686	38.0221186265	46.7941152426	0.0	21.4134442568	33.9115839838	47.7134932273	7.98664335357	28.6831745286	22.9822674736	16.6712406501	0.0	13.5574729533	27.5306530092	4.79689225397	8.19128311876	10.5996235292	19.7280629271	34.8248234249	8.33547154987
49.2150320306	32.6458713953	17.5902120312	17.0033506975	19.0640791664	38.3652165428	28.2346946765	25.9440702969	13.9121176958	31.141512265	20.3859970207	28.2816637621	24.5688809871	3.3983185015	21.4797670876	0.0	21.6515480232	17.819969107	19.4101876937	20.0666925769	12.6178272683	20.3054900329	12.1679576217	25.440242385	54.0327846003	31.5364321579	44.471987065	49.5859029523	25.8001442167	19.352972168	28.4284642484	23.5191781588	49.4585482735	0.0	22.318711122	0.0	14.5318404562	14.1461394841	21.7778419087	26.8160431931	20.138847502	2.83211011789	9.61228832361	20.3562031076	3.45925941997	6.39696513495	8.82598544374	17.3946272627	27.1870233196	26.5184331287
48.8066068811	17.0490999692	17.49185536	20.5239240762	17.6143759556	10.6085672343	27.0866783329	16.9624392762	0.0	26.8804717681	20.4072335397	31.0649111975	26.7331883618	18.2651005139	24.9297843578	0.0	23.0427172039	21.5532838809	19.6812283406	11.0499571502	24.4308042187	19.5803015392	6.3644181813	23.9027513491	50.9336132765	25.5272107381	39.8308831629	45.5002053288	0.0	24.0233231198	28.6923046335	13.8118092125	44.1055156523	0.0	23.2218279974	16.9136352739	1.51881929707	0.0	19.0552416998	43.8254868468	15.6953524294	11.1930051657	11.6212095298	20.3151845643	0.0	10.5116149219	9.84978020707	8.9221360764	30.6360388272	15.178201021
48.2618633459	18.1717045041	15.0672383457	13.9168770264	14.5589681808	38.3382393313	24.686120519	32.4014489226	10.7803598387	31.0401000889	23.8323301064	29.9419429829	28.980904045	4.48121006887	23.2862075508	0.0	18.0466374986	19.6253205876	15.2650332459	9.8949971472	3.80280692517	19.0557388009	2.60481174473	25.3050607327	49.4663065377	39.356699613	40.2551916682	43.6540119052	16.185747497	27.3525604664	33.2996467535	29.2998814632	48.5717926646	2.60596434873	22.9418602019	2.51090993058	15.9680373003	17.1607054819	23.9395798382	8.0972730939	14.2287510643	11.0215758619	4.99652122557	8.96586359247	0.0	3.05677455429	8.24983353317	29.501364301	36.6674897479	21.7104579612
50.0829760543	19.2206892688	18.051567071	15.5757290493	15.296886037	24.0248233043	27.678601119	25.3271759812	10.7446881256	20.9357736482	27.3928227849	28.8929410041	28.1819188086	9.83469246327	22.6444006456	0.0	19.6892605209	22.0059279387	20.1908215058	19.2466982382	9.73419163707	26.3282677571	7.35802344189	23.5609479999	53.189701833	34.2065120692	37.2731200284	45.9683126589	4.81251506577	17.2557107035	39.8018608161	23.3729256861	45.0720798402	0.0	23.1112244753	7.7661408679	17.9308512337	27.7511175678	27.9668001656	22.2229165118	17.5795077744	7.61408450198	7.65302927071	20.8753321083	11.3530465569	8.13571995067	9.2469974438	18.1372724768	32.95477879	14.7372717052
47.4487544989	20.0814300871	15.3274394155	15.0449721686	10.9821259468	20.02712553	22.5788910728	10.5577759591	0.0	27.2530521949	19.5003836731	31.1640700446	27.6407061976	0.0	20.4595134667	0.0	19.7636194511	19.8220821091	19.3278848774	22.9131840152	5.86571342623	27.8172285816	0.0	26.1032631411	47.8315057165	37.3659451525	39.9116586416	42.6877413347	31.9899846633	18.8146250566	36.2360157303	23.4683464685	44.3566694461	0.0	24.2042575961	0.0	15.5778555719	13.7146732924	31.6934184301	19.6193457	16.0227171965	13.1800422093	6.29180879404	12.5501139222	15.4368418703	6.90770079134	13.0250821717	18.5641910355	34.5215101811	17.160998612
47.7608742135	15.0766802929	14.675847904	14.0684016578	16.7745359972	28.9608225198	30.0048031542	8.9027897315	14.7529872164	29.3619386521	24.4495403519	31.8148357854	36.0025662513	3.88697124647	19.9539159252	0.35084604642	20.8478688471	16.6850192744	17.7001919305	15.9932859689	0.0	19.6664448695	17.1694758642	26.3741974041	53.5212945175	35.2134173533	19.2666393223	45.0134290377	7.55796652623	17.2978489864	21.6265383121	30.4358678645	44.69918201	10.0848715657	22.3117688353	7.6249037506	12.5163213181	28.9590264835	21.5097673187	21.0148983352	13.2838593916	3.00599880937	8.0763773936	24.4713803988	0.0	4.25971900814	12.8113947572	16.6887611007	38.7788398276	34.2997776834
52.2701543786	17.6210506002	14.8134519052	20.3449625651	17.809584955	29.9338294317	30.7182402892	36.0840839126	1.78801905211	30.9442201743	23.6159144792	29.3470703083	33.5441903153	9.39774478823	22.2398362053	0.0	24.4124076125	21.0729591647	19.5422257688	21.9678481844	0.0	24.7740413544	5.6573152686	27.0100439039	53.6239959044	28.7436999676	35.7653781464	42.4917099328	19.7350927219	22.9907564482	31.7867256361	32.2045196887	43.564051708	7.37661277275	21.5586770085	9.64693072477	29.3332414195	18.8971992997	24.9790521558	17.404433828	15.3162770732	17.8608468716	3.7898964791	24.1650194366	8.84931799703	3.9392760411	13.9943618048	17.3493533207	28.535116067	20.3731427277
48.7318130444	16.1741686356	17.5532593863	18.7027562662	16.8509393451	40.3617368491	25.8291662204	21.3050190429	10.0844064674	22.3164373246	24.1740848594	28.2047488995	33.6402099408	11.565016441	19.4914740969	0.0	16.1459953909	20.5494335968	15.1929094231	22.6730064576	0.0	26.221505205	0.0	29.3793935834	58.4134283908	20.1751638885	37.3418938369	45.7854666749	5.78865466147	15.3708322257	37.107173075	27.5793338782	45.7248400172	0.0	26.2792751271	10.3356219754	48.1584235244	30.8094069238	19.3119355366	15.4487114443	8.77954295232	16.5219238779	8.34071730379	16.3802889319	9.8246256663	38.4604232757	13.9898613984	16.1043914467	30.4377520626	19.2941093747
49.2934569797	20.234097107	20.6236841768	16.3009162745	11.0061725712	27.6002064592	28.1591828486	4.54217405337	10.3526442974	27.8780945578	25.8623726149	27.9014337231	30.3962042002	5.30791679877	20.8378695871	0.0	22.5052890447	13.2777241532	19.5337036949	16.0358288974	0.0	23.3758560241	0.0	27.9325491758	54.3547543178	23.4390007108	35.031747754	44.3769941961	0.0	9.88477234833	36.0144006113	19.136439935	45.4229699153	0.0	26.3600536807	0.0	17.6558109269	0.0	34.059378885	33.6883116205	14.0722517823	8.39104707584	7.6363663924	15.553038835	20.0770449622	5.1120897892	10.1218859782	11.7062565699	10.2873400726	17.1866340089
51.5618942546	17.8294322254	18.5062801064	16.4648475208	17.894481005	11.7034591789	30.2891200031	19.5243922669	0.0	32.8426448727	28.2315985592	26.0861974267	32.5023853183	2.28503265302	24.3193259463	11.0438833933	17.3683707942	22.6305132294	23.1942421956	11.7658189831	0.0	18.5995727148	4.8922349055	25.3777450879	52.2161602851	32.9774996904	34.5544103614	43.3469179736	6.1595636647	24.2598033943	34.5487730071	20.1297021512	44.5590234826	0.0	21.7875858614	4.23430153797	0.0	13.9270416917	25.7309558655	23.9634411359	18.6582043208	5.32611882946	2.8009981478	28.4470252999	6.54396450039	6.77808144233	12.106569996	20.7440005081	38.8250968319	25.5784023031
50.5810102875	23.6241544038	16.7099840327	16.7766410605	12.2932035437	10.1650061011	32.7856765532	19.6713672083	3.64010355177	37.4811198426	24.812123414	26.975158764	31.8096008468	1.86098384528	16.2185670866	0.0	19.7708803326	17.4847084608	16.2796034799	17.5912335472	0.0	17.2716204577	4.57887798974	24.8552029729	49.3281491149	34.8458884458	34.5933535591	41.6134345349	33.3803678719	14.7743965959	30.2429553678	11.573985291	41.7609750981	0.0	20.949609013	0.0	14.6794117053	20.1129127876	26.2857866856	22.5033704273	9.10310534244	21.8176950875	7.66402847107	20.6107357586	4.24777364803	8.09134234192	4.74854366247	10.0557656534	36.126252869	8.1630087648
43.4274417875	24.3761870682	16.9067622386	14.8354741008	13.1335503281	35.0507591441	29.8142075425	13.6596869536	2.73773022014	28.3118381225	23.4461568853	25.0431513006	27.9489687432	15.2861970478	19.4943667259	0.0	17.5649633269	21.8822342661	18.3605888366	15.6459296733	31.4541822899	19.9005206419	3.03088258718	23.4270174448	50.597476148	37.546209266	35.1727112961	41.4998918583	27.9425365695	14.2302213567	30.2308965248	14.5965976112	43.353282948	0.0	21.5788582887	9.6311123003	0.0	37.149572718	25.7149459598	21.9023152942	7.42022233356	10.781678831	5.72748002557	16.0187228723	0.0	7.46863569273	7.16677491137	7.55776804665	32.6229414836	21.5531900763
45.1299687454	18.2339627101	16.4301456861	14.0802140047	14.0960614121	22.9749129077	25.0017920822	27.6570337768	9.50737431323	29.1439802779	21.640455276	29.2971075172	30.9946658708	9.9278850716	18.5811376365	0.0	19.5182990381	17.0366832081	17.6614367132	13.8626224287	2.38568924621	11.9714767718	3.79961639527	25.2274904075	51.5929232229	30.1704339205	35.1994947959	44.9103259327	18.5120483166	5.2882336167	33.0352502957	16.3074578264	46.1517531634	4.53132560883	23.608504227	16.4065042673	0.0	14.9659522821	20.6789211579	42.593073851	13.8137625541	6.85766535395	8.49872929547	20.4098568015	5.86289399293	23.6700679439	5.8446089755	11.7586186942	36.8623581121	17.9801173101
42.2577099977	17.3246916127	16.0916314069	21.3509634745	13.885566535	44.5645227935	27.571774473	30.7678459656	19.9182563098	28.9737332796	19.913936152	26.7929258496	27.6391690172	67.1406346163	22.637580409	5.24544201697	19.4653127568	21.5867124903	19.1277918442	19.2438729115	38.6727823921	23.1760158911	0.0	28.0142138593	53.1671655492	27.0308243788	21.6411696394	45.1450677262	9.86867100953	12.2010498578	39.5104674173	14.9745415107	43.2860376638	0.0	24.5242002245	10.4546885304	27.5517023556	14.2478285474	29.9252235906	26.9861693896	16.3047469156	10.2262423042	33.305353459	25.4000981129	12.6201777149	6.68321013265	12.2348804138	14.2225226075	31.3063006414	18.9156674056
42.6585133366	38.1027705604	16.5597280312	16.1636109038	10.9741421296	11.5497094254	25.789568883	34.48755495	3.96322394883	25.1590800146	18.3437376304	29.6258402479	31.1947613618	8.24208512567	24.553448168	0.0	18.9240261379	15.1658210614	21.0258361968	25.4172879721	0.0	24.3287559237	4.5445466406	27.3406654823	51.6105620004	27.3500110023	24.2904689678	44.3791954936	6.44570155187	13.5543317528	16.5824463593	7.29030486897	44.8441468103	0.0	21.7441099535	23.6340770977	23.9579551704	34.5635390552	24.0228929347	19.4626167802	11.7343187086	14.1014833466	5.95821617193	43.4640335091	7.6231243427	6.62724249385	7.7343121657	20.2687297263	29.263700418	8.3383270035
43.9356644864	12.9802834063	13.5593493951	14.1417922341	17.135200825	26.7605022002	25.780468505	22.603945277	0.42687173924	30.2438202541	17.6059183326	31.657778689	28.8463167764	4.72747237423	14.2572605788	0.0	17.506625208	11.3838237076	18.611792281	23.2048768446	17.3264654246	24.4824551162	7.98646735997	25.0821125184	54.0615211361	25.8373918416	35.9166035776	44.2543803235	5.07781965317	30.4851655929	39.4995046645	8.4673591842	43.3103648977	0.0	22.1071024981	17.9927918868	28.0041807387	0.0	29.6933646	50.4797488253	26.0397240208	6.49926556235	9.95839471776	18.9039068378	13.0444538993	12.2973896835	7.59676840137	26.2003936319	27.4670054113	14.1998803716
39.9321578684	20.4105685247	14.3464896301	14.0875107741	12.0232799698	23.848268267	28.8128936346	10.0981123919	2.71827804331	30.2937585759	22.0432943715	31.4983106734	31.9557254738	6.44038819027	24.0275285785	0.0	21.5882549147	18.1031065093	20.1351717209	12.8987883824	0.0	18.6895306859	20.044034025	24.0293226988	53.0143163943	37.0485065874	28.9048763573	44.009590011	16.3522267379	10.9036374642	29.9907287294	17.8541342328	45.3616856775	2.28075599261	24.2265244137	15.9440947957	10.8064809418	24.833089413	24.2676492314	13.6933152037	18.5817301666	18.2098339339	0.0	22.3920489137	0.386602255537	11.1072629387	11.5045789137	6.32367998412	33.6531879185	26.0207187182
36.5420059382	17.3899805409	16.8244018891	14.3756006081	16.8085727938	34.8280247643	29.7740263659	7.05716131677	0.0	17.4203138164	23.931024633	33.6389764954	33.4141462742	0.0	21.6828665079	17.4918001454	20.3287164028	16.4541177381	18.4134809906	14.4102402843	33.6732037587	18.3901202707	12.2102930774	23.5504704126	49.5691954061	34.155186505	33.7312250201	39.6488209601	6.35631131083	24.7960997774	30.2471144729	13.9101335681	43.804702767	0.0	24.4623629243	0.0	15.8976994472	31.0995871064	26.9977848318	20.2737849928	16.9593356931	11.2400455315	15.2568486318	17.8724036011	6.88252280312	7.60431035816	6.80047978729	14.6857536684	29.1484190959	7.0184109347
35.1691625581	19.8982128874	14.9231283147	16.5248740054	12.0727730218	36.6190020973	26.9460590594	31.62652475	0.0	17.1919901072	23.2275031021	31.5139953417	28.9464079445	8.28588434557	18.8106906391	0.0	19.1324608696	22.4758377017	13.8707011676	19.6826373231	0.0	13.5834633182	4.5542966204	23.490782517	51.385981924	34.2857338912	33.6597718493	43.8093538559	0.0	15.445489786	25.5418874502	17.2378670535	45.0383007785	0.0	21.4453492174	7.16616602937	9.7657391079	11.934772192	25.6348943739	16.0619615686	15.4686893628	4.35263057953	7.33932482726	13.5540814341	0.0	10.115250765	14.3836104062	9.8923491943	29.8730012949	29.2037488194
38.4505143728	19.149255238	17.7201248445	14.4012677664	13.770709436	10.5835376403	26.8985835155	35.4837041941	8.9643847012	27.4086376436	22.9376527836	28.2880742887	35.2491759208	0.0	21.8547144159	0.0	18.4149399638	15.0680504585	18.3317153031	10.6666575596	0.0	20.5927670649	12.6913771879	26.8178547084	51.9448210148	22.9170281489	34.6466281753	44.0440998871	8.91980220917	18.5657026211	25.5888089964	20.8397659083	44.0074219493	2.94195584605	21.0492805399	15.1366026495	5.79671743777	4.837355868	26.8128378303	18.6274429352	12.316168265	6.2957545781	2.15650943354	12.151000316	9.36247501323	7.96538176586	9.25359198406	21.6950302245	35.4169342076	22.0561120516
36.3542052595	21.9096060324	12.1727106002	18.1673517863	13.2911634099	35.7636456994	27.5252166089	15.4628965343	8.22554005963	28.0042147975	25.5962745104	26.2878075158	35.2872482859	7.93946945747	18.7331462323	0.0	17.147825105	27.4426493157	15.3227680836	7.59799000985	0.0	25.2123949833	0.0	26.0356803402	47.7244147139	21.8460312265	21.5719360671	43.7825969816	9.17165457343	11.192459413	30.9633445011	13.7437406144	44.9199550044	5.34911117213	19.0946511385	13.2885609373	7.14855679373	10.4000455164	18.8094593882	4.89178231023	9.24710861567	7.91060258824	0.553006936953	15.438262892	0.0	6.52343430618	6.8699455179	4.07094526637	31.6838442625	37.1384555841
34.0404041002	14.9705080601	19.4691507569	18.3581189108	17.3452332599	41.0997631523	26.6357560561	12.3017770043	0.0	30.359903497	19.3378178008	28.038685243	29.9781040458	0.0	19.6930284929	3.6501538712	15.5198107186	16.6970254129	18.1643474514	17.6354680038	22.7980714111	23.9527993842	0.0	27.2145885748	57.6775888425	34.5990279964	34.4004108108	41.8195748162	16.3797699319	35.4407919971	27.4878411798	11.9093364959	45.023995837	3.11721688457	19.5985159415	0.0	7.09704496667	20.0398756197	21.1125130365	8.52109136162	18.5908296294	6.62625297647	5.50473092097	13.0670141306	6.44924836021	0.0	4.23141908793	4.91780592304	28.5171219536	26.1287730326
36.0844741445	18.6103642593	13.3056296059	13.9285485397	13.0940280831	19.0180997489	24.2905064077	38.951184003	0.0	31.5337653402	23.5246938725	28.6977418279	31.1009912603	16.2563419853	16.8632204181	0.0	16.0987270057	24.8177457666	15.9727918541	11.9026143815	0.0	24.7744522296	3.2544905653	26.6397181979	54.2270050878	27.4277623437	31.0471241197	42.5595595004	56.3400512904	17.6872347878	33.622293982	16.5587116963	44.9976734986	0.0	20.7317689302	8.99657561873	24.9275296839	24.025047565	22.642474575	15.5446849637	15.1635548414	6.26420831968	9.68088983087	13.498916198	3.97268036623	13.4115178337	15.1167027481	16.4713297878	26.7341086729	8.2507941899
37.3102083797	20.2927514218	15.8606865438	15.9382537922	16.6457801451	11.6325394707	24.206501455	22.1619762159	2.08247432849	23.9244968786	26.5555059162	29.6390449109	32.5395914904	8.97260129077	19.4580054375	0.0	18.9802254223	17.0542026506	15.3317314148	25.7182138768	0.0	23.1952245688	0.0	27.109202442	58.636209481	35.1784528207	37.1790548347	47.4734549511	14.9769184338	8.78189522923	34.7761132517	2.95820057288	54.9836462331	0.0	21.3692312315	21.8515045287	7.68736870137	7.88680113327	22.3770041725	18.7923687068	18.6471947352	12.3492368726	4.5588609592	20.5137711652	3.27600058595	19.0116276797	5.7302494798	7.35049043842	37.1428028987	25.725070026
32.7821395575	19.801667245	16.4374327134	17.3339213467	14.0802513642	26.4338190069	29.4073436445	8.894695917	8.4880732066	31.4858644711	20.3563707912	33.5923183785	31.9093925733	1.28896186047	18.3591095184	2.82586260532	20.9312444052	29.3424033113	15.620745533	14.2440397889	0.0	28.0962345781	4.67831234797	25.0635963052	54.3745955597	21.2580593417	42.9850474377	44.3399120759	12.9651107993	8.26879122177	39.8375534311	6.05741732563	45.810880801	6.80640332247	22.9826512938	28.5404885835	11.8197671919	25.8050937369	16.5307754492	18.1803796225	9.3948890396	4.7374222659	0.0	12.8641695438	1.97227186577	1.23801338039	6.90662782433	10.5688209718	27.8707969929	17.4078947947
34.3831539107	17.5576513047	14.8916308401	14.5102953928	17.9712429182	37.837905866	28.0845914127	15.6812108208	0.0	22.9787538039	25.132002805	31.1196169443	34.5541303071	8.61252337759	15.8543202965	0.0	16.3422206423	13.8916809213	20.0413352576	12.4669635634	0.0	14.83022608	3.91827129666	24.1191489768	54.508766382	28.6326576636	31.6441937789	43.2473053121	13.7906859523	18.2370334461	41.7752116845	22.4644498694	44.0723104365	0.0	23.9120236695	10.0978060274	18.3308792588	35.2434733706	13.8370625331	35.787680082	0.0	19.2923913247	2.26396319609	13.6806372838	0.0	5.61266616333	5.05002822526	13.729484772	46.6844513984	20.650063348
37.06846598	16.7110546473	13.8092574416	14.3625544981	18.7590036117	10.6174386711	23.1249601124	18.8918641229	0.0	18.0679243554	19.1534863004	29.9680497101	31.9881019802	9.7912725611	16.8788767687	0.0	19.0323709402	14.0492448716	17.3940342838	20.0110552005	0.0	23.19191215	2.62941825089	27.7133862642	48.2133446374	26.2259579347	26.0962489559	41.84954949	0.0	13.0007257514	24.1752074957	10.305112461	43.0331683435	0.0	19.6861311263	0.0	14.2548202096	26.2862830091	30.1551256034	25.6242152714	13.472530974	1.93091061452	6.56737404587	14.584268066	5.34889196582	14.4388189425	15.7690061893	17.7036920233	34.0712247719	16.8077848214
34.6258485438	15.3187169077	15.2083484516	13.3053132786	13.210166918	29.0442129988	28.6062259518	14.1300156133	0.0	17.5981545418	17.2098394095	31.0954179456	34.8914826711	0.0	18.2342276432	4.7059587774	16.3335169337	13.7205338782	17.9337062698	17.790720132	0.0	23.9723987234	4.50832077973	28.0502931778	54.8256312129	22.3900409973	28.739141847	40.0111543592	23.9707745187	14.9946321923	26.4923089297	34.1952314003	43.9135898157	0.0	20.9947832567	8.9973926211	20.6172065907	16.4546899882	29.577659156	22.7314257126	11.551649067	7.88385981168	9.13938954884	17.0281740076	12.585734337	15.3150693824	9.9179173238	13.7932180912	30.7483643641	27.5783763219
33.2607457704	21.1231389433	13.8468314182	13.3876641551	10.8125369767	21.5579453367	28.6118897401	10.5279948719	7.27699725947	33.2713678746	22.8255126405	28.0008827734	30.6584000236	6.56951963607	18.1249856381	4.44244153443	15.3183693219	13.5662797994	15.0278837655	15.405916539	3.53591809923	17.5447982963	5.63111267023	28.2593616883	57.25849809	41.5058206285	22.7889028572	41.6541552194	18.906497241	28.670454209	32.8167064194	32.9792624701	43.1805955409	5.82877033597	20.7010333159	0.0	17.8009870343	11.1081927178	25.3448844153	18.3447875976	13.2446627131	5.13221221477	2.73091260571	20.2853666999	7.19858821826	0.0	7.91104763592	16.1674440593	31.1008478928	11.9429226878
34.4621492248	23.7702397852	15.0374937884	17.1460329363	18.4919001449	25.7986646222	24.8068731414	35.3847138993	34.3558648347	20.5522069293	20.2849115998	26.5902765524	34.4890107146	4.67285412447	21.1738653405	0.0	17.3350636442	13.4052369882	16.5034225997	21.5051809418	0.0	20.8847913435	6.4628658445	28.4181260548	51.9518413143	22.2133569701	31.6785209896	36.6179640122	22.7798303506	25.3239741155	30.1318408585	32.9900196747	41.1551190877	7.76892446362	21.119003036	4.37872769977	15.1146579638	35.9972351042	33.7419647908	24.1876003674	12.9718762918	2.91577118557	6.50068958122	10.7604434783	9.16213093339	3.56559882183	6.18824867944	12.5533712405	39.3904224395	21.0256450282
35.0564986425	23.7478408634	15.0659905116	13.1904405224	18.5025762716	19.9051143367	26.5540845435	13.0405357894	0.556313826493	6.3239137275	26.0359368886	26.9764163432	33.2558639731	13.3299021666	17.4745763439	0.0	18.4255791454	13.3027304972	16.2297484323	15.4251270443	0.0	23.6845364415	0.0	26.0780468445	53.1902699156	26.5999909514	34.9845595214	37.759409425	33.954361785	19.9117776873	33.8428400087	19.1727890899	43.6179899847	0.0	20.0971883846	0.0	6.10087603293	21.3598329846	18.5762395543	11.8583570907	15.3419831624	0.0	3.30037086498	16.2716780931	5.2050734958	5.56627841148	10.2348312981	11.3009647324	33.9689640492	13.9481101784
33.5385428985	12.3695910858	11.3117024068	15.0138862085	13.3797255522	12.1405651464	29.0319104348	9.4872576235	8.93966574707	31.9657869039	22.0310932503	28.8139976688	30.8992446015	1.21376098751	14.8105959919	3.61801264247	18.1962767624	10.7908309701	21.2701690974	23.6621002125	0.0	23.8379520993	0.0	23.4025430841	51.2938314752	20.1272322943	21.9340023668	39.0665581662	20.4433047842	21.0805822989	23.7628329404	7.22192217357	42.8383973893	0.0	18.0287008415	17.0076411078	10.8734644213	35.0943441557	20.2204598784	25.8706860534	11.5456995312	8.17744260689	0.0	23.2857793611	7.05965256452	0.0	3.13916855365	11.0865531012	36.0571729557	9.63632959097
36.9340175777	20.8294920574	13.874524598	12.8361000145	15.1142694885	10.471056623	39.5658143699	0.0	0.0	25.0354013351	17.235441581	30.7753926998	35.2095285942	0.0	19.2939719081	0.0	16.406204159	11.8403497229	15.4313494956	13.8194527912	0.0	15.4065451452	6.94323525223	27.9300099693	53.1386387193	23.904246045	32.3261900069	40.3142067863	14.462377621	27.9603355696	25.6269911448	9.0535005629	45.2256074483	0.0	21.6223248306	16.8970499172	26.4539071201	20.7933527355	27.0438410254	14.0912944469	12.1625009168	22.8607803849	7.44391862036	16.6524110233	0.0	5.92824135639	13.5904957255	14.9529104279	38.1144295221	20.137947641
34.8390461025	31.0602615227	17.4012470078	15.6020192085	18.1762077265	9.4955329824	32.4068523602	26.86430525	4.04638897833	44.6789639796	23.048869514	28.8179507131	37.0092348674	7.37557175693	18.3025023663	3.18496924379	16.2525974591	12.8958407682	17.8443083447	16.6697116352	15.1989699679	15.7996993005	7.9448295033	30.2742531888	56.4315842436	26.8510702018	29.1405220867	41.8135386821	0.0	13.1748877241	19.8300315778	19.99904615	46.814083561	5.23999880052	20.5121186847	19.6678355477	27.0857693943	24.8794666638	18.1643304882	23.6291773262	15.6959260035	2.41023706902	0.0	11.364667188	0.0	4.29487158922	9.66332119839	21.8592892545	32.9549426049	0.0
39.0062475471	20.0680666452	11.0873655635	15.3527986688	13.5365351515	14.8021242364	34.8215371584	6.0360029517	0.0	29.6550884777	20.6080586697	25.0024761601	27.9783930237	2.80121052626	17.5082150763	0.0	15.4520022588	15.7697755138	15.9020533192	16.8030563334	11.100433054	19.0923409882	0.0	26.6728449852	54.6156753954	34.1338715472	25.8684881368	43.1897584943	31.5491082188	10.6581078995	28.4536034324	17.7117961673	50.9191425885	0.212917672643	15.9858176001	10.6830976115	15.9924032051	15.0726050434	20.6587872157	13.0509299861	12.7596568498	6.10785896695	5.4433746372	20.7201431657	12.7642103058	5.09567488831	12.2109812421	10.4668304018	39.4325937764	23.162752934
46.7494290192	17.3162338177	14.1511418023	13.6679343707	17.6778815098	35.907455493	30.5132914266	18.3068227556	0.0	29.9978793014	20.0407035972	27.641565814	31.3169836149	14.9898013536	18.1586620017	0.0	15.8807745346	14.0879069497	13.005281652	18.2175121575	1.53150873962	20.5383191758	4.39341586747	26.390327316	57.1427524414	25.2965579992	33.620783171	43.8131549913	14.5583660195	17.4878699672	29.2820477701	15.0781235993	52.5243348255	0.0	19.5866582107	22.5952769515	31.8219410731	24.908561684	21.2916838828	15.9872454626	10.6389843432	10.5764572107	4.76807505725	18.1525071885	2.96038481147	7.59653343704	17.0124108563	20.2999379311	45.4738454779	10.4538780918
46.2562522344	18.8118111984	14.3954658347	14.6858165973	16.3356710201	13.120665629	33.9069044917	6.16895298937	3.56944711667	33.2299295816	24.0859762137	27.9104274365	27.5628485202	4.63664033787	18.4423201338	2.64407859408	14.6088970658	12.5180663081	14.6512424041	21.5655613873	0.0	21.7604002894	21.3602616019	24.9240287954	56.1866950228	30.5131103147	24.3527086151	40.1174430087	3.68024796917	21.1326952321	31.1802000493	24.2299864725	52.2963710152	0.0	20.3535189097	6.6163144249	7.99937154656	16.9429768703	22.503329491	19.6491569965	12.8547874982	8.96147840106	12.0100328366	23.6058662776	10.9631995795	17.0546419724	14.4571564992	13.5433125866	35.5813250357	17.9773299922
46.1322518572	14.717015599	13.4714980357	10.7305069162	12.9798018901	47.7471819521	32.6739860202	22.8498821025	0.0	31.5551914237	23.606918015	29.758394025	29.9024564878	27.1815093737	15.8102402758	4.39736234797	15.9916993165	13.9888160563	13.5569319642	15.5464228311	1.14812726156	19.8813660357	2.60584143717	22.6661429195	57.9629791081	23.9477027031	23.9150687991	37.8497097037	22.9129894848	20.9674680033	23.7475794232	21.3132744447	48.2477708025	2.25340494294	20.9605192886	10.2958270016	18.4911328457	18.8037608509	20.0029584045	17.4742159309	10.5135865129	11.6676013302	8.40718792999	17.9765815624	10.0650706888	7.64980220418	12.7952062902	18.2018652162	31.6090157919	27.8436525287
47.49921073	18.3039276124	14.7745134072	12.5981945799	11.7395932229	24.8365705954	25.4450210212	17.8709542004	5.5556957141	27.942515354	21.8969717313	26.8009031216	24.2956431837	10.2504959827	15.9333036647	0.0	15.3768361953	16.2728422421	13.4694244192	17.7525469764	0.0	26.7248283213	4.71865078157	25.4545617881	52.5854152595	27.2410180074	31.4477028493	44.1873892901	0.0	19.9436572795	42.7094677227	20.994986329	43.5669991499	11.5285212603	21.421463864	5.55904819443	0.0	9.8587582044	20.6713846625	22.005971627	12.4787192888	5.14792829197	9.64778454906	16.0016413382	19.3910626428	7.1477552732	12.1299720327	14.0843335679	46.5141300964	20.8249347564
44.5559189687	13.5975776268	13.8815424503	11.678167766	15.736700867	28.5855847761	31.6788677741	19.5224048572	0.0	31.5725762894	20.7890270417	26.2929373936	27.9072567074	5.60209847827	19.4637419279	0.0	17.913887515	13.6687216563	16.7416896064	19.9839349486	0.748446871443	19.8768512147	10.5423645542	22.1619369029	51.5638113128	27.7406480925	27.6700835542	37.8785211374	16.2479780237	25.5090956287	29.2496923621	21.0047770884	39.8345840605	0.0	20.2524313376	8.5951535423	17.2955618287	24.6237271341	19.6153069325	19.865565293	10.4098028163	10.1833763699	4.96356699063	15.5610704868	2.12254826965	10.4739013356	10.7717194044	18.8470076926	39.9549423181	13.7040599421
46.5094730246	16.8391195612	13.8655741202	10.2612597438	10.8581115817	0.0	27.7372826747	15.8981476575	9.31865986897	28.7994204389	22.4974542102	27.8324726343	31.2336536461	6.66855361781	13.1226753364	0.0	15.4469969813	12.3304871084	15.69704084	22.971320268	33.6262809617	25.5116177022	7.70181787437	23.899400555	52.9448184995	21.2916797738	24.4695053463	34.7197039503	13.9532343142	21.555979496	20.5373105689	24.9744914241	42.904502293	2.36042586008	20.2941152304	6.84282183787	9.8186657626	13.8039302367	19.0427048549	18.8266697946	14.5934583876	9.58756022076	14.1167154236	14.392315716	17.5402171637	9.5878784046	10.5536822071	23.05106369	36.4227071053	13.3444696359
20.4165769656	18.3023627068	14.9517688935	11.9718000278	18.228963037	0.0	30.6484014698	13.4196281147	0.0	29.7131057787	23.7600516436	29.9038400255	25.9456032618	18.4808644949	14.68413715	2.13992873468	15.9078743023	13.1677625208	14.7006014725	20.8330515978	2.60173765721	20.2940002809	8.61213197409	26.9302749989	55.0036165867	24.7017737585	36.0225676506	41.6218566859	16.3134638948	26.0045114198	29.0824753273	17.371364029	46.9962859423	21.0099257463	22.4698049745	26.9282313575	24.5885166004	17.937973758	19.1017663985	15.9683302698	12.6750727211	10.2477295335	8.25250982347	20.6090451844	10.1258280515	3.23895072008	10.0538045015	18.4795392874	34.3565140972	21.6521392993
8.83571423515	20.2785602165	12.9383998326	13.8795820274	14.9796867036	8.14844424417	28.1146512068	10.6380684638	0.0	27.439521543	24.0820382657	28.8083785033	30.473538618	13.7275133103	19.2655591658	5.49705794257	16.1842249628	12.5278927423	14.0356600828	22.6007274572	0.0	21.4216859016	10.5526974167	26.7916204685	53.188732134	26.8085501809	32.0192693651	40.1481749128	12.0773402255	18.5107898708	31.3327715476	17.6181960382	46.5644272009	0.0	20.5382059204	11.4066017593	5.13450501107	5.97983131946	20.8939808703	16.8486934453	14.1485530942	14.3427666957	12.9453564794	14.9959747658	20.3500131407	10.9899288481	17.7054320869	25.3380899213	28.5800894608	5.6414355306
24.6267941769	14.5229391838	16.6009501074	13.8160353408	14.2160471675	25.6051009353	24.8078976725	3.44801072327	0.0	20.1902636527	16.4451542534	25.5354541128	31.527535158	21.3586300133	17.3144180019	0.0	18.0470960163	17.8271355515	18.3394772997	25.127674736	11.6072661862	25.2052625883	11.4228421247	27.2590550546	53.3265430956	23.7581165002	25.9784367666	39.2780280862	25.5726970596	11.3238274919	23.1373194589	11.9144714705	44.7362476864	6.1550971528	22.0623437219	13.0321354814	11.0093549164	10.1865468948	22.4275528423	20.0561375168	17.4516093057	20.8625731043	9.54948329245	16.7432809239	22.1308421729	6.35347840616	7.32186722076	13.4031701175	38.0414027476	7.39360515633
31.3185855781	28.3118576603	14.8094501255	15.5412234215	21.4626455744	11.438008899	31.3565326619	19.1093670352	0.0	21.5198614087	21.7778378217	25.9809560418	33.7789240172	11.2315951575	24.4849893827	2.80098631937	20.5536179064	21.5110701153	20.3465779545	19.9549719335	47.462027076	34.0378950077	4.4668107487	25.8353919017	52.709523281	23.928587616	30.6712903943	41.6473208997	24.8045836309	21.5917129653	16.9764431337	26.4765633516	44.4031340166	0.926923038977	20.1210900789	21.8603663475	17.9492222652	20.8731539761	22.9263192134	19.5066901925	9.05572921297	12.5267911936	9.55099587398	14.5601695566	17.9007937796	16.1791110199	8.73743389202	19.36188472	38.5096760926	7.1803716119
52.9579436257	21.6069900596	14.3434406734	12.8934052874	14.3923892297	34.8178837931	25.0474726174	25.0595744123	14.134685658	19.0334592803	40.0268221296	27.3522650644	33.9532882682	21.5061119717	16.9981705238	0.0	17.9473543599	16.8639110661	14.996938267	12.0586632493	0.0	20.5408757447	10.6239225197	26.4100455456	48.06263881	29.2138488813	36.7215490908	41.3374749594	9.21191887743	10.5858825039	34.4668659672	14.7274454076	43.0438741784	2.5148697233	18.9458373041	15.7146195732	11.7917098515	17.8248180357	22.4831774284	17.1285364048	11.4012503058	14.5437370533	0.83530081936	15.6596626512	11.7309714021	6.24869779991	12.0407657696	18.0679210036	30.5807023481	13.7560033404
56.004785808	16.8931976923	19.98895363	15.9660226549	22.1144453547	36.0535102738	24.477633614	13.088141699	3.5500745501	28.0863187571	26.2305976865	30.439670031	34.9179693104	18.9737445193	16.3559016055	4.10489994523	20.2643482946	16.3048107536	20.9034471068	15.5262094143	10.7132205515	31.028071275	3.78831887053	22.6806675365	52.5864184396	30.0213246608	30.7699235127	40.9671728168	28.5298130571	16.1826186317	28.1548887299	22.8711972964	47.7922059422	0.0	22.2699305823	13.8429757405	27.9068308219	21.2884380389	21.6930903175	16.6663196656	18.9948073809	11.7973727008	11.8434591516	18.7677008058	3.8279725538	5.87480856822	13.6355610519	18.611177122	39.4607851539	15.9293189
52.4406643814	24.3203410745	17.539728055	16.9779832553	11.9447195864	0.0	35.0800841821	16.5462552492	0.0	23.094131912	19.4473166837	28.3893207392	36.8436666403	11.9475013141	21.4098677605	0.0	21.2859747157	19.9585704255	15.6025507744	15.8313867875	0.0	30.1316870007	11.1785109299	24.1787651653	52.5140674014	23.1795698878	27.7945036768	43.2164024058	8.2960081505	34.609089663	34.2926824698	24.2369233527	47.9851657424	1.86997859576	22.8629356901	12.8625373072	21.8934642161	10.2545875102	22.5379850338	16.9049899403	17.8517770348	6.36286004754	8.3897171677	18.3845038603	9.03460234551	1.86541350384	17.6453050937	18.797487122	43.3543918558	5.1779363835
57.1435964872	15.8893274546	19.2906353636	17.043485048	19.6245999662	14.3894591849	30.6408580373	14.6358521367	0.0	25.060583497	20.3878108779	29.5320750713	34.1484450266	4.4998880262	19.1785995638	5.60114583407	21.1464860038	18.6199463023	16.8032520276	22.6570715858	17.4549577439	25.5286284729	15.1714950407	28.5990854162	57.858963619	27.0302700799	34.0656685675	41.203568219	3.62214500387	25.6518814655	34.142418061	16.2127459509	53.244911628	2.29848442682	25.0068442354	17.3349127993	34.3827275345	22.6485795684	22.9772448271	20.4237618927	13.5792425504	6.80113863809	9.69623529552	24.3208911361	2.6591580803	10.5605439714	15.4948595874	17.1313141617	35.5653305562	7.07901528942
56.2198010144	18.8689388709	18.5878349524	14.2065082752	15.425880021	22.1451326703	29.1021002217	14.3579987768	8.44156190513	25.1414427768	22.9715416341	33.4907578254	35.1698030145	14.9661807882	24.2723551738	2.93270209753	20.9901250216	17.9258924191	18.4916682666	21.4995736883	3.01035647365	30.1538257241	2.93712007427	25.7589178323	58.4006044967	23.0715782597	12.0991481449	41.710007762	34.8672668916	36.9433341457	33.67406316	23.024611733	52.2129303898	4.46165062527	26.4357501163	8.1954116489	11.1781689311	5.0486026713	20.8344608173	23.064696786	15.875807514	10.0689258265	4.26523858726	21.7303466105	8.69485706073	7.91261805358	16.4980110448	25.7337068653	40.8197269748	17.7094761829
56.4309248559	24.5567812919	21.3506751733	16.0552206517	10.122780735	38.3967757777	37.8284851213	15.9980158181	14.5330332436	27.1647969474	27.5343425295	34.2783550553	36.8206777805	0.0	21.4683088116	7.15242378924	22.6375779534	13.3008118393	19.5063626813	21.9904235704	17.8196550312	22.5371736363	22.3015650332	28.6080767638	59.8234048641	26.6139501137	14.5841857201	43.6035242856	30.1260534091	38.9000152908	35.0070020377	18.1910264244	54.6100733331	0.0	26.5657687125	14.9617867448	7.82377467724	28.7234373948	19.5645595078	22.6888781818	21.2052075522	13.4018739325	6.0769286129	18.2854878593	17.2190722536	6.31477834	19.61745359	16.9854797143	27.5302434291	22.2479822327
58.4388882164	20.4515039086	21.6593746326	19.761753557	11.8617891775	19.5668576426	27.9039052256	21.1000800978	0.0	26.0164207476	22.9646011422	33.4420778052	36.2762512951	9.15745629513	24.0943026499	5.42354045157	21.9669157373	18.6744052723	18.8102523975	19.0187492174	0.0	32.4023870293	16.124626791	30.7566755257	59.5117719816	29.1566476062	38.0291885132	45.1852061219	13.6902030892	15.5209596862	25.3512251758	27.9500199023	54.3008674027	3.99785953007	27.5254313771	21.6324395917	11.5440333524	25.331830918	19.7115910134	22.404515792	13.8732318188	8.57288616537	11.7049279511	21.477524418	8.61460510683	5.56306771094	14.4921454425	15.7550737474	47.5214541797	7.0591221513
59.0229795098	23.3929605987	22.2148342138	18.2091500768	17.0564736019	40.1843639952	32.8085171252	22.8172673541	4.88191504767	26.099143911	28.430304197	34.8375251851	38.6835199124	21.2561901891	20.9616915839	0.0	26.470646732	20.6509913686	19.9922337261	35.4607463867	18.6640002559	28.1172532584	22.8060756452	28.3820614678	59.1978888201	27.6225988766	25.1086158991	46.4330866046	21.2172191967	28.9401125409	25.390315626	22.5518177086	57.627487845	11.6509387084	30.8887472726	15.3880990638	10.73930686	10.9193373184	18.2912475916	21.0758925809	20.5148920888	15.8774500676	2.28570753836	15.9510625493	2.80043837612	9.82384405912	14.7798324881	18.8414734535	21.2551739354	8.31562413107
60.9180074099	16.6848457242	20.8973287531	18.1309701875	11.1963174761	14.2526348675	30.402352843	27.83693073	0.0	35.5367083373	24.7960232985	30.4235174937	36.7813386963	6.49701719664	22.3803809318	0.0	23.8951646158	20.8289318057	17.1109916448	28.4206503577	7.46269044163	27.3923426316	7.8545080299	31.0093379196	62.3228937864	28.3995950381	37.7513196278	43.8026381321	7.3486406054	10.8850796192	39.592118329	7.13601904488	56.71875666	0.0	25.8920173491	12.4369229162	13.0117013434	30.380295257	20.2228913238	21.5001244924	8.89360994563	12.2545235263	9.85985224233	15.1043552041	13.5527007762	22.7982947232	17.0736445435	27.5265175522	26.8429716855	24.5027096149
60.3969150072	26.1085332857	25.0135368299	21.3371659352	16.168223663	19.6985382276	31.5487127583	27.350504814	0.0	33.2983158301	21.1500161118	35.4803061811	38.5637152342	6.16364606769	25.3207776974	0.0	24.9970168184	20.4586038129	20.723390522	17.7188691705	10.4304371731	26.9789448779	13.7008695055	28.114994833	58.5609277207	33.3525050396	18.6302747659	46.3392751746	26.7959302914	14.8984841935	32.3784281544	25.0304641723	58.5496803772	0.0	31.1811354472	27.2368367254	25.1319497601	31.6681578303	21.8651162595	23.4645483244	10.4755832384	3.4101293288	10.7342043982	15.3230412698	17.8269131649	5.62312107204	16.2312655207	20.3541563842	0.0	13.3816440204
60.918724175	21.0974760428	17.9486561475	18.7099247385	12.9262963306	0.0	30.9708361633	36.071267742	0.0	32.6985072716	29.8671218994	30.6929871256	42.3915674285	4.13049099989	23.3610916537	4.6011212165	28.2403106396	20.8525795565	18.8526243296	29.8971081879	29.0124333493	30.1120043569	13.5210192121	28.5688718836	63.0859064565	30.8219843788	25.5368348182	43.7159229302	11.1575863356	13.59327614	28.5947488913	34.4124023461	57.5177538356	5.64239856362	24.2037095692	18.563175135	20.3669850457	27.8777041289	23.9793614752	21.7256863268	21.5838143635	15.9445147718	15.8076158231	15.6736355541	24.2442224931	8.6828370094	11.2818409252	21.3848165735	38.3665309727	30.0520303477
64.9162654922	23.1739400701	18.2486262119	14.3340366573	17.3125423971	12.831432062	21.0047059962	12.2064986714	8.6942746358	25.6895825224	17.3786528385	31.5789476478	40.7561051312	0.0	21.5259891048	9.71631141573	26.9789424246	16.8963411456	21.6162839972	26.1281752957	18.7766485314	27.3762870432	10.7508305712	26.0658232359	62.690080833	33.3175018907	29.8662071061	48.7327950584	11.5500724842	23.2600920162	31.2561006266	14.5905444935	62.5228565477	0.0	24.0684963433	14.2683515388	16.5896001631	26.302022267	26.5253536835	18.7159297818	22.8127195519	17.1969294887	8.18626051423	22.7522060014	14.2428991257	9.72549024396	16.4466936309	21.7011151199	20.6216589006	7.37279886423
57.6896281081	23.1103295994	15.8038539533	13.1399251101	14.6912034442	0.0	31.9192763552	8.3641379803	0.0	31.3767793542	23.466640421	36.8701222239	33.719352247	3.67362430983	21.3664504973	1.59420373636	24.0099248123	20.8995974631	22.0051082495	22.4673286461	0.0	27.2587855372	22.8523271497	28.8151625061	61.9779905059	32.5426657643	31.0988315935	48.7804710366	12.2129664622	19.9640797785	21.6212138011	17.4354163989	62.4887994299	0.68370789411	24.1609843974	25.1582721073	27.1604442791	23.5395775349	19.7015158274	15.5019594338	18.6091152915	12.5639644993	6.53172927927	15.9020528915	17.2287760104	2.58685965228	15.5110038234	19.4643223433	12.4317884033	7.88600820403
62.1962455016	21.529395692	16.787519684	14.9119796152	24.5734749612	0.0	33.2344069	25.8903197845	3.12666086319	33.5110286769	25.045264888	31.3035171058	36.7510655984	3.60105433222	21.1346550879	2.62286052366	19.84976636	17.8679331116	20.3480851094	29.0965838121	65.1430659622	25.9900423521	0.0	25.8940530332	61.0424668597	36.6255796579	9.60810768847	48.9072512953	14.5648220138	24.764431215	35.0441049058	26.1455210236	59.1424392206	0.748640338008	22.9200176967	18.8506493825	32.7009603235	37.838816896	16.4130236054	17.3732512161	14.4816563276	13.9893932964	3.23230557761	16.4266594973	8.59065544754	5.47814508691	21.0537599626	24.7468390351	11.4213494191	15.2107552486
65.1421738589	21.354909279	22.6213570849	15.3251760692	12.4703312647	21.8586340131	32.3631050063	25.4823418266	17.5039852781	48.5866204724	24.264059088	26.9881204767	31.1507601907	0.0	20.3913449853	1.87926956568	25.9769487363	19.479761081	18.7754940205	25.4569074229	14.4985535167	26.2386230772	17.4177343128	22.8301596339	61.7417921482	33.1554668031	32.4230276496	50.7996741004	39.6767479682	24.451403147	28.9411547716	18.0799166527	57.0897720245	0.39692533469	24.721557113	18.5908469425	0.0	25.1765836825	18.4534032236	22.9105982292	17.5504539661	22.3199424135	3.7299230144	16.6433087157	14.336131134	1.78815868322	16.9963888616	24.8777978007	24.1024356093	14.0344626825
56.2042257753	24.2504489019	17.5239992682	15.4806067893	12.1151325124	20.8474886079	33.187343643	10.2270227265	10.3133523179	26.7269760823	23.7727447195	30.6855654296	33.4091385261	0.0	22.9203672562	0.43839349625	24.6169910303	17.6014809942	25.6768894617	21.2372822416	40.292405382	15.8887724029	3.64651313213	19.9581872725	61.6693149126	31.1298114606	26.5010634202	50.5080751011	14.1132596561	22.0889293611	22.0927068971	17.400516923	61.2678478337	0.570364554347	20.4206094253	19.7447814336	27.8055052579	22.6463435225	20.3217492004	12.1333064619	27.7017063843	10.8633535321	5.30914868173	19.7619461508	8.74111200184	2.31654844803	14.0531140453	23.4837643053	29.1660179392	7.60773430707
61.137890619	27.715101906	28.7005705468	20.6202541305	22.3605647242	23.3627526176	33.5296559412	26.499917724	12.4850532687	28.9543540169	25.2414185514	28.2622129197	34.3985299579	5.9005653945	24.4861807036	7.16600023537	27.9167083682	18.0887156207	20.0637046244	23.3103984747	0.0	29.7566593766	6.86277030803	30.2923430671	64.3240953845	40.1426414461	18.6962143857	52.3233174894	36.2265131492	11.4037966768	23.3220924978	17.2400573049	57.5866078666	1.66626071733	22.998197915	19.9464471876	23.0316420308	36.5803175404	15.1998593623	16.8595422382	19.1910956464	14.9906352942	9.216734059	12.6751344824	12.2451972851	2.15420132334	17.520537589	19.1672907549	9.71595902313	16.5676634602
61.0027499054	19.1506055214	16.7028646462	18.7626344508	11.0885323663	17.3449919454	32.5750999396	22.0685707814	12.7336475153	34.9952267605	24.6211924606	38.5341268182	39.407500892	9.24639443133	23.8245043465	18.6543533103	19.1937929734	17.4043879594	18.6392338806	31.5245610632	0.0	33.6991086905	0.0	24.2744943763	60.8016187205	32.409343012	45.2804947472	48.2799632068	20.1618320839	17.6191004009	22.80019495	11.1343560456	59.1278205376	9.56614351776	25.6723604303	17.5846311871	4.75882347937	25.8642201665	16.1197116183	16.78446007	16.1542213777	14.6617106355	6.79715844725	19.5606289578	16.6493319242	39.4812724739	19.7255382608	22.8799879344	27.6227478508	8.1458210831
60.6312336798	10.0909503516	20.6449862024	18.371779949	22.98984079	14.4964397804	22.9572572621	0.0	0.0	22.5852982824	21.348653675	30.6844346254	33.4985543335	4.55591584221	26.6757953566	20.3943145223	23.8983158028	16.4694712294	18.4003783893	14.4334770104	42.7477454178	28.4026053306	2.75345936896	23.2808131491	59.5242284901	41.5150317407	0.0	51.0228083835	29.5978626006	27.2976290182	28.364343952	17.317810368	60.9567500784	1.97986776759	27.2573562452	9.51424672746	40.2823221939	10.4132393496	18.3005781134	5.95095023751	20.0372353306	15.859458691	3.62602164437	7.9836191949	10.792255734	16.0534365623	15.4780868204	20.1133087807	22.972785077	17.7857066603
62.4052771269	23.0011176695	23.8029055887	15.8405815921	20.8496111576	11.8331834836	22.6954563663	14.1278634397	0.0	24.3476048731	25.4469077053	26.2677444979	31.5488916723	7.39317199611	18.9895266673	5.40784940544	25.0263697699	18.2564597756	17.863860608	22.7773129022	41.2491434109	15.0748540023	5.8081991806	19.3229349612	63.5315083893	37.9636667228	43.6602240214	48.0056196581	16.2859303461	16.9513510103	24.4960371024	20.0117615354	60.1830795731	1.66608576464	28.4572378127	10.633796783	0.0620699276317	11.4218395568	20.009057297	12.9609780761	19.6063617187	13.4537381009	1.46644727146	18.1801087224	19.9914209528	8.9467600569	18.3459986391	28.1383615273	8.18101207173	29.6600879654
61.6615347697	16.5658307342	19.3035436409	16.0371453734	7.46304466677	14.6631906251	24.0317301664	12.9682759195	0.0	26.4591958708	29.2618893315	31.4460494313	37.5826345926	16.0494139848	22.1935455673	14.6173950005	24.6819689391	21.3453791879	22.2852768871	28.4660346445	0.0	26.0796259787	0.0	23.9952945998	58.6874701177	40.620173644	10.8842159471	50.6924060698	7.6473887705	13.1773108072	23.9943502514	25.2576970483	65.2112308957	0.0409213810257	24.9703992983	30.936814029	7.19209712413	15.6677097834	21.8233947585	10.3717278613	5.54357219503	4.72838190593	0.0	2.20679901115	0.0	4.43202380263	20.4975645859	14.8413365073	16.4310296388	9.4003213533
62.1135757777	26.094787944	18.2063202038	17.0599001033	14.8897700378	0.0	26.6752188261	13.8396072937	5.37032957907	12.1226944414	23.7503245705	29.9087091806	22.1440977379	8.2865530173	23.5717126211	12.1513651458	22.800881643	27.4855283558	18.5966695931	14.6071404776	8.97828438513	38.8547000747	0.0	30.9881157847	62.457604807	35.6559363799	40.1454756982	48.4664650663	9.73962457443	20.9159434342	33.1886326916	19.3073555577	61.4476829684	0.0	28.0634740051	6.95463185332	33.2850860736	13.5259104447	17.0535709698	27.9484247368	19.4595235292	15.4189977129	3.47817170823	12.5137528122	8.91844463968	1.67613652694	19.5016770653	25.8388135616	0.0	5.84127568063
61.7478787852	23.7782492027	25.3747682385	11.8657137899	25.0744627524	0.0	25.9272061824	15.1525974535	0.0	2.65007116415	22.8371575823	31.5713734131	35.0765983202	3.15675249862	23.2873641154	1.14323106689	27.3790981866	20.5631038347	22.1532211446	32.1875513444	10.9003825651	42.9743401567	0.0	24.5779730813	54.3892280837	33.8325254693	14.8311737521	50.0322226934	12.1306218482	14.9328007636	23.5962535831	14.5799678746	61.6210663774	3.03926132443	24.2146630247	19.6013158748	12.3731648464	14.137157019	12.1325093058	15.0283534169	9.29786874567	17.8256738022	0.0	1.04010214595	14.6565875955	3.64449400413	19.7076543168	16.5763167818	14.2324238614	0.0
61.7880225064	22.6710521531	22.2614788755	20.44779817	25.2423727121	0.0	13.0293647997	0.0	0.0	16.3507444866	26.2424624216	41.6181680055	32.0174274763	0.39504957788	14.9539052222	3.3367873795	27.04737607	19.2445862784	30.1674558765	27.1820765838	2.34687945836	31.4219530491	0.0	26.0132672092	63.6040335484	41.133351017	0.0	49.2806844245	0.0	21.1165255066	24.3489619946	11.0491704142	62.310460467	0.0	30.5177068627	25.2517929403	22.5955922785	34.7267566476	23.8750799974	9.87527788157	6.4217660073	14.5536466111	0.0	8.19267351977	1.33861878901	1.83205864494	8.15198451256	9.4269160237	13.8096593127	6.4748994479
58.8947949616	20.6780072148	21.0878565158	14.3906842643	19.0829239623	0.0	16.3618184171	11.3766081738	0.0	41.817435563	35.6277448092	25.2455120083	38.5792951216	6.0955884291	26.2439790511	0.0	30.9722694551	22.1275860192	26.592490216	35.9117675832	0.0	32.1328725859	20.0518741725	13.0482635439	58.656881503	41.3608743089	12.1201507798	51.5564366081	18.1300379609	22.314323028	22.6551179399	12.6071822279	62.3257111053	0.0552155567885	25.8412576753	10.4386701845	20.5211023952	22.2307815087	21.456264872	20.5922305174	11.6023688917	2.58358209673	2.31909373996	6.6201624381	0.0	2.59303748267	18.5646268412	25.1772906688	14.9238877853	8.06825696267
52.3382934244	27.046155267	20.8908016946	13.4904679113	14.3221102627	27.1671261169	13.1052786912	6.95628249257	33.6920554277	32.0884870376	26.4773751024	25.5305400737	35.9721023215	0.0	27.3502905612	0.0	28.5926467142	25.6057365052	20.1791877976	20.8574693566	20.5219802322	37.7753419592	14.5806901826	22.1703478516	59.9846414163	34.8410573806	11.3097912707	45.203840455	13.6931726693	27.9509769894	23.5550224758	12.8737840589	60.6471171535	2.07520423479	19.2770077952	7.33032099988	7.57517712348	8.5236185804	14.5862681554	29.7991445318	12.4704759551	16.1281535137	0.0	3.94457111327	12.092822182	3.74761912123	23.2453508974	24.2538167962	31.376146536	3.8025535836
61.8647539271	22.2407254683	21.7214720137	16.8167837564	13.4451080786	0.0	25.8712875643	24.3549455492	0.0	24.941639465	16.3976768904	30.3534086522	31.4591965661	5.5372293548	24.7305071058	0.0	27.015982508	27.965622478	23.0760508782	19.1753425091	0.0	36.5328379138	18.6185700896	29.9358930525	61.0351728377	38.8641753212	15.0291195929	46.7112462054	24.9885556886	19.4127600864	32.3507032705	17.816229211	64.6994931459	0.0595836086997	21.5252396975	17.1949873655	0.0	16.2645046776	22.0469826714	22.928242393	16.4305284546	18.3874678103	4.92634638647	7.80522230143	3.8482679679	0.0	15.3987213028	29.0503599702	12.1005559388	6.63960210303
52.5604738819	28.4586561115	10.1387452957	14.9440629879	3.7181097403	10.2415465293	11.2082551334	0.0	0.0	6.54632712567	11.522368401	29.7211670735	37.6246292039	0.0	18.975629072	0.0	25.3033641123	19.4506200336	31.2584133821	29.4933899992	0.0	37.7987118851	0.0	29.4549000726	38.010833936	23.5536138882	12.4574425487	43.6968981152	12.0984381292	5.31591513163	28.6720019041	6.0668093886	55.2504825676	0.0430691058467	13.8809209342	10.956983638	11.4404165249	6.7369343839	16.7686499479	13.2390664388	15.6390849579	7.2300637718	2.56946156907	0.0	5.21933806477	3.20168738743	16.0532531923	30.6001145985	7.4549014067	18.2519313791
61.337608136	16.015067194	29.3872149712	17.1350969853	19.8572094618	30.8666903625	17.9783261924	0.0	0.0	23.7416792059	20.9955883222	35.132968917	27.6823251875	0.0	23.9995026137	0.0	28.4193401327	25.4701628475	16.8256228082	22.4298705393	0.0	23.6222188693	0.0	30.9286503262	63.9529019943	36.8564921478	13.5927499929	50.1257612781	17.559945973	32.3427980286	33.0470540559	12.3523221013	64.6480621299	0.37655452968	26.2226281919	17.9717258058	0.0	18.7890793952	19.7647738184	15.4470962865	13.7206414181	7.44003762847	0.0	29.7566935494	9.6383671918	7.28947496627	13.5258296777	17.6770415898	0.0	0.0
61.22533435	19.4889103839	23.1133215939	17.2022290928	0.0	26.5788307854	24.7318448812	18.7253780553	0.0	28.7154259902	26.451924726	39.6036350951	36.8996133138	13.5379095335	0.0	30.4818363141	31.0189577022	21.5670405799	28.1341588242	32.8245542986	0.0	41.1011530472	9.7420419949	28.9606341937	62.4823370922	41.1015100703	27.9756870796	53.7829649214	15.5627194096	25.5016320207	38.0594990119	25.7375139136	62.6037549916	0.0	26.6145898373	14.4098295307	0.0	19.9021207762	28.0278785728	32.7327072764	5.73510259185	11.3387517704	4.58007433637	4.83490393223	22.3354446484	2.38629135445	20.2062496553	16.3322821243	12.3038334677	0.0
63.4745232344	20.4643777238	22.681239848	24.448584568	10.3758843069	14.2389215229	34.5255980382	23.9280327891	0.0	30.2387807347	29.5199610917	34.7521524287	38.3420935867	0.67255404219	26.9367407931	0.0	32.3556420988	28.544732969	20.913478895	11.1996205682	0.0	43.3242608702	0.0	24.2852869268	60.4698799859	31.7334138676	21.5816822043	35.9989739049	7.3935867533	26.0752061309	19.6291108385	30.7248904624	64.6873872783	0.0	21.6528856334	0.0	0.0	25.7468911367	16.96375247	22.2015515448	10.7186107437	7.62325685942	7.67355034825	26.9099175904	11.952664073	2.21911360215	18.3750836509	24.1069369017	20.1671779787	14.4356709468
63.8421237372	10.3630165783	15.9512172611	18.4615583066	17.2438987445	29.1943989852	30.5123151625	10.5548674283	0.0	33.4948012822	30.5401340057	37.8263364324	40.2315068906	0.70460932785	26.2719093101	0.0	30.9838793707	36.419791011	38.0232395914	28.1498170837	34.032824531	29.0573288235	0.0	32.8005017421	56.0825298624	34.829129482	28.1406348359	55.6063579703	0.0	34.8722272089	16.40865964	33.4480589036	63.8820458978	0.0	27.1400228279	16.0939855058	8.09225063857	19.7587946769	15.3902825953	11.5170960912	9.29753038697	0.0	0.0	15.9598941378	0.0	0.0	13.7592988861	27.4538133916	17.5512774692	10.4465340947
60.9700543038	15.4774466123	20.7601763334	21.3633312311	19.3112237637	27.3632723401	21.0533565519	0.0	0.0	27.3443085204	23.0302042978	32.3738136171	40.5158971186	0.0	16.9938717623	3.575190285	29.8254466068	23.9139743457	29.6986859731	10.4103797561	36.0576391663	14.2621609092	0.0	22.7256822811	37.0396896004	0.0	48.4535056563	53.1972117153	18.5771050912	24.1808062709	29.1886368249	13.6514214387	58.7390059888	9.55136557733	30.2226256314	15.4078902752	26.8001053944	19.6586854122	24.2116999932	10.8935669507	10.8148436189	7.44298688787	3.86919769737	20.1652516739	36.5706868673	3.3808221125	19.6159593834	6.01944980673	26.267113084	20.4582193968
55.597695586	18.917379526	22.2433765588	20.2879587357	26.2964008964	15.7273218214	31.2545415705	25.9998149517	15.1938644775	30.464506851	24.2452936403	33.6519193954	39.9658731929	9.1023161931	26.1594284837	0.0	31.3051111533	25.0583356115	26.6690490576	25.2769778543	0.0	36.362207556	3.31835265743	31.2962869291	62.0980623346	22.1119866171	26.758742247	60.8388609508	4.1479984528	29.3524994928	28.9160547102	22.1849192807	62.8005689068	0.0	27.9137861612	8.0148745412	0.0	11.8971187489	35.3597414422	5.04995316533	8.36306583037	0.795452775287	18.377293013	22.2784603346	10.7519109433	0.0	9.637179686	21.4570947352	31.6474428769	12.7987689776
58.4174595659	23.816478437	22.6730511742	16.6468611027	25.1652224149	12.240941633	25.7361429903	9.1028292324	0.0	32.8142381821	26.5143601641	33.8342438497	33.8307861571	0.0	25.1649889093	0.0	30.7270630419	28.3957159296	26.9831438147	19.5198179029	0.0	32.2346840121	0.0	27.8933282363	36.7739346956	31.1779375346	42.3352424865	51.6094835972	14.2993354182	28.9714268656	27.2126840206	29.1080824989	60.0535149941	0.0	29.5622854884	0.76968607816	38.4638267614	0.295915829958	25.3170257727	36.9737889075	8.95850836233	2.40039692959	0.0	16.8799826704	22.9932590103	3.93690591783	6.4337728201	40.5187987617	39.1190839609	14.4409501737
61.2480050083	20.6617804975	20.1916534244	16.6136450805	17.4311211635	30.5955587514	31.469106045	25.5941537075	0.0	24.3055489655	29.0047722637	32.1479120716	36.4442333201	36.0243603051	23.6877036002	0.0	26.852509306	26.8135416422	29.7979016605	28.4472267961	0.0	17.5503947988	19.3755191965	28.5385200149	62.6498157563	41.7784309704	31.5540446621	52.1116556111	31.3781348468	27.0231592731	31.8446780518	19.9863278304	63.069387933	6.10580546707	28.1027230592	26.6431543314	20.8159987834	17.2780511596	24.4160196231	26.2271850512	19.7710659573	4.77889725931	6.16577270666	24.198301923	0.0	2.12863998456	17.773364159	5.4789510925	33.2857218235	7.3735914383
59.7361308765	18.6865588759	20.3912668444	17.0424542663	19.3505726704	0.0	33.4855489467	32.9889539244	0.0	35.3601988176	25.8615174938	31.0059509915	36.8969086621	3.07546704421	28.0962741928	4.18953227823	26.981308603	26.7199001463	27.323009379	2.99558592957	3.67451139513	34.837005512	0.0	27.6546128567	64.1375910175	25.8785198057	44.3111891848	43.4087584787	42.707241733	30.3988750922	29.3104507702	16.3896700814	64.4988634349	2.90836104048	30.9477088982	2.06738591553	0.0	42.9825628823	37.3594377415	46.3705704752	5.43748194047	4.64566704677	16.2006257063	24.26813421	0.0	15.9040875884	14.0038107475	0.0	33.067061453	0.0
57.2930663913	17.3371422203	18.9606418687	16.1677550412	20.1368265416	32.435722567	30.4577049964	23.3782187983	12.1717257556	30.6880410131	27.2083174042	28.0845941741	28.8495112752	0.0	26.4735772943	0.0	27.1332404921	22.2310606119	26.2426360862	8.20164366257	2.33988981525	20.680617724	18.6860530822	26.98446498	56.4003097711	10.9523462524	46.6258578285	56.1452501477	31.808321875	29.0370982064	31.4843199984	29.2984523325	69.1669805856	0.0	28.9842761298	10.6959455286	14.7702536131	26.6441928261	19.9247834382	13.32731564	7.82964837407	12.149176905	5.36751377992	25.2796131501	0.0	7.02223407592	6.82946924518	13.3034226936	35.09325541	0.0
58.3198715294	21.1291458351	18.7778042762	16.69896215	15.1496388359	27.6055191961	29.0201236073	22.7520636926	0.0	30.1139044414	27.8783131846	28.5273454249	23.8200666913	1.9397798899	30.4482007462	0.0	25.1155504092	23.0857219438	25.70012465	20.2397791355	0.0	34.0018248487	10.3620661185	28.3396737628	57.0152110465	23.0472740535	41.9454829746	51.1796399273	19.7414528699	26.7350150211	38.0929265308	25.8164425318	59.4417882719	0.0	28.2524084332	21.0566736274	17.7896686696	9.1152147699	7.3334849901	18.0077556977	6.3249314873	0.0	6.60097145727	20.0045473936	11.0447079423	2.13686774105	14.6219825848	6.5637402823	28.3082735539	25.0697888057
58.6686141872	16.9200908846	18.7236076029	16.6731999424	17.5791162833	20.7830847139	30.8816176154	29.8570356064	15.2469817873	32.4969468559	25.71698346	28.7912337525	18.0690549234	2.05273074175	24.4265480589	0.0	25.1191355125	28.6078425964	25.5340895052	30.5741836701	2.5458010205	33.1334690149	4.89481880903	28.012116428	60.2796690894	26.4911567912	38.1262850038	54.5708179958	21.6897579683	28.2710681374	30.6581119605	23.9988207114	60.2280182445	0.0	26.068655148	12.2372735949	24.5466195958	36.9589092425	16.6223295358	35.0576356404	11.4074451199	0.0	0.0	21.7196503258	0.0	4.92980316995	18.5256016656	16.0836038805	31.8076356161	10.1892732843
57.6923256177	20.0446200074	18.384414953	18.0326516625	16.8538754995	25.4222088488	25.0169905924	24.1782438072	9.916828563	30.4428097274	21.2021154676	28.9927054369	15.0981056971	24.383450014	21.7907272124	0.0	24.9475883064	22.5230699119	27.0518911243	9.11162644683	0.058743338241	21.5003477197	7.57537579037	27.2983778616	58.8770282268	35.6178786107	33.9604124629	57.0813894238	4.20879650397	21.4624587994	37.077977107	28.4888808503	58.58603832	0.0	26.4890764373	0.0	26.0826564742	23.8532092151	22.4260722353	27.3015288034	3.86475094542	10.8502665482	0.0	10.6335676332	4.15484249317	7.25986226158	9.18482601631	14.0594163419	30.9785337902	16.9352646674
59.2343374822	17.4177868728	17.6212114499	16.6328258229	18.2436278969	11.2494390956	27.4091466921	25.2496919733	0.0	23.8461626842	20.0632504238	29.0080410233	10.6435594256	6.30744964551	22.9457752216	6.07225701263	22.0429916825	26.8845498552	23.4860891587	13.3518883402	29.562023116	31.6255636926	13.2158238953	26.6043787387	56.2314317815	35.2998480846	25.8696635502	51.0387879826	15.3998782249	28.7182797678	36.4307154081	22.8758406659	51.8331625486	0.0	26.2331024395	0.0	27.2534017325	36.6286143251	29.2012604419	40.7741884824	9.97410476173	13.1712759465	15.6663964485	20.5423625209	10.0792690155	6.84727369167	17.7586885647	19.0683601874	28.8528996677	9.94225630293
53.0901327816	18.1574434021	17.7038193376	15.4301725709	36.3457982886	34.0680681914	25.173583732	19.2729611672	10.4379847293	22.6524089799	20.9494277303	28.5642284451	16.5483463686	0.0	21.929752395	0.0	20.8312184963	22.6404343841	20.1339830091	38.9484023047	16.5073478667	25.8665400877	0.0	25.3910067063	52.1594643705	33.9177602645	40.2296706581	50.1174726782	15.0920119383	31.0230549416	27.0866961256	30.4836487879	55.0925913997	26.381059677	26.8716962285	0.0	12.8273530484	13.7025535684	25.8651039493	25.1839268248	17.5986818908	10.7277668696	6.78156933652	18.9175743487	0.0	6.57198649668	7.7769474983	12.5416910335	30.9508997122	20.737169738
57.461723004	12.934751636	14.7897394209	15.5389447057	16.1517262533	42.9463388625	31.5804611869	24.2628812526	0.0	26.3502297848	23.5150970954	29.3596487973	14.5238512263	0.0	17.9346779402	12.2573382261	17.3730405616	20.7239762208	16.9590223731	9.83248200643	0.0	18.6117251057	8.9047047596	26.5498260424	55.1840744465	29.9854792788	35.0090648704	49.7120163147	9.39319592951	22.6979133188	27.9729502384	25.8454910607	52.5642872211	0.0	23.6009341366	4.3919389822	5.94586790513	31.1533509485	24.6406218558	30.4784902143	19.0538327086	12.0450040001	15.1071808696	18.5006325769	6.3829919508	6.0224622582	7.41632615597	18.8102024804	31.0452559872	22.3051063089
57.2914715297	17.1945180562	17.959185032	18.3543278809	13.267426131	32.290501439	29.9561782941	23.7368886127	0.0	25.235387246	21.4300118384	28.0008954106	7.87878480103	5.30248515647	20.4298415942	0.0	17.6464917023	18.1194447709	17.7939978187	11.0195759639	6.59068652497	20.2809750738	2.3184046231	26.5511933672	57.1942430575	16.9610643595	42.2527421127	42.9262153864	2.4753754438	24.9009564588	21.3386824653	11.6728873241	51.0336594449	4.4360374924	24.0400292904	0.0	14.2036111987	10.8262677287	30.1750450999	29.913334598	16.6775771591	10.5148110544	2.01411142486	16.1211359934	5.3341555688	3.25519502478	1.2370696144	12.6795913125	34.3694516327	16.2564336422
52.8858896553	12.9202377643	18.5794013713	15.4493691138	17.3155687965	23.8228417463	30.6495680042	26.2857777549	29.3835919922	27.0656276296	23.4206859633	29.1596491833	9.45258730442	3.60841307543	22.5525179435	0.131502377843	20.401115779	17.6919316044	19.9567563854	24.9644062817	5.2082610255	28.3592425615	7.15958223187	25.3939271105	50.7895997071	33.5707530764	37.5412944785	46.0821820116	0.0	17.0996015104	27.3439277748	13.5559624722	48.9097561096	34.2265628461	27.1801487072	17.5721539237	6.81801984257	10.856207052	31.0394042197	26.4048121941	17.8572881305	18.4699938512	9.40030598927	26.6442069254	9.2243314815	7.66875689154	11.1857860572	17.2505567999	31.9544993117	16.6806959139
54.0763616651	14.9566868255	19.3700440908	19.4366132248	23.079977298	44.5083968155	23.6441524941	18.3993770448	0.0	32.0912884105	26.7584584855	24.8892602898	11.6104230492	6.967156481	22.5955352921	0.0	20.6687667394	20.7466987086	20.8261047657	36.7608111809	21.1898963133	27.8931997012	6.92800966183	27.1844387768	52.1380527897	22.0002499901	40.3002759689	47.4647925411	29.6895834125	20.6864499741	36.7435709083	14.681597937	46.9858685691	0.592285629877	23.9001923052	6.91176367697	22.5692574764	21.1115049511	30.159553117	20.17608717	20.3337618246	17.0595610995	3.07950888705	20.9934290998	19.5801635244	8.16008226299	14.0798857317	3.7806027052	30.9647381894	11.7159970359
52.6591819263	18.4828260242	16.2379835756	15.1909349642	14.061578956	17.305352732	30.6326948327	28.543281772	8.62974515913	27.9562752916	22.5409125487	28.2528351247	14.1236769758	7.16156108491	22.7546204907	0.0	19.721834853	19.3974032568	19.0287899712	13.7697698893	0.0	30.2530558001	15.4042843371	24.1444214678	48.7573235041	36.3841012934	23.2519602368	37.7586573084	32.8503318032	24.3697526616	30.4137143859	24.4901903277	47.6793478582	11.0645869352	22.4661394698	10.5368604627	14.4364173211	26.5710988412	37.0347607677	31.4341576741	12.7236551741	23.7934218699	12.4916590385	17.1117334811	4.00165752273	13.6296198611	14.5830251522	16.6487034081	31.2670475939	0.0
53.8769915172	13.4751497579	16.7616861634	14.2851183538	20.4215703363	37.9323479336	24.3975722996	23.1166415124	0.0	33.3571589097	23.1040800578	27.7441747262	16.2088862927	29.0986274525	19.2907354529	7.35686639167	17.930411656	24.7016226744	18.1292030372	25.693093574	0.0	27.8136310227	9.08195859167	25.7853845483	53.5920246	28.5982431828	42.0632521016	42.7205644797	17.6010101203	17.8375411611	31.2652049889	16.3593684397	49.1197847357	2.83715542487	22.9546502119	9.83128996393	8.66578902677	17.7877784195	30.9875509015	28.429304553	16.8611414334	21.1813695287	8.06299884663	18.2119549422	1.47052080628	6.72716071933	12.6472584901	20.5933858192	34.2087203172	32.3307804619
50.5960622291	19.589498076	16.6326377558	18.0012894067	16.4716715049	29.3105435673	30.8462589052	23.4431154674	0.0	31.375665793	23.9830414857	28.7388945898	16.4882575809	1.04663699367	21.3883321005	0.0	18.6913767927	21.9668069479	19.8867279475	16.9678375341	0.0	18.10893681	14.6291926207	26.217970793	50.3980805081	20.0962691962	39.3841660304	46.2923293548	17.1050094082	29.2125102349	26.668330243	14.6982857118	48.0865388234	0.0	24.492701158	14.0481572097	21.7361906554	24.7694970026	28.5592238121	6.42042366232	10.6885193216	10.2604020765	6.8412324611	23.8890311205	11.698430698	4.80145025669	7.33823581634	6.3212285498	27.5086780235	24.619838532
50.7509596073	22.9790091451	15.1400634281	13.5593668462	11.3227982531	35.1834689301	26.7673056814	33.506032421	0.0	32.8379084855	25.7753336913	25.7188045539	21.0256653677	16.7526841011	14.486025892	0.0	22.8509946403	20.5027949484	20.2519228245	11.5531621132	0.0	40.4114958322	5.82586480134	27.2743681153	49.6246940228	35.2181539267	41.2758592959	42.2860690175	13.4473177419	20.2422042482	23.7319590134	29.313715857	46.6586174934	8.14201060068	22.6246475119	20.4783794987	24.9635961309	24.4694597764	24.0863271845	22.4128337021	14.3426355392	11.1144537139	5.23740094214	19.3210336635	9.6529534577	3.84180916986	2.25408690238	21.7573712958	32.91724337	27.3624176713
51.1310119033	16.4753159788	16.0340034795	15.9206929825	13.8140298418	25.275081936	26.7674619687	12.3310520487	11.0721506511	27.5481795966	24.9645023339	28.8384744526	14.0588996226	0.0	24.0586321388	0.0	20.3441099207	19.0144278596	19.3262138715	11.7048903643	0.0	17.0352103042	11.7632151772	27.7260791077	49.7217928701	13.822322389	37.9935199085	53.459099185	19.3014346378	25.8231719603	31.9320054164	22.3970513753	47.0211446878	11.4318465855	21.8879369713	10.3989121926	12.4727414616	12.842330945	27.4795762555	24.9498144018	21.1557451462	6.33646493638	1.51834080003	21.863641947	0.0	21.6008111511	11.833669333	13.9251773312	30.6017032422	5.68306386343
48.2009438879	17.9515143744	18.629422582	18.0339985522	13.8472413115	33.9132329238	32.0615688676	22.894587758	24.5810011806	26.1034635908	23.7159737734	28.7537401066	18.1708838279	2.06361576791	21.9513083905	0.0	20.0967956875	17.4661931035	18.6535596838	15.7882746151	38.381489116	20.1652379014	0.0	24.8096747644	52.8135444211	28.9966609939	39.1406420234	49.8494589668	9.475934564	26.1884191562	37.2754985525	26.6760529189	47.5819461563	0.0	23.5972375313	14.361605079	16.0229366848	21.7499979428	24.5051983645	16.3702851127	17.642669316	12.5985845273	2.15380522767	27.3258137013	4.66952583057	13.5626415717	8.69317956467	12.1709566683	26.8936732956	5.60007302755
49.8027417377	22.7789426866	18.4390488225	15.4293326969	18.934199677	10.5593808486	25.1637753503	16.7192749175	8.88746072953	32.4686748617	27.2995120794	30.2885071297	20.4299363798	1.33234574578	19.4100830151	0.0	20.7313393144	19.9821059769	15.8652663543	24.5230520091	0.0	22.535446811	5.96403975362	27.2231888072	52.8195814437	30.2052198676	27.3743124049	43.5676947475	9.23865555707	27.2480543246	42.8999610361	25.0107294313	46.5707853416	0.0	25.4988724029	6.32586764063	0.0	38.1175271309	26.642205559	24.3929691787	18.5667682111	14.280335581	8.95354131457	20.5076947563	0.0	4.4976198072	19.460542841	20.4701795918	29.7271619048	27.1013056509
48.5494716641	21.3073477035	16.2131063212	15.5049265194	14.2912487812	11.3997369583	23.4814413603	15.5361548028	4.84869046737	27.1429237049	15.5552902551	28.5685062973	21.6453487608	1.3224434352	20.2917195419	0.0	19.4099246291	36.1242791362	21.3048463195	19.5737558034	1.84173443356	25.7925560327	10.2818237093	24.5525034608	56.7188916428	27.8670644708	40.520920553	44.2556142021	11.6650756788	26.5139999091	32.6881370643	25.1200731155	44.9829558068	11.7450437539	22.8885011642	0.0	12.6848616344	29.9840582028	25.2551167088	19.4685981931	15.3409328538	14.314049339	15.6786870957	19.3519425423	4.82377424063	5.86693724736	9.98693503897	9.5653659491	21.3481799776	17.4413077366
48.7311368979	21.4889279671	17.5101023569	18.2626999884	16.238451248	24.7395728948	30.9357073888	24.3951280267	4.3384355011	25.5093761539	16.200121167	29.4657495448	28.0568289158	0.0	21.6619343705	0.0	20.0522775276	14.9986644397	17.6168400209	14.0615906465	0.0	32.3139803917	0.0	27.388985969	54.5076895538	21.9042368054	36.9351029189	42.333861111	9.83422768353	25.9218829151	49.894032292	18.6849458993	45.2014652084	8.01460659613	25.4372262624	19.3029171202	18.1971628405	19.5289925275	29.3029682203	16.354444479	15.9556008069	17.0148092662	17.163335013	28.0435142222	8.53241699963	3.17744631164	4.1619300194	2.77078203651	31.2294672389	18.9364658698
51.2144104289	14.9488152214	18.9755870974	17.7920315001	14.7165143669	32.3614484518	26.7627548016	8.35555382753	9.90449980317	37.8492022617	19.1578909726	28.3345456448	30.1522083491	19.39067143	22.0479339069	2.09024890124	17.8806723583	24.4752822404	17.8532456586	15.5042349535	0.0	22.7578879663	12.1073211822	29.3739156228	55.117671277	37.2655385924	40.1113303923	42.837114479	3.9065379758	23.4053610373	27.1699070417	54.133752231	46.8249499846	2.64270010141	24.0533598562	18.3192669648	19.8908341139	23.7343097204	26.2571909506	21.9656701965	12.0042691535	13.5665621843	0.0	13.2697577039	6.1070004797	5.97871503783	5.81165538533	18.730214943	32.4791702675	20.2658601099
47.6220769356	21.8937897479	15.9998144919	16.8560552923	13.5116436026	23.3721343362	28.1211894561	25.0769565995	0.0	33.2116059675	24.1945337532	28.6736145068	28.6766701566	35.481262949	22.4398974661	0.0	19.8059998034	19.9987128909	16.1926364142	14.9958424221	2.99846668897	26.8806157393	5.94692914795	28.8549539834	55.9203954655	28.3162116119	36.9723451944	39.9122052908	13.21994362	18.8785202611	34.2768383011	20.8010908993	48.3940075772	0.0	22.0525290942	2.83947723005	0.0	20.9737657514	25.6748086705	22.470414709	11.4844556259	9.81526209263	7.23193704378	11.7117366511	3.95037751007	4.67027498956	5.99151191064	28.1205623361	34.9014105522	21.2656691596
51.9695836	15.5637607201	17.6612238672	18.8722465304	14.4112736829	12.4068814645	31.9056721228	31.784839615	3.11316878641	31.7046636124	22.8584602068	29.3044571376	31.322845953	0.0	25.0365253429	0.0	18.407072217	25.7611128491	16.6464237599	17.9890405116	26.4499277362	23.8082482987	8.19426345132	25.6586661236	49.8313343016	18.8975514862	31.7098157719	41.0586142794	14.5882926069	9.39513495108	26.2277975766	24.791171854	45.3212554669	18.0316343834	21.9026803519	8.66896522057	13.3003433788	25.1640924774	29.4622357315	28.9794972269	20.4917943036	16.8526913591	9.55393526708	22.6766679486	5.31397595207	7.84656780557	9.14035734619	20.7821651006	31.0870260654	19.5785795288
52.9518601097	12.6584430235	16.8593125677	15.7322586716	13.6294881554	23.1217090639	25.1770048517	41.5482637895	0.0	32.5767631815	24.0124892067	27.4493012348	25.3029816803	5.4199302546	20.2015110827	0.0	20.9048162504	17.149694037	16.6358916193	22.4334315214	9.3253820138	32.0639793647	7.19051503567	25.4713741377	52.4582075257	30.458408341	35.5768543818	45.2123449843	0.0	16.3689007359	30.0561045805	23.0472330433	49.915040005	21.7030406676	24.8265018403	10.2207501661	16.0737991528	13.3278872861	25.120448868	34.5763049824	5.76755987526	8.43735310474	14.0437454215	17.1603018706	2.53060401602	13.6436570291	7.76217971147	12.0946000856	32.8666675823	19.4349448478
49.728201052	15.749416302	16.5941626104	13.7018204617	9.37313860777	5.72571067587	33.9205290474	19.2010576863	7.66295620837	34.9077281109	24.3113166505	28.2935470324	21.5086990474	14.9768882816	19.6430458732	0.0	18.9287721372	15.8003291999	19.3194823791	16.9435582853	0.0	27.0011384701	8.99460291243	25.8124690478	49.4641754468	34.1375073861	33.4097187343	42.1436102192	0.0	14.2779671284	26.326012373	17.7403891801	44.5913740497	0.0	23.8383132769	21.4314636998	26.979134496	28.5630650609	28.4437638333	19.0077980755	21.4503333713	10.7750448047	10.0020993432	18.0674836243	8.81741011617	5.17959978678	4.69459826174	12.2703875382	29.6174504566	18.9980162943
48.3972459579	13.4723326604	16.9202456855	15.3183948666	15.6646132404	44.6145681783	28.1506338566	20.3224601705	0.0	36.4588061364	24.5346840001	29.2849581822	23.3559507043	14.7364274519	20.0367464298	18.7263115253	18.2078037392	21.1034155535	18.3258422286	16.0877364665	20.6815019313	24.9564097402	5.33429770087	26.3320641887	52.5099913969	34.2486632226	32.2475458401	45.1460617365	8.4608398625	15.7320232004	28.7752081887	20.6784922726	47.5013907883	28.7515240453	22.1040380162	16.269409602	15.5347113759	34.2737623546	25.9098184778	22.6824021671	5.71698929237	5.69861421228	8.10433308523	16.218874193	0.0	5.06138225708	3.72259533688	22.4456516635	31.5965357154	25.2430525562
48.4673071271	17.8024215985	16.364502725	15.6748081309	18.2092018267	24.7130555355	24.8885717963	28.955726132	0.0	29.6729947769	25.1877740325	27.3615261821	26.1118902879	10.2896039845	20.0734775221	0.0	19.2788782406	20.8562105422	20.2556457739	19.1418313928	36.6482617512	26.1482916165	0.0	24.0368649488	46.2985338545	30.5682946384	30.4221438246	43.1045352315	32.0597226593	14.7139232042	25.6971459671	16.7782889196	46.3261419076	26.4403351923	22.6919399625	14.7028034426	27.3578703081	21.7734796668	24.0151757512	15.3919670176	13.8639098767	5.2260897814	9.1296600714	17.3605432842	9.57415421387	6.71775117181	9.38667461989	18.8110800492	30.3887081807	12.7146868878
42.5675449567	18.2020589583	15.5376152207	17.5891153661	12.7019972248	12.7765371503	32.8687371761	30.3619868986	0.0	30.5799421343	21.7227357104	28.4105601852	22.8462753313	15.9821894714	22.5098176956	8.03145981697	17.6516760656	18.2528631068	17.0438446787	17.0189546023	29.6200287371	30.5884047678	11.3591530859	26.4443931879	51.0659751598	32.7965760242	34.7611377563	48.6201578262	13.7046977245	12.0026073347	25.2466873756	33.7488763515	44.794128874	14.4514734679	20.1809349577	6.8925732663	12.8215895101	0.0	26.0650523959	15.3724894695	12.5790067604	8.83417685772	48.7719678006	16.529905071	20.9816334695	7.93603469736	8.01107627355	20.5102517146	31.3542932861	17.9812627002
39.5219199057	15.07361229	14.5521101496	18.6344086439	9.07846308965	13.1207114981	19.944129909	16.5919461141	13.8950339233	27.9036005989	22.0373929548	33.5069678771	18.2686931671	21.4977965742	28.9966827017	0.0	17.2695987276	14.6816425948	17.1402214043	13.7950335979	0.0	30.1977077915	0.749769773583	26.1679980043	49.6601027992	29.0253198244	35.3447592603	44.2419661676	24.3858808341	2.59255057531	32.2726069368	27.6990114685	43.2726502899	16.6571253508	23.9116553914	9.7089021376	31.3616788131	8.14998300783	24.6194145029	28.2385165105	28.3902300064	26.4577012589	7.94825505822	19.9122658259	6.05036216373	6.31664152665	15.8810856238	18.4269823652	22.3084272001	11.6019899046
40.904038536	13.9938378874	14.2970102937	19.2430988959	14.9897311412	38.3594414679	27.2803534043	15.7582993496	14.8510718586	28.2514813478	19.035488507	33.8046228768	28.3397876243	12.2866480619	26.8409435059	0.0	18.7386242952	16.2677975566	17.5560455148	19.1479628538	0.0	21.0571509431	8.86405848227	27.3213965661	55.0287922827	29.682840558	33.179407283	44.9006850085	11.0335690961	23.1833980747	31.0973825584	24.088703244	45.2099196201	5.57855454443	22.6062025985	9.3737300984	8.7807161468	18.1169200662	33.5600459325	30.0052834154	6.27462410461	8.64450247972	7.16867870445	20.2654504523	7.0630498002	7.31479957435	5.87671395826	28.355679085	18.9662549791	19.8257243301
39.8201809391	19.3494063987	15.7714942095	16.4394398605	13.9279686142	20.8124763877	26.7171936054	15.8133802548	14.9750739326	30.3804287567	20.7237793652	29.8591746485	30.0910447675	8.40775210461	21.5479983849	0.0	15.4203839073	22.8720376302	18.9561372172	21.0582466954	0.0	23.8391779906	21.994147584	22.9690871432	46.6166289261	31.5838299171	33.188085031	43.7941058023	14.135886137	22.7606947012	23.3432255157	20.4562247775	45.515657213	0.0	22.9946738539	13.7073184922	0.0	48.9580594207	26.3824494635	10.654909106	13.0021886144	12.4443158844	4.58392572227	17.1182332579	5.7500950805	5.20869350108	5.39241961988	7.25708539319	34.6005832694	16.0678205098
39.0341664148	19.7727049883	17.4857368948	13.8861683696	9.39488388313	23.5461313755	27.0535820365	30.7731311419	4.78175055773	25.7450660593	18.764474805	30.6410913968	29.5118667879	18.7719514921	23.9603756972	3.06367595706	17.7755831873	12.2188710911	17.5007174303	10.0643789201	7.88697165263	13.9315468921	10.4060945922	24.2142244415	53.3872192229	35.7150935384	39.2263420125	42.9781033404	11.1282767296	21.7230237028	30.864190986	38.3973161303	44.3261496569	50.2106378908	23.0664856507	15.642453403	10.6055335015	13.0914160307	26.5542268677	16.4593865503	19.8115436006	10.3298056744	11.9509572686	15.4684273972	5.84339400788	4.42544895361	9.7549656772	13.5423140495	31.6033927549	20.8749613923
36.4156218627	19.4669675299	15.7421940822	13.7048280285	10.4995374499	16.3459012494	36.6334715372	23.9489860144	0.0	36.4959225519	16.6743148081	31.3560573536	30.8971166623	12.9840803509	15.0490069904	17.9937006773	15.8657706586	17.1212844056	19.8047762234	24.6547515444	0.0	8.81573779673	0.0	25.6652368335	52.029447796	32.0062282483	34.5252747234	46.3872795575	11.7793882754	16.6753531889	28.0725242991	20.0406790233	45.2575851305	0.0	22.2890806533	0.0	9.70935739963	16.7224442796	27.4465029645	25.7765088051	19.5982094046	11.7529523486	6.4029102229	17.1937067365	2.11746532117	4.86978892907	13.9905302798	13.711405652	40.9276804195	10.2544459016
39.8745257227	15.2466145934	14.1220349925	14.6473599821	13.9882436143	30.8401945319	25.9619580696	18.5243407914	0.0	19.9118968566	20.8859114615	27.0670116948	30.2646716018	10.0255615246	22.8824560486	0.0	17.9145892969	14.7309367143	17.364583544	17.5079889459	5.78493013263	26.1441423078	14.2077031705	24.8533896	51.7126426609	28.6775553735	34.4610055243	44.9812201956	6.80554547987	34.8864736325	26.910777033	32.8495155049	47.0468131654	0.0	21.307489572	9.18462784537	11.5286500553	22.7516086907	26.3480806795	21.5005587149	8.60906939576	9.49946283198	5.26062806204	15.6306856977	4.11031557867	1.89647225625	1.58484385394	14.2899943287	30.3862837332	16.3522708303
36.1921306107	16.4525904852	15.093443996	14.0594930347	16.046945258	42.1337381167	30.3288866395	31.8678258013	5.0331479766	25.6783517993	17.2669661254	29.2067437603	29.572443545	0.0	20.2022054747	0.0	19.2615988132	16.2589977804	16.638995601	27.3763659565	2.21497188702	29.8600154804	0.0	26.131030315	56.5882547042	26.4309209581	36.2069114308	42.013857745	7.66780432013	21.7994460423	27.2017009704	25.6050808469	45.443523334	9.0725209004	20.8923828257	9.56785368363	37.6997858012	27.4158791584	29.845069227	19.9688373387	13.0459371874	12.7835702995	6.15295579908	19.9820300259	3.4816616396	8.46629817635	15.6326717236	7.57690619373	35.2962291236	0.0
32.4022971925	14.3632894018	15.5054597232	14.5187496619	13.3795190459	21.3505402919	33.2658632107	32.4095593475	0.0	31.4253975812	23.8834021334	28.7189173982	31.9822118541	0.0	24.1500417201	0.0	18.4209733683	9.98746378315	17.5770714974	18.9392898403	5.28446490667	16.3965934205	16.4701734804	24.4691307291	53.7229605002	31.6241313953	35.5632990901	43.3837729121	6.945838783	11.3194620445	30.7532967784	10.382049179	44.2445599021	17.9381499506	20.5094770031	1.92492207936	0.0	12.5547149107	24.9783668225	8.3059252871	19.1429619977	10.0826134399	11.0939914949	21.2533731647	0.0	6.1625389349	13.6424433365	26.3461620087	30.3843198042	10.6156070756
30.4093620378	18.3487494502	13.9051222232	15.4989409187	12.1562752436	36.7790680484	25.4748619194	10.4781857882	8.03370781823	27.5860219606	23.550089251	27.7310789286	31.9238513527	0.0	17.1682674816	4.35147251933	17.2375755415	17.1661439856	16.112802885	8.9261545192	0.0	19.5864483035	4.432793928	23.8854352001	55.3838672402	29.4826480739	30.7951696487	39.0077890616	8.15033016641	15.0458563962	28.8155434587	24.4235484881	45.2279873133	8.0680280265	24.0312154872	8.0564051085	9.42948231792	27.9879391302	26.2182655757	24.9952923294	16.3016557323	2.75316129707	0.0	13.3938174427	10.0809938612	28.9317713089	8.17611821618	26.0499596438	21.9405444205	7.0519086873
34.5732816592	33.7339926888	16.9518458924	19.8494151902	17.4443086112	19.2684786819	37.1305422856	23.5181121346	9.7304877215	25.4738356833	23.2642608801	29.6105924123	35.5089026843	12.5489358798	20.7046058716	0.0	17.0210299507	17.6331104533	14.2477041322	17.7692365497	0.0	22.326863881	0.0	24.3300114625	56.8330921579	30.4415745217	38.786746354	42.7739050381	5.0030168413	7.11145549697	23.0515690122	11.1236298154	47.0786462883	0.0	21.5544770755	0.0	9.07770601448	8.3001532029	29.9810866513	38.2018444627	20.166771912	0.0	3.57328192264	38.1642640021	0.0	8.53400951203	9.30503209854	15.2870421452	35.8057575206	3.19360440488
33.3120249053	29.5596463328	14.0467298733	13.8660115268	19.3596848562	41.6127093482	27.6916581649	0.0	0.0	32.0131312913	14.688253238	29.4727993374	33.1734494391	0.0	17.2093640581	3.14719935973	16.744720935	13.4594317544	16.7641442958	15.7886397885	0.0	21.1851666457	5.84761419273	24.5101280462	51.2624753387	30.5994044999	35.3776440281	43.2676183277	19.4140181591	17.2619728141	27.1690051897	9.4545501161	45.1418470663	0.0	20.7421248607	0.0	16.9802256497	30.6588968235	25.1935505197	18.7590582012	16.1738476938	5.17355672823	2.74622812895	15.6244209576	7.17177085167	2.05850507319	9.59252207266	15.9752884088	34.0687185354	32.462028091
32.8388452459	21.9593802174	17.863780239	15.4418119014	16.550716303	11.262481462	17.8313803604	11.5865021717	9.00679715576	28.4315767938	21.4080369153	30.4329476507	31.8775622093	1.74004544064	21.9176637566	0.0	22.1249986042	29.2223020874	16.8850054789	10.7951584258	0.0	23.839161825	0.0	26.2538975417	61.1180234802	24.9393581736	20.6728015044	44.6794914436	0.0	11.5285333764	34.0237771399	21.0230269389	58.3582764963	0.0	24.6329630492	2.76604167216	0.0	21.2278937332	18.000848018	34.9591841075	14.9180193843	4.08971236267	9.9343609394	9.84261688547	9.96156639077	31.2497440151	7.74048861193	13.6970351988	41.346669513	16.7614954874
35.6204790928	16.0211222555	16.1779846287	13.7308266352	19.0612894597	10.9523200074	31.3028729101	0.0	0.0	24.7144601366	20.1004523328	28.104957207	30.4146427508	1.1734886757	14.7711705238	20.0740978291	17.6662463453	20.247900838	16.4333512314	17.1809672818	0.0	27.5128156465	4.32237364113	26.0374679112	55.727290122	29.4683804331	34.4146782128	43.2057459532	14.5887835375	19.97331339	31.9957481138	10.8678539857	44.8963753799	0.0	21.0762701521	4.8495573955	21.2604578749	19.9836837284	21.2487543883	21.6358712561	22.0180275769	10.9036593568	5.19448114688	16.1636938177	2.33446823314	6.05329044103	14.0281482175	9.47729022927	31.4947482672	24.8323189648
35.3889410093	15.6722942285	14.1129476063	14.9688092279	9.46501783152	30.348497837	21.980252776	7.93225410267	4.30771818287	15.2150133714	19.6280263707	30.6090729743	31.0476591343	2.31965209587	22.4599725919	2.53334743772	17.9425860141	16.0146528219	16.3664873796	25.2883551242	0.0	16.1678010371	5.49696893191	28.0101923966	57.161336337	30.6503162781	21.1145036847	41.9223221993	15.6370281415	7.96837882453	29.9369820507	29.6787496016	46.2283958185	0.0	20.0723683809	17.7628304733	23.5789986247	26.1282430224	21.8483689242	27.0966493016	19.8575218889	1.82630310136	0.0	10.0039560036	10.7152906172	7.91643510667	12.2033484871	11.6841986102	42.8202840114	12.0941196278
34.1160130238	21.7250132406	13.4140389852	12.1763748858	11.3190093139	21.1948641426	25.1855826499	9.4172731179	14.5087414722	29.0400452957	21.1162948336	28.7440268346	32.3383821319	0.0	18.4862517206	0.0	21.0010337785	14.4316903216	14.8620365107	14.252278158	27.563317166	21.3301494017	7.15409883901	28.1090927922	55.2544070398	25.955190799	29.7211719604	39.8888329077	13.4204564111	20.9370849111	24.6382193063	13.7962842227	44.1973734469	0.0	20.9025922784	12.0577682778	4.8531217075	13.4508868994	24.8882718142	26.8469350074	12.1810174185	1.94559232178	4.10235871117	9.3630296204	10.866791587	3.66892413053	6.7635176598	23.3338212024	20.5246476088	2.41774590214
42.7101410608	19.7038803194	16.2006257574	14.0174572107	18.9676791202	30.8145252156	25.2744061667	16.4279392188	0.0	19.3630010227	16.4431909421	27.4552776847	32.0355783892	0.0	15.9792957497	0.0	20.4278184888	11.3945408336	16.6292863289	17.863284578	0.0	24.6352016036	2.59631497122	28.5311396095	56.7215847207	24.1587896031	32.3623148352	39.1965334831	4.4909282934	15.0066893857	31.4284698433	20.169071226	41.5294534444	0.0	18.4521881529	16.6735418595	26.4527218458	12.0878705653	26.8338501775	50.8874249999	12.8655343231	6.76499324428	0.0	13.0408586166	16.2042758473	25.941409559	5.39564977607	13.055404598	37.1554821502	10.4656469289
31.2398014831	18.7864044296	14.1479308696	12.6558034822	11.796004714	23.2341846414	23.6028693633	25.0309691941	0.0	17.0993441403	26.2436433662	27.0213532575	32.5552572927	1.7309658295	19.4593940443	6.30432167827	14.9153712253	12.3643752424	17.4638353334	16.1608799079	6.42086887873	26.9191835677	5.83986581947	25.3986781951	52.018927759	23.5923874682	23.5584757093	43.6717889766	17.1630187763	19.6164723147	32.1120757741	10.0749353538	41.6329081854	8.93578965899	21.9459485414	10.9569095165	17.8742808527	5.1464366526	19.7159951058	13.9677154044	16.9549638939	2.90235214017	1.70031493807	10.7074112756	11.3689697281	10.6480411941	10.8913010352	17.7922102432	32.4992781844	7.6814835474
31.3336189541	11.4149231068	13.4972715669	14.3280996353	12.9580478997	24.0154328945	26.1460788681	0.0	0.0	5.2983849619	20.8232894163	24.8021779747	32.8899612676	6.99376303268	16.3148254927	4.4558565796	16.0854408059	15.6970699155	15.1741225522	16.8444673784	0.0	19.2071130652	0.0	25.0627712396	52.4262794837	23.1561790982	19.3928833334	36.7253083334	0.0	16.4709251615	16.0819671704	12.9373542083	42.3810925657	0.0	16.6457945486	14.4615202331	19.3164628686	10.175806947	17.2321008642	19.0578114253	7.08416331734	4.38760147905	4.10898394643	22.5365361573	3.1263085872	15.2297810852	7.55055604943	4.30155656093	35.3181305062	14.7194092202
29.5958418662	15.2719965287	12.5403535789	14.039613947	15.5880132931	19.106314585	25.7070998705	8.22476250292	0.0	19.5926921208	23.458458064	26.9213226382	33.0712116243	2.78705541597	20.5474395639	0.0	15.8187460916	15.5717316978	16.7316344562	18.1005838432	31.3643970003	20.7480538753	15.027619096	26.8648639846	56.0524087661	22.0623392979	34.4329408414	39.2352670562	9.39656955433	6.6706218884	29.75254923	14.7377888537	45.3250344042	16.7939663062	15.8315040284	0.0	33.3326271154	23.3162910169	25.4260111097	14.1615071595	18.3407879751	2.54182888904	4.16128590297	9.77501223965	15.7104165186	6.62218864287	10.1876550598	12.0906016208	18.0305415654	4.66152980493
33.2515663278	19.1061435391	12.6827938786	13.1401629951	11.3835893689	22.8164777769	31.5973776684	8.10994963933	1.5605722643	25.3327059877	24.1848208123	27.5513087649	34.6000571444	0.0	17.4471573585	0.0	19.2246600668	12.5042147931	14.1726062975	15.0143341722	2.2549370677	21.0692865197	4.98607961143	26.400623242	53.650340085	31.2169934984	34.10239956	42.2079179949	14.3396404473	10.7030498513	26.2620734295	25.4558949752	48.3798453849	6.61065085915	19.9862234523	21.2949810367	11.000147617	9.15516082107	22.1327852136	20.8681568831	8.74100311951	11.8464874349	2.96708896193	16.1802966772	5.3525827136	2.39155328738	9.37560279993	16.8443752071	37.2210179037	4.59039916777
34.2047066528	23.8507522411	13.3124068719	19.3215874315	11.4137836996	21.3245041403	23.356948736	9.59546716767	0.0	22.044830896	24.4382950592	28.2974373576	37.0047890567	0.0	20.3019337255	0.813944339173	17.885882687	12.4414822749	13.0984635586	19.0236028579	20.5472147712	19.409278391	19.4167032959	29.1857698827	55.6682874655	26.0870075108	33.365509908	41.3343000834	26.3711580615	11.2178456532	25.0447869604	10.4229015232	51.2299265653	0.0	15.9192988039	12.743653156	12.7989670928	17.1917385926	24.09498066	19.5301656809	13.3346174456	12.1642685146	0.0	18.416302349	33.1167558411	3.57154617064	8.20772286343	15.0034118682	22.683473252	10.7563126
38.7169067328	19.9642575058	14.4246970267	14.0693500929	12.3822260857	15.7121588831	26.8726204297	14.4593994957	0.0	26.4013689076	22.9212488763	24.9798470582	32.2956717403	1.28576042743	24.6720490904	0.0	19.7865357773	12.3278283305	15.1734754029	23.6884259003	29.0754913806	25.2531679403	0.0	25.056535436	54.4630152091	25.9039610343	27.989449319	44.8608230206	6.7524587173	14.7718205137	23.8415726846	27.9388075162	45.9489570107	3.47962837343	19.9325509596	8.08071026407	16.4002511452	22.4852516187	27.147085568	22.9170056665	16.6371032239	9.71120669512	12.3290472051	20.4503403806	24.1067322721	17.3491012432	15.3073085005	15.7073875418	23.4487811119	15.7861668948
35.1474777643	19.1229501064	13.7189687868	15.2133188691	7.99696558675	23.9129469567	29.9252678284	22.903102375	8.23577022733	22.9872704909	26.1323710616	27.0278986595	31.4204317837	13.6919758638	21.2598768325	1.92307308496	19.6661847425	19.9572103332	15.9278168321	13.3481271455	9.12040930961	26.7194939157	4.52880095944	25.5480952593	52.6724006859	32.2626726658	34.0977515493	50.8637962996	6.8885890161	16.6914936618	33.1151087594	19.9596406583	53.3244052715	0.0	19.4480337606	18.2308869355	20.0242747449	17.0254817296	19.168797354	12.9473127527	10.3869650699	7.44495057633	4.05155866939	14.1913925177	10.2148105325	7.96374165428	7.52831762318	13.6656899321	30.5636057804	10.5003325997
38.0658506733	24.0860354678	13.1287873467	11.28413927	17.7595682902	20.7513797487	29.4120174377	24.3054927968	2.79871602605	26.934455136	27.4306463267	26.319627237	28.9803503793	19.5487984583	17.8636132484	0.0	17.4511007193	17.0059378126	13.4936518938	18.506119264	0.0	26.2218193254	16.6471066358	23.8220484743	56.0868403682	25.2609887354	18.7403255596	39.5332737806	6.82700913068	18.4480192605	26.6255489313	24.8561293591	51.4585173568	0.0	19.8468451902	10.4337746457	31.6430208262	15.5026432179	23.0307083544	20.9871586012	12.6185673553	11.9725798511	6.7437193092	19.5257964711	10.5413078192	5.23755085083	13.0961139759	25.6195105044	36.8954256934	0.0
45.0134577213	15.6131045906	15.0533998992	15.080171605	11.7110959631	14.2000214896	28.3258288186	25.6989772217	8.64233193077	32.3773154588	22.6560033799	26.7431468152	30.0770298736	2.94586898463	20.8042292659	7.61188582427	17.4253506773	13.7886696607	13.70491746	16.901275748	34.7345982887	16.5948223941	8.37626601197	21.5031538041	53.0735363785	24.4784974526	19.9456074692	35.964948628	18.379615245	5.76574994797	29.9434313307	9.1482326877	46.591862469	0.0	19.8426171859	0.0	21.1784836176	22.9734375413	22.1938950284	17.1809438495	14.5827110232	9.61232448139	7.18141812762	16.8442905531	11.717833033	4.49217927739	9.23523755287	17.1952401603	38.8559679877	6.46562952017
47.2103066114	21.3122656312	13.1215674793	11.3735626521	10.3454815997	29.2620215919	33.0155928401	27.3475841892	0.0	30.2747217747	26.7130450165	28.4460189827	29.3686958024	3.85202456485	18.0995427399	2.69661787608	17.0526126257	14.7725833947	16.9635830282	22.0365756138	0.0	22.967631156	6.79606450936	24.8575690327	54.6387421776	27.3874452974	33.3827657397	38.8002241888	55.7780745471	24.5714574802	30.6141485716	18.2771768539	46.847875307	0.0	20.9513602584	22.4892159927	6.9321902131	20.1966719122	22.5582441165	15.5714964201	8.19177945944	9.65990182942	3.21750515647	10.8594971089	4.7666282522	5.25954414252	15.2631978352	12.1285490724	32.6889463389	16.4218767547
46.7334151451	28.708941191	16.5846966781	14.5080626865	18.1780636029	24.381130182	28.8865922612	14.2482439281	6.22332650623	27.681818249	24.0833379856	29.0507392532	24.6171363708	23.3926195495	15.6098195588	0.0	15.923773265	18.2150433712	14.3605340959	20.0193661493	12.7526611016	31.373405487	10.2335200718	21.0515219958	55.9104155576	21.8694623363	30.1679275303	38.6817886627	15.6755009092	20.3801275381	23.2994277228	26.6157966683	47.4057634706	6.0381805478	20.9663476125	0.0	13.2103558307	6.48977460893	19.4582748426	17.8638371502	11.1285312902	10.7876971928	8.44521283525	26.5148298016	10.5655043403	11.5709319146	14.0260421857	20.0395008541	37.558496195	7.12618552952
46.7030449146	16.6321229095	14.4187583075	13.1418833482	13.9774445995	42.5474891882	41.6040706175	23.2057133895	13.4644098706	23.7987563798	24.024112403	26.6582351308	28.2208731413	8.34966504346	16.5993764707	0.0	18.5306944841	13.2180061234	20.0117667128	17.0004819364	74.3358494924	28.9262627864	12.4052260972	25.0127662252	51.9499571622	24.9831723995	29.7012258006	39.1489536474	5.93668777247	14.8738398417	24.1222306775	25.5108831776	37.1399393307	4.9411713306	23.9343935661	0.0	14.7622242978	20.0108283981	20.1890188949	17.4382076798	8.2831236134	11.1524693816	10.5540060988	15.2628716643	17.6894356049	4.57548371719	13.4459970713	17.0465575584	32.0603067614	0.0
44.4412458579	23.3832430178	13.6483337284	13.3144781372	10.6691847414	27.5633028849	28.1512410943	15.1521722266	0.0	42.8274723734	24.2436855934	26.5244846418	31.6682493539	8.61120554416	20.653499004	2.4176864168	17.2133014305	12.1485377527	16.1547078515	19.7008620614	31.6690736411	18.8054113372	9.98517523267	25.247511531	53.0435860571	34.5110565105	20.2762109946	40.4850117206	53.0144604885	19.0549853148	32.2772812325	48.8836864147	26.3557306959	0.0	20.0763683834	14.514934085	25.9106209665	27.8790548555	23.576482354	12.0930781292	30.4721930488	8.67489323377	18.573634728	13.9354808626	16.9462336191	13.7969433232	9.53270714809	29.2917479355	35.4167527844	12.4670870861
49.2393129157	18.8342040238	12.6882766846	11.6635640267	17.2902268194	14.444210752	43.434867625	37.3185134062	0.0	8.43192176373	21.6293294261	28.2557468126	33.1614994111	6.1549988796	17.3386752825	0.0	23.7593876334	17.4890550663	20.5473851411	37.2367545303	59.0686830788	22.5036825072	3.1907752973	25.6434001344	53.7011093258	29.4087071283	24.8793138929	38.5192856072	0.0	23.010646103	19.836275728	21.5813019108	43.4212252403	4.3398741161	16.6339021876	12.3963357211	25.7248772544	25.5961190876	30.385778711	29.5933683197	18.3806750902	14.4315382158	2.5659197923	12.5456607011	19.89097661	14.1721227381	11.5651891953	17.7550375792	32.7423919092	5.86470426803
48.8503876769	25.4388513753	13.0604680121	13.1492910517	13.0282824921	32.1939845592	30.6509109056	37.9615515051	0.0	27.7626670233	24.4964592886	27.2423580705	29.7505988261	30.1763091476	16.6251783931	4.2417783545	17.5811577888	14.8417108202	18.9944630163	25.3301827497	0.0	27.5500622514	2.02411519192	22.9646269851	54.7645786625	25.4716022087	25.3218031736	37.8322888949	19.3693861881	13.2995298497	24.4237957872	30.0215482514	45.5636708069	2.57862370286	19.0526104814	9.98669741057	10.3773336006	13.8034938615	20.8812135223	28.4802727886	13.0949269856	8.2444956323	20.1556337736	16.5132931349	11.9506617639	11.8246916516	14.6191632473	14.4681927923	20.5131668551	18.6750436742
56.0182508449	17.9790537441	16.6890549714	15.737775525	16.6862435455	27.2255296547	36.0651536394	23.8919909283	0.0	40.6250102787	23.0844279357	28.6842309782	32.9138331473	15.1431347282	16.2148819633	14.4811753201	18.1598573265	14.7365339621	17.2303490961	17.9657622091	27.5976096407	31.530268752	4.21342958463	24.4954186597	49.6901329888	28.2047812731	22.2836571193	42.9763461393	21.0172007266	31.7912808212	30.1878332017	19.5382450931	35.0218710718	26.0839094556	24.5081912176	28.9281365842	25.5931299429	35.0343781596	18.1395753545	21.7908527182	9.56185578536	7.47012617923	4.34867268851	12.9605410027	12.6441493244	11.3344961214	6.72959101735	18.013698942	36.1312074698	12.5252425878
46.1134097069	19.9561539901	14.6048555754	14.1775527111	25.7132007072	28.2608990106	29.4197497112	23.099815334	13.301088085	45.7933123795	27.416360713	30.0987791124	31.8942572513	15.1781755787	19.3016136693	9.6495440399	17.826499186	17.9177727877	16.0267723131	21.8102472807	26.3731259925	20.0123410247	13.4460170428	21.456961907	53.2275621008	31.1549035295	15.9227729431	35.5486450481	23.1867620512	17.7810945172	37.6101790833	29.4745243395	13.5462035284	0.0	19.1818510457	14.2685005179	0.0	12.1816836737	21.2458053824	17.0907618379	10.6618004274	8.55652972518	5.36780493216	15.0603940014	7.9160800376	7.46536012138	20.3669634868	40.7928501822	33.3760574825	25.0301389555
57.0146827715	32.1072919967	16.0251148512	14.8553872033	20.2919913136	13.8242546661	36.1636700028	37.2763513984	6.35513102497	30.4076901434	25.6803373751	31.7234437332	33.3312737296	2.68728448018	22.6571105413	3.25698507236	17.9972166594	19.0353080435	20.2661895675	18.1266089229	8.13843291037	30.9253850319	11.8227140907	23.9378251441	51.4738628191	32.4287621671	30.5525559309	40.0047015507	11.6578558549	12.8933603581	30.1291665574	18.3356595479	40.6705149017	0.0	22.9764786898	10.3106030608	35.5323305482	14.6476594867	19.7680797376	21.143461895	11.8758208876	7.5537294305	3.63841518113	16.9466685711	5.36532698299	27.3206144471	15.9691274488	18.8431882895	35.0442186751	34.1992741704
54.6826640159	26.3941123321	13.9912432385	13.9964503689	19.0343599068	20.5643563914	25.1154304027	34.0411223505	0.0	29.3824431737	23.2908490521	27.5943757777	29.6781349201	6.85610903513	18.7445569857	5.4778616699	18.9800137789	20.8818508667	16.5288138977	27.6668663098	0.0	29.1833513866	10.0730181742	26.9711002814	52.868318062	24.959559961	10.1541827607	35.8258817973	8.9049903074	20.35421346	31.2563814881	24.5501263336	25.2986803522	0.0	20.3795459319	19.5456750169	38.902481879	38.521262661	19.8410623935	19.7272836114	14.414801498	7.62629204648	11.1783014212	19.9990848961	3.11736779913	9.24505386207	10.9669582486	15.5453149623	36.4578170294	12.4872822138
56.9314585168	20.4914482541	18.9820875225	16.1704710944	13.5578951496	24.7898217038	33.5589912409	27.1153509409	18.5701609792	28.3863699303	30.2909516531	33.1509356396	29.6752476507	3.03115147547	20.2504706715	0.0	19.5896593284	14.9977160689	14.8189066602	19.4062180588	1.12205646886	21.6450547573	15.7561228066	28.843118103	53.5460181796	31.3460826076	17.8611437482	39.6948271845	45.9484284743	27.4041451573	33.8196304377	16.5745888724	30.0067180439	20.4554844462	23.889845352	15.8780979074	28.4265743956	30.3776820077	21.1269830949	13.5712227139	16.8772912542	14.5815551215	8.28392273167	24.0675658413	6.40661649423	9.12435733955	11.4970724903	19.8293234358	28.1619179114	28.2021580687
56.7796167292	24.3601928185	17.5479641035	16.2468405134	12.5049558272	26.1482753333	34.4740890753	4.55548218437	11.9285727589	31.5126462325	21.7265197048	30.1963272629	33.1931274036	18.8405575313	17.0881816867	3.27489799104	19.8328878175	16.7505708173	19.2975954451	24.4150434688	2.45787827373	27.1346645217	12.7992273723	26.6206808933	56.7181719581	22.987461113	22.4107054209	41.1999512953	21.7911622594	24.5594840022	33.4334356337	17.7695034361	47.6673750717	7.19322690033	24.73374109	24.5249531345	27.31055904	12.9320162806	21.1177250276	26.3895636011	15.2777410106	27.2186321659	30.112494846	21.6980285357	20.9541667341	4.2928362589	16.3847222135	14.0322828977	36.3635291937	10.1002487826
57.422188619	23.7891133873	22.0373548334	17.7408163988	20.1676620857	18.6893277616	36.813150507	13.7795351553	0.0	35.0261429575	30.6030619199	32.0073259598	32.6474236208	8.11616361544	21.2177537928	0.0	24.1400519296	22.5673399239	16.6818654385	20.8844802974	41.0439538772	26.1724539372	4.03346166683	28.1466431822	60.356138548	28.0020286272	31.7223206686	43.6664003085	22.7824620379	24.9537462503	27.8369029516	23.0167664422	52.3253604769	0.0	27.6330267015	31.7694900609	19.7585000498	37.1968278678	20.5339903194	22.2056277196	14.0889263113	12.5487956135	10.23393529	8.45519302376	15.7823894042	7.10670637767	15.9289979782	15.1163837727	33.1786056211	9.20713716953
62.7848418459	18.2021395629	18.806514876	16.9716595004	32.020003342	42.3377104489	33.0589448534	21.4022419917	0.0	28.5430373458	41.4520392506	34.9463921269	35.0285263032	17.1795229075	19.2048621513	0.0	22.5628713699	14.8084466543	19.1284522193	28.9558043028	5.37345837633	18.5826273225	0.0	27.4819673238	54.032984888	30.9080010138	23.4644071312	45.3450945241	14.055554512	8.12644770757	30.3706612599	11.7286663512	59.291896537	0.0	22.7042389816	12.4527064618	24.1469784913	28.7278419021	17.2928431903	20.0496337161	15.2313582885	9.32793010633	11.3488302655	14.3329553084	1.92580995649	10.9579346138	17.8539199777	19.7516125579	30.3072478865	30.763532049
61.6289161131	21.0578716907	19.4711865378	13.4649169037	16.5500471818	39.4311348341	40.9618453618	0.0	10.9752970955	35.3187734994	26.387347971	31.2492490276	35.4014646846	4.00044410517	20.6251199479	3.65818703097	24.8645703915	18.8813210882	28.9240835788	34.0030976442	6.64185641623	33.2005369778	10.9179072851	28.3253340248	58.9061797078	34.3257676029	41.3334290051	50.0498021284	14.5461166291	18.1009709641	45.9861872928	20.430864529	58.2550829538	0.0	26.1283592401	19.4234278751	37.0111218415	12.532359635	24.9469811455	24.0048055392	20.6141662896	9.13832251915	0.0	16.6632829469	1.15565106663	27.6560483286	21.3238633922	17.9561845795	8.40782765443	0.0
58.873092028	17.3383229013	12.9973193381	13.1159541431	7.591674739	36.3872307847	34.9941720383	9.5748626278	23.679864029	14.9160789406	32.6663751738	32.4332413226	32.3199944139	7.54450838803	25.6008492982	8.7361315202	21.2134179605	19.9250511646	16.8437252561	24.83885257	9.16900950054	27.7415455632	11.6008178548	31.7795363502	56.2241830779	30.1745768575	37.5541201403	43.8490101083	18.6141150857	15.6008613152	23.6116878607	28.438692709	57.109650512	9.2248291916	21.12007963	33.549277469	25.3455850463	40.4541068594	23.6795261223	10.4986933915	7.54120235541	14.0281936491	4.8422090726	12.795978499	5.99479992532	3.9283012601	15.6699047958	21.2606269729	15.9317552161	10.5074281797
59.4708338186	13.2487796792	23.8093048744	13.8759480726	6.24702579225	14.6717243945	29.784252615	4.03914376613	0.0	38.7404044149	24.686868446	35.8321968552	36.1603418628	2.83647952715	16.5020043209	8.2395889148	27.8854953169	12.4574170937	27.9734256215	18.7374255766	0.0	31.160671117	3.86086724717	29.7843161879	58.7003515191	26.9913038457	31.4511394469	49.2653183927	14.2065936105	11.8857911355	34.0722383909	17.0655810157	59.4290049773	0.0	30.4068062373	0.0	12.0762286613	9.0661281307	31.6567507733	18.0160168006	8.097244681	16.2002725985	8.47861146557	5.23584538662	22.8059572774	0.0	15.8406706308	23.1895213115	4.9605289516	7.03641378987
58.9994601798	15.4425605187	23.6650167805	17.7117239234	12.0439545163	13.8559775739	35.7140824432	14.5371065238	5.01756642513	28.6549633829	20.4814766472	30.2387076696	37.7388593836	5.35761582588	30.6097646071	2.23772206347	28.6345363363	11.1679953612	26.392596055	33.4107545601	3.29325968205	20.3009367289	10.9202380323	30.6102835994	59.4352829522	28.5785150514	24.9843904862	48.2670319504	25.542760759	37.4063344829	32.9876930414	11.124415612	61.3207140238	8.2918779947	27.3785209738	8.0342653304	22.7056493216	6.07233271808	24.0174256876	24.7891093243	6.68008489156	12.6007582325	13.3895748672	13.8663370213	13.3354442777	9.64299052774	11.1392149402	23.3827485159	10.1344300209	7.26556822397
60.6920243982	25.1468727339	18.3596025785	11.1372242588	21.7928024494	0.0	24.3837145073	46.6046349724	0.0	36.8817559953	26.2255619846	28.9310833843	39.6644660024	1.73774692614	24.6923418184	5.50140987343	29.1967841705	10.9869221826	25.1940238371	33.1755408028	12.4955064614	29.1805706509	4.50775594857	28.0520744033	63.0449889008	27.9578829667	15.5333565574	48.1225642259	20.9951104996	24.0540979774	31.2475294643	20.1656176601	60.7820310841	3.42206621577	26.2524410637	2.40803130422	22.3233380909	18.6630110944	18.9098702212	14.7034271122	21.9031703243	16.3179027241	9.0390883506	14.3235402711	18.5961235201	3.8538176208	19.0374804813	20.7574671825	20.0608125552	9.1373809374
62.5627795582	14.2204682182	18.0682824743	16.1383683766	17.3973011029	42.814401514	32.9934382179	31.4527244761	6.68863124033	23.2480613281	22.1569542511	33.6381952439	37.0996429232	3.6107910793	12.516405967	0.0	22.8198582776	8.7275379982	15.5377767324	22.8861169498	0.0	24.2176406491	0.640442924773	24.6542266847	59.3041722095	31.7779143489	35.3399890197	46.2206273188	15.4130369721	24.3407606917	30.2834117838	11.8456972569	62.8148194316	2.67503560049	17.8701139736	17.6155148749	28.442133048	36.5507958102	16.1997261647	14.4852529675	21.5531004315	15.5954181225	10.4854648568	26.7905410149	4.90141241132	0.99116760306	16.3444035565	13.5187857758	21.9535854329	16.06190289
64.9369493338	14.503015971	14.0752149323	14.8997498919	17.5745281965	0.0	18.7710486991	17.0007385321	0.0	26.2062146548	21.2992915869	38.969894434	42.3418758563	10.7056877936	23.674172848	18.9413615217	22.1111773389	6.01485548039	15.8918406247	21.1213775282	20.7199436274	27.2683457366	14.9103017505	24.985228569	62.5958515436	32.8072273493	18.8543206882	47.0584345126	7.79920140383	24.135693189	19.7856954055	2.77181536006	59.0950554536	11.4884716472	23.7381812721	21.5331705741	13.9064885447	12.2303403742	17.7477352888	11.9800929029	15.6979596718	6.72648267059	2.67481468076	17.4167526802	3.55451593274	3.49828469353	15.3478538628	16.641484932	10.2177590788	17.4019762756
59.7318598693	17.4528418967	19.4532389111	21.9420170592	18.8187809844	0.0	31.1916002885	21.5373250061	0.0	18.8927342193	12.5840932777	27.8690777996	36.8107609585	2.25583803021	27.5762514224	2.08148459017	23.2998768582	10.3723739474	7.38207968599	18.5045422084	0.0	19.6939088341	12.0495914898	27.5441583191	59.3689419336	37.1883829904	28.8813605505	46.5215691122	14.2309783604	17.1455502727	37.8470550591	25.8508162308	58.0893841289	0.153802412007	29.0026992366	10.8244593289	11.5110586034	20.8631546736	20.9277330105	18.3352088514	16.1330167505	28.701552727	11.3815059402	23.6340589266	12.1650461371	0.0	14.3677213995	16.1525807224	31.4044523252	18.4889272276
63.3849802421	24.9969570788	17.5205085521	19.5882413223	6.24753227797	14.6984961279	35.384971404	0.0	3.16951289184	29.217973252	15.6736352178	31.3936892376	25.1000439839	0.211108741215	26.2177215485	3.9310778277	21.4105442773	14.3243927681	14.4984853841	27.2430481788	3.10196948017	16.6974249748	0.0	28.590338629	55.338533768	33.9571308267	29.9165779686	33.7780228253	0.0	15.3181387906	29.2090323762	11.7116962716	61.992373271	3.84098285521	23.6362598516	13.0825483978	7.18137684229	9.29011757743	15.4654336408	14.5747312711	20.8410680133	11.0351853718	5.8016975925	22.0368145483	11.5783911267	1.19760999665	16.2432502766	18.9494598679	24.9549368412	26.4186764871
65.8985401151	15.5810975627	16.7853691335	16.0345972357	1.44244272631	12.5179444285	32.8916072493	40.2506098417	8.36840418827	35.6184423032	10.1264646957	34.4784831284	32.4546043245	1.13043597812	26.1783969105	5.94793525943	18.5636368691	10.2902926948	16.8175200565	18.793532077	7.41176086463	12.8110859823	9.6622524168	26.393495018	56.0446516686	37.1301641876	24.2693597528	49.2333699773	9.76260567763	12.3491303893	21.8817731257	24.2511499168	57.9896626819	0.659781070002	20.1250926651	6.51794996305	18.6091623596	9.89570781631	16.3406062415	17.8893797196	17.5929195556	17.3773151019	4.6059941895	26.9252099385	22.8343978801	7.89964980469	14.0975891846	12.145371164	10.5778111244	2.99650608452
49.3577026823	22.2863598204	10.1971310368	15.6488725501	21.825878096	0.0	23.5224344364	31.573458952	0.0	20.3717244953	24.0902030575	32.2028329509	29.3634080245	0.528655726517	22.9425954853	4.20842082307	25.7139448878	11.0899129447	13.8271616379	22.1119636146	6.37064447256	25.2834817464	11.0914950601	23.7820187354	62.8723478541	36.6432444303	20.5367381992	45.5413904851	17.3436464391	20.1427426209	33.6250073979	8.71021278182	62.1029575439	3.64068743027	22.6433863467	26.3244746927	15.6817817074	17.7648253179	13.8270497617	41.7380144649	9.15504670784	13.1363407806	6.2689407744	23.3466190748	12.4940155168	9.15085680582	8.11668224446	9.74248214973	14.2832694684	23.8317423931
62.0892734089	25.7888047629	7.21795312017	16.5119649896	10.5426480337	0.0	32.1286807974	18.4747502144	0.0	33.8276909826	21.6689286761	30.7938748425	37.6529017174	1.22365059366	18.9296772026	1.24788678299	20.5471660178	9.1269327713	17.3984942431	20.9076274895	4.32270309147	19.0927238144	7.3224388562	10.7481328203	58.1677749254	30.9437251365	22.7189092616	47.4427387626	20.4270276556	12.3035423643	25.270554199	17.9240171262	61.3519481578	1.12636182466	22.8705351396	26.5602892293	7.4039357807	21.6416781829	8.34603546244	9.48589645569	16.8858698316	16.5464243404	0.0	19.1123964535	18.1103618306	4.62531353307	12.4630478944	24.1551987577	10.299346812	15.7112275235
58.226253226	19.9784376128	9.65847781638	15.5830483077	12.6431897491	14.3288094653	14.6152078428	18.1753104224	0.0	9.39878525317	20.2841646134	30.4398827669	35.2138250882	0.584585092487	25.0096055974	0.0	19.4441537424	13.7303514827	5.17830828488	29.5989701196	4.42834495668	16.0688060672	7.35976966233	6.63227757923	63.4196471438	37.481032192	18.8383301074	48.5506713079	0.0	5.36546176732	40.1816402092	14.20762639	64.4966069215	3.97216968054	14.2874271202	20.7586756677	1.98336078981	28.2525126266	6.37821785837	21.703559307	16.3588584777	11.9521494786	0.0	7.35731070603	6.47899700053	13.0886078537	21.3915233298	24.6598809674	13.5355520525	10.2476962921
57.7982498147	26.9841555585	15.8734331226	6.43991484679	14.8233016346	0.0	34.5200180784	21.6649911743	0.0	29.8925309712	22.2081516898	28.8818363055	38.6458699756	6.74501967621	23.5606008704	15.0934364425	13.5958127168	17.1681568164	6.73800515326	21.1039142369	2.71913234712	20.4830305677	17.4614916748	3.71780350119	62.1732337741	35.3111536078	14.034044605	51.6441759287	16.9212686655	2.72807947422	33.7629370251	30.2616135635	62.9929952365	0.941544310498	6.87913911026	23.8342505941	50.4710900295	39.8056434383	3.44556114696	23.7782768707	11.9940507826	8.85457700563	0.0	15.4822269515	21.6333120664	5.02627501607	15.9639135306	23.3682470732	32.0896114815	12.9544935218
54.6942481442	14.1656306107	17.5185105065	5.54579107406	25.3380419408	15.6202761921	41.0659642284	21.2418377157	0.0	18.8889291816	23.199966559	31.6312697755	25.6221838795	3.94085077578	32.4121887178	8.7117357905	25.4071957434	17.2618077619	4.36142111023	17.4975005664	2.87502940374	38.178640061	3.65916683031	18.1779756189	62.7071127324	30.3344482801	2.17594649597	42.0848639759	29.1821261517	26.8782749357	35.6500719403	12.1080125688	60.0368256349	0.592374129315	21.4015964927	4.72293060703	21.6890977883	17.0614364535	3.83393350323	22.9615692298	16.5568491053	12.1695602024	6.11345361517	10.5012035982	16.9031648965	0.0	14.5058185745	13.4963384951	8.77633750457	15.5059548147
61.5363590558	21.102759412	22.8486697355	10.6852944295	20.1005036346	35.8454854396	41.6940226468	0.0	0.0	26.3892711048	21.3486583089	30.6714026268	37.4497369212	1.42826203067	26.3312984705	0.0397518154217	18.8350979667	13.1588435402	5.59148006508	14.5779761951	22.5431610386	19.3023720209	0.81199606084	21.2412054514	62.1152782151	40.1966331156	30.8002449944	53.9729656877	24.6673109955	32.194478909	27.4964119775	15.0137733771	63.3492945888	0.0920946340194	10.6260596863	23.4912983466	37.4792788044	22.8001469779	6.23408416626	11.9990455169	26.0419128714	8.48656924248	1.09748343623	12.7525739082	1.70785672839	23.8079648273	20.2926082334	10.3182684302	37.7935242538	18.3235604943
56.8094249769	20.8661417131	19.2834752817	16.1492666172	26.6254779554	0.0	6.03335323139	39.2848461403	0.0	26.0186593386	6.63735579301	43.8347825504	42.5492571002	0.415060395357	28.4638445046	0.0	26.5927131035	10.169078719	7.19789316158	15.71600113	0.0	24.6407856062	0.0	25.4529943943	57.0608938841	24.992505955	9.96690803523	51.0387244541	17.3551829373	30.6040576167	26.835484025	10.7375276391	53.0755700989	4.67584190589	12.6275655707	2.37812039754	0.655531545763	26.9496202331	5.83192754912	30.098651907	28.1744479388	9.76151584849	0.0	7.89200022777	5.24301460417	0.0	13.007923725	20.4211621355	30.6698743847	12.678407409
55.1445872504	28.9022762306	24.4566113523	4.62380781401	13.369779711	15.0906246049	10.4266529583	11.5248847637	0.0	26.8641983707	3.6142755818	41.4419674733	31.955116508	0.994277308956	23.5935056397	0.0	32.8446932311	24.9511930047	11.485603013	9.62298620643	38.8112493053	52.3008417439	0.0	13.9916916941	59.0165017997	40.4450460157	15.7060629396	52.8068936971	14.6691862016	26.7451058997	30.9032555922	14.1858563346	59.1333109811	1.96824581021	21.2218399144	9.15394234855	15.7008493657	24.062143708	15.3669859632	25.0347500241	25.9648165312	7.3088758799	0.99562493366	0.0	23.9889780268	0.0	19.4689304962	4.77340771677	0.0	7.0132497456
61.6390819664	12.868119557	14.432115198	6.80390710571	0.0	37.1415908944	15.1012877414	9.47926538543	3.34098021273	44.146361073	23.7868060863	28.1751114895	40.4014922156	1.47165972154	26.0871095692	5.00095979483	32.9053283347	7.81551708177	15.538253692	25.9278320557	3.87478242444	30.837216604	3.53275715807	7.66281187207	59.6051849257	32.4456921169	0.0	51.6674900033	2.6605005238	7.92048864231	32.7463545921	6.81814224893	63.2693412759	0.395892924743	15.5130192488	25.4922960198	1.51421882276	18.243769503	14.0833193569	19.9778342145	16.6791237989	8.47935231632	7.21505763533	7.39780860357	5.2519607455	2.00082291531	12.9959230245	13.2563987483	15.7531880961	18.2644018483
59.722017022	12.4661104705	17.0340151195	3.30508569821	7.32101514242	12.2914529952	23.7683694315	0.0	11.4285130351	44.7437558043	17.4722201678	38.5557431431	42.0165273021	0.0	17.6129501716	0.0	26.6854860171	15.0605498139	21.518507724	36.7599741529	0.0	38.3284840506	10.1335269378	5.71148603152	59.4058772847	23.2216475305	29.6617347243	49.5359308844	12.3072441366	15.5317672962	34.6617931651	21.9845347422	60.1105431544	1.00413107168	27.5790145603	19.9774685586	8.6515532606	27.38579481	8.07317965239	12.2264538309	16.6385731507	9.16166024216	7.28117850597	8.05245839226	10.0926548402	6.34219661422	6.12719203033	18.1298046371	0.0	0.0
56.8567113428	20.4137257909	11.6927315543	24.3223376535	17.5095269897	0.0	5.16899036538	0.0	4.98771448005	20.1730459298	22.431770195	24.9698517156	39.3378385507	1.86039759127	23.500905718	0.0	28.6423476674	32.9629201332	23.3149423454	28.2330263921	0.0	33.3460856285	7.90403402583	4.16441545219	58.2415739464	39.6469808036	25.7508031524	52.9478717444	4.67845844417	9.8333523457	20.9826325168	3.86851214708	55.8931585567	9.26300239603	14.3951377896	20.0534012135	26.3999103909	36.1695561681	15.8582677856	30.156082296	17.4731681438	10.8294733919	0.0	18.0631390595	8.13632997173	9.55676905417	13.2516772723	27.1876119242	13.7161759884	14.2620918188
60.6682510782	21.3309375972	26.8943082856	3.26442102152	13.1703321677	0.0	15.6898593821	0.0	0.0	53.1974596369	28.2570467058	13.6953253409	39.1487402875	0.0	8.10963734623	0.0	25.0614136995	34.8601731006	39.8229026659	33.5837350476	0.0	46.7470137349	16.0601017398	18.1665217741	50.6021416575	39.6799250637	5.37955408643	48.7586830887	6.72176582043	16.6069619111	35.3051313069	13.509058226	55.1565150435	6.9715053171	13.2979908095	0.0	13.9832412704	14.7959382693	7.97572130295	8.44410276513	10.1093747127	6.65368348857	0.0	6.44059918537	7.55736077813	0.0	14.6438806859	23.3765136043	12.5867585691	3.12710789398
61.205138544	26.9752433699	19.2264198436	12.0903635743	23.1814104324	23.768550786	21.3717674995	2.94993924138	0.0	21.6516471018	8.4558519039	29.6019293296	39.5715314836	0.0	27.6738893198	17.3801369247	23.7571103159	37.5468756745	28.3376097438	22.4522054046	26.4892138048	52.6914295105	0.0	27.0692452084	61.8189267671	40.7674278026	28.8149584906	52.6735927668	0.0	30.651294256	36.4248388523	18.3751444385	61.2111001129	0.0	17.8997958472	0.0	19.0646243764	16.564531651	14.6584639959	8.87135116817	16.6427081083	8.80420499029	27.0229160937	0.0	0.0	3.3521151628	3.55167587333	19.0115042915	0.0	15.4683964572
59.3268905141	13.4562387894	16.9216654481	10.903418568	5.1713339126	14.0372327801	42.5227517958	0.0	0.0	23.7075489796	23.7414632625	22.0032808152	42.2196833642	0.0	48.630431396	0.0	32.6081079613	26.647237638	23.9011974445	5.6523422457	0.0	34.1609058185	11.1691981094	33.3126752654	59.4119275615	31.7299184565	28.1500964003	56.0682708228	0.0	19.4044103467	11.7610741217	26.8745028482	62.4639413892	1.70758536858	27.5662532726	0.0	0.0	14.1697855551	20.528031788	18.3974959986	11.3737480322	7.12082442984	0.0	0.0	5.7550388867	4.04663713784	6.7896936774	11.6302454726	6.19818412877	0.0
55.9848792759	24.2902661025	18.4321813432	11.2236482897	4.67612854277	0.0	25.5183423774	0.0	9.77533180727	25.2260142158	21.9554106688	28.6110343605	40.813516192	0.0	21.6021935285	0.0	29.2356032144	29.3048664656	30.4170642518	30.610501345	0.0	34.8900432715	10.3375731112	28.0533462296	42.0107872031	30.7846006781	30.1230790059	49.1320100061	11.6756340028	17.0800590306	29.9417675496	21.7495761524	61.5005762305	3.0730339838	10.2130162565	0.0	10.3568295836	21.9466426171	24.9990999274	17.8683841936	3.82033970253	6.51056146042	14.4825312066	8.72157946197	14.7153241744	3.25830210615	19.4247398046	23.1171559956	16.7142411572	7.0566439708
61.375667841	18.6443069986	8.60598231252	6.89129603214	8.2157002145	23.9877590518	23.552267178	1.47885957658	0.0	27.1524901872	20.7810582947	38.838733358	44.2875341913	0.0	16.7579261206	0.0	30.8484739381	16.9785414087	16.2845727727	18.7135710897	0.0	30.6998930729	0.0	27.4364355772	65.4255028989	42.4494257801	42.9520181856	50.8537115886	0.0	41.9980664909	37.4640735943	10.4170783998	55.6927002573	1.31038358386	14.0680383062	14.171380432	0.0	37.6545463183	22.5473171563	28.7988367739	13.4425486204	5.31834118137	12.7345332953	12.6163834028	4.06711092893	3.58047411857	4.55700627837	21.4121554188	32.2262007086	0.0
61.645740635	14.7372946134	19.3097369243	12.1722598549	19.6909833924	12.6776279112	28.3711142926	10.5805114658	0.0	18.3904914422	27.2244817519	36.0116410279	37.586195389	23.7626089557	32.5734011355	0.0	24.3671372727	20.7792032929	27.8944315112	36.225956566	0.0	28.0077446818	11.7144426761	27.3905148966	63.235690603	42.0572617674	29.0287377621	51.1938238866	9.02807391253	25.8217690261	24.7021617664	30.3262694942	61.815393197	0.346204215503	28.7668392699	12.6640225288	21.8177689572	32.9177750715	29.2077708958	8.03066167047	9.00049031963	0.0	3.85061639123	15.8704060663	13.5432926488	8.42910992953	13.2814787116	33.6938301561	36.7380342539	7.35534182257
59.7554691673	21.5644694457	19.4315325966	16.8673516641	13.9445476691	17.4638295105	24.85443334	19.4031514579	8.66696574667	37.7080318611	22.7397124728	36.6134658987	36.6870010267	0.0	28.7761057587	2.8304828036	27.5313659718	24.4173896202	23.3087905049	31.7128778034	20.9948690768	16.8313554966	0.0	30.0816797719	59.8137320637	32.506072058	31.309957871	52.7531715698	10.9932109174	32.0002365338	33.0138235866	24.7193470047	63.9270155868	2.82894415917	29.0513229352	11.8336164771	0.0	0.0	30.8606215483	24.4116628209	2.2521243033	0.753278508837	0.0	27.7338340522	0.0	3.9605775705	14.7514699343	46.3130891419	28.7042922284	0.0
56.6082029324	22.6989230463	16.426596036	15.1615516442	13.479376284	50.0496012583	39.1366873229	24.0455348505	0.0	7.0171334628	27.2866554031	35.1339534027	37.2178208352	0.0	28.2156850818	0.0	31.4170301743	25.5754035809	34.1499096074	0.0	0.0	32.3414668917	0.0	28.0155906605	53.6982154086	26.2621109503	31.0566268296	49.8914855639	8.03833842287	29.948733157	26.8327718156	13.9868283037	67.1376207124	0.0	28.8112734296	42.9029094483	0.0	15.5092289222	23.8844851224	9.87922576423	9.44140998307	13.2779639801	1.37958464678	21.8540548832	4.55540481713	4.8505921888	16.3828111566	10.2793329242	41.9356714009	13.0804124492
60.1650576278	18.5535492591	18.3371142096	12.8604126436	18.1923788517	22.3806443487	30.9260985756	7.92640724167	0.0	24.137381643	18.382693235	32.4767409813	32.8943384378	11.870280359	29.8145146877	0.0	29.5826512038	17.516228108	36.5388900707	13.8765000571	0.0	17.9305746393	0.0	28.0549183398	54.5783386809	46.2070753493	32.3413959623	51.2647454728	23.2974564497	33.327452417	29.0231640489	12.2031206132	51.1912619096	1.50498981674	31.4268777252	19.9285813958	0.0	17.6430665814	41.185392916	10.2659553585	27.2056929559	7.07526985813	16.0360744381	26.9974341761	0.0	4.74007959917	8.52057051708	17.4644305235	40.1574403937	7.32472462673
59.5264382271	16.075712145	18.4096620955	15.0992089012	14.7316331492	27.1583381673	33.1645039005	24.0188716627	0.0	36.3876744618	20.7767971186	29.062651054	28.9912863031	0.0	31.1512492851	0.0	28.0828775802	30.5545436898	29.5467150212	17.6917303899	17.7184248802	27.3387167843	6.9155568368	25.8643103762	59.3452977404	37.4772485792	46.2855581513	54.5813412486	17.8845156641	23.8703977523	27.1401787315	27.9757853944	56.1617917646	0.0115929954476	24.5377894054	14.1249238041	15.2760462179	0.0	37.4466440614	10.7773949726	12.3864050758	5.7372710228	1.20431008069	16.9557901616	3.10913016765	25.0080123666	11.9981504961	10.4171116368	37.531261492	29.7918001957
53.3607135202	25.8268480923	19.1121257577	18.6022828551	11.4486113374	12.5559411503	19.3136567939	9.81132103257	11.579971684	22.6241850023	21.6015417159	31.1712598173	18.1229978688	0.0	24.9423770448	0.0	28.7992151879	22.5062829846	22.6943689932	16.7154113569	5.36049535367	11.3823775455	8.0454420285	27.0224347066	62.0491849397	26.1957243957	30.6517005208	52.1916804689	12.1259723285	29.6893200894	25.662066437	21.3310492323	58.6747469001	0.0	29.8269851634	0.133271024358	10.405188266	32.4014518156	31.2619626794	24.5835757228	22.6164587612	9.2843252357	6.42102519207	18.2498431916	6.12528047933	6.67805918359	5.2589979192	13.2034259932	41.5572876318	5.30413723714
59.0954099839	17.4291674182	18.65785376	18.2768768358	13.6724419579	24.4716384354	32.8851930618	27.2769454817	0.0	30.0471530952	25.5647245949	30.87695813	23.187541338	0.0	25.4118547782	17.5867358426	25.0353619728	23.2249088206	21.9941989271	0.0	0.0	6.35666010697	0.0	25.0640844694	63.4932923557	38.2779611199	42.9631947806	49.847002038	8.2887293125	27.9476049774	39.6187232682	26.0249171163	57.7417714509	0.0	28.8040173159	0.0	0.0	16.6023523153	24.8029775345	9.0944483469	13.6232904159	11.6185322424	0.0	26.094262152	0.0	5.69883209811	0.0	0.0	39.7253866098	15.4167809602
58.133811934	18.8624175014	21.4516950339	12.125112435	10.8084120424	36.5567086001	22.3122889629	6.79214676007	0.0	29.2902688209	21.4623305835	31.3349552398	18.623811247	8.88193567013	21.4349404326	0.0	21.8743690368	30.1795999957	21.779003562	16.8983719355	13.4038095834	26.8567201534	0.0	27.4092608525	59.834371498	39.6590192429	36.060379514	45.6905681292	13.3276152177	21.0879298836	46.3617127191	25.5875821097	55.5176068385	0.052232151303	27.1591205969	26.1397416308	9.8735086003	18.9631721909	28.9015855362	24.3187769176	16.4438711556	5.93161375544	4.88050573897	24.4867626826	3.80220142231	6.08219989556	21.9354889077	10.0547236518	21.3136975998	11.5571195128
56.2187605533	13.5606209803	19.6683852946	16.650399362	17.7368836838	32.388055914	26.6910980842	12.1058887788	0.0	26.1122304698	19.8466406973	27.9425040006	15.1563876147	12.3259904055	19.117163008	0.0	23.8402132526	19.4573100179	25.4096956844	10.6076649406	5.0817171713	7.07081521827	9.7225730649	25.0409780579	53.5076301729	30.8601725018	41.9559662987	51.0184071909	17.9048899134	26.9612049791	31.1344486365	17.7003436587	54.2227877556	1.83310005208	28.9215113858	11.7538030944	24.7687750943	0.0	30.6809492263	11.0332013224	16.8797427517	9.32960722433	0.0	24.6808407624	6.47766154087	5.41399256264	10.1278745742	22.4549047149	39.5947744201	7.7882207843
59.6918342517	13.9154130213	17.5046467556	14.2168923451	19.3022332931	34.9138663517	26.7972261668	22.7060687056	0.0	26.7727149971	19.6276834354	26.8289463629	14.3702291916	13.8577976846	24.3568109191	0.0	19.5727853954	13.7221519445	20.3720034213	23.801592339	40.084379819	30.0684212222	6.89716160163	25.7937351531	59.5964581173	11.3568271275	28.7195020032	43.22289441	9.0634089289	22.8303780765	21.177434443	24.4473872947	51.2157664829	17.270133452	27.9348807523	20.1368961945	0.0	12.1016422157	27.8793221449	16.3550723823	13.3255615045	5.87364899932	5.386847202	20.8621250938	6.7312259088	4.99426647215	14.189811283	18.676351774	24.4276736801	6.9346375762
55.7456285818	17.9387413429	16.3383845398	14.4089745439	11.5225333195	24.2504256948	28.7109021912	25.2803766418	2.0433972577	29.4113480929	21.8821402104	28.2925705924	13.7389477495	15.4979250815	22.335861212	2.95871268572	23.9160048982	25.9561739091	20.816623547	21.3987934613	1.35034142632	29.7017344353	11.8558633216	26.3146605229	56.3673938008	28.5022288245	37.4869978447	49.6956614525	0.0	18.2422177659	23.1790213364	27.4446475728	57.533783392	0.0	25.3905194508	20.7965525357	0.0	9.7410130793	10.045173299	28.1703362234	17.1910450109	10.1626850417	0.815497532457	14.5804897047	4.00313054844	3.27135260426	6.21952212952	21.7912055266	34.5113124752	12.2970719844
56.5852681377	18.0832438246	15.8407503471	15.3463662767	17.8098938784	43.5036809085	27.0669049614	21.0913584248	0.0	39.4950658596	21.3646609295	25.5162229346	10.0960020235	6.11491315593	22.558808263	0.0	20.762344823	22.7395768334	21.9767686825	13.6676773244	0.0	23.1692498148	4.01147716583	28.0971077261	57.3058279332	18.8303517894	35.3477225321	45.1713580078	14.2539282154	29.0253340512	26.2096018482	23.8588409286	49.6275580165	44.2117814915	24.4596272514	1.99920818755	21.7112715939	0.0	8.46969973148	35.501122262	6.05434878137	17.475682212	4.30932456303	24.4990896583	7.09579704367	3.14216301274	7.38469758607	22.7357569235	39.7457777145	9.6379906411
55.1357358782	15.5193157303	15.8261142269	9.60415324848	15.6512173027	36.2497798377	33.1575144275	22.305675459	10.8879355883	42.4727761974	22.8294995086	26.2240352899	9.60387461117	8.16359675067	20.6478415459	0.0	20.769833143	21.2868101805	18.2554839792	16.4842079469	32.0988360102	22.4893858361	9.54754281957	27.6323970209	55.7282982135	16.3039411697	44.0707181219	48.6382930117	11.2067662818	19.6590671591	29.4937439951	23.928719618	48.1044747667	19.2328807548	25.3656764403	0.0	13.0625485191	11.6406502571	32.675946765	27.9126121916	16.9366319728	8.5938650736	10.9594527165	39.5960841443	19.8126155187	5.16516840634	14.7486628618	30.5088496839	22.4003710611	23.6524817352
48.8947049262	11.9714592038	13.1126012511	14.4136776088	14.7608996769	8.5548332865	23.1394519172	23.6109610565	3.9460451164	35.4733336455	23.3100796806	25.6915738511	10.7081072084	6.81247568045	18.3479172359	0.0	20.9013550231	21.9399234963	24.3515699306	16.7902693662	0.0	24.661907113	1.54726030792	27.6339104891	54.8802101827	26.3195935601	30.2262879541	42.448605101	9.1436960948	23.1750979267	30.7844958587	19.0783239753	51.4644815005	9.74151308316	21.604010243	22.0652710095	9.49654756017	15.755233637	31.801544513	32.7276557353	15.4892293371	19.8681055946	7.44126794756	22.5310097519	3.66537797971	8.43859780898	12.7330705469	24.4535065949	36.209213147	0.0
52.6655931823	14.7940808879	19.6285381049	14.5213603843	15.6130804677	26.4360328969	30.8259709989	30.9789077992	10.1073601724	37.2221793934	19.1782226858	32.2295974129	14.4118070719	3.59125236683	23.5742100477	0.0	21.578040483	25.7322180101	19.9312782891	23.9092625654	0.0	17.856792875	9.14604761887	22.3220342822	53.740027741	25.3055730193	30.9107973651	43.6926622496	13.782976062	18.7399930686	27.6926820376	19.3975727127	49.7297790111	1.17281774479	25.2094211587	0.0	16.3839859965	11.6302732162	27.282488489	32.7237871078	13.2828246981	8.97814097428	13.3370313131	7.57341240733	0.8314681155	6.31146522761	16.0899588809	32.7758981665	36.217926343	10.7271198446
50.9830354271	17.3183687379	16.1277605816	12.4332267663	15.4557410284	22.9016667583	33.2957693949	18.1108399703	0.0	34.9760264699	20.0160216065	31.0768528087	8.23117497567	36.1460201523	20.3206380023	0.0	19.1047966939	23.4410271534	20.8134398569	19.3650198916	34.9714807928	30.5291199815	1.65984798483	25.7992921757	53.7053646565	27.2913014807	37.5897647308	42.6254427008	16.7731515703	21.5790921183	33.3600532363	20.5397393479	48.5711058088	0.0	22.3063729838	21.7822574161	0.0	22.1604412965	26.219484669	32.0668390829	8.12189118767	4.62770088146	10.5047278731	22.3670453957	18.661729296	7.11834348878	9.55199592701	17.3805906076	35.5433727943	19.9919327274
52.0260543263	18.4801138039	17.0374923087	14.4879092966	18.3944377264	32.4809298222	25.3034116128	9.11954475903	0.0	12.8511249088	16.4855993064	28.2051176431	7.62257836932	0.0	20.8015273117	0.0	21.0679947752	20.5642862969	17.8400079934	27.0871573349	0.0	23.4828111432	0.0	26.2627176701	49.6236729889	31.6610161969	43.2303738763	42.7615133317	31.3115910254	17.3438641113	30.9236122373	10.9026528428	48.5317253522	2.68965982354	17.8241934925	10.4285518491	13.7939444591	22.9411521842	32.6049483324	22.6624065482	17.8033872735	18.4275152716	5.90505529585	22.1388042368	0.0	9.52009770248	7.13563714572	26.2622033556	35.3984588004	14.6155051942
48.7430585962	16.3568796223	14.0604925402	13.0540091691	22.4770338476	36.6638869938	31.8536963362	11.2362602775	10.4467029005	34.0666456098	21.6636890441	29.6051933987	10.0322903819	9.5855875903	23.2406345537	0.0	20.8594995921	21.4633993856	22.2875603815	26.856555723	30.1438167873	24.8267219293	10.0401497759	22.822884353	51.024505419	35.0283006178	36.5831683986	44.8698985774	8.9226451226	26.7275876666	33.6914934306	14.0683891932	46.2975739414	1.80270588429	21.6021126934	0.0	38.8510622653	31.7068226265	27.0333093569	24.4745897537	29.854654543	27.7723173867	5.17487916026	16.1425697055	0.0	5.05872738036	4.35560094317	0.98330907297	35.7688890927	13.5912530691
52.2909068734	13.8761926061	13.6005134813	15.124167971	12.3168862599	19.6618855694	26.720528863	33.7895462647	0.0	38.6574703479	27.1804204084	29.2061769673	20.2587178231	0.626007789237	22.7276849235	5.1145276092	21.2269408028	19.6735666942	17.269343673	5.94830331623	0.0	32.402766738	6.46043513412	24.5163429753	50.0038562992	25.9836060719	41.9405596602	44.8957693616	8.33535116135	24.0953695631	33.3380719245	38.5327292568	47.5846673507	1.01994712808	21.8449043484	18.0259745742	0.450908403363	26.7545939959	29.7175579674	7.1637332785	19.9851984202	19.3464989228	6.04852443823	18.2526238701	0.0	6.77980084084	11.0519376651	22.7355124032	36.5885411642	9.27109428153
46.1687456074	17.5047169294	14.2031976515	12.5570857154	11.9135307363	13.1421708119	24.959537284	30.8185618286	0.0	32.5148763544	24.1834143235	31.9283747291	19.5784209304	10.0308030166	21.6823453651	0.0	23.122254175	15.5593125247	15.1115763153	10.1851055219	6.2368224238	26.9814655974	8.53226947693	25.0234962592	54.2091896938	36.0961013404	34.7847830013	45.2829720754	35.2638472141	14.2814703201	22.2841884966	12.1578928323	50.4279984797	0.0	15.5804644264	0.0	10.1942859377	15.8703033582	26.9878083793	31.0600297502	12.5076759336	5.98837413272	9.97553124965	12.5380295824	4.90965403937	6.93568248336	5.34540097813	19.7874958359	36.8183533052	8.28943746022
48.6705880634	18.6803135648	15.4315751759	14.6588622482	12.2759106591	40.7832063617	27.9145753641	14.7362875346	10.8192922873	22.9476156332	30.850694353	29.9593815028	28.9968570365	10.3575834047	23.7818798808	0.0	19.29495493	18.2485708843	21.2864050715	15.4152038819	0.0	32.3728453288	7.71089017739	22.6987210536	52.0378878823	26.1273187177	32.4956833571	43.212281506	24.0981188951	25.6024581549	26.5861878526	28.8106951583	48.3817055481	2.61500267712	18.7642837161	0.0	0.0	24.5537993025	31.9244108813	11.5487966597	14.3635146273	11.8270537513	2.36598104613	23.0545396545	8.40243992147	5.65153106357	4.0484277021	5.16986752378	35.5201842023	20.6133890648
53.5231958754	17.3798282256	13.4620577303	11.1428015412	15.4063845551	32.8978107914	26.6331462865	10.5946531793	0.0	29.8830714779	21.7466073338	28.7640903122	25.0654289593	0.0	21.8211360404	0.0	17.3497264594	19.2411481599	15.1344081665	18.3325187654	0.0	22.9697858224	11.9181484127	23.2475138813	56.7553766291	27.7484763137	34.5847599422	41.8297648096	5.25727962003	8.4469561721	29.5720628439	6.9694321111	47.4575650575	0.0	14.9284220091	0.0	12.3478543623	12.3213343802	23.1500140137	23.0080722198	6.88300032796	14.2840633018	5.47214532595	19.3062168039	8.69693961453	2.82318253585	14.6437274806	6.41343703703	39.8394296288	20.4425980743
48.275124943	11.8792705411	16.4926765206	16.2903589363	11.2920492673	27.1498086002	24.3283632177	7.36819135903	1.04792085887	25.7153192972	24.3061468586	34.7253688386	24.3130886138	0.65064628134	19.7563001608	0.0	22.0551988845	28.5587735957	16.5410879626	20.5579982489	0.0	23.7056751864	2.63397961977	23.8297875682	56.392816185	24.4478916955	23.5893293729	48.2911235072	0.0	20.8974834599	36.4586173068	20.2909255049	50.7151256104	11.2471257161	19.9428990798	21.6712075525	28.2132190297	12.8594394916	23.54108656	24.292478042	13.0622081659	13.7662097398	1.07689536182	20.9286254139	0.0	5.5759217851	16.863319165	21.6809625158	28.0383126987	15.4457417025
52.7435350815	18.2257446543	15.1876525574	14.6224260432	12.5375675522	25.3791315909	24.6403266527	2.23275978457	11.2149087596	27.2922906921	25.3904208905	27.8217615019	24.2230596389	10.3415003415	22.4598413735	0.0	17.8517144089	16.1675491164	17.8578555612	16.8944830517	0.0	26.065547492	3.18357117713	20.9107165786	56.4698702799	17.6567057467	34.0858946314	43.0803723168	0.0	25.8844996904	36.6962293384	28.2944623654	52.6117144128	7.82542565219	18.941397174	21.0584104709	18.9215339388	12.0498320761	20.2548977927	28.5747232936	10.1372095192	13.0997365237	2.5202781558	10.0208456391	11.1561739301	4.22356679822	8.65698564176	22.2090236003	39.917232528	18.6758188699
49.6635410695	17.812038633	15.4852665376	15.0973246971	11.9743840198	32.3936493463	33.2304929597	19.6345270934	3.29631044905	27.6699363203	26.4910029509	31.2006307182	18.2539009153	26.9669275736	22.276345478	0.0	16.7668154286	19.9374040588	16.6635531577	21.9614584318	0.0	16.462376903	11.4516672629	26.2326200877	55.8743562002	24.1902171356	30.8481507392	42.7698517887	8.65955240557	27.0962719355	20.9795783671	27.3319246098	47.8308450881	0.0	19.9406350822	10.3768978572	2.08663581526	9.12613563158	19.7672679302	28.5847099651	14.0196553274	11.4749028964	10.7908486061	17.1175098578	5.46244169723	5.01853458526	10.1980469465	13.4839326925	30.3510143466	1.54390516614
47.7411018431	15.4263277605	15.2022378499	12.4100666788	12.2367621138	31.4062538452	28.3172802444	21.5742988882	18.80426932	32.9313121789	18.2758895536	33.1568019386	21.3646746725	11.8318452777	23.3693361833	2.36643725644	16.583286447	14.4263493646	14.279789178	17.1603546475	30.0861320177	23.9349589179	4.24587098043	23.5269816488	57.4319365804	31.2433042617	28.08508635	40.3285929082	0.0	23.3385139058	30.8156606532	29.5369237967	52.0729643448	12.8563393141	18.7154069876	0.0	15.9971757408	17.7573608704	29.8381255872	22.7586298636	13.3930835601	6.7878485777	6.22418752982	20.3956653083	6.5382963176	8.76507770597	8.84774356317	26.7509711228	33.8568514963	16.97133223
53.0503720443	27.1506254116	15.6076177099	12.7111876629	8.4498094847	39.7830824686	24.8137039659	17.4416425289	22.2288350114	38.9923787649	24.7060065017	27.4583973864	19.5701481371	47.1019267417	17.8791089854	3.23922824686	17.7987577454	20.4357640032	15.762862236	21.2194138829	0.0	18.6302397969	19.4356564917	23.9276269233	48.1147950102	31.8707242016	39.8803035647	43.0527096437	0.0	17.2371865597	37.1470561542	23.2868746355	52.2880314294	13.926367908	20.8682551779	11.9776822061	44.9979563956	17.2943405797	25.1234181739	27.0838558754	14.1738868878	13.6890698981	2.49280194693	17.9343497033	15.5814699766	3.36606653104	9.51415340623	17.9546747948	35.4338697258	11.8381167691
48.513912448	12.1820841727	13.4714648764	10.6921775893	21.3563280473	29.0816098704	28.6211807336	12.0978457279	0.0	32.4984316848	20.8018280359	26.8888232293	18.6610960784	13.9244321909	18.3857170385	0.0	14.9428644506	19.4226367557	19.9981259147	16.894637098	0.0	25.9160598673	11.9876497457	22.1215980932	55.1608018423	32.8448517943	33.8672960712	45.2901610325	9.31987375803	14.0432874883	21.3287322939	20.51167483	53.138431045	0.0	21.3356352145	10.9088503964	18.0317824349	30.9958398578	29.1202111877	21.9741000513	19.4021570116	9.56035115112	5.86489885025	17.2519063914	2.54063327598	5.75113536268	9.51455452198	17.9867621967	44.3872048774	5.4138576191
47.317225141	16.3537212999	16.3240279015	9.74094495729	9.85729264656	23.0316608353	21.543008444	14.8632029323	0.0	25.9777711293	21.8145054311	27.6361122134	19.4573859345	11.282313241	19.1528574429	0.0	15.9887451801	18.6674322503	17.9438957485	13.5500538075	7.46765761349	23.9601644717	5.1442067587	21.3906392139	51.9883839142	26.1079979189	33.8859693474	43.3506845066	26.8860873353	12.3112444633	26.7932802204	21.851282182	48.1877576382	11.9670010079	23.9267838745	0.0	27.8172547292	2.33809131188	29.6152605232	15.1767355341	12.5159140108	11.3072499551	5.0236217641	25.74797973	0.548230685417	9.54491150708	8.25827858307	23.429674784	27.6671490296	13.943609645
44.1994861271	13.7660184803	13.3186762734	11.4659851169	13.7671522433	8.87036476503	11.5286999127	32.6807957492	19.2557364042	24.3140761293	21.6291389746	26.8231159767	16.9761478701	14.2000812736	22.8365211299	0.0	16.6878267202	14.820970581	14.5820097809	13.5363892026	47.0146150045	19.9206190369	7.84656892978	20.1596330393	53.1950399316	25.344468902	35.8803424758	44.9535519214	30.6063781561	10.9146633285	28.8089867309	23.9243573592	49.4145116085	1.30455140514	24.4411749683	17.5043675955	27.3460123653	15.9693534133	24.2298313362	20.6050411353	9.51148897193	7.4450288862	3.88197729189	14.2206561479	0.0	6.91124569429	7.51314687794	15.3629704631	38.7106677414	10.2130376747
43.744502964	17.6728250666	13.5599055512	14.0233394123	14.4613057801	24.4388269068	21.1910878174	16.4598471309	14.7939735207	22.5432447687	19.650302958	27.3438615786	17.8100832313	7.8919172282	20.7089767582	0.0	16.3725207293	15.312244378	14.9527291471	16.7347222747	8.52022240587	17.7733538435	15.4976321103	20.7449877587	50.3788913506	28.0841313084	31.9825388266	44.5402442343	0.0	17.0725190575	25.9027023922	18.2336403068	41.56606026	0.0	18.6029152416	17.3643612192	6.92851333353	19.3713281542	28.6474816089	36.6163769805	15.2923549682	7.86159475135	8.4917231256	9.31228936633	17.8738391673	5.39638701914	6.02310933576	16.0623236389	39.2195266177	25.115711795
43.3229573258	15.6702683545	16.2228619336	12.4903856663	8.53502817066	21.8159272402	22.3791767374	23.9483188593	7.3583160062	29.0949842625	19.4380297318	29.4814284378	23.6388275037	7.88538125897	21.8198428176	3.2232962241	15.8691872045	12.8007519561	15.7121510263	16.8478190557	10.7207295494	18.1688261694	4.4771217782	21.2084041152	52.5474543127	24.9527893666	31.3578053444	45.7367900703	20.735610445	29.4094905649	36.5047130499	17.858183133	45.0572197048	21.2485947706	22.4757792835	13.6227681197	0.0	22.3416592105	26.6595320873	32.9627974979	23.1671196164	12.6662325059	2.51880150151	17.9046292869	20.41864121	8.11178345075	5.77792195945	17.479715291	33.8548087115	19.5049448755
41.8400918731	11.5937973202	15.0209348141	16.2812614288	10.5236666975	16.9091711459	30.1979142006	23.1000389096	10.8839352886	32.0371910143	16.7695744512	32.0316175179	31.6588071826	22.8590413179	22.566608411	0.0	16.6569182326	14.8423630483	16.7131712913	25.3750984222	67.7089965557	22.0310283808	6.46132265368	22.6229157449	48.0471924388	30.0825847801	32.1682195657	44.0303630911	17.3004929054	19.8829648376	25.8058446548	28.9191855233	46.2600994398	7.9967356783	21.9178753576	8.90436775862	28.6669762345	22.537043999	29.3490443454	25.4717569171	24.7015019136	6.69596369676	16.192520754	13.2472733833	14.4846408163	5.43269137592	10.3802048961	15.7227532645	32.7407259749	18.5986887893
41.1008415978	12.0207103202	14.8598199215	14.4915528892	17.8080338738	30.6504911984	19.8456777174	17.9151082235	0.0	22.4616770789	16.0488090456	29.7088939137	21.0619553762	10.8594694332	19.6956567863	8.461568962	18.1631624911	16.0511673419	13.8718965591	19.5600395958	0.860147188297	15.5559995036	1.3727026655	21.156241963	39.9519724032	18.2158835589	32.2188215923	40.2160360481	3.97388415387	18.3976483753	18.011403722	30.7717334628	46.1727010415	0.0	19.8633740031	34.1927349198	8.80892294993	32.5540893062	26.3928123238	21.5887192764	14.4030295399	16.6646123411	4.95588325535	19.573014979	2.21088143826	10.8429579844	16.1725832742	12.2418525742	37.5005783163	14.0297900728
38.381998086	14.7722561414	19.6821906417	17.8589293163	12.9404529888	20.0591042044	24.7697996083	9.13949697707	22.5947189843	22.5476654008	18.9119675794	30.7229226039	30.1418917731	41.4012949813	20.1058271792	0.0	15.7693211662	18.5571309271	19.1379067298	20.4480096047	16.9568180268	26.6426355181	1.27625917517	20.9227665346	56.6473778622	27.9938255445	37.0695666398	45.2640295419	0.0	28.706622515	24.3991600665	16.1342336773	48.848931882	0.0	23.9019019028	8.6967108618	8.2921084168	18.6041693562	26.6762148531	44.6172930532	12.61624102	3.89528195173	13.1226083536	20.8094970051	18.3280007269	4.08843340685	20.9526214378	11.2034945332	34.6991625699	13.8573760139
37.3792984131	22.9691611519	12.8257612439	14.7198710806	12.8650793786	41.3394613532	19.7045157692	26.6732972752	2.53446180178	27.1316130431	17.1532725788	29.7211416207	30.351390107	10.987477139	11.8028971658	0.0	17.9283047126	16.5581199167	15.6371157117	11.5117324015	11.0063904139	20.7311719613	0.0	19.6651000847	55.8282637658	25.2703208486	28.270521459	36.4418049183	32.5545146072	28.8138681674	27.5230660454	17.3836922272	38.9544473792	6.10409250665	23.0470244218	12.580636449	0.0	10.4121893584	28.3884138987	36.7309312489	3.66685189697	13.721382842	5.93946727507	7.64729529012	8.31986509449	11.8920318539	8.59027225478	14.3116856052	32.6004568004	17.9198856246
37.2666293392	14.9507547826	13.075946449	12.4688516909	15.2266854696	38.3414839143	27.4671159941	31.5924759312	10.5022470909	34.5656306641	18.9819245252	23.7406721593	29.3698313134	7.51286654855	13.6118175229	1.46728230172	14.5911064688	14.3983010036	13.2289094662	14.6428486212	0.0	18.845228844	20.7031813278	16.0789575625	52.4667327526	16.8345669447	26.6895474329	40.3882061996	10.8822895993	20.0036371503	19.83189251	34.0433055967	35.9225610398	19.8786281713	22.1340130468	0.0	8.11656570053	11.9335446621	26.4009349106	29.6370887236	12.9022330637	12.7816229011	1.65311038017	23.0566118348	16.1587719954	4.13210786208	12.4963420695	7.11335438067	35.9611484749	4.84241896673
33.8265103242	43.6208427333	13.98723352	12.9421448478	11.3243648952	33.5814114572	26.6302198359	3.62575103357	13.6319308416	28.8513324801	23.2349309876	27.6582114681	30.5644419596	2.64305247413	19.4950704511	0.0	16.984428001	13.9043923151	19.5489312814	26.930508002	21.8030736758	23.8154399573	0.761387867267	11.9212523579	53.4974588	31.4354204091	35.4458735239	42.0705840253	10.0225431228	10.7718241686	23.9857611138	31.8836471836	47.6176667318	2.56530156389	17.7364691071	0.0	19.1510039249	14.0564548842	29.0100492874	6.91783612897	13.9244048526	8.31805727283	7.38029021943	6.2852431225	2.53737563141	10.8853318126	10.3457178217	9.67892956549	22.8295455476	0.245120659714
33.4113933223	16.547452029	12.6283425415	14.7281477612	15.6132433142	18.492862386	23.631644805	23.055685904	17.3937576943	28.6718086943	17.6830986218	28.3543786314	34.4723273156	0.0	20.1594997806	0.0	18.2037351096	11.0015967454	17.5411479931	39.0993666602	0.0	17.1922247826	0.0	17.6626774052	54.8765088685	29.0957954663	37.7665051349	45.9805830559	3.87229380083	20.0225780445	17.5447806357	23.2895263928	45.8206387201	0.0	20.8066451213	5.30039467157	7.8588361865	9.4282629067	27.2406492672	18.3453791793	11.2890027729	4.58030729658	3.98632041626	20.8431384016	0.0	11.2774550238	12.1759604755	14.0981692748	31.5016722544	6.2765834734
34.6864079032	13.9390429372	12.1917955879	10.3980250296	8.00601493377	34.4004679877	27.7470971173	33.2230796711	11.1720641299	34.6401511322	18.5986450742	26.9598357866	30.3425066984	1.77054486321	18.8191969662	0.0205949898296	16.1927984825	12.0922589081	13.9127397839	14.7846717912	0.0	26.2774357998	4.60626141923	24.208329891	53.0876890842	32.344835395	37.0371291742	44.8888302457	21.4446645855	23.1642922347	28.1364371766	14.5035270375	45.4911228601	0.482660408517	21.9470587323	8.69599907373	0.0	27.5624893431	21.4619781202	16.2795050417	12.5575957875	5.36810117827	6.96579670595	11.7740864838	11.8010261787	3.06419706195	8.35352076639	0.940891045277	19.1519371586	15.8570537245
34.0239138674	20.4750166872	12.4056632532	15.6942213578	9.51755867933	49.356478683	34.5861995123	18.8097172085	7.767460183	17.1777251861	18.9865811917	28.0885662613	28.8505039316	6.26279356982	18.6185540113	4.01872451933	16.1592807872	13.8204867985	15.6550525987	16.2093828451	25.6948320467	17.7914694369	9.83311209737	23.5302127912	51.5330520632	31.7738635562	33.6446387436	44.5064371751	0.0	0.0	30.5706348265	7.41819880915	45.4365955482	0.102559462668	23.5114222242	8.71084422647	15.8640304432	30.2903583999	25.1362642874	10.6332377338	24.5821233947	3.90809680882	8.70419457077	14.6815349122	5.3139416984	6.85099860347	2.12198961798	6.39857501434	33.952174511	28.6241790364
30.8341244318	24.1816412995	13.9896246067	10.8148350608	12.1685337922	24.5634723005	25.3662929934	14.3156828785	6.58481078313	29.5822749332	24.2632262924	24.132137013	24.6101018126	4.6261540525	19.8650290399	0.0	17.0673796449	16.1005607531	14.7496294748	9.12146477469	1.82043370716	15.8039715977	0.0	24.1036922454	56.0871089407	27.8430904462	29.458994053	44.0948418656	21.0498939921	7.24370570377	32.4141808633	8.7874111836	47.5896710039	2.09065401324	17.418789026	10.9882738411	39.4281148339	30.6141986478	26.8753389724	17.5722377227	14.6699885011	1.49223726152	3.56186561394	1.8474940573	5.65564877697	6.73925625269	3.26186916174	5.65567059548	34.3102834171	11.9364151703
32.1191773412	23.5497114418	12.8694183877	15.5395911046	12.8542418912	36.0308949835	26.7405773175	6.9642607458	0.0	26.2464049239	21.8744635503	26.6048741168	29.7269387046	0.0	21.5831691889	0.0	18.2628836619	18.8213062044	20.1082797666	19.2872421956	19.1102976453	19.6816873919	5.58940504823	19.0259058814	55.6510523303	31.040904157	37.6580882597	44.7056936573	28.2294394567	12.699467579	23.5390938064	30.0321841997	46.8626036315	3.26871126721	18.1264930093	0.0	8.54248738447	13.6696154014	23.2375622829	24.0555427287	18.1641559194	28.5177341835	3.28088667068	6.44258223391	15.2300735535	8.63255480206	20.1946723325	12.0025598977	32.5515237091	6.73227674973
33.047772651	15.5720756101	15.5296100945	12.2075712656	20.4780714508	31.3744992261	24.9461056421	18.6405248504	2.98795019468	19.6120832705	24.3600257015	28.4730162934	33.5305824452	9.28327965536	17.6721275344	16.3982524471	19.3557485425	17.4968455628	15.2442256541	13.8213210566	0.0	19.2220699417	9.02233956183	15.3569385124	56.0330756023	16.1690722329	34.6684589929	38.4006568604	16.548516379	14.0513623643	36.5117377381	17.0399750928	43.0576480555	2.90707712789	15.9004970065	0.0	17.0089659953	12.4156997362	22.4240091572	23.0658663046	10.8697182839	5.9631250388	2.88500601608	5.61231516783	10.5868518666	7.49319701929	15.2509278937	12.6462744043	34.7154958953	17.0189457026
33.9028277337	12.1571288622	14.0844491418	10.6490405404	10.5533053312	8.28909074273	30.4615767789	9.60760950917	1.11235527007	26.7888859118	22.5499108099	32.3632232097	27.4463200508	0.0	17.4471695312	0.0	15.9331382018	17.1062885997	16.3531006315	15.2802115085	0.593019999573	23.4175381683	8.81327328213	15.2984081387	51.7222858455	25.6579638613	34.6931861582	40.8820243524	0.0	22.1511517615	28.929595114	12.2933368648	42.3221638731	6.47854245123	22.6978869104	0.0	0.0	17.8940848464	22.9918007932	18.0662920333	12.3808739976	10.5186701511	0.248283925851	25.0630145051	15.1364708984	5.98211130276	4.59447876851	15.9124721596	27.797342073	12.9074018604
39.9672214277	12.6590700072	12.3211389564	8.90302395636	14.9355007507	22.3660831213	25.1178060475	15.5558502062	8.72820169912	14.2779719157	19.5364490959	29.0653269065	29.8393201615	3.41130940363	20.8478936377	3.56845979713	18.0315416558	17.524109982	14.0697173423	30.9239882233	1.53625373705	21.6042146039	9.52713543133	17.6567753057	51.5193473161	27.4150832689	38.0037476694	44.1867323032	8.0215270757	17.42889566	28.4932473809	27.8534640309	44.1545167762	2.67545064956	21.2390565421	12.8043947627	16.0792092616	18.8872358084	19.4877638691	23.6938360014	10.7652460084	10.6084103683	8.96261225013	25.9071797627	11.7198083345	11.5563325356	16.5003666351	7.27466654507	24.7650814101	8.03951518142
39.7099682942	20.58383091	12.6811208093	13.1099313345	13.0262870307	3.9674859134	21.9216404933	5.4845332805	0.0	38.0802955441	23.8622561871	28.4118716718	29.8278114308	9.17809200908	20.1841727766	0.0	19.1840821197	13.2819819045	15.9057719683	44.195513892	0.0	28.9563720352	0.0	21.6505390772	51.8890787148	24.2071792944	26.3025243714	44.4506048399	15.345240506	20.9434110925	27.2932233712	33.3738260402	45.6777682335	0.89443146299	19.9622726272	21.4074988046	0.0	2.95076526198	20.2417330458	23.1188060198	9.27466493237	7.78419929322	0.0	23.6095539385	5.1589869684	3.85721146773	12.4243844504	6.50923781524	25.4532677602	15.4709067135
34.834362938	14.5816037055	12.7591921533	15.8665288905	13.0960262963	36.600509584	22.2557411137	4.87993019913	6.83243311647	31.7051788064	19.5633144185	25.3974476667	30.8480879798	0.132686534663	18.4242121096	0.030608370923	17.4974773538	12.6411711804	16.9811156076	11.0614125601	0.0	22.2446766215	0.0	23.809760958	49.8065290024	28.4049098038	23.9160787889	41.3256099875	0.0	27.6048851039	24.7230553382	23.3918330671	44.1962772892	2.48022309862	20.4719711909	27.0689452143	16.562980689	9.57179898838	22.6618798448	28.7965586107	9.17440151103	11.5151826305	1.25702521386	19.1345205874	2.99081129286	8.60988118746	6.608030314	8.9586644118	35.1053106879	8.30508399907
34.8919769682	19.0269959704	10.6419987675	16.2392212352	10.4452472607	20.5299573776	25.3388316284	15.6438386284	2.3345399874	28.3528780075	23.2897682099	29.2318077732	25.4059549572	0.0	20.9664261704	0.0	17.5216243139	11.0132279614	16.1050093794	19.4823992672	0.0	24.5980193885	2.8801593653	23.7486167361	52.1894369019	19.0805081151	36.5360716372	34.0648424415	6.93827808261	15.0847457792	27.1135105049	7.08465742573	44.2834853784	0.0	19.2750921685	1.07543261092	0.932705357743	19.9642503535	19.7800268021	7.83969754803	6.05262528816	6.21163724333	0.0	8.9066992461	4.71456500853	1.73853401105	15.1970903337	17.4263468273	36.522732935	10.2041950801
38.0149483331	12.5820589392	10.648969806	13.8915677117	5.58000875683	35.8376067552	23.033909423	4.90653247653	10.6293757201	29.9032284236	21.1021236161	29.2529545127	28.6105837555	0.0	22.9209403609	4.41577391647	19.8386689999	12.4250790599	14.6920800303	19.857956503	5.51937808237	17.1630792962	5.4478766969	26.33723414	54.1406071188	28.2707342118	33.0707916793	43.8411190635	16.2302128426	8.64611293026	27.6280259347	3.97679067393	43.6366157545	0.0	20.5731054963	0.0	6.07087664683	3.7209737388	21.8125687771	26.8443634777	3.28024152628	16.9782284115	0.0	17.0961561199	3.77217441427	3.11737980053	6.76617471844	20.0329851607	34.0161280112	16.6211250143
38.1084780214	20.7824282622	14.7635006878	13.8165954602	7.36254311694	22.1028522711	36.6413040977	7.54358754423	0.0	32.7120598369	22.6913406478	30.4114327649	39.226464771	11.927854805	19.0846674166	0.0	20.5785076175	11.3586212592	18.6753708579	17.0628551562	0.0	29.4919026731	2.45929020957	25.2867374515	53.0036088682	21.1479414394	30.7532564359	39.4656919982	0.0	11.6816593341	25.6755552346	9.2454067907	44.8875408743	0.0	18.7460599342	19.471253978	2.84231921758	23.4742423036	23.7115409001	8.95011127827	9.62453833243	14.4626440604	22.2601029087	10.8876419111	0.0	5.84400645685	7.84134962457	9.0678490423	28.6599128823	6.99401333244
40.4252594023	17.4414151647	14.7092725598	10.870300373	8.73812191075	22.4540231379	28.5300375375	0.0	0.0	28.5442006652	24.373658581	30.2907467122	31.6485134139	0.214757660315	16.5336847443	0.0	19.1125281705	11.6910184417	18.6377429683	21.963676269	20.4570365464	15.294980286	0.0	28.54832661	53.8029479147	27.9920606407	28.2597272888	42.0326996036	14.891904267	7.0998668307	30.5101352617	10.4854933014	46.8036608567	3.72095029427	16.9546386616	5.53832520595	19.4695553825	25.9318014113	21.8585693118	11.0379108408	19.9844839546	4.61250528344	1.74922929395	10.0376882372	12.2714579932	2.30925532649	9.73842511357	11.1605933851	38.7674349293	7.0473760067
48.3845691698	16.9087999001	15.3260790103	19.9308386906	10.6146782021	20.2993615631	36.078463889	8.4309552632	0.0	13.7109725347	21.2411815872	26.6242433983	33.3152714193	13.7541564332	22.5618431357	2.91086402393	19.3395000035	12.9884897778	19.0481974334	12.8861675838	0.0	15.9333017019	2.8000034914	23.2744237005	54.0515350343	27.0346691862	29.8001130081	45.3056969352	31.4501965016	7.7782149124	40.4210886856	10.4380992757	50.4719221872	5.57807824384	23.0384246044	21.9236708847	19.4470290822	14.9878266442	21.6803109193	14.1786483447	6.9575781598	19.4765100143	4.15268065339	12.5714637717	12.1793021884	5.10344477765	13.2101886674	11.1801909558	36.8540647283	21.5568571569
46.2774866613	14.3222310875	11.7191165891	11.1507496148	18.997457299	35.2406259338	22.7907805925	16.976793515	0.0	28.5668741058	22.6867676343	25.4380502569	29.244523333	4.29355583866	19.4583271652	0.0	19.5376330387	11.2897920508	15.8857640302	18.4193494051	0.0	21.9948593637	3.44016212567	26.5296483971	52.0181985575	15.9728015317	20.921024791	38.3496203258	11.930832531	8.69432366575	37.4898420481	21.4747919711	47.3994340969	2.05982163374	20.4843156927	11.79040757	16.7957405547	23.7801119826	17.2250789906	17.8069496857	9.72389792712	10.277992666	7.57143053532	19.8075658063	3.23939023102	5.85699572134	9.62226823435	11.9095584827	33.3218698055	11.3597391948
48.763604391	15.860970444	11.3044520696	12.4263433226	14.2705072899	25.161293626	33.8294938717	12.7712904156	3.04089242808	35.0937641704	24.8242708619	28.7596517003	27.3579240427	11.0961629531	22.0041073753	2.25361869686	20.0039910787	10.7006406508	18.6330438746	15.2252294006	1.89832282077	26.354456007	12.6904558515	23.3643577013	56.5479115528	22.2790822557	26.6965152114	39.0406939963	25.009718121	22.2974565796	30.4085499258	28.5195206024	47.6618332395	1.02572079056	19.7100706289	0.0	10.9508379382	1.55247767459	17.701705717	16.2077518659	8.61974996744	11.9021516936	2.73978856651	18.2862913347	19.073039025	3.24233947344	11.23966718	14.7736277257	38.8301946016	5.17073540823
48.0621944764	15.0402199622	13.4153025131	11.0298462504	13.3711812971	29.1447153326	32.9005140947	15.9393025283	1.78371705142	39.4534912119	20.1835104971	27.3182111454	27.0869792023	3.13178667216	21.3816108135	5.82707131247	17.7561563854	12.7690461748	15.2096269876	17.3205931038	52.6378553798	19.9962680718	10.6452995168	19.2971897744	51.3839033803	19.1838213339	22.8004840707	38.7942196268	15.2410124694	10.4553608877	25.8900414458	33.2533926885	45.7066138975	22.2655233351	19.0307343443	22.796319485	24.3881053323	28.1462715722	14.9236898846	21.2950704647	8.67483418442	8.55934366436	5.4103114722	15.0785028808	18.9765962211	2.42775655054	15.028599171	19.9613938707	32.3041391223	17.7289781518
44.8550585091	15.5543889385	12.0591685863	10.3703483795	15.6527943026	36.0780525144	24.9350705299	15.473560323	0.0	28.496475411	20.9903797867	27.1587509357	23.591705592	7.52018738544	18.0228481709	0.0	16.7979601535	12.2787497324	14.1365804743	20.0382738192	1.90693841425	20.8895365348	15.7594442949	22.719235496	49.0316533104	15.0142582765	30.5833756836	39.9103331852	19.6565485759	17.1382901528	33.0007023155	16.670255812	42.616867778	13.5817817962	17.7357275475	0.712990094357	13.5425892955	4.3016173379	17.3483082484	17.3455627041	13.6547071422	11.0007658707	2.25905500628	15.3296581955	8.70951586414	7.87330033201	11.5059152899	18.323723819	36.2097610924	12.1001711296
47.3695825214	17.2173826776	15.2770168086	10.6913726711	11.2124296706	13.8128479133	27.8329106874	9.6493298025	6.5300702847	37.8216392885	25.3091207732	26.3741522489	24.1992844175	6.01784208597	16.8048411605	14.1252829104	15.6412746661	15.8433036483	13.8856908586	21.7594513061	13.9574493357	23.25230464	17.820683849	22.3914798576	13.4221883698	21.0082520985	27.6049947727	36.0494742694	11.0223548964	20.7400544675	30.6839866382	13.1931423997	33.3885357856	0.0	19.6639283839	3.7639693535	15.5636742264	23.7564308895	18.9558049275	19.6649489532	8.41137452205	10.27411415	5.65062552688	25.1588952426	9.15326453323	14.5598949497	12.0437984422	14.8287317753	37.1122819795	12.8322207076
49.0707164171	16.7662339449	17.0353453308	12.6240156779	32.7840313512	15.7478731318	23.1466556726	12.8604414007	17.907411816	36.4183814723	22.4403889585	25.2758726818	27.4336326111	18.5929089914	16.3723725707	0.0	17.6795555238	15.490781155	13.8711393056	20.7727065569	8.7022146487	26.9844250551	0.0	22.2599065274	35.3020248419	17.8775605634	32.4281065848	36.1752843954	21.6103429645	22.43047187	37.9191792199	19.3560397753	35.8443493097	1.77590139458	21.800792671	7.86512480217	45.224792812	11.9396183773	16.5665093665	19.3519036842	15.9577216179	10.4300707813	4.07232478311	23.8540460049	12.0445935542	6.51849509818	13.0810692709	12.0454243207	46.3361347329	2.2021653705
46.8866334675	10.7641803734	10.1007150004	10.8405106587	14.7354479838	17.1400277562	33.1959173421	9.68145927926	31.873416801	10.3379031821	24.1247252258	24.5656050112	28.3865036643	15.0607555308	17.9870496629	0.0	14.7439421978	15.4947794925	12.7270829163	19.7172936889	6.22867004843	24.8138783296	6.39996960433	23.4436033252	53.5462540022	24.3056282233	16.6114518559	37.2732512978	17.0425566169	19.898926807	23.6369530814	15.9687559984	42.4958198279	7.71392588051	10.2762382958	0.972853204143	32.1531976559	8.85290650702	20.1641642427	26.5141878811	19.6999042754	14.2357724236	8.28974623024	12.4318610939	10.2327622495	9.82469893504	10.0367008129	13.8989849992	28.1131249382	32.4632048387
47.2913514491	21.5836742437	13.6378948722	10.3080474809	11.8551151934	24.9651512784	31.6555123167	16.0433816447	0.0	40.0241047368	22.5257986975	23.3305043725	24.0447056701	9.8099413177	17.8533092018	0.0	22.5078638783	11.1734888201	13.1445491839	20.8635613123	37.5113223376	17.7388993169	14.5574748328	24.3612397012	47.5564872721	28.3196648132	25.7443064708	42.1983112334	5.96750281448	9.32039364713	26.3512303499	13.3041322444	43.8371913138	1.47443416253	20.0785848104	4.25326393142	17.434678152	28.720296227	25.4952631397	20.79954565	10.436830908	11.8922826595	10.1096520311	13.3528532927	7.06633396955	7.89841499142	10.2508278297	16.5723466554	35.6188112482	18.9182677925
49.1111921314	17.1317129283	9.87334949979	11.6219755025	9.52158075379	26.0590288714	30.333630796	23.0576990739	0.0	12.6354501123	25.5494090813	29.6861570146	29.7093742391	9.09687541371	20.0937387143	5.57728879323	22.02271505	11.5581874382	18.0645781824	20.41193877	38.8190598095	25.2203677672	8.40704396047	22.5870813132	50.1279959994	21.6192345917	16.7776331697	38.269585043	20.2627483732	17.4437250962	25.8654187877	19.2240611537	36.4281237019	21.2912798139	19.5194666735	10.5863574556	15.1464130642	37.9143091563	21.3573157198	24.765898142	9.51994450074	16.2155064332	8.30523998425	16.9459875873	6.22363672751	4.44449583888	10.9907951438	17.8212604797	40.0172058179	17.8818809343
52.9197827305	17.2024984706	11.4914357407	13.1397094609	15.2009928567	31.8643704191	30.9009874823	33.1270591199	0.0	30.7134272666	20.3623203857	28.8263957856	33.345007958	42.9359935596	18.6624899423	0.0	16.7258994082	12.7221947675	18.6296686414	27.2456566385	5.33244775987	23.9711164997	21.2413594502	25.0166026732	51.2593162381	19.1122786644	11.7456764005	40.1783173083	24.9783014198	21.0062887915	24.8036292839	32.654680793	38.7263483495	6.39474525077	17.6356136777	10.8231642526	35.3167406432	12.1772381096	17.9465390201	20.675258316	9.91753004824	13.1353758826	19.9064423453	15.1246811497	6.2578297893	9.64509551551	9.32746086856	15.436165137	39.3040434619	14.8134874928
54.6683547685	21.0194107465	12.3295200778	13.2983802321	17.6078673412	34.4419225592	34.5454146473	29.0290685282	25.7267124444	23.3780508505	24.084394608	31.4977553997	31.3333388677	0.0	16.8919667534	0.0	18.7354294103	15.7497090467	16.3002503175	19.717119226	39.4116457414	19.8319387671	7.29428464432	22.462693869	54.0704965183	22.3765944911	27.3116545451	41.3364180423	8.54466011673	14.5403401726	30.488382968	26.1672563031	44.4528031652	0.614561501163	19.2049022472	23.1201598326	23.5814046135	12.6669669734	21.0728792211	22.4678129199	11.3492849769	7.75444311912	7.14109033274	16.3226362978	15.3963892829	6.27743416434	6.98104902991	15.7656628223	37.0636652222	15.0722212947
53.9049951805	24.3960969412	15.2244936643	14.5236904687	7.7535915717	26.132506286	21.8842284405	20.4143839398	11.8160014873	39.3277185081	21.1820835458	31.8541567719	32.2312018494	8.5392317217	26.5857526383	6.97181549	20.3195839203	17.028800501	17.1152772979	22.6478810707	7.59590552687	29.9970769813	4.2433490859	25.375100952	58.8901963012	17.4462030031	29.5067902089	37.0136438929	27.6171173735	22.242432856	33.9078886384	25.2297347547	51.1547941009	4.5801059087	22.4380467889	19.2741000066	11.9442376071	9.53307804737	19.9878870054	20.7974141613	11.4505005694	13.4362233255	16.2005582725	4.28529825313	4.06319554848	5.44332670202	15.4428236616	22.2330028974	39.6659510574	21.0412243574
54.7111944695	16.4009792593	11.9833343524	13.6459230497	16.4420912635	11.9996705126	35.5636590985	20.7749896314	1.63699324153	28.3437060198	25.5660403456	28.3509038137	32.0579334308	30.6551054095	19.6229271114	1.41212204719	17.729159815	15.8472305792	14.6049700556	22.252221484	38.2046337371	21.8198941038	13.0356431302	24.1733709383	56.2483071081	26.1878983327	31.8613708676	43.8593300135	28.2821259473	16.2649982124	38.1582176778	12.21158149	52.3519690222	0.913866094287	16.2582958782	15.932089694	19.0468589943	18.4930377975	18.1516406937	19.3901812905	11.779022294	6.06849524275	7.08616419007	18.8800137782	10.5026240992	7.3026200776	10.0189736377	27.8978945538	31.0892487928	13.9868938514
56.2453274972	13.0075148865	15.8802956076	15.7683841026	18.6747357193	39.4073312418	31.9141390379	32.3603075132	5.06926058777	28.8425912439	21.5459205686	28.0373003442	17.0733828723	8.7818888488	19.1603763764	3.3771670704	19.9990377424	16.1857385096	16.8893207968	22.0223987449	12.4203277423	27.8235073093	12.255561444	24.3218933914	56.4708617423	28.486562899	38.6714047137	44.2660572085	58.9563229873	25.5018291306	34.9991133847	20.3048880941	51.0399908221	0.980484205313	23.1491732061	12.225767828	18.8552168546	17.528549365	14.8521379243	16.3327721465	10.0591161955	14.8776595081	4.79026286883	14.6347150745	12.7706282684	7.13252083116	9.53991272492	21.7790397452	22.8428043522	30.3462773319
57.7310946709	22.5218593552	14.6614358047	11.2052694609	13.6690869653	30.5016345597	29.1135619924	27.0815461015	6.60308319803	30.5619491368	23.5457965591	31.5630749612	10.1865042769	8.75799797569	19.6969250344	28.777168019	16.9826814921	13.773585585	16.7184269571	26.2428767672	24.645250573	19.5762028572	18.5250279335	26.6143444548	61.8585785649	18.7282392806	23.2001642867	43.5133543589	13.3951545841	24.8388831189	30.1748641084	22.4634475022	54.1646897107	3.4113106671	21.4187134945	12.2496923663	5.01117507157	42.6073393131	13.0513140884	22.3962847048	8.62200648275	9.80983113329	8.43923190689	15.9175856046	10.378118214	6.22467341309	11.2972902648	18.4266152237	35.5250738628	7.21268727317
59.2498563357	14.9660290231	17.499426306	11.6942365833	17.2557719682	28.8630479416	27.837648384	35.4863478873	8.22691977337	27.9933400646	21.7297980138	30.2243901554	5.11744197728	9.99946291935	18.5101781093	11.5618700571	17.6677446664	17.0871133579	15.2588274683	25.0850759346	36.2737056889	16.7997523549	16.1438529203	26.5179755006	61.0742685056	23.7441898145	23.3345082191	37.6174032777	20.1340368867	16.8970632649	23.0537292195	20.0373814159	50.9546809653	3.87348203255	22.6838972132	20.7915524858	10.6434628956	10.5501951301	13.1218189461	17.9752999815	10.467379422	9.22625205395	9.33026495835	17.7971662301	11.9958259637	9.62106204552	13.5384086406	11.7946242273	37.5214857631	10.4017155307
59.0120338606	19.36886365	14.5733354509	13.1248716534	12.8949091452	26.8384418802	28.4869536049	21.6123423467	0.0	30.3727008144	24.1814103421	31.1031821302	7.32443820796	1.75586401163	19.6174680634	6.3105912063	20.2429235745	21.1965454279	11.295183277	23.9359242751	12.9650516012	18.8465892745	23.631136417	25.2710528102	59.9991610104	22.0940666862	32.1897704609	41.0862581367	20.2160713565	22.2982994462	30.9422542345	24.4973923427	58.0147285044	1.47952233802	23.0052652439	21.1102683834	8.42708753804	35.4306014271	18.6590591188	22.5655792957	14.3942779305	19.3210493427	11.4021238858	17.5062021821	23.774357726	10.9060913346	14.1112409362	20.1226782505	43.2399947108	27.7683515227
56.2943773709	17.3754846326	14.1092576676	11.8154860875	15.0382667599	13.8809721764	25.2274068574	24.0529195263	0.0	33.0855390303	16.7354653765	34.4933919162	10.8442636095	9.33254047199	17.9493165522	3.45224478333	21.3605496189	10.6199822766	14.349605313	20.5643420781	19.7493947028	25.8796971812	2.72136577835	25.3072241928	60.993425877	30.8016123957	37.4877207131	48.6635086481	34.7147357322	33.5524837361	19.6273869881	11.0516996978	56.3442822846	5.0358697338	23.3343693132	32.4871219598	20.9741730515	31.6485003837	13.6035503954	22.7806283246	11.3472124049	13.3441073691	7.10314168855	14.8779106114	12.4341825793	12.6839562779	12.9981946867	12.5949885005	40.135303566	12.545578771
60.3391274444	19.6682286427	17.2166494524	11.8418740386	27.4359108446	30.5648917212	23.4168072867	20.9744888158	0.0	29.1871042688	22.5399773388	29.2626640937	30.709560161	3.68247964881	19.5804704977	11.5716593258	18.4839485839	9.36461131745	8.0995940408	25.3302006175	7.81439967403	31.2919020764	14.148438655	25.2087855977	62.34541159	33.3306314077	34.3762749876	44.1628840003	20.2889473025	20.2035259435	33.4458686062	20.9368516843	48.7174905915	0.344636759147	24.0902329088	10.0335066533	38.1911113363	7.13619594428	20.541525552	13.7984862978	9.92396613606	9.47950132921	6.27476984694	19.5157926816	8.67269153149	16.8812657923	13.025187866	22.3257011093	21.4071899027	32.4415276773
62.6276505201	15.0563362406	11.8884242769	10.2138687441	12.1860016901	0.0	30.3833014735	41.8671439252	11.0631664858	38.2287289071	15.2976138763	19.53187956	29.4653436091	3.64521918009	20.2801784846	0.0	17.5303169965	9.27953005536	13.6110910845	24.2958205175	53.7252276549	20.5059142084	12.8369225685	20.0893136686	59.2441053356	32.7825113856	6.42423043387	50.1260527903	17.0801232678	17.168923148	27.5979615622	18.9355223987	60.1789347552	1.05415307227	26.6793067252	7.09895555687	14.3560032952	22.1510766877	26.7611950225	22.8378989836	14.5646421997	14.1844978574	5.33574982814	15.670577949	21.9654166653	12.7214304429	9.70191878293	27.6946256849	4.513204797	0.0
63.0998923947	18.4058405501	13.3795953159	11.8561946038	8.75878292123	44.371131467	32.1432683663	32.3393837994	8.87564742883	30.2761717406	14.06377374	31.3018403055	36.8670707852	3.06594515973	19.4805107573	5.36698059406	16.602670472	9.91300524514	17.3270942607	21.0682664786	43.0236612508	9.04537281694	6.7815101624	16.6589462927	60.4017678498	27.3731383054	38.3682321052	47.3653919755	4.7031150955	24.2239922359	27.3703704349	14.5314292202	61.894771389	0.639121026636	25.3857968017	27.400578505	13.6999185786	52.1758541558	15.040015639	18.0701791769	19.5881033396	14.9627161635	8.15857138555	13.2598968728	13.3701449391	26.5684532304	12.0027015913	20.7909204522	29.7593104666	4.56741825487
62.7166207708	14.2083109927	12.8955873225	12.8930851319	29.6160913248	11.6796693389	30.6683688326	21.7668209001	0.0	36.506450464	18.4251075974	26.5770365469	38.3649799678	1.9579594745	21.5219719679	0.161174794435	18.0313101667	13.1343387497	17.7741086124	17.9177126802	0.0	20.7716802879	23.8977468438	16.2490449455	60.7481615147	31.3229294568	24.1871294391	49.9054282567	8.8665140336	21.7216891951	28.0332806602	30.3418295802	62.3603967213	2.25511346466	24.2004144211	11.0601491461	41.1158567221	39.2388301954	13.2060605684	11.8040534245	14.9128875721	10.6693303228	12.3510002313	18.8486140407	12.1548542329	10.0553126293	13.3127659709	22.8600082984	24.5527804997	18.5199707771
63.0841507464	18.2441777916	11.2179693045	13.7333089312	9.99097750073	0.0	30.4671604736	8.23645018107	0.0	29.5047630452	19.49631264	32.0462140855	40.4515573877	8.01039379551	19.3830390077	0.274028546068	14.8503654574	9.36474977867	9.12980690387	16.5277952711	4.4565143387	21.9739430224	10.761959651	16.9752891322	55.6749404356	31.4419317442	33.0010452812	44.6451773303	12.3478779774	8.48963068205	20.137184446	7.8804980353	59.553478	0.399343003635	18.2816538686	28.9117263432	29.0830202831	33.9840825479	19.2612976073	11.9884107782	12.3390464898	7.40216324981	3.86023840133	9.6990635226	4.64605437587	7.37732580003	12.6440573472	18.6461420811	21.6029198591	0.0
62.1485816522	32.9329858236	9.71796319614	10.3858142385	11.1955517382	29.1920167894	33.8863453231	6.29901460513	0.0	46.4277991557	18.8641859301	35.562198546	30.7226696631	3.86920108449	23.4972304284	4.28767188577	12.650197932	8.61436054385	12.1688855577	27.5818492259	5.05069637913	23.8768712327	10.7621071421	15.8880888047	57.3859510795	33.3046929978	29.69972874	44.9465493578	4.01971982723	15.5296584444	18.0944367854	7.21101973207	62.7392358075	1.07834063927	7.88667691654	24.337181106	32.3216553659	18.2530037495	14.7078069153	19.0693158747	13.9808116068	7.77280299526	10.2905539391	10.9625792949	12.7421983294	4.77371692074	13.0317419247	20.7909540929	34.6554232991	9.180761785
60.7816110377	24.7396939839	10.0444656639	9.52256438983	13.3048854466	13.4717883841	43.8693488885	0.0	0.0	23.1674794689	13.1156085667	35.237572247	30.4232886474	3.79161864867	19.0876598809	7.41829453543	15.916099206	6.17914584144	22.1729513035	11.9314318939	7.31354313233	16.0422410044	2.35336266687	18.8328691647	54.0839784292	34.5885404775	22.7157947424	48.6794599458	28.2167982073	12.6485727072	19.8281846061	16.8524413727	59.2027835234	0.231458592824	6.44171376702	23.5206172568	36.6408462828	28.0817749641	13.0079297656	15.5854250201	15.5553898424	15.321346898	5.03907101023	23.5133496114	15.9925333096	5.46213340185	17.2966499438	23.2717917465	8.7532396024	4.68778654523
61.4775125592	9.9531716175	10.8228569522	5.33957935378	11.9388575832	20.7602046369	32.6062901256	15.2567002316	16.5488005072	23.0826270414	14.8381182237	37.7558034081	25.6626367497	11.8536806107	16.413173429	2.42117850285	17.1505570375	6.39896868788	24.7930907294	6.20287654286	5.48996747202	23.6866670867	22.7348014969	17.29827257	51.4413280075	30.4857762106	38.115820586	49.6796258546	0.0	15.1165248767	11.4760373834	3.85860810189	63.2039231138	0.206867022415	8.1754633063	19.5828092941	10.7552138465	15.8580087432	9.06717435205	25.7400208084	6.69308346784	14.532126434	0.0	15.8175960072	9.54082743687	10.1120874208	14.6044588045	22.8712579441	20.6521643839	8.80812438323
57.8311714897	16.815849753	19.9060165396	13.6243294006	7.8705644635	16.8811163826	28.2511328909	5.23950580583	0.0	25.6817273972	10.8912383758	35.6622422411	35.0121793809	1.5677126688	10.910268596	3.92714515498	19.4061982286	9.22155420392	15.5290557417	23.3278317972	0.506402248793	31.0085968443	5.2582119713	16.9482781432	53.8011705115	41.112979447	22.638525829	52.0403136798	0.0	16.0422340479	19.1924143947	5.27708499726	62.3877716019	0.593662099483	7.4304915304	27.3025896774	11.5995207089	13.0088389418	17.475640815	22.8886165192	27.3303372436	16.4123445264	10.3092611695	6.59621940887	9.81501277603	23.7308545638	16.963643863	18.5897006745	12.9457938913	16.5031914109
60.2414568405	28.954886304	20.7526467887	16.6281682508	13.1672857652	0.0	29.8073139946	0.0	5.24537135033	24.4840032436	16.9268492982	32.7259453071	36.8572496979	1.56324622606	20.5007158391	0.0	29.3740060066	11.3211124306	23.480922804	24.8320521259	4.46170899595	25.7008165039	10.651679441	27.7360234872	54.7044978449	30.1321683271	9.57138831833	30.6526238428	41.9648028573	22.0696190653	21.6759113131	2.64405059103	59.3402293871	2.03357595607	7.04266819168	5.35790632945	2.08113130062	5.92406295794	15.0780530354	17.7317842382	18.0704561857	9.42892959827	4.17435634333	12.0079524997	11.0022545068	0.0	13.549099713	22.032779428	12.8857342096	10.3548626688
59.3994665763	25.5627639976	9.8770218342	8.66027410633	24.7111743384	0.0	34.4247839386	20.0130684553	0.0	24.7444381976	15.3212828769	29.0393369792	41.2373362447	3.58391267821	13.3018313855	2.98663084629	20.7154001351	9.84713864825	12.5880813222	25.8633168303	4.91803288703	22.1244123437	2.95511360924	24.6996828096	55.0848155587	37.1809994172	23.6005845318	47.6470919496	42.2901224981	14.9772003417	28.7239416606	3.80853416533	55.8188715177	1.05074981077	19.3579282234	16.0572363242	11.924167886	28.7774340515	21.1039799618	15.9446490149	27.941006632	19.2984651998	0.0	8.46142558869	18.0247596738	27.1812771835	12.3905735878	23.3731132929	12.3592794288	18.0665655932
61.9662914299	21.4911383163	14.7942639387	9.13502861294	11.6151184582	13.3274642942	33.4702879257	7.30194398633	8.73054401577	17.7443362157	8.17316848928	29.0967488643	39.7516806569	1.35944811579	18.7696249281	0.0	20.973571356	9.12476941158	25.888598027	9.84914572391	37.6306084097	21.8954905192	0.362479045619	16.9260782157	62.9858009332	32.1387978689	30.9051543711	46.6836042363	32.4597092628	4.72380323953	26.2108723161	6.51183736972	62.6756361358	0.241995000015	18.1140986913	10.3091298861	18.644609522	11.072882068	6.26725517143	21.0541063369	13.0385859085	10.1619096274	0.0	15.4621669342	7.81112025471	13.5309747818	17.7083740169	21.5533142194	0.0	9.8198681184
62.7633889807	17.0661485228	14.9218218196	6.04226714692	14.7937339713	7.96765579654	27.012611668	0.0	8.7111889328	33.112967244	20.0129776744	20.6268347397	37.561051725	3.82598491607	24.0826904699	5.6662984906	22.7603119079	12.5470512217	17.2049807126	15.9052757261	1.72081382695	18.3334100885	0.0	8.84411504169	60.345371366	42.2337156426	14.7836294159	48.8319474769	0.0	5.4547820395	25.3070056407	6.19086447733	59.5775506019	0.164035626456	9.05935111455	21.5201729298	22.1358553159	18.729936426	5.98960886501	18.9247837783	27.0197482588	9.50750121787	0.0	5.94287659833	11.3970613155	9.27922762847	24.8185470327	31.5726603994	0.0	14.5151484386
62.5038431702	23.2849482771	18.2100799607	12.1530118819	14.3113118707	12.8870705602	35.816976252	17.0737502923	0.0	40.3182699501	23.3089972988	30.8654895627	37.611770721	3.67074953031	29.4908051733	0.692198297793	26.4099572192	6.43197601354	28.3824774212	21.8880955092	0.331116547335	23.4490643445	0.0	13.4533229764	54.2095520615	37.9957444345	24.2404060062	52.6805991254	20.9930350132	15.2509526048	27.7680908854	4.17308455114	62.451486548	0.566893411634	9.48344401599	0.07881052774	32.7886790923	13.0068272388	11.9218470013	7.25574294367	21.8269847451	8.20780090577	5.0427385663	18.0806737816	29.1377174393	3.2573843923	24.0006090289	16.9619634966	13.769842278	0.0
59.931806876	17.6334275899	16.7092173453	16.9302454632	8.82731281603	13.7263707096	22.0292917891	9.39932997747	18.3318331412	32.4485519408	21.0834017856	36.487972704	39.698671008	0.788120689967	25.1778109369	8.62397857696	24.7033834713	9.34772756039	16.2822997854	18.3818888794	27.3631545242	28.6382849827	6.9762089112	24.6328578055	41.2747869504	31.5547490883	28.2143964654	49.55061278	21.2869347875	16.2252801954	14.3515707717	21.2054817388	61.7576435703	2.038009349	9.98938185075	0.0	24.3347397743	33.9860517244	11.0282530516	31.7197033159	16.8599640512	0.461716287343	5.74313995184	8.046656643	5.63311883137	2.7635236525	15.9756926967	5.24565334278	0.0	13.9288546737
61.8181636125	27.5105860752	14.8201633208	4.26150889183	10.2923406555	0.0	25.9785270887	8.99376623147	0.0	23.9370144092	23.8405138991	15.4518376715	36.8471822627	0.344346723447	15.201084926	0.62395421626	29.0807138756	20.4378388774	16.4935365426	29.8270936401	43.3545199731	21.4795989714	9.45475849687	7.96092328628	56.9413765941	40.9721279016	42.0764917829	52.7601440301	0.0	17.2518238781	9.74965760701	15.4816263432	62.5200507187	0.156917225313	10.2888578588	22.156275355	0.0	36.8296958528	9.58471448947	13.5376797959	15.5451819411	6.974315224	0.0	15.0029809867	17.0554097275	6.66901714337	23.6636603622	10.8800405987	9.70170508003	22.3143729965
57.5890716912	21.5045634251	16.771225957	16.0760136346	3.78778884973	0.0	13.8714697048	0.0	0.0	31.044623759	20.0253537614	8.99228265932	32.1938179154	6.52336738398	16.597182181	0.0	19.1472793839	14.2283370481	18.1563955924	37.1864625273	0.0	38.0304471709	0.0	17.9473591719	66.1075958704	37.12293078	45.5897041458	49.2647569901	13.3955550461	15.5161928488	31.5020584941	10.253920047	66.6066726635	1.53200948558	14.5625823001	15.1489038554	11.3879910981	22.9678976966	13.9957309329	15.890194225	15.1306471289	12.6664987343	2.78419160286	25.0266067256	17.8991114866	5.98274128433	13.9682385562	13.8532571224	34.6374484951	0.207936492949
60.243708849	16.8680537567	12.7026090736	14.9176618466	5.5850987975	23.3486359175	5.88006279777	34.4048817526	9.60561063583	22.5621474911	21.0771223662	11.9240687135	17.5670208455	1.0779429428	19.7755473994	7.6100555734	25.7527397987	19.7269738918	23.6327933963	25.993670219	52.3171036413	37.4318478317	18.9228881156	11.4296612198	40.269270134	43.6063624859	46.7947719489	53.7840309987	8.92118991167	25.9274685557	32.9362596096	2.89843009485	58.7238518811	2.06378574754	12.4184166764	0.594291991932	20.3501773563	8.45918002332	18.1332749812	23.5461885629	15.5425682942	16.9095575736	0.0	10.0143118662	3.05228924531	25.7369867655	22.6009577999	18.8232933552	11.4915677917	12.6468109143
60.3206021752	32.0553067172	19.0509716729	14.2052001606	3.565957792	37.300909554	14.3658342769	16.1196338624	7.5828822537	25.926541896	23.2690923709	20.2914873706	37.952810061	1.61339066207	22.4262980346	0.0	22.0425979928	11.7432695461	25.2326605894	34.6391008827	38.992609635	31.8375482147	7.4587557001	23.3024644365	62.7242404732	35.2294317259	26.9438611793	53.930814471	12.1115629314	15.0967164053	13.935894241	8.03023598537	62.1725163383	1.81227327568	14.1550964033	4.73515749407	0.0	7.26476252476	16.4426515759	12.7225734278	13.2220662107	9.51684681073	4.48030547388	0.0	6.49716091381	10.390559248	12.6788573464	22.0139664385	26.8051640679	8.7453027907
57.7055516869	9.4466227865	14.583780538	9.67645465831	13.561083332	3.8180873485	21.7027080997	39.9778410249	7.08120002323	21.5324148616	22.119233692	26.1460124339	38.9881605773	0.0	32.2420075196	1.25232588018	29.8685795832	16.6808747375	23.5796743836	31.5844183289	28.207028946	41.088526304	0.0	17.8515182861	57.5225401136	44.0807561751	0.0	48.363589517	14.5650319622	12.4084660101	39.9666145693	20.5619689616	60.3225063743	0.0905311219367	12.0064369556	0.176008820561	37.2466497003	0.247640927308	12.246932979	21.8517034975	17.4821228748	14.8911996825	10.8868174513	8.19543516013	23.3421896035	16.6809670568	21.4251933616	10.2968693817	16.0031575649	20.2532058783
60.5251137017	12.3004439984	16.351291773	7.34229736517	22.1348723399	13.9883392586	27.7322161396	15.9575624323	0.0	38.01550109	22.4359463181	38.7020482715	37.1372474374	0.0	18.696326685	6.54217987973	30.4391574804	22.0325937163	30.5426720007	23.9390245212	0.0	47.6990040982	8.44227208903	28.6556480713	56.1731561638	40.5621911842	22.3483320005	46.2922414623	16.1982063037	9.01971095152	31.948041447	33.6135869675	53.148587372	0.418232365948	20.5465332019	13.6204043484	14.4597702658	15.9407755905	19.8027237175	14.9576495467	8.08455123538	8.05348856826	7.9628352533	6.30238225827	23.7336139106	0.74755203179	20.4539325885	21.3546312218	28.0081869478	0.0
59.5453460026	24.2717119016	12.6850853264	3.87336628245	24.5843866903	12.2712977941	17.4652766306	18.7838722187	11.7202138867	22.9001604634	23.0178625459	37.2513675239	45.0109792388	0.0	14.3544341085	0.0	37.7398730947	17.9166577325	28.0069032645	27.5115645552	6.94666899133	33.0912036754	10.5882637497	26.5952502651	63.1089811855	36.3539940265	26.3267486155	51.2759087895	0.0	23.6553575011	25.5978484476	6.5604300138	56.7560097912	3.09209600256	16.232500701	16.3694865616	11.2153552267	33.5012733978	20.6131155625	8.04737640362	5.07691344283	3.01452621908	7.54586431101	23.492339032	22.057843978	0.0	15.439235978	10.3469063877	12.9335136441	11.1897039418
56.7526524658	27.9648107814	27.0619932866	17.5448928257	13.6741421969	12.8484444515	23.5442505576	8.8732945645	0.0	27.3574104658	29.9176698192	30.9251542935	41.5273828861	0.0	33.5677949239	0.0	26.0373574835	21.2497181538	42.4593995382	21.5473581941	7.82798902687	16.1751119731	20.261398688	20.2940419895	57.5993818581	36.2732152885	37.9042168822	51.1226755331	25.4345325956	36.7313738561	33.1358804897	41.9168472578	67.1385937514	0.0	34.1206469933	0.0	0.0	34.6061439928	19.6198685304	15.5722887647	11.9150399652	0.627194574187	6.48557714973	12.3716691556	8.83551717932	0.0	6.8164108723	25.1200701482	18.9764079284	7.8164495272
60.644447749	13.6454666025	12.4244799782	21.268252424	21.1985253174	0.0	19.9860174298	11.3255775724	0.0	16.6440533318	21.6697859968	33.8319965662	40.6630644093	9.78376867723	11.7570714915	0.0	32.5692721447	21.0607190614	32.0636647291	19.9968575398	0.0	36.2656019082	12.9300756849	24.4492717937	56.7540775031	16.1322467225	44.3871592203	51.1908594286	0.0	20.1275927974	31.1375240939	14.0940807467	66.0933316343	0.0	31.7709451053	11.9208565723	0.0	0.0	36.2830167679	20.8899638747	11.1349789267	17.1088151599	4.92383216092	13.592617234	4.68638724477	8.50673296967	10.4095510108	28.4757700285	21.6867949451	7.85666426207
61.512500329	43.0168436836	16.825411866	14.9398474895	7.58272472683	35.9658522181	32.1802176493	21.9372832089	0.0	28.0786834697	23.314371689	42.7972292206	37.5504520293	0.0	21.0543794012	0.0	21.91861958	39.3754844405	26.4090621832	32.0622154986	0.0	47.0456534072	9.52257050257	27.0264332854	58.002987946	38.4388930821	47.0044017827	54.7905453709	13.2385935662	10.5995113585	53.0206780789	3.85170602173	60.7683445891	0.0	33.1865999234	25.5127528964	27.1040999794	9.32128115433	34.2322251332	38.2942576263	18.2425861522	18.1399983201	5.7022238094	0.0	4.19536573837	0.896815374603	15.0608544096	17.0638885824	28.7035027918	22.0605401825
53.3946614897	20.9496045198	14.2382007232	13.6442904622	18.7940834024	12.5033917476	36.6013367481	38.0151813422	0.0	27.7533647253	17.9885842165	34.5391585848	37.6246392365	0.0	28.274787946	0.0	32.7565899998	27.1897703144	34.0462987143	31.2634193795	0.0	30.0492771951	0.0	30.2547634979	58.087118089	25.3638068328	42.143225947	51.9063436225	29.1319220595	20.9287236162	27.6715161493	2.18721888716	56.6410801733	3.5579926592	29.7865560409	6.67311113283	15.2535435222	30.2602675859	30.4329248746	17.2916161893	13.9524563993	12.6879071176	3.5556274089	16.5077160755	6.95069673507	0.0	11.7552143314	15.852813096	28.7456476357	0.0
59.2111947732	9.87974877435	14.1170189005	15.4391011176	15.7295597721	21.0711823644	29.142537836	26.6403647867	0.0	28.6691443787	23.1117045411	36.2919526639	35.0924168743	0.0	24.1658963589	0.0	27.5270721861	26.7683576763	28.6521909549	29.0329334988	0.0	32.5116817526	0.0	28.996184129	50.8740293444	39.1677282108	40.550670784	50.9411038115	13.5276566507	26.3006539401	39.6535163696	11.3818467436	53.1791436811	0.0	31.7431280683	12.5186088171	23.8718837278	18.964363444	29.6876070704	26.867846768	7.67315586908	5.29983922797	9.1164713353	18.169443931	2.71172049465	0.0	5.42594026573	27.8769155557	37.7229913889	26.8745669448
55.8215699386	14.5148852147	15.4102956911	14.9884559249	6.37094954845	24.0211852813	29.7780976653	5.24266453533	11.6238347149	33.9801727198	27.7235813876	38.3306609502	34.6834084484	3.44766159073	25.4918535584	0.0	26.951260691	33.5870886804	27.2695445724	14.3711771033	0.0	33.0154080879	0.0	28.8855072911	56.8958654915	28.3729053817	29.7177226083	43.6190439762	39.7438482029	30.0668165161	35.3070361867	25.1216907474	64.1896274748	0.913684358627	28.5862952476	13.7895713665	10.1600355044	3.85923245944	29.3923881485	7.69448705933	22.1307537914	10.161483336	5.33346687505	21.295013786	0.0	4.5874289456	2.48703639545	4.93878327939	27.8537963118	16.8923348674
51.7179571107	17.7759000451	17.6574953488	12.9933156133	23.3759855907	11.9176823154	37.8171555053	15.5931878419	10.8257738341	23.8585568815	26.6516049473	37.4787384504	37.9044733333	13.7068811535	19.0384156323	0.0	27.6906456654	20.6754702287	23.050349237	7.73878165627	4.16748522817	14.1137769784	0.0	28.3525495871	57.7304639185	47.746908169	45.5773942381	55.0322828924	6.25732674123	13.0265989812	33.1952408267	23.6178581708	59.0548874475	0.0	25.8885252861	2.78549815903	17.9684083529	24.6622852854	24.5238187757	0.0	36.5028416349	0.978497088227	1.41590095895	12.3998630594	4.271991304	3.11958149969	4.88075472303	6.25499921274	34.1204553834	7.55793205797
47.0790849125	12.9201065405	18.1582403694	17.2381636305	20.6572283994	25.7924840263	34.0187151497	10.1601410407	0.0	18.8707205895	27.2792519171	29.8497765449	22.9949643964	0.0	19.6273546331	0.0	28.5271621084	25.7373832734	13.7129590702	0.0	17.2331872896	16.439325	0.0	28.8708114388	45.376573402	28.8602766492	14.9416135185	44.8678380102	16.7633915406	26.3119672974	28.9130115547	25.1315744029	56.4944366336	0.0	34.4038878895	9.18230146696	13.3289219907	16.0432317465	26.443035576	19.1743863911	16.56109738	9.28049402572	3.17240675917	9.46514332465	10.9054893432	10.3051798334	0.0	9.39304072057	22.8216608773	11.9968983586
45.3507490907	22.2901542262	16.2617239971	16.8753915681	14.8239937783	14.9913735946	28.1192247884	11.3281482946	21.3649301944	32.5757808874	26.6358316944	29.4038593216	35.8742890106	3.3446236357	25.0427144704	0.0	25.6901169056	21.5320922187	25.2021224855	5.0589995254	0.0	40.2125764295	0.0	32.135969933	50.4280564736	28.7382541877	32.8819920502	43.3553672254	24.918055855	27.5463274328	33.1261886997	26.2843688647	47.6019241022	2.32659893109	30.3883468671	13.2823382354	38.9432726233	11.2079365564	13.516851285	5.10233789533	4.37005993007	3.68314516247	0.0	22.8132131408	0.0	11.7714277839	6.48578276603	3.86133905607	24.3122487833	15.8371444355
31.8390454644	26.3982202032	14.9807028346	16.357450219	8.33306004193	12.9328437112	36.1759404178	4.64197653123	22.79400841	24.9324897219	16.9761476529	25.5915426291	30.7240864783	0.0	23.7302256702	0.0	22.4843822818	20.5536705051	13.5311055394	11.5973828687	60.2694724022	24.3524626538	5.58731305273	27.4939910814	50.2390509122	38.4122742672	34.9946119439	40.9634672857	26.864126261	31.4213347802	21.8339737955	32.9308570241	47.234207458	2.39231840783	27.2887218171	0.0	0.0	15.5488779025	24.3566567435	38.1511061181	10.8156746071	4.33260918252	7.31308581467	15.6385414698	0.0	8.67704103671	10.4200800397	6.30716245267	30.9293777182	6.42158327123
19.9555161574	20.5207797416	19.3369220673	14.1543951867	18.811234572	24.7579103272	31.1521072224	0.0	17.7238841533	22.5997522788	23.2887594071	27.7281963666	28.4572918954	0.0	27.1657284126	0.0	17.3084694357	20.8481821172	17.2112065961	3.46680421407	23.2069545003	14.9706629429	5.5193622608	29.6565606996	59.200447316	28.2342387183	33.0647699691	44.1228716716	23.9110710081	32.8344119204	35.6869821332	26.1961246137	50.5045465926	4.55433337106	25.1909875494	5.74282346005	17.8888272413	16.5268109151	23.753236895	16.8302269502	12.9619388858	17.0300792577	5.91456262504	28.8823454451	2.24780304627	8.86294320006	15.9392704552	25.4043777966	30.0148335146	0.0
31.0463372145	20.5754962445	17.2977586455	17.6641679324	17.514880302	37.0329221234	32.4084010711	28.0650182496	0.0	22.0253610862	19.7104521298	26.3436502371	34.983278826	6.68905107773	26.7071238674	0.0	19.7870423819	22.6961718043	12.0559685173	16.4107503751	13.2545422859	20.9450122803	9.75920784703	30.2260395497	57.6094594323	23.4184313905	32.4557431339	40.5194388028	19.5294343449	27.609235732	31.3655024901	20.5540873447	45.4971433777	0.0	27.7812318922	14.0599525221	11.5833893042	10.1378118436	28.9150742953	0.0	18.7307189272	2.96345981423	2.23680408704	18.4591894452	0.0	6.45328879869	11.9859761121	12.6928913167	15.3562898314	15.7804335594
26.4320902504	14.5295651231	18.7497991246	16.3005586519	12.1193652352	26.2725840839	21.8500009051	12.4394739831	10.5607108667	26.5679215271	20.795413022	27.6573633423	21.6556286919	1.63687018696	21.3289774771	0.0	20.8152697833	19.4720148235	18.1357460839	13.6590339376	0.0	20.1968528485	2.30864145733	28.8640907068	55.0374984882	28.0616955096	38.364656236	43.9312821068	32.8666640834	26.1280776857	27.4981136764	22.4766445683	46.5038057265	5.23179664673	30.2899832768	7.3701751217	14.7356604565	17.8119854184	23.1226922516	24.7663436784	15.6135720412	11.0796674377	12.7084053694	14.2793591151	2.28303511555	7.23481778263	14.2186638552	17.3025980643	37.6087766481	21.239925783
25.7601726461	18.0108777954	15.889324127	12.5890491818	15.5753715598	37.0532237255	24.6864101897	17.6039578696	0.0	21.4968982858	21.2445276591	24.6353788374	25.4243370117	0.0	24.4684284199	0.0	15.0211233876	17.4546454839	14.5527200104	19.5890838886	16.8040632622	23.9064995612	5.42597390023	29.9640154841	56.179859044	20.7412946817	36.0809227038	42.4509728471	35.9491809711	25.1270107643	27.7069216944	21.5898935442	47.058025716	2.5374352568	27.1787653093	9.03870908543	25.1221621602	11.9026381295	24.3679995289	18.8438848203	11.3715361295	7.30176369395	1.58726340154	9.13901872797	14.2634046135	4.12193901174	11.1937945183	16.9158332925	35.9279542491	6.2371481658
35.688973128	18.4639806451	20.0490460452	14.8437355658	14.0067684366	24.4602157429	26.525808194	15.0638453203	16.4376871415	32.6740601153	21.0751830627	25.8039005489	21.1513517489	2.17037793491	15.6765385439	1.96713603849	18.1955530262	16.1507150847	21.4945473814	20.3885412163	0.0	23.5727345787	0.963326005826	31.4839166394	59.2311111956	28.4678258493	28.7764562511	47.7470311554	13.8912029064	32.0399051392	20.9971580496	33.5737329092	52.2014400271	2.73675637896	27.6002321836	10.7109560936	8.62928323653	2.43490123138	29.2389107445	32.1490266045	13.2311059145	10.6200518704	2.56289650513	21.1454168714	5.482107453	6.56934353697	10.9821062027	10.9485343838	37.1905106315	7.44943997203
40.8618349483	20.6978141045	15.6881277132	10.7589790415	10.0555177914	19.255393578	25.3274804657	17.8897738534	13.0227491023	23.8634246641	18.2705858996	27.8262154417	18.7390615818	2.49626403715	25.2268341091	0.0	18.8695705098	23.9225186637	15.9703025223	13.7182697823	0.0	15.2293522761	2.67245442949	27.257078671	58.6717429021	20.873375782	24.3161387861	45.9570258279	4.3801638624	13.8056199741	48.5863253328	11.9999165846	53.2468195224	1.4204555621	23.1516733732	16.8388899393	12.2057133956	12.0880199565	33.881166303	33.7149521516	17.9365871466	12.3774964418	6.69431646665	24.7831473205	1.66572935082	11.5212326574	17.0616018328	17.2157093736	40.5774653763	13.1678472723
47.2166254944	25.8027481888	15.5601945272	12.0178159401	10.0643429792	35.5486227495	24.6689804408	22.3616333883	11.1135935236	22.3883939157	20.5370151184	28.4210597826	11.7662788038	7.07209397711	22.2252827275	0.0	18.3489817883	13.9523422322	15.4127845121	26.7364317295	0.0	29.231659839	3.81423750045	25.4816520707	53.3057159267	28.0604949324	34.0646887183	45.5119101497	31.9633446934	33.6111797499	31.2942526171	34.4516230817	49.2952343269	36.6821867408	25.5982717904	0.0	11.082682262	10.1895920883	34.7717982442	33.0803095319	29.8036674454	20.640674625	14.7761884469	22.3098027768	5.77322933686	2.92164572454	8.05473040488	16.9056806039	34.6942090416	22.617797963
49.4529497878	12.3174372734	15.5094862714	12.7778659648	14.1826085899	45.5034547473	25.9200341101	11.0657039361	5.09337984757	30.0615206097	29.2455319323	30.3724300206	18.2101966138	7.27647226494	21.6314576795	0.0	20.3767203102	24.9255588536	14.3891423555	24.9586376342	0.0	5.86715977288	5.8838037406	27.9973914854	55.385690156	25.2363707505	30.6662590167	39.1355121546	10.7035712565	26.7217198094	26.4271796044	19.1901884905	50.3123166498	2.19024760158	24.4061488456	5.25465290937	28.2238861819	4.89939595303	27.5890394661	28.9467032956	13.2746835311	15.6176611998	9.8003785475	5.77844240407	0.419473536593	9.21516974263	10.8315636514	9.67062735823	31.2317217085	5.77526929963
49.586846487	12.6450223245	12.1755671342	13.0020491394	14.0516118028	34.8976485633	27.8822900249	15.2192417252	14.8787846354	30.4201231575	22.9401393194	26.676700157	16.4714304347	0.0	19.1942839197	0.0	20.7752326933	19.5070041968	18.2208815761	22.1998007213	0.0	10.0451706854	0.0	29.1307272283	55.655506312	26.2418391394	38.1239089651	43.6335757361	19.6631778505	31.3878430677	33.4373089616	14.3877388475	51.382055207	33.4212255611	23.0576529122	33.2979052314	21.6234429381	34.7257792022	26.6161734234	20.803080444	4.43548253163	6.41756494731	4.25520477177	16.6055158145	0.0	4.43691083852	10.6932987268	16.9138865903	27.1023830617	20.3326229268
43.5852464561	16.1804022533	17.1761682486	10.3383666671	10.4910770766	26.2061011071	23.0266254388	15.0527240591	8.64177413864	27.848087633	22.6683171479	28.8721497023	14.7703831366	7.81076926527	24.0460806078	0.0	17.3797583126	17.4430157051	20.8642270276	16.5163110429	25.0877548303	18.8231674744	1.09297134337	27.496490649	48.7926897473	31.6747814817	41.8477983578	46.5092212429	15.1669562976	16.2984513679	35.2310350455	14.4823393237	45.982499856	6.95057804167	26.1886519997	8.95707433477	14.8245214022	22.6631169396	31.4762229169	19.460131548	15.097471999	19.8026887362	3.26735213349	14.077433399	0.0	4.37266202667	14.886742807	18.2006465865	35.128922761	10.937685326
48.7576512955	31.5772468375	17.2353216578	11.5956508414	10.517166969	39.5235160396	28.4208626367	22.1582545705	10.9306877471	28.3094378027	22.8942365999	29.2226863685	18.0340625394	7.51670997448	21.3612038448	0.0	17.2176422817	19.7048443549	21.8519649054	22.3791584215	3.33072422897	27.8800769869	0.0	26.8234064819	50.7726943218	30.8388898949	38.2821739251	45.122982071	16.1099483852	24.9246667257	35.3521855079	24.8211065225	47.4427547184	0.0	22.0568839824	26.9640169157	10.3103712043	6.4912224685	14.598018783	26.1981887176	18.3277393159	10.8883073497	3.85787465734	14.8759515607	2.88578505061	4.50685368264	19.2402183406	24.807379504	31.9676763077	23.5095569871
45.3874047358	17.4043612927	13.8843358803	12.5833180367	12.1223226528	33.0052022018	25.2603541872	16.7662847171	18.661315356	23.028026857	22.1373012	30.6131853068	22.1512137483	6.25235512697	18.4108594499	0.0	23.2217630579	16.4132316774	21.744962441	31.5697471856	45.3201876102	20.7121701566	8.12298547909	26.0883916431	55.4909792972	30.6185453646	27.8327155184	45.2136372921	26.248527126	19.2119193435	35.147093609	5.7306866017	46.1221953952	0.9928734668	22.3071831078	0.0	19.7772734748	9.728062102	23.2280177324	8.52456208143	18.4161121132	1.61749172473	2.01159812705	15.6268631451	7.7478395057	6.50149298584	4.82205604168	15.1275261875	34.0397874614	18.4078467293
49.5744243458	16.9978714277	16.6736628073	18.1714931965	16.3110344104	29.5615638432	28.5869980083	20.3114251328	0.0	25.0192108649	14.915125813	26.5828916472	20.0398496581	2.23723415481	23.5009875677	0.0	20.8558298329	21.1754001496	14.6044462729	12.4127308988	3.04256754375	20.2800460467	16.9489972033	27.0535807544	54.9926998048	33.3665851151	40.3113616744	44.9201929122	26.409573523	19.4173337374	35.5214868849	38.6009178256	48.6556402083	0.0	27.0643835797	10.3452124917	17.1824268474	11.9817359975	24.6352042978	28.0091510822	14.9659087564	2.29170745558	5.80843449851	17.2364306292	23.1771337321	12.5410798931	12.377304708	14.9954956113	30.6487844283	26.4929210912
49.8768349862	18.3449192768	16.9210485372	15.4417252322	13.8458839232	34.2326672509	26.2885838052	8.40048371537	0.0	21.9706028324	16.6602829538	28.1285161992	28.3784994336	2.85402664685	27.2313331794	0.0	17.0301784746	16.8910038172	19.9931327504	14.2000307136	16.3077197449	22.3948189955	2.25310070546	23.7481614047	52.8160369695	24.8465438254	36.3318057522	41.1771225644	18.1329157512	9.89322189897	32.4062034488	15.1189047235	51.6464215573	8.909826651	21.9919396898	19.840816758	0.0	23.1909776081	30.2103821038	10.5755479948	13.3751204471	16.1067613713	19.2801253543	15.147447116	9.46394340287	8.16018469951	10.1827343408	16.1857997615	16.7222640484	15.044703358
54.0325651338	17.2805588171	15.0559072247	13.0812544053	9.92729918367	13.0900446829	27.381594141	35.3330423288	7.0579840989	21.0400701533	22.7740409006	28.6290557151	27.7345736767	8.69271620341	20.9472946399	3.14270485572	19.9825265495	10.3289002704	18.4339160651	13.2523092351	7.02840867793	17.1748505829	3.88911463933	25.0919489322	52.1044387689	30.0082534847	41.2701091233	46.2320787307	15.1839485992	19.7739700573	35.1967769914	30.8126401676	50.2884591829	0.0	22.1671991046	25.0032983197	22.255294566	16.2375187837	21.9921522581	18.3362877255	14.9549281197	15.2302003021	19.1868492995	16.9456132092	0.0	5.3783150186	8.56782422866	16.7251205173	36.291752768	20.7657119793
53.7058225858	19.035298765	16.4294918275	14.1333403764	13.7326919725	25.1157430652	25.0559350092	20.8155693568	7.86986338097	29.0743832726	20.1646187159	26.958895054	23.767444282	1.27794714151	19.288871994	0.0	15.31597383	18.0800553751	21.2925912197	10.5511945787	14.8752041177	20.9645147163	8.87894861288	23.8160694941	49.9585344935	21.5407068389	26.9640274507	43.9329200184	13.3223314865	21.3512333738	30.2854995962	22.2956836123	51.3068101546	5.25520445173	20.7616401949	0.0	14.976655396	30.9532711025	23.1130010939	26.286695621	9.76383504558	8.46315700831	4.69180750308	18.9678553027	7.10558515535	5.30595922586	12.3170748666	4.3619783707	37.6975207126	8.85451654497
51.2569385944	19.3933660241	16.7509982675	12.3438114473	15.6128021618	22.7784667218	21.5737738083	17.8493273639	0.0	29.9380795406	21.8900423334	26.8731334951	22.2600978382	5.58819951745	21.2811870806	0.0	15.7944693525	18.9475284295	15.4081192622	18.7836883026	3.62947448798	16.8576816871	12.9260272557	23.2698083406	53.644391406	18.9844033583	40.7373695598	45.3495248823	0.0	29.3522881929	17.9733379784	20.7700203941	51.3844267667	0.0	22.7235825598	0.0	29.7042522619	35.1944877887	23.6861031508	11.8215592016	13.4400605239	8.82331892847	9.03435276856	23.5084951479	9.02545495705	8.05015544717	10.472048582	19.2901349964	35.7279505539	13.3504428398
55.252322207	16.7630926204	13.3550076689	11.3387447709	12.7973679001	29.3281397227	28.2304840732	20.6330556616	1.75746936391	29.8176135897	22.1754051161	27.9612785257	18.73020053	14.9957541759	17.0310642892	0.0	12.4153373354	12.8144953489	12.7534686542	20.0128683013	0.0	26.680283976	12.3589802961	27.9721932001	51.958685976	28.538374811	35.7090644376	45.0529632262	22.0004488364	15.2054481018	22.2619781311	23.9528228765	54.1791533969	20.127211586	21.4260494543	8.35048263987	17.1597317271	31.9580172154	20.0420446127	21.6382119998	8.50235529135	14.9313002468	4.78937981985	13.4295277528	2.58043645943	6.78401459299	3.3939249917	20.3640693131	30.0602662293	12.4796303362
50.9823128962	13.3276138622	14.4172769859	14.5609796374	17.8188011804	27.6993430749	32.3214377463	11.3021947696	0.0	31.8696223849	22.8149766867	28.2146631767	21.0752370974	9.51708015097	13.5678675128	5.62375036473	13.656713765	18.32758508	13.0001738782	14.618249754	4.53543693886	18.0915872058	10.2427013958	25.7311179886	56.8438106224	23.5350654357	23.5837902542	42.8450299239	5.0073283302	30.3385831095	29.3189878716	29.006868658	51.4806308757	3.07352517683	21.9079079951	0.0	32.4972760786	48.8761479163	24.5711384068	18.6702143778	24.4763440954	6.51016081666	25.5490247485	19.472188251	0.0	6.94831232224	8.36711033991	13.5157867102	36.0014004343	33.4193955382
55.9026488915	16.3692934591	16.302006247	13.3517000411	17.1323633862	41.1558372474	29.889979991	25.8046523582	6.97391575893	31.2844621243	22.7005486673	27.9047236136	17.2613104688	9.5567546754	16.7122477333	0.0	15.4758558989	14.0231815673	17.5801425281	19.0137883149	22.5643096698	20.8255485051	4.9765254037	26.1213617343	54.9486522919	22.1891134978	30.1867925137	44.9880257179	25.9369755537	22.5317974933	32.3201116079	14.8748682022	49.8843506496	1.87577494534	24.0570286546	7.11322689317	28.9460521435	23.9194733358	29.257698079	26.9215024825	20.147761708	14.9139849018	2.20607548465	22.2377514046	1.7912740189	9.05290455154	8.18494221879	13.4097593286	35.2231691603	16.1472628444
51.3622028478	18.7908211337	16.48960743	14.6213862907	12.9044077814	30.6599636291	27.8584713999	28.2308364101	0.0	23.8196965964	23.9175563748	27.6335561035	15.556053747	8.89956134218	18.0253857183	0.0	13.6738564485	15.4578896533	15.7401788946	15.7540123395	26.3261162939	21.8494662961	16.8307256208	22.2944794314	57.40528435	29.0162516213	31.8810697604	41.3216923959	40.1809932995	23.6355192877	32.5450141733	27.4800143491	50.981966505	2.74885878873	19.9556143142	19.856613467	20.4522814652	11.1883533582	28.4013832211	24.2848378153	13.7329909979	8.7092033798	4.06007430003	15.1180803028	7.7097415713	4.09367213792	4.1953836542	7.0146028157	25.0198534395	11.5762430801
51.1503137468	12.7643670241	13.9190578889	12.8455515998	18.1634167732	38.4854876156	31.1521677541	17.8378171073	9.67176135223	37.1562464795	23.0393302409	25.3607846829	11.7695895067	12.1954115373	19.287725574	0.0	17.759722696	18.6077456411	14.9267307861	17.628383615	9.44101365253	27.4580993318	0.0	24.8771575503	55.5005262554	26.7263311782	34.9587082068	45.1234568686	14.7905384748	22.3111344704	36.2218072425	20.1648426523	49.3173576737	20.303844111	18.7523987455	0.0	12.2090040476	21.4504805346	20.0809173161	24.6732627607	11.950872408	8.89487852803	5.86762818872	17.9614923638	3.63312318807	6.67105331333	10.644484962	15.6301406648	23.7216972755	6.39562810322
50.2327763074	17.1285445551	13.3917733501	11.2004321126	13.2918020731	45.802742593	32.0039288285	21.9395228004	2.75386710108	25.9416734555	20.2738356544	26.2276285742	13.0513977155	15.1388332848	18.432732488	0.0	14.6444029914	15.4112094363	16.9747561814	21.4521181487	20.5708921935	14.9213535402	0.0	27.2915978839	46.5089988098	15.6508116525	29.5963311465	40.3612102548	5.7848350573	25.7974867121	34.7542659184	27.0135857702	45.2324318372	8.45518869136	20.4052577666	16.2735926917	25.9155054889	13.9016214857	17.0445829498	16.6094933008	10.6071968206	6.47646245872	5.0260835569	19.4324534118	10.0698194184	5.11271907508	6.57742989513	22.572170549	39.448493876	23.9141862108
44.0682967067	22.5152594453	13.3592939437	13.0946446193	10.3720210113	24.7656136518	29.5990319673	17.5586216884	9.33650292267	29.3244193012	19.7418063204	23.4697907306	13.0700311185	2.02862488082	20.9105578603	0.0	16.0519787669	16.1369406063	14.7038609652	17.7890318296	28.5434384501	19.5722284495	1.15590020937	28.2292529991	47.2156714006	24.3687068854	31.0174113576	39.4397433695	15.8841320959	21.9092295225	26.9039807893	27.8831609154	41.3086927874	3.9503020668	21.2567813213	13.4028412301	14.2384816541	24.387087491	31.371115541	15.5431209832	7.01277413616	6.1511817502	7.06387667538	28.0221516899	54.5431922096	3.31561260684	10.0512598661	19.5197262722	28.1811673801	16.8141479683
47.1107561402	16.0160534973	14.863233015	11.7891191246	9.12653128598	23.9800510456	24.8610970969	18.6607207842	6.95112309	32.2734931498	16.9521777948	28.1493912341	18.7948281593	9.63636890937	23.1773517393	2.96887385145	15.6508206475	12.2699345	15.3568355108	19.2017290706	37.5082290543	21.1019308921	6.73196858647	29.3913794856	53.2288341331	23.0481914889	36.0144652883	38.8331627324	28.3211304918	19.1106414428	35.8046170483	14.7338119938	44.3713701894	8.60939822907	20.8038917036	8.35928800517	40.4136628414	34.8290743662	20.8964065945	27.3529128339	15.8435455423	8.48680149263	8.97954448385	8.10725891649	1.56339180103	5.59482673387	5.9514045929	20.2870634009	28.4966400419	10.9190803414
43.6412085041	11.6582057699	12.5839538631	12.5072558991	11.3116455914	29.434364212	29.7213010098	21.850917451	20.7038163208	31.6720802694	22.543741617	27.3542818759	23.1608572026	3.43123848219	19.192789639	6.40674208884	14.6388585954	10.9892588444	17.5813744549	14.8233732157	0.0	27.6185168885	4.99778759147	28.90388638	53.0753274954	21.4980031378	33.3557725596	36.8080814271	8.82618214518	21.0849846522	24.9016879302	26.2226542945	45.5928291689	6.2008539103	23.4098258772	12.7750913261	8.30189080947	27.1447984419	26.0627450378	31.5655881034	12.0388577761	7.68682469666	8.76367831803	18.5422510774	6.1338340046	7.33641090963	10.6290646832	19.663725665	34.1692371443	15.0987586523
40.8528186975	16.3801032725	13.074330881	16.0293426204	11.2287905238	12.1203003149	26.1837601094	10.6965746275	0.0	21.9740500957	17.7812284005	26.5128287877	19.3475531149	15.0491022664	19.9563307133	3.24441883733	15.5367934382	17.2459039197	18.6248448028	15.8607370101	9.05940044373	24.8634973307	10.363540988	28.1050191229	48.9922534438	28.8386889673	32.1400407564	40.1742223068	0.0	20.985863485	31.8188529988	26.8615966619	45.2475035425	0.510130267933	23.0876075349	8.17949052437	11.8827433897	16.6041219014	28.2705591402	22.2441264013	23.9162786391	10.0373885561	8.0094971248	22.4565376669	8.24381760571	6.73839965235	5.82697797039	9.19439057444	33.4868224678	14.0181434591
45.3542304977	13.5429074085	15.6327559684	12.255840828	11.90828988	33.765823908	22.2411764056	6.17543960287	0.0	26.7538750595	16.2481266614	27.0812472255	29.9093110558	23.0668292437	19.1364751367	0.0	18.1365891157	16.7049397559	13.2965253672	20.3867653667	29.9101700705	14.7067520713	16.8229250212	30.0298060932	54.0043682637	26.4049437439	36.8844302009	41.8793193267	12.8932497091	13.7675918298	20.8519233275	24.1262223114	47.0184302498	14.8066401033	23.7036304044	4.9427516807	4.21688474717	12.9539621655	25.1363624771	26.6416009286	14.8021369384	10.5494739642	3.23278121068	18.0327290863	13.6635617504	6.80943689039	5.8209460531	20.9512662969	20.88874567	18.4272991073
39.3215017762	20.8696856767	13.5166591163	13.6155500912	8.38160776426	31.3945196072	21.0574137326	15.2186876931	0.0	18.6930185522	11.8854405479	27.2985052311	27.5751241709	7.66752366593	19.0660431081	20.4082063068	15.9327571394	19.0201165812	21.2815589983	12.3580574776	39.488453775	20.0057689203	10.5317331066	26.574499807	52.6711895544	22.8336812857	30.1526617858	38.6696231011	17.1177697044	35.285166751	25.2998731889	35.841575058	44.1520245439	13.2076940274	20.1117116464	7.52723394373	13.7710744899	29.3085800057	32.1164460965	16.1656948383	15.2817614451	12.4241861889	2.27604026483	17.8033884735	6.05095358717	4.08419599851	7.50351040197	21.0777809416	17.8830539207	4.7444038446
46.7682249419	14.0546530451	13.9061108322	11.748386242	10.8354347938	41.9666013502	23.9268429366	35.8047479495	8.30627753387	31.7997838551	20.8750931818	24.7721165588	30.9162881134	4.90113714387	16.9710028034	6.44076007823	15.2004579868	12.096954438	14.6712461346	17.3572105915	0.0	20.2563869486	5.70681365007	27.4662690795	54.1851409033	33.5916859755	31.3233259635	42.0729819793	0.0	17.9031635625	25.5720155872	17.8140038033	43.2319759411	6.94132328207	18.9566250347	4.71624139827	3.8573502363	4.10349679909	35.7976733626	19.5630937607	11.1239861041	18.2394168459	10.1087815862	15.0905708696	14.4005402251	9.21039198923	9.10512667401	18.658206375	30.7947856853	33.5168323676
44.9352242419	17.5044055312	13.5462735734	12.5863759512	12.6323163877	20.3661674375	26.4828625545	10.8187173596	40.5024063873	18.3719567533	16.7098158304	25.9922632598	33.2987596738	3.54612690157	19.7101502468	0.0	15.6200702427	15.5412735932	16.9900633888	13.7682979906	0.0	28.175655241	13.0206394947	27.5052631584	50.1453625937	26.0417160841	32.8425234123	39.2328488942	12.795991773	10.9551163783	27.231627734	26.6196062532	44.8843781096	27.7047937376	22.7871907748	5.69122594823	12.3791829531	27.6329021277	22.567065565	17.6187720786	14.068080193	3.01353925758	6.28229129388	17.1516804308	17.1225211637	5.33683875632	9.56970242515	11.0962482261	31.3989550619	7.40249688783
43.4670211812	15.0122394729	13.4287220901	13.0863685771	18.164930536	24.3031061218	26.3719339143	5.46666478317	9.44220271817	23.5295084033	15.3408226365	27.3987397629	30.5587926175	4.10136802097	18.666906618	0.0	14.7307566791	16.0086986966	15.1128291656	17.8065163369	0.0	18.6122114472	0.0	26.6741341614	54.2478465516	34.3140332706	34.9848781632	41.6329770507	15.7006842777	20.0038553487	27.4688374688	9.06659304693	45.75197653	6.0739606424	24.3897914907	13.2182407516	16.7936676147	19.0140079884	22.1115085311	27.1475405577	18.3165107259	4.13794937231	7.32036634598	17.258982891	12.9372056819	4.29246670613	13.1369587865	47.9679339705	31.1345071358	17.4268378497
44.7477290671	9.73388028427	11.3738217724	11.1660755549	15.9818718136	20.6185742407	23.21270761	29.8756119603	8.75605810167	26.4100935098	19.8037950676	25.3279351839	29.3145090194	9.2520362061	16.8821202171	9.39195859493	14.9986775272	9.40227136017	16.0567158924	9.66564177033	0.0	14.0765136175	3.75530339563	26.2919215103	55.893163084	24.9401419376	37.3984615702	44.2308577482	3.21613327806	22.3161875424	31.8901841947	26.8189677009	47.4377367854	25.1874409666	16.7089704382	18.9840543511	2.51591973061	23.6787019838	19.2537470117	13.1184278945	16.4325675338	2.25459663337	2.60480920752	20.4306088149	6.90109444313	1.40275981398	14.3140257767	15.7449336461	33.7173489986	27.5908283076
49.1037631164	14.7450428809	15.9493126617	12.851501832	16.6456742055	17.2331536238	33.1856873047	32.0962504346	6.37370190093	14.8351674283	17.1228681125	25.3629425107	32.6251225486	0.0	17.8225137835	0.0	13.7052061508	14.7383863416	12.8740971001	28.2981668288	0.0	30.3191337555	0.0	24.1250245774	54.2879848856	26.6009672795	34.5983963776	44.0422071244	43.5041419118	4.23881533801	30.8044364298	22.01104005	45.2597866316	0.0	20.9876441066	0.0	24.0123604521	24.2888865704	24.4312720043	27.1102138416	9.39637955132	0.0	5.15211594267	16.8398432098	2.43044972086	0.0	10.8511225121	33.8741337259	33.6956337	8.42155399464
45.4913837944	14.5077079924	14.3084510129	12.6518863598	12.8780794108	29.261803912	27.3412964783	11.1578485081	0.0	31.9027295299	21.3641499122	29.5123265681	28.4896299056	2.75707512598	19.3889194488	0.0	14.8165714599	20.2069231652	14.633412104	11.2094587388	0.0	24.1327029392	0.0	24.2277604643	55.5898631963	28.5376725278	29.8593137071	41.5099718295	14.0043986868	21.054308207	33.6335833073	12.1447814413	43.775738165	0.0	22.3174047359	14.4827194787	16.584352779	13.9755576444	24.9572705172	12.9896856741	10.573326016	4.11998288493	5.86719663516	19.4942771967	0.0	7.91562439767	11.9055927198	21.9557359308	30.7758607916	17.7762076094
42.5654192727	19.2261816404	11.3603516679	11.163993809	12.0569065553	11.1586195388	30.090654259	4.14067125043	19.5430153553	35.3006906179	23.6932869508	26.1803225337	26.509910529	12.3909244787	19.0158293898	0.0	15.0983855884	19.5695918556	15.9638635792	11.151770275	0.0	26.4932108207	2.02817123695	29.4026281979	40.7458108712	24.4632455627	29.7475759162	43.9402033663	6.34674676593	25.3807121468	29.6538226141	28.0240362533	43.0391391067	1.34288955608	18.6341865666	8.80030322277	0.0	17.7396901141	26.7952555911	31.9867095497	5.25420828581	2.63290536596	10.3115916894	12.3843431228	7.40362548777	8.02172358146	15.8893669122	31.7117120301	26.2453374135	13.7072253753
42.6778378794	18.4503274999	13.4358923419	11.4186138963	16.3337665172	23.0627953144	26.453589693	8.6619670691	0.0	16.8981253336	12.6107762654	25.8155651118	32.1992109835	0.0	20.1074552398	0.0	16.7150682742	8.49095278658	16.5617918322	8.71098719542	0.0	12.158388145	0.0	26.1503847324	52.7515471808	29.7792902714	34.2143797517	38.6630143797	0.0	16.1049708053	30.1720627339	18.6525781162	44.6595552678	5.56310914317	17.4832696129	9.77352660593	22.041138575	21.191601332	22.1611974056	14.8454013229	15.1021484507	3.23601574585	5.60091051177	19.6260444696	5.8649163366	7.31372228215	4.1065502116	5.28890348249	35.3970616718	10.2328067622
42.0646401217	18.9445327608	13.7707686754	15.4857302756	16.7536189017	28.1054793134	24.9207196489	10.3001462321	10.5460405726	35.1211342046	16.0693759114	23.6037978856	32.8847050274	0.0	21.3832770453	1.77426086226	17.4927904077	11.3472922916	15.1588585422	19.1537894226	0.0	23.3943364312	3.23142518833	26.8113555702	53.001978135	19.6422347386	35.8948419858	43.2420253096	17.2280075029	11.8569290361	29.3677608505	35.2102766696	39.2412640018	0.0	21.4389495869	0.0	16.953750809	29.6854144462	21.1067268009	17.4941868204	10.9482726844	8.3192880988	5.21145352984	27.6056434654	7.7221531963	3.34266375055	0.0	12.2794802864	38.3346892437	23.4808345891
43.3732195486	16.8942258425	12.9745670127	11.1776776059	15.1260666225	11.6821699454	26.5535378801	8.14819507087	0.0	22.5431451624	13.098753929	23.5449304608	32.90510628	0.0	18.8011510324	0.0	13.9673022414	5.6512151726	14.7450352337	19.253838096	0.0	13.7760718467	12.774639855	22.0303481853	49.0236595627	22.6449334383	36.7786428674	42.7045643271	23.6241710642	21.6595478854	32.0880189895	32.4526531225	45.9396231705	0.0	22.1785441856	9.3320406582	0.0	29.2746284499	20.7193192174	23.8522884276	18.4917664172	11.0562425193	9.63649692052	16.5696210468	3.24086462223	2.22115908849	21.3585736457	15.9827506666	30.9538077748	0.0
40.5876528097	19.2297102676	13.5467998238	15.3548694477	13.928724262	13.2645517807	30.7021272498	18.067297169	27.1852163879	27.4983543075	17.5353780462	22.9412201951	28.2010050734	0.0	20.3293627044	0.0	16.4347125903	8.05212190513	13.7685111426	13.4063319962	14.4849543032	20.5477243859	6.37783984253	21.1687404212	54.3413632655	18.9776930467	27.4699313914	33.2540495494	3.5466308433	17.6806359222	34.8585289263	28.342142137	47.6214134822	0.588133458883	18.976593952	8.18121788827	22.0249693269	21.2796121199	17.5406535257	21.085556467	12.0693266434	9.46727222181	3.36753972998	18.9673307296	0.0	5.23253181851	10.3732552383	10.1869645814	28.236532724	6.47720738681
42.8608421596	15.0774224844	15.8230645629	11.3937319864	13.728921346	19.1126494262	20.097005343	20.1222292274	2.26414161965	28.9154711987	18.6803560365	21.8639628554	29.3106817515	4.37778063057	15.5584084316	0.0	15.3799206498	8.1202465477	14.5768562878	7.96122449867	2.90137236884	17.0325290858	5.11119613285	18.5361590208	50.8501703485	33.0921036318	20.7990004229	40.3037142955	35.4627443416	18.4769821586	36.1051899039	17.0223960448	43.2918408157	1.1381902569	16.1858835124	15.3216485977	17.5099929428	7.61879959738	19.0972325198	15.4251959328	14.228643143	28.6803153769	7.36768969921	28.6903241723	6.2507229561	2.29037916965	5.14237835463	9.08823902457	30.2913506266	20.9648213982
39.0323774434	12.1316121409	10.8802051002	10.9648122957	8.92729559374	10.973089892	22.2843660634	25.0845470484	15.1241979191	19.1592958256	16.7981117444	27.1465241066	28.3393376276	0.0	11.6820268553	0.0	13.0513452847	7.70306556495	14.3514831317	20.0930787461	0.565452690223	13.1888755493	1.86537700951	15.8678812459	52.0236543399	15.5743657532	19.3008220467	41.0992653823	12.6791345362	20.6299904979	30.2378065366	14.6541377797	43.6008589552	0.929376176723	21.7372804123	0.0	3.65313214877	26.2683931587	15.5214695203	14.476612982	10.9066359878	0.0	3.71767123914	11.020570539	2.00710068452	2.92041125672	12.7154738051	18.8195691684	28.3462500906	16.3209659825
44.1563719625	15.714430107	9.35794019003	10.6662965536	9.28692374395	23.2539875405	31.3887205132	6.4560056481	6.1037501928	23.8353217641	21.9985287759	21.8175425455	32.3171011496	1.78881885188	18.2129581088	0.0	17.7887540341	13.6535405101	17.847222451	20.9593742581	0.0	24.5101452637	7.78686513021	20.5725160646	54.4438739529	24.5624595949	35.5772574867	39.7516512461	16.6515496478	3.97349523897	28.954734545	8.40639541217	45.3307700138	0.0	13.5917654499	5.29765647242	0.50824372033	11.8273326791	20.0270779795	13.1554286788	11.2450493275	7.7584311315	3.31816736386	10.6054622976	5.83721618217	3.64247558227	5.10632583066	21.679195216	25.7276179211	23.8422936143
49.6634657889	11.7358139106	14.6194014975	12.6583748077	11.3462032614	10.5233150224	30.0896038102	0.0	16.4514168675	17.9087477245	18.2078668537	26.3669114121	29.0366959707	3.80650711787	13.8079566635	0.0	17.1583741638	13.1880613408	13.7205005887	18.9814069815	5.6089592257	26.0093780158	11.5759525923	23.3595800683	54.2526578162	22.3254901863	35.228718818	39.5348861115	8.31697711533	18.6263191391	21.5755219079	15.4442402397	47.2711141064	0.0	15.8189001334	0.0	19.1772673108	11.6272746364	20.7311185074	19.7112940866	15.4711851405	13.8244656035	6.6634415589	15.2053059417	7.78762456511	7.25373729242	10.1665998813	12.2271130279	32.0234621054	0.0
49.2702833508	25.1356857506	11.0559020069	10.2752242662	12.1826621707	24.5122685844	33.0876429564	12.1293800517	0.0	30.4770400702	22.2572288081	25.2565882209	29.6605121146	3.91899238994	18.8045318211	4.88546561197	16.8811239234	14.4616157899	15.5257141918	20.5609589496	18.141151728	27.2437452484	5.9338797024	25.8334848761	50.2171592621	21.9638098322	30.4928237257	42.1693569927	0.0	10.0467642962	31.897188434	15.4567956484	44.3605541546	0.0	19.220345978	12.1946123698	9.1325527785	0.0	24.9088908905	19.0800373045	13.3940647532	17.0274819321	1.06650490124	19.3472032622	15.2379155052	12.6889480064	11.7086161883	14.0733664268	28.3428125761	18.6773049298
48.7580447707	16.1204083402	13.2385042	10.1675591442	18.3281570748	38.7301969752	32.0344886356	7.52541508197	26.2617139324	26.8315610224	16.4309338023	26.666495751	27.6464362758	3.23113398009	16.5457754383	0.867744826227	16.8170967673	9.843575276	16.5459752334	13.5605334987	5.70997847993	18.7852822509	5.79977177481	23.1753168274	53.421056467	15.5326202512	27.8653816119	38.2937206846	20.5894962106	7.7584834849	34.0372994454	9.46234528797	45.2175570176	1.28556116214	20.5841584514	5.40773007557	20.8987809086	13.523065859	19.9338976404	32.6183970687	13.0099221451	8.08931007549	6.69511326945	14.8812693791	4.4191474202	6.34770775177	11.2804052174	13.7279445665	29.4376214035	24.0725007219
49.3115573141	18.8168590626	10.9273560517	10.7845574881	11.8303740334	18.3588330809	24.125696152	1.53960635869	3.03746402324	7.2025979701	18.1501333581	27.6139521199	29.3322290706	5.1617165059	16.8939922518	0.0	14.5859506587	17.419130855	12.8670295139	21.6178547925	38.6983020433	22.3965512858	5.39886297172	24.8590379432	48.3472240158	28.4971134298	24.2608566936	39.4749425582	35.5604193747	20.9068465766	32.3241476767	21.6106903237	42.9564196843	4.81367669329	16.238223904	9.55018102896	17.1857338026	17.9757327592	20.2464143226	16.6089036856	7.58387400301	10.2371080758	4.6148574711	20.0515924834	7.45940037737	3.79436227579	5.81424740935	14.1209006165	31.5397691338	14.6414162747
53.2033659565	17.4912551038	11.00571183	10.5631268079	12.9008207613	27.3387608316	27.6284224185	21.8308693661	8.39105002817	25.5930683976	20.4439794227	27.3518680555	13.0876205534	5.11756084569	15.6960308309	2.90819095736	13.5123496535	11.8407018912	13.3759831836	14.7342130924	26.7978352673	21.732872215	4.04808779632	23.7266593374	55.0893047996	22.8069309738	24.6621354491	38.0588165081	4.34160841503	23.5542204796	31.7008623875	18.5492733932	48.3586149476	1.55316100348	18.5209128826	9.52754277795	24.6303726282	22.1654316247	14.1912130488	21.4504949942	15.7126056491	8.58351684947	4.74752966891	19.3272233095	7.6422277264	5.7094607265	7.17680090272	21.4160516826	34.9103947387	18.7987512171
49.6774644473	16.3000740549	13.3837988913	11.1349178931	15.0777054755	19.4982886211	24.2733353648	21.2598578118	5.2609520773	22.4589175735	18.6498967271	25.3400815064	11.9081979391	7.54097960846	14.560556763	16.8359429404	13.0766690885	11.9916619054	14.4713858503	14.1445132282	10.3655224572	22.565272747	8.16506705014	25.8459590096	52.1077239598	21.5611827146	27.5940674558	42.0632865395	50.9480112802	18.9051495068	40.9935965152	26.7002037154	45.9970973979	6.76974644881	20.6795176601	19.9865020679	21.0174622499	17.8273766917	22.024248048	24.784903194	11.5023709525	8.86025995416	7.59654584404	10.4109366495	13.1640673359	5.17098456011	8.45543789151	10.3897757454	34.9573202869	12.7442696479
49.4248861514	15.9551222691	13.5196124989	11.740253726	13.9260039667	37.0794060295	23.4814832639	31.2900652674	25.1350281951	38.1018334758	20.7542075726	27.2962674775	9.40198780219	12.4457005692	18.0791781356	0.0	16.3344151979	14.7174171846	15.234316822	13.8390890378	1.86774612572	22.6812709117	8.72462550815	24.3544853501	53.3790909897	19.1170157242	33.6740518711	39.2974687182	19.8309555704	27.5975734005	24.4889057889	19.2814667024	45.0109618185	3.46066438216	20.2697872075	7.42633559237	23.0890418244	20.8046314868	14.467059537	19.3005596162	7.79470595427	7.6653625796	6.61443916697	18.5836615316	35.6126255396	4.39625712495	9.12740653523	22.3464688669	33.0362006792	8.25096356777
51.1105153789	17.6735089653	14.8432037545	12.7148413134	11.7300713184	12.9106209937	25.556174572	18.5063811987	30.1408095115	22.1389675941	22.0206142303	25.4327762323	8.57408576715	12.9386162802	18.5582555215	12.4518159646	17.5567460708	12.7909366385	17.4336718406	25.30215165	42.7623658923	21.9592293385	13.9597625796	24.1854933966	55.3005198821	21.427575247	27.2377645549	41.0618532142	31.3093732492	22.3056033922	38.6730672208	22.5429352251	48.1721202132	3.31793355485	19.6752748079	18.4997388351	37.0144229619	18.7805161429	21.431546009	16.7492648918	12.6212507401	8.47817896562	3.90295608485	16.3166953672	11.5189819056	7.76550952745	12.4270875304	10.4550696238	33.5339298719	22.480098973
54.6956303236	14.8035108124	12.5778904998	10.0198601321	12.1256571031	1.62688728242	29.847425014	25.4706341959	32.5239432698	30.1445906502	19.5514252363	29.3224139589	14.9082254864	7.59990455342	14.4267494564	21.0227329295	15.5014573836	12.4492857216	15.969890096	20.623957604	3.23155938006	21.9389034205	15.4547597559	28.059073588	52.3824505709	25.23482738	26.9029819476	41.3204178063	38.0414143271	19.7606575779	32.7007366728	15.1169391805	49.0257972536	6.57797156715	19.5753226062	11.1252051392	19.2232994962	21.0958318566	23.5970497043	23.0150458569	14.3257363678	11.747105149	5.71766045008	17.5474370854	7.78932704414	9.16394414782	8.6058026963	14.1518475076	30.3227616669	0.0
48.9981360679	16.9363568381	14.3040905019	10.737500315	10.1099995007	42.1856373601	34.8880800876	21.2114625945	27.4005289905	27.5011234149	26.5131923425	26.2791699051	20.9702201551	8.84854629645	15.0044001514	2.83350084112	16.1715611698	16.3902526128	14.117449392	13.4457819329	14.3743826877	19.1224117097	9.93512201016	27.0524648835	53.3742407684	23.6302743601	28.1903248126	40.7107911815	26.4959608917	19.3896947102	23.3274439391	28.1823364627	41.6128367572	20.9726155912	18.9733263498	8.80872410224	18.7504798285	23.554155445	18.277064073	24.0246645204	15.5540216587	14.2049127972	3.99771057928	11.0981088196	8.88676414214	6.73108838527	11.8242710256	21.1816200079	36.2234683994	20.9230995728
54.0344075185	20.5970602857	15.009716756	9.38056494589	13.070157635	0.0	23.751691865	15.5006674673	37.985274963	29.3011585978	24.0099157483	25.3768350724	24.7756823255	19.6217766169	15.8169513636	2.35284499836	16.1623026791	14.4989252451	12.3595698449	22.3438834752	30.5963726816	23.1519795485	13.6132847249	25.7161026475	35.3620614063	21.2177006399	28.0390311163	39.4363409319	24.5027111532	20.8487459895	28.9678293574	19.7004079905	43.5524213733	5.8245749243	20.9975890708	13.8674872212	17.2191263442	33.3087184484	31.8548836917	28.8112548659	18.6185792067	18.3861258631	28.4819796717	12.4853823061	12.1284756262	7.03346209154	11.65835555	6.92417613152	32.447463145	15.1082345776
54.1322693991	12.3873625594	12.3552478999	10.4326078473	16.550372647	20.0695050179	39.6615653519	33.565908265	6.04994119083	30.6035008584	23.0063029905	26.5426297787	27.2038658473	12.9732942197	15.7004955717	0.921083514567	15.5378306034	14.7260963548	12.1489284527	20.1720193975	0.0	25.1693645417	3.84175044787	27.1442692486	48.5247596255	22.4410636472	25.0231547974	42.0694142005	6.08001562797	20.1754839099	30.6649154461	21.6470408011	47.3134089831	3.22452355796	20.3058403361	9.1145054972	25.2492822303	42.4471874433	23.8529843271	21.4336060855	11.6287687203	9.25025385021	1.68644907225	21.601124008	27.8656053641	6.14667188318	6.66228530433	19.6454593654	32.4661701141	23.3820884297
55.0365352759	17.7149974329	15.1825883645	15.0624107258	16.0228636484	0.0	37.8215993183	13.4411963953	1.23084193404	36.6824268773	26.6292015142	26.3209963443	25.7662152888	9.3198749235	16.8263891157	0.0	15.9070058975	16.4419985626	15.874096969	21.1657479413	63.188180794	25.081684359	5.9397774118	26.015516445	57.0142288309	22.8490315526	26.7726503953	45.0276378138	14.5427434162	23.5808012611	33.327608467	33.561429942	46.7884514676	2.13705555293	21.4442440189	25.7806886355	0.0	20.0675111582	22.5049416309	18.517576911	18.7838776944	10.7842723608	9.04321164116	17.9179295957	13.275093876	11.4036432886	11.9312137349	18.7181576326	22.3560628563	15.6467147089
51.0112257368	20.8552750407	13.4307221018	10.3684874899	11.6752230576	34.9751996872	38.5688482611	21.7566503926	0.955306884997	24.5033981472	20.4786593291	30.0745267015	29.3691235899	13.0405938367	16.2424772728	33.0742276229	14.2592700127	11.6501006297	13.9655179546	18.8135649878	38.8612834021	23.9599025467	7.0623431436	24.2554911647	53.8069889399	25.4570298524	22.6833097743	43.836280168	8.9483270274	22.5176436581	28.5234654	34.4081276556	46.6000284594	1.65026140257	19.3402146796	15.4550234386	30.8844789077	22.9250922489	16.2743249207	14.1656962782	9.13215456924	12.4917959322	6.55743957124	14.1549944277	12.0989964968	6.92461885059	8.14176277753	27.2637639894	31.7582791826	28.8095972711
54.0185720815	17.3434420529	13.4675411035	12.4541639906	14.8222358389	25.4420724014	28.7718909404	27.5014876327	9.98914674817	29.6141878805	26.4545501019	31.9048943684	26.4524305556	21.5072013145	18.3121132838	2.34884397822	17.808091006	15.8577405	17.640978832	21.5609076535	18.1214559351	24.6049088398	12.2991023449	26.0379502629	58.4987510759	36.1919116062	21.2059437129	48.2521313102	29.6450751602	11.6414055079	36.0009381648	27.2622211768	55.9253997918	9.84933017506	22.3738943121	11.5744431492	18.5050540674	9.7605295419	14.8854503661	16.6110146412	9.07161255123	11.3261009358	7.41196635504	18.7423270145	15.4473293894	5.91454374313	15.668968518	28.5192475504	35.3023379222	12.5091156909
58.8453115243	17.9954987667	13.9810743579	13.6416834756	11.4108105656	6.09047875413	32.3673959195	13.422809897	16.9329431683	31.0792981141	20.6322865515	29.4693128831	19.2398236508	9.3237882056	16.9700228831	0.0	16.7860988622	18.4836380694	16.1852381273	23.9140483286	58.8325161419	19.5108932764	17.5967335677	26.2120114845	57.543604979	22.3538800676	36.936350528	33.1544218076	12.2286560349	17.0516879173	31.8714249188	15.7901645836	52.1341292568	2.28837731733	21.8801559118	2.47005014266	26.0046537903	24.5603402877	15.9069681996	15.4024744841	12.6906653195	13.8270375363	5.27218537302	18.4171694521	13.4090371445	4.93119662093	12.8837936739	19.3522381803	31.2845950898	21.4153651353
55.7023576737	22.6463068517	15.5675229801	11.171927028	18.6366712627	30.3478091083	28.3912378535	23.598929582	0.0	27.3768723645	23.2364682722	32.9586376229	12.0629567104	2.53804618097	15.3815615057	0.0	18.6051218163	11.2200659912	13.5724444138	24.2886856971	11.2273160094	29.1644741141	16.8547836279	28.3859881077	52.2168215	19.1390599252	26.6540985018	42.6018521721	32.4293197288	19.5471136246	49.4657033982	19.5837657116	55.6933740163	0.0	27.4106923864	3.12076402079	0.0	39.0962533173	18.6624421032	16.5505892318	12.442630123	4.69087342435	6.82742850369	20.726553174	10.3144676412	9.39465329937	13.029629377	17.9028549017	43.9673087806	15.9083815013
58.7250618872	13.3714818855	13.7601181141	13.939272656	16.2720055909	35.450670333	32.4310600623	19.1345853055	4.65112571997	28.7351129835	22.6071689167	29.3776054679	8.04796904626	11.1156914911	16.4053545958	1.98927230478	17.6973587782	16.4526795223	16.2444555584	20.8681481342	6.55509974602	24.0018299092	7.44693369536	24.5787785045	58.8990554273	23.1231908607	20.2113591144	43.7664045126	11.9504265391	29.0784708234	33.2007651162	17.9416968852	57.5788162605	3.97563087639	25.6427047537	11.6841769949	25.2944283299	31.1080544575	21.7537769945	22.3185682377	10.3719578697	9.31103278214	14.6446913568	13.5408310479	8.03242640656	8.30650041821	12.1701377051	18.3985645738	31.4686618092	13.5839460132
60.2515467657	10.8491265414	15.3569323133	14.1977778423	13.3770804818	29.7940691161	32.184565592	12.0704188384	0.0	27.4770848452	22.011895096	30.6408018473	9.65940437434	9.20434680568	16.9747594085	8.73114739244	19.168374273	14.8218884693	17.5692935005	22.6545546375	3.4006981649	28.7550204695	11.4318353398	26.255744965	60.6715710733	24.5594140953	23.2364946443	40.4256596843	19.8217068901	23.9184107722	26.2539963669	25.3578166858	54.3750571719	2.69935512354	21.5875203748	9.83750009357	12.9055078337	13.2095943386	16.127494185	19.2968999027	12.732359488	11.8944666712	19.3415333295	21.8616434501	9.1784616827	10.5164750866	14.9857186085	15.981855631	30.2538749628	26.7098954782
61.580874384	23.4455686966	21.8886259198	14.2799690176	22.4686684999	39.5540803966	31.2426925728	20.5617399601	0.0	29.0146689821	24.1537355572	31.7686926259	7.28942270836	6.19965697263	19.3107955641	8.39249126127	20.4951190235	7.0931568518	11.206340659	27.8517857964	5.64651174403	24.8107241551	15.6441738866	29.367062823	52.9626067759	27.1602715698	33.2413811095	46.7026944867	17.7225965749	21.528319798	28.5493269963	16.1867104852	58.1473185582	2.58744987826	23.2779263672	10.1777870853	13.4877869838	11.6541179902	17.4325860459	25.2714279288	6.17541845127	12.0176938705	9.50930264208	20.8054953112	7.37626300136	9.13716982815	17.3550859564	19.5842909927	31.0555172519	7.3100412224
56.7907001079	13.9458449818	15.7073700197	7.23806676192	13.0389645547	27.3678497453	25.202474637	21.8230889932	0.0	27.6456669007	21.6469916007	31.1624037427	21.8299413243	5.25382983544	16.8978236152	0.0	19.637674882	12.5816941464	15.707790297	24.3395164377	35.8947158725	35.7498133107	15.2484333742	31.1858934928	61.2288616639	21.6313797312	16.8676150836	43.5752990792	23.4844330984	21.1567994411	16.1680514268	12.7693184008	52.817389806	9.46045018403	20.3334943119	17.8562268292	23.7511041241	20.2477240336	19.8252971208	24.8824184405	13.8543945117	11.8720473877	20.6886961757	8.79843815467	14.3428239914	14.2396085441	16.9019864649	17.9073537545	42.455134142	22.7981734227
59.9774693128	13.0192069325	9.92324522672	12.1044220698	15.5397093421	24.5896493961	16.7555200331	32.175689881	0.0	35.1684890709	19.6297881319	30.6119185919	31.4508475617	6.61744168015	16.3127877357	4.74865861667	22.2902807636	9.23642188703	16.8657531537	22.2639225622	13.4292635348	20.9472546625	8.3550435495	26.6998862278	40.7378116817	31.3946802685	1.68646654533	49.4783123354	7.3881325216	11.8387235419	33.4612741626	2.84507244357	60.2444102597	11.6385750005	23.0092541963	11.14674219	29.8423743605	12.602794655	19.85227608	17.4840333912	12.4998060192	10.043803382	4.72686447023	23.2869337374	2.82865756242	16.8198887535	13.4142172717	16.9799730423	33.4999097002	12.7621183833
50.9533037474	19.4061812786	11.1999204966	8.71974761057	14.04795712	25.2120428302	27.351668798	24.8569045877	9.31087059847	18.4413506419	11.7615980819	30.3752999508	34.7498607493	2.15760192938	20.4366370718	0.893308469941	19.5137091452	9.97108215867	17.8993054482	20.4451147798	11.5476609249	17.3890170337	0.0	24.0805190284	63.7129540726	31.5018392025	35.5612459285	48.0693788928	25.7687910834	17.6072654939	30.9180451476	12.4900202161	64.8907668551	5.5491695677	15.4383899956	11.84720711	14.4293502926	21.1917275572	18.839277017	14.1377706984	8.49025740268	11.5958209587	3.32064063896	16.4172754963	12.5754497886	9.1873937519	12.5927917707	21.8588307341	29.0954523421	15.191271873
63.2155047304	26.0865927106	10.9887137404	14.5766146867	3.78246433713	4.56685992097	37.3807611638	21.7519739974	0.0	18.0073860112	25.0422646244	34.2987311837	30.4683524518	1.1058371603	17.1733170613	0.109946909598	18.5684169422	13.2614130267	15.4780316384	23.4271369861	3.29182322391	21.0770203491	12.1668085745	20.4297414871	64.7464087983	27.5194234769	33.5099306422	47.4772563948	50.7277970632	19.2163645355	23.8998971281	12.558190771	62.1562857512	1.34331747274	22.4408115032	22.1474249323	12.4660702374	28.9942957878	9.97715147633	21.7190003034	8.88053037538	13.7489636366	5.71619321609	15.2907940588	12.1226360719	11.259341038	15.6773922375	30.0402994799	29.3665564481	3.85428588269
61.9407327576	14.2801621677	11.8761732838	11.0185736418	19.4903276543	13.561106428	34.9336620063	15.8484093751	0.0	33.3269824683	26.2835099563	32.6649597525	35.1735274381	1.81094760268	20.107386013	6.06721591632	19.8287736523	7.06075084607	9.47968411237	22.2732952561	9.40568169574	12.278558005	4.30545781813	23.9992764404	57.4287143527	28.6286969634	45.0568972598	43.9643839995	15.8435093246	20.4496668288	20.0498669279	25.4110803689	59.2972339033	0.709695422873	24.1479420909	7.8695681128	22.2450940453	8.97694184186	7.93520294845	24.66668307	15.5112670508	11.07030025	7.40537747706	13.1112811359	12.3506293138	7.70004938516	11.2432483953	23.4464726972	16.571339652	0.0
56.9989203576	18.1175406552	13.5266627343	10.7086493408	12.6621052938	14.7900179446	18.2794803305	11.7309040502	0.0	28.7142182839	16.9743039721	35.2699322203	22.6728204263	1.31387739861	21.1764935361	4.94413915808	13.838988684	9.82439864185	16.3558062878	15.24433467	18.0880023758	18.0172581274	9.92523427683	27.6048774335	62.1414940859	34.5624740501	34.5532025956	47.3362080505	17.9443128979	13.2882887875	27.0804968764	11.2066974825	63.6005876974	0.341858532062	12.7713303145	23.1553183801	19.4933895657	31.5166635958	20.9140242578	17.1729135442	30.41774005	14.7608059747	9.47117469808	11.217565218	16.4956536799	22.1150735727	20.7015925887	35.1328727251	0.0	25.1562464555
57.3217531892	15.2181846521	20.4044051678	10.338987453	17.4984310513	12.9832675282	26.686758095	21.8724018141	7.45872539725	27.668607011	19.0264796719	32.6547513088	38.8691859005	0.994864996425	5.98586614923	0.0	19.3256152871	7.11249246933	12.5774599714	24.3710135901	16.541599825	5.07969517052	3.35448079583	26.838263952	63.8622429293	36.8923507932	33.0274499462	55.5904017726	50.3717019033	24.1644179657	22.1134216041	12.6310533935	62.5853100399	1.17580448683	7.44913693708	23.23772154	20.9805350196	5.70980116557	16.7029502466	10.6493969673	13.8909243159	12.2526750047	7.7542693781	4.0023226451	9.11896803142	3.6535107166	20.5342918779	20.6653408847	27.4336009197	8.55372152764
60.2509169092	18.5211464279	15.2014124973	17.938843632	9.43832648033	0.0	28.9466463732	33.2468990805	20.2919067352	13.7087993614	16.4033382744	34.6878360517	40.1105014192	7.68612906795	10.1278986879	8.32881526357	18.5501923812	8.60508235928	14.4000492166	14.4927821993	1.91907044125	6.02043185553	1.70825544117	21.2747445275	61.1798335267	37.8545644244	29.4927459038	51.7201510447	34.0314433774	7.83711316447	16.0618473519	7.87228661875	60.7254916461	8.20468435745	3.23114794131	15.7649107981	9.5476815594	26.6469921848	10.2033254204	17.3999722362	22.549629893	9.45252264774	5.5859105198	21.6166265404	11.0135539523	2.26069408596	14.6593021093	19.425332962	31.0031025721	0.0
60.2959458613	26.6359581256	7.16982749721	16.9703362297	31.6159778275	0.0	42.8879914133	19.9821389524	2.56226213061	28.3820307643	9.83217750116	28.8933788582	41.9178600855	1.07261505536	15.7925618397	0.0	26.0745788012	13.9473053018	19.8348946544	12.6974962636	1.84321275354	28.8735227147	1.68488337261	22.7190803193	65.5069561752	45.8270887581	14.8439290925	51.4913825812	26.5889284261	9.21273582616	11.7810632465	12.6323950313	64.8715286979	0.976244013267	3.76486735659	12.3494871487	18.3889830737	15.9861111012	7.02129414527	16.0385335091	25.2593310613	10.8894767572	6.15518691433	12.5623753064	8.2337954755	3.7370244331	12.493438673	18.3809196396	37.4882494475	20.1559975774
56.2360208806	20.4159864268	5.51818962075	5.84841963701	15.3933480279	14.9129186484	33.5487716838	8.13967205283	0.0	35.7090482943	14.340701182	33.3345326004	34.0476495793	2.47842474049	21.4671901095	0.0	20.8744049694	9.0369754224	18.3992118267	17.2086038172	1.27160454699	23.5810507353	0.0	28.4943513954	62.1334876911	35.3533486606	14.9855149981	40.252363015	20.4476314604	8.77432023804	45.7897683306	9.93157499916	63.5772930733	0.0	18.1304796458	13.2766632504	16.9808142285	36.8048830416	17.9487916039	29.8515102379	20.6565413707	9.1722419503	0.991364544093	17.452672661	18.7543806524	7.45425934648	20.4203935256	17.7750466862	15.8384661326	18.9289232367
65.4041304708	20.2315341003	6.15543581092	13.2232198157	12.401156789	0.0	11.3077014582	18.2110392138	0.0	19.1332305685	26.5100269943	31.1473592081	38.2589420233	1.28710532816	27.0609627617	0.666696089723	26.7864865239	6.89844614809	17.7224930485	20.6097859959	0.0	12.5118802477	0.0	18.7337910867	57.883140769	21.5156688909	23.937571049	39.1499842863	16.7210818043	7.51119494005	33.7141853347	8.2492670614	62.3870672129	3.07102428186	14.908761981	12.6194391916	10.5980057101	12.3194297277	14.003943146	19.9228935403	18.5523807707	8.15459378409	1.08781331176	21.890408536	16.8127961583	11.3803248817	13.8504043313	17.7074943311	16.3293929209	7.5019165723
39.0891103001	23.7809055839	8.19902810876	14.1332159751	7.51581675387	0.0	10.9446702728	17.775549843	20.9813812276	31.8757681881	18.236246967	30.2077482989	32.8407963885	9.94144750852	19.8379497683	0.238285706746	18.1934652007	7.89118127745	19.4095966525	15.8241338282	0.0	17.0496837567	4.56258948783	25.7917385822	63.2304847032	27.441437177	33.5530222514	51.2185952361	0.0	10.5626366313	26.519182982	9.79650463302	62.2343302078	0.729007327968	13.6168861544	25.3786357767	18.4442519149	22.6208671149	10.2889077923	20.1608534889	10.2864412982	8.46686886571	36.1764004423	24.0736450179	27.1875016989	22.1558996816	16.9202038417	16.3806780899	16.7635142201	21.3400821488
33.5598292826	22.8309480066	5.79569074333	6.69407645113	11.271153731	11.1581453203	6.47693364658	3.64183848383	0.0	30.6604589604	5.46625409531	29.650806475	28.6872181985	0.1559981603	18.8752218378	0.349990056517	24.3304660578	7.59005698752	5.32031842462	18.0068220321	15.1880688382	20.0405571441	0.0	19.6577601503	61.7801170116	43.7776526519	35.9984505961	51.3500293139	0.0	10.2061052243	26.1803792838	10.4389926819	49.8350833095	0.36600750759	14.0467479129	23.5628465171	4.7690237513	21.6518248527	7.00535762075	11.1626174338	19.933184912	6.1884325791	8.55221803164	12.9216389027	17.1289416098	2.10517460086	8.33892133307	27.4325076817	16.2299370596	0.0
64.555880128	14.708685592	14.5023387358	10.3145634473	18.2870607283	28.4948406422	1.90195474948	0.0	0.0	17.9412151741	5.31771658174	31.0950403027	33.0110495817	4.21137357534	23.7642942462	0.760804652	18.8449169015	7.41980155816	10.2113382047	15.5645407702	0.416343490303	19.9417474165	5.94284812927	25.2758031826	59.7776150144	36.7267191869	4.691769667	50.6330678474	13.1217060111	9.74794058659	28.6625535013	9.95937763181	59.5940289179	1.15397950054	25.8236652639	0.69857231164	27.4968492879	18.5491914878	8.64307202516	18.2704929324	23.2035101715	2.03063506023	3.70036997185	12.8709522876	24.3175933843	2.67445397513	20.9333324874	32.7261093731	7.9306702826	0.0
59.945872211	12.9455668998	15.4520778671	12.9723671545	9.81499986513	0.0	6.79058791597	27.153153023	7.9088598185	35.626149291	19.8925042975	33.2649380414	35.9966303942	3.96895896773	22.3332771558	0.954323351967	20.2914969337	7.71570835461	7.00898117526	20.7776740307	0.0	29.2286691053	8.89498581813	18.8968401707	61.1906429941	40.6692097555	21.1065991527	48.6243267553	5.07509493933	13.8665461876	29.1222233986	17.369505052	58.7587236473	2.08435553849	34.097349371	10.2552634901	6.3129637664	29.5109862619	3.40123001491	14.1393980559	14.3363931727	9.8532627861	0.0	30.9545664253	16.3840659726	6.0413488243	18.1414503791	26.2939850248	45.5016936565	11.9199395262
60.4240087287	21.7069697753	15.2518648824	21.2745470451	34.2455790903	0.0	2.63896246365	2.02767247047	0.0	9.39676718527	12.7383019075	18.8071511045	29.2420036104	1.79775350802	12.0448895716	15.6533253494	22.3239451459	12.2549970875	8.31448107281	10.2501734584	2.42465351476	22.0237243541	18.7372301759	20.3834665015	63.5007247618	38.0251793172	15.2640446392	42.6764767209	18.2289441468	5.22412506016	33.8286807726	5.75003853494	65.1129061086	1.13400119622	23.1079183158	4.62250467985	27.8080872685	0.794182342677	3.62168404697	19.6831727621	11.2006236024	5.9494590861	27.914782882	19.0820724432	9.34891517203	10.1502212941	9.70666729391	22.3598701467	4.6777751716	0.0
60.5978583526	27.4347913721	20.5321363101	14.2150377999	14.451370025	0.0	4.01167232583	0.0	0.0	8.1067707613	23.3050683857	38.1375205826	41.2393192127	11.9964088032	22.6151617648	0.0	27.7277155286	7.70910147326	19.120198814	5.9014445129	1.57818129859	25.0079827711	11.3010862415	10.9567412639	66.6855816733	42.3718926176	0.0	49.3605123624	0.0	7.56189550674	10.9617990603	13.7758356428	63.997199766	1.47911343994	22.8746934082	10.5835505872	14.9633287652	13.8571705738	2.69654923301	23.2778150315	20.5430580657	19.608365771	6.4368963149	19.1059921719	13.1270645542	20.8045009125	15.1159682216	22.125707458	12.38763034	0.0
55.8533732763	25.0513296788	7.40736606532	14.5346309853	24.2404585582	12.9321214971	1.12655496991	0.0	0.0	23.3374190539	15.4679416997	30.2957580626	35.7215385177	5.22129678952	21.2699849728	1.05989933935	23.8434448213	5.42350955519	24.9100167552	4.9132642347	33.3428720928	36.010059938	0.0	7.18655648834	53.914653412	37.5606268633	14.1788523104	52.8838489812	22.1533062024	7.09715417023	30.7788430621	10.9330973088	66.2350426548	0.450101177623	16.8873264235	13.8041251613	0.000258914448998	4.22331079524	4.2497911349	60.5630971241	27.131859781	16.5528978815	0.0	7.87609558537	12.2459725973	4.30375667488	17.873719895	17.6417658355	0.0	0.0
63.8467627706	20.5420089923	11.2432770672	6.57400448713	12.5592922317	14.0292272996	0.83730598828	0.0	0.0	19.6337830231	16.1235701669	28.110337965	35.3603958214	4.70812116137	14.3166790986	0.0	23.3779175996	5.51980178546	29.2938197007	27.5010474903	0.0	22.1773648812	20.9605211977	23.4533734491	38.6789868878	44.4400618207	34.0822698776	54.5452468732	7.65801132517	21.6841007188	21.7662494193	15.6745388583	64.7798807574	0.883645963174	11.2576079888	0.0	28.8078243662	6.56380114064	3.98024747332	20.749388545	12.6559971774	9.9511548347	4.22499089583	8.55993427227	9.58188287096	0.0	18.8992727297	23.0610090727	22.168162086	0.0
63.1760627174	14.5426483811	14.1381001373	5.72854780631	10.1841223373	7.1439782217	2.89286458891	11.3991347488	0.73662614903	26.2052597045	25.0459127034	25.6302753396	23.1082233837	0.0	20.96250849	18.5337796549	24.8436761086	5.48480926452	25.6694783928	13.4685099755	6.86455386288	38.2121212093	5.1316419578	24.6546078732	60.6975330903	31.0798818279	26.9744600907	35.2449237985	21.9841809799	31.2201752202	28.1344157351	38.6369372535	64.7058843717	0.137649781454	24.018062702	7.73957648848	10.318193757	0.068059214302	3.72017248925	20.7146819364	16.6914377257	7.61682624912	2.38271695382	7.76481758957	22.7648964799	8.10429073947	19.5151031708	21.4710400208	22.8151252918	4.66290446206
58.8427067578	19.4269586962	12.8484133268	17.1045644752	6.43055973439	14.028914418	4.08095957424	25.8861339308	0.0	25.1915080602	25.7090329239	26.6208571357	35.5724487743	9.7263093857	23.4903717927	18.2459385031	29.8844971637	11.1369924289	44.04734512	6.02056938683	0.0	33.0851074324	33.2701550799	34.4469659554	59.2381076615	44.4160895634	30.6642447086	47.9589794397	11.7940670776	14.6991168069	36.849426481	13.377704358	59.0631832005	0.982661271284	13.5501508065	12.3467001111	13.5299558323	2.15396063962	18.3097935127	18.4623388	20.74887339	6.1456789642	2.71476329713	5.6536220247	6.36718968105	4.73290066283	17.4701352807	16.8698360347	27.3017145621	16.1602541011
57.345119524	12.9899776108	14.0747436888	7.15773158929	16.2788041317	24.6342511433	5.41135631072	11.3087908565	0.0	16.1835437175	26.4895288618	38.8801087	37.4160207291	11.3902495548	26.5212883974	5.13013864563	27.5345548289	30.7081797604	23.7448096434	22.1683545948	0.0	44.4999058975	3.24166565534	30.9928204291	59.8349342075	35.7667522931	30.188186899	60.5935820054	10.1540194558	30.6968697369	16.130376456	32.0093527888	57.9602151506	0.0	19.067103562	15.4034702192	25.4881971158	17.0845676686	20.5834800232	4.67893519554	30.4037304208	37.5818767074	24.2313561611	7.52571753093	12.7361774418	4.43568396667	8.60429836559	10.5936469665	0.0	7.25441952047
56.969885915	22.9591165275	13.9780142611	24.1079466702	14.7329721683	39.9508438444	6.98024391375	0.0	0.0	13.6598630683	21.8259673296	36.2901558292	36.8758215037	0.0	22.8029666961	0.0	21.1452674149	29.4790319576	26.4406612427	16.9027000879	31.6023040012	39.3783974218	0.0	24.3123225714	63.102969692	17.0573920332	14.4922346292	55.553399964	0.0	22.0146597924	45.0116326095	30.1448098006	64.2429329457	0.429792051757	20.1812818352	0.0	32.9843956434	22.3616938615	24.4392273857	12.1384249985	9.24220964216	8.90543788198	0.0	1.51158172639	6.2699203461	14.8650689801	16.4213333168	26.5204771899	17.5233129742	6.8974110779
57.9008267253	14.845416277	14.3939399803	13.2749002779	3.89790709553	26.2137358163	21.4445046666	37.331506308	0.0	14.7773269413	24.9957194509	40.9291504377	23.9530359339	0.875386634129	26.0811357696	10.6551115046	21.2004200943	19.4708360898	24.7138217239	20.4586723025	0.0	27.8612063877	1.4420045506	27.7574980362	61.3891839089	46.7098509696	27.5570821055	48.854715301	7.08780270693	5.9790443567	34.2734668342	13.2223115254	53.2763022716	1.75178524263	12.8193301932	0.0	0.0	13.6605583966	25.4801143723	29.3938346848	4.5705543723	23.4828609011	0.0	0.0	16.9615330975	12.3378663243	14.1294288516	26.2547549287	42.4237025126	0.0
63.0366473698	23.4311898711	24.1475889897	8.97484357093	7.51832859004	36.4950208409	15.7234469934	2.77441586391	0.0	25.6455617397	18.5451629447	42.2612732322	33.7717882072	0.0	27.3562560847	0.0	23.1631984229	36.9874008659	29.4049986967	12.8068014681	0.0	65.8803004719	1.21797278625	27.5617731859	54.6721071261	38.3469183526	11.1367100316	56.0695296802	13.7456762143	20.8970968442	28.3978513113	23.7809265058	59.858725857	12.8006595878	17.4327423483	13.9091871223	7.1531536442	13.4650447281	23.7003442541	30.2661433865	14.8498454099	10.9319797768	0.0	9.36728889223	18.2536835541	0.0	12.6518622728	34.7975619663	34.080699459	0.0
62.6016983245	23.4868572447	18.2988823718	14.2278367428	8.41865001677	23.6779171896	25.1769241656	22.3282597661	0.0	23.3708895467	24.951201786	37.6283951865	42.103162593	0.0	27.1518954767	0.0	33.234206289	23.3212660703	36.2228845997	33.1499768754	12.2357109003	18.1725710715	0.0	30.2121919965	56.787986375	40.5148564031	30.1577036868	55.5870942856	20.2505852321	19.0779056657	25.854826047	13.4027618112	52.9384863547	0.0	30.734180709	4.71635391847	57.9502732676	18.2209075246	15.5542959444	18.383737175	13.5788999174	5.89814604097	5.82463055136	10.3533693095	12.0837987484	3.6515443482	21.0494875522	23.1546929907	36.5184529018	0.0
61.3446085085	14.2338277475	17.538530869	13.4806181576	21.4885531255	14.5586463632	22.2723545918	16.2836821609	9.51386623773	14.4688682471	26.832733615	37.094587071	36.7683156424	4.5312406162	24.1458268788	5.85590329063	34.8646183476	36.8709551731	20.4355007541	20.4630346987	18.238738491	20.8350313447	0.0	30.738573003	60.1861548672	20.8903009853	46.5765117432	50.925640722	0.0	21.2297248698	35.3421221901	16.2041106001	62.6459562522	1.42241588128	22.441243509	0.0	18.644667412	0.0	31.4782634824	12.3981786526	15.2414725293	10.2277223323	7.74202810847	23.4993121287	22.417518656	0.0	8.44029740259	18.2765638936	39.5492480889	11.2725273819
56.5289657321	18.5900459138	18.5396948641	15.3658351679	16.5477918663	14.3987226804	26.2875176101	27.5942746748	13.6635363338	34.9353150013	25.066302677	30.06972334	36.0292430053	15.9769683759	29.3556202709	0.0	27.9831111903	24.2752188054	23.4559659138	36.5261193114	0.0	24.3463447588	0.0	29.430115805	61.6084565402	36.6639809617	40.3955993686	49.8258608858	16.9610787815	27.787243404	27.1727766716	18.4542409062	59.8092698945	4.35587352713	28.8945075947	22.931839229	13.0184516611	14.8287080472	22.6831548202	37.4536358165	28.0569812489	7.34678199035	18.1305314811	25.8920694446	20.6260151015	2.31877644645	12.3762577858	13.4279233453	36.5327031466	13.5764595063
55.2985661713	14.1492398433	17.6692480936	16.1682486257	18.2461276013	40.8706699233	34.1870365817	18.4186804135	11.5613646672	25.3324286443	24.2565682099	27.0533938925	33.6156128201	0.0	25.900435507	0.0	24.7538158193	24.1387728647	24.949270198	7.70768731037	8.23623251443	22.9642198588	0.0	26.611570334	56.7032493874	44.0972807955	28.7261905835	44.1683605648	5.61803618747	21.3696580276	25.6318966229	14.0259549298	55.5118321775	1.21132228452	28.474387124	0.979016394013	11.8460861411	21.1701690811	30.5651714105	26.2014388029	20.8670584596	4.75338718307	2.84179486351	25.6534215381	8.74808971383	6.63991409516	14.9674394047	20.2034736314	24.7788406541	18.8950798454
52.2173845139	16.6402081947	17.1978749387	14.7724022255	21.9981264426	42.024586324	35.0242699985	14.4574604974	0.0	31.0716658777	21.0107663105	26.1382994787	28.9570063349	0.0	29.4509801587	6.93428599753	28.3256298165	29.2382511757	24.867709829	22.1370135989	53.7883403203	32.8048482612	0.0	22.2231186829	63.339874841	30.8929964282	41.0140735114	51.1330827499	29.5708858456	33.1949600379	21.5111260426	16.8913421729	63.2883669248	9.95928737332	27.1280254661	13.134432947	25.4477215488	29.8433587901	28.3795118026	0.0	15.3280304303	0.0	0.0	24.4881332445	0.0	0.0	8.95157697936	5.0370598799	35.0028043243	18.7025407703
44.0558984231	16.5457839348	15.1599548602	15.424517994	21.3107924819	24.8932492015	27.3795021703	28.9941156035	19.6054962959	30.7301538769	23.9125340392	26.1064526063	35.0832966353	18.408877568	28.7483480676	0.0	25.8503414955	28.3572436423	27.0187477885	9.64672676437	62.5423758472	40.1022714369	18.8985915084	25.5815492887	57.3633073845	14.2754103906	44.5248886466	48.5092458936	20.0339433159	28.6810941452	28.6047918661	24.9102541576	52.8182590507	0.0	26.3578491269	0.0	8.4369978199	11.1827377154	36.5236022407	32.2999295083	22.8279919949	3.74973647757	3.48390813117	19.7571455774	7.8716967843	13.5808399409	22.0421324829	5.54432099527	36.1978190863	23.2789848459
40.2801633198	21.6240011804	16.7943772641	16.7182417697	14.2401158158	18.6725421708	29.5747601433	6.59051016377	0.0	27.9165043999	30.005693983	23.9013502837	27.3548773737	3.15996545952	20.4375366781	0.0	26.8043950313	25.4367364981	26.5193164781	5.4502806542	0.0	15.4056275391	4.925116266	29.8694479181	51.2993635863	24.5729431817	33.4111274394	49.098121121	30.7065131362	30.0559461257	38.1575307457	31.3645212545	51.3881599797	0.0	27.6480035931	9.4803039585	8.37601237087	14.1127996	28.9007096601	14.6151198011	15.5000794809	15.5228251537	17.6889658169	16.4231849069	0.0	19.2613270299	8.39439938269	17.6181859465	29.3823923428	5.35430311117
45.7927842754	21.2218212085	17.1212724977	16.8047686537	14.7785793661	34.2983334146	30.5410872553	20.3539119919	9.3295012956	29.1520303803	24.8608673255	24.1002765669	32.9368459788	2.98471540865	24.7852482541	0.0	20.1558983029	20.2243660206	21.3711609428	7.65277568254	29.1591834788	25.5955137222	5.10637058637	27.8355074844	37.561379494	33.1379685073	28.294844126	42.9121485634	47.7066440364	32.9422636363	19.2371138162	35.1470911581	51.311717976	0.0	27.1869393098	0.62816642748	0.0	16.0215448434	25.8362681751	15.374624035	21.6419463643	28.81665801	7.16299530513	11.7113161573	2.86614425642	11.113638525	3.77865164883	6.89711844052	25.2059864515	0.0
35.4883568882	19.0508074217	17.7357869159	14.722513402	14.7027068775	19.7638549781	29.4152423592	20.6122437229	9.49135669737	22.1285214943	17.8006785714	27.1778490988	29.7268277908	0.477128391613	22.6079932242	0.0	16.9358880669	22.9557696172	18.8418791795	14.4307502678	0.53679140219	17.3634616244	1.41324489686	26.4427022219	53.6513675833	22.8007817915	33.0764925644	45.3529792912	32.1314504725	25.7212378773	22.8886097792	22.7720056964	49.0363478247	0.0	23.9751895977	11.8933384875	7.88189390177	23.9859727467	18.3029670864	14.6339110536	10.8633112541	4.18163528677	5.90547104157	13.0886098445	9.02585339393	2.71591912154	6.78239145915	13.6515258549	38.7914238706	10.2516851046
38.5955881573	19.9317622121	19.8217833105	15.3020318856	16.0055186788	23.0106097393	33.033964581	4.9555415655	19.6495558639	37.1865892119	19.0786818786	25.4506343747	31.4970687311	2.11870164807	24.3252933076	0.0	17.8273653487	21.423364562	19.1609486325	18.6876839757	3.74697638474	13.9992323877	3.41919948117	24.2968761778	58.6479605583	31.8933519603	43.0921012639	39.9556661589	16.5820540037	29.7362393017	24.8345157022	12.519272663	46.2744256886	0.0	26.1920429042	15.2846737431	14.7560682396	15.2902641448	26.6064495614	13.436442048	12.2634601283	10.4702806167	5.03665447166	23.6647375712	6.75523793107	3.62767698092	8.08578609953	19.571775029	41.9571112539	4.21671188193
46.9885676967	12.424939002	17.9517510285	10.8021448914	11.6391772424	22.5639018138	37.2115992462	22.8499305814	0.0	22.2834081559	22.6201516551	27.1456589925	30.1941135554	19.1051925068	18.7947846993	0.0	16.9217215322	16.5215017447	17.8354154598	11.681595564	0.0	28.6980501598	8.71729579343	29.7901649504	51.6182860846	22.6352914531	26.7222934857	34.4361300043	22.0959778056	27.6376514509	21.7141814151	19.3785378727	48.164936338	2.16765111712	25.2766890012	18.0946434268	21.2451414106	25.9380755467	26.8357968974	20.6662089896	15.5515784659	11.0775234726	5.72491171329	13.7234639749	7.14324575613	3.9076456408	5.74303716011	14.2532752615	23.6242931647	9.85498437773
41.0908517131	21.9263688863	18.3263810489	13.1951492824	16.8215432681	34.8371665927	27.9733611034	6.60779544183	13.4080992141	22.0667473313	16.9050314317	25.6249386147	26.4629264381	0.712111885057	14.8612794041	0.0	13.360835878	16.7358487527	15.9723255188	10.2655951556	0.0	19.2979056178	5.23886887863	30.5182014188	59.0386564544	21.3377325123	27.182136176	42.5843887757	8.89843306883	22.0690404765	34.8347042924	18.7197090515	50.7606380409	0.0	21.206711159	15.620789135	21.4305087383	39.8084209159	28.0388989071	25.2363985334	18.434613816	10.2313121768	15.4396114545	22.6937013078	43.5243622329	3.85457806542	8.52184931683	23.7209661583	36.5914866444	14.7847564807
41.1265953267	13.446698497	16.5312221706	18.2706480935	14.9834167735	11.2853853491	28.4220087278	21.1539119604	0.0	27.5295556175	21.3585358909	27.3126142372	31.1443434134	5.74219803933	25.0549107781	0.0	16.3216139934	14.8425795546	18.3202073675	13.6262121305	13.334374512	24.2487990726	2.28560049222	29.3260215606	56.6854341131	27.9117019701	32.3820618127	45.7308567454	7.48479222497	26.4140304067	30.1009399132	14.0958993402	49.3208923415	0.099876265015	21.8457844318	0.0	18.0759376483	20.6383459416	32.8776485783	28.3016636226	17.7791504462	10.9883966481	5.59384937414	22.7318464195	5.20520131691	9.40175608743	5.50518360364	17.6725626334	37.3238665484	13.7354426127
42.5495021837	21.8069125878	18.775338109	19.9126668785	14.2826972726	33.6855582117	25.9768566683	4.19990307699	0.0	26.543064071	18.6888118749	24.9503581284	24.6130853294	4.9746991029	20.7029545252	3.42415407033	18.5045982536	21.1830999896	16.9036224318	8.65300500079	1.19384951462	17.9638802445	3.57907165978	25.6012258808	53.6476442935	25.6543644819	29.0672015536	41.7333341936	10.4436298854	25.6849645402	26.3317506712	18.0061665172	46.067346004	35.0023574321	25.8944340452	5.89247149323	26.9892531764	28.467602422	31.6245832372	33.6333547307	14.0192850923	9.92133813473	3.49621172799	12.0514982819	6.53762425808	5.57469440239	3.39711431693	15.1249723647	33.3859526266	21.4849391029
36.7427086796	19.4488495496	13.7392483649	13.8490071524	23.1883901791	12.6611948809	30.2092731933	15.118741753	0.0	6.63552271137	21.0644208887	26.671679316	27.1011659082	17.7045800605	20.9703116544	0.0	18.9982444158	17.4351193848	15.250371605	32.2637510953	0.0	35.034399598	0.67224726829	20.4756848986	60.5909604784	20.1076441666	30.3982008811	37.591435265	12.3640911343	22.5502214159	37.3274704949	4.65710018843	39.882874968	0.967384463287	19.7945603978	0.0	12.7526768156	0.0	30.318989859	32.5785643663	10.0374379799	10.2254011337	5.02449494001	19.639600408	3.74039937443	9.58983902431	9.26912990432	5.40039619707	27.3346271639	14.2262634941
41.264123593	18.0223628694	13.2202670587	13.1626359283	7.61301017099	20.5944309152	21.591566701	5.45158348013	0.0	25.0899379171	21.7544496269	27.1166023245	24.622995687	19.6125110742	23.5683040659	2.16095490045	16.5717333406	17.392647627	22.3743007951	28.8214960266	0.273814704222	19.3337885475	5.71273460367	27.0812359256	54.9722821065	15.5779165189	33.1339372893	39.1751021683	5.58232490357	18.4956145974	23.6188806906	19.0839544026	47.6901044462	0.0	22.699941156	0.0	32.1000685535	11.3118912118	24.8547927733	23.9216779823	8.75048753304	9.31330059456	5.83571495592	21.7970476056	0.0	4.05982768911	5.2450713895	13.4968653405	37.5685408902	17.3536722786
47.1898597782	19.1555273122	17.447705999	13.6603075321	8.18406459221	14.217972586	31.3303520521	36.9275267772	0.0	26.5796350187	22.5905204864	25.3111563104	22.6767897435	2.50308181574	17.544777307	0.0	16.2843353282	18.8641543663	22.5470118719	7.73671457403	0.0	34.430644062	7.3834319777	28.7076587403	50.377684949	17.1780414263	18.4373579541	41.1406869147	5.15238236543	20.1103608775	22.7694626463	28.9605376228	44.4763068261	0.0	24.5041642083	23.9027218487	13.078337883	9.8097342279	22.253447983	20.5441042256	17.7722198438	4.59605179905	4.68269875346	14.3669490304	8.92800198138	7.97738890821	11.2166048647	11.5797094666	39.3883331852	11.5122994501
36.4286574103	16.5725401028	17.8319505948	12.4496649542	14.0086368433	32.6930070422	33.0506008552	38.1592007434	6.77268996537	30.4896897402	21.6036073121	25.6227020073	23.7735717036	0.0	24.8902742228	2.63456145354	20.0878525	16.9460561213	17.4826764842	11.5794400124	0.0	29.2119379944	3.39992082437	28.3237889206	54.7332675028	23.1558676722	36.5969003401	46.5598189876	36.4826130034	16.5951196789	28.8235669863	9.73455599657	43.9757045836	1.48683698098	27.0372605486	18.8308612458	5.89622894187	17.6844814821	19.9091901263	14.8724865999	21.7072033275	12.6028963189	2.9700245944	12.4994981563	0.0	6.26139276717	16.2985476656	28.1461535949	34.5836611959	20.6959968679
45.0590546657	18.3703920829	16.3930530152	14.387557542	10.0140518583	43.0796590287	34.1318589911	20.1722315834	0.0	22.4531547115	20.825650181	27.6967655107	17.7052501429	0.0	23.3129716923	13.0960431551	20.528518696	18.6102203446	20.6621815682	13.4116415822	0.0	18.3524132448	2.41473903609	27.7522175274	55.5291782692	30.6382912702	35.8611996456	43.6221907316	17.8256134564	16.4464409359	44.5397563934	12.0294014845	44.9932815469	0.0	25.087168772	16.2392824664	0.0	22.5748249142	22.1930057526	17.62451579	11.4012249773	12.0850464495	7.60513911442	21.5333115978	0.0	3.84728398718	3.66519126652	19.6635759386	37.0987880378	14.7603316569
52.1255824341	20.7147196037	16.2272958044	14.2599010449	13.270363761	22.0523818819	22.9060644358	23.4377987084	0.0	19.6700601243	18.9856690905	26.1600135963	25.1180907497	0.0	24.3083464264	3.7291291388	20.5997269277	16.3986813789	17.7529276782	16.3209123609	0.0	26.595068133	2.52249959778	27.1614437075	52.7402455653	26.7879262902	32.4580170918	43.1940009262	15.8968219748	27.9162480581	29.2863331707	26.4016850457	45.5602566832	0.0	26.0232621814	0.0	14.816406999	27.5858519797	21.5365090003	9.09090260447	10.3006547276	11.717111188	5.38621763104	24.4660418232	27.3603064627	4.50775322072	8.18294319567	17.1883786783	29.4556308684	15.3578830314
50.0813123714	14.1759440507	15.8000072019	17.1358397057	12.7807574743	32.8444783359	27.776686615	26.1196184589	7.7304439917	25.9032710465	22.892839054	28.9719849121	30.8583520202	0.0	20.8834086307	3.15713445088	16.9171005075	19.9686409038	18.0308542984	9.48259871262	11.4601237645	18.4997462838	0.596745344577	28.5508404466	53.9426101785	29.8562684678	35.3850826006	46.8595050988	9.02685112335	22.2047426432	26.4743103973	15.1375623879	44.6895006876	0.0	26.4229718031	7.21022707467	8.36917925943	35.3023519937	26.5804284367	22.5612876284	13.6688834873	3.81314957612	4.39997246243	16.791187285	12.9798645955	7.50888395625	11.4641657751	11.485733513	36.8726075602	14.8124326657
51.4624554201	18.9212550156	14.6946312462	14.8660917117	14.9859752593	25.6061352621	30.5844114298	12.7296928256	0.0	20.7225480973	19.1873375846	26.5131078539	27.1349971736	0.0	18.6422955062	0.0	17.0423961422	18.9207496123	20.9210330132	14.554898456	0.0	18.0228063825	10.0670390548	23.5965503686	55.6315221633	22.3135287496	30.0213340885	42.0588991094	16.188434717	19.0943281197	30.5310135777	12.2646131452	50.0287029859	5.10383175351	23.029423853	20.8481283421	13.8181322708	23.9930058197	27.8235514215	20.7673155158	8.52727299991	5.86632639546	9.78371588544	13.824756448	0.915707333467	4.96040789869	15.259323295	17.4272805244	35.8232291388	12.8051199601
51.4093654139	19.0235107637	13.9887590828	19.0357720116	10.4447811489	38.6135989005	31.4911273973	6.0744819952	0.0	22.8936342929	23.7968469099	27.2739775609	27.3536551396	16.8281799809	31.34356197	0.0	21.7051729647	20.8724481606	20.5760233231	20.3598352288	0.0	22.1130809069	6.35906105203	21.0070303487	55.126420408	27.3706714947	34.1245970567	42.8044635887	13.4481851892	18.5453690236	42.2316871864	12.6266692834	52.8768944604	0.733175908483	21.7145528411	0.0	28.3852096546	22.0749968961	22.9614591982	17.9595637853	5.75459742507	13.8208784117	9.53177810617	13.6442812995	9.35689879003	8.67837473035	4.0038054904	6.94427407211	20.8841177438	21.3071944093
52.4838313438	14.028025697	14.1302104043	16.3872922612	14.3087330382	5.1381871313	28.585747628	15.2100781323	7.31052791383	21.950573191	19.4744871439	26.5599714428	28.2077681023	0.0	21.8915998397	0.0	16.9070807669	18.4840476012	18.3117648835	17.8696696068	0.0	20.2688844156	2.83311210323	26.4359827932	51.6785912736	20.8620895113	24.3840367844	41.1092957724	0.0	18.1268698252	26.5326536616	14.1797761998	51.3803129154	0.0	22.1573155553	7.7626390982	16.1720106364	33.7019480508	24.3778129149	20.9815972723	9.42356386876	7.10923179902	6.05306559817	20.4983387478	12.6128509601	2.73247255763	8.40758399849	6.36371434591	38.0596540544	17.6142159466
54.305303264	12.6712656758	18.0938235678	16.6278250996	8.91756818897	24.7570009671	27.5927127956	26.7449081132	23.8138301832	25.0462180203	20.0029789229	29.0102596176	30.515784981	9.84213975777	18.9012628421	0.0	14.4124570647	11.5063054732	11.9907343112	17.6103583987	10.3066099086	11.6199654623	5.84688656103	22.8963164322	56.3097216818	19.4279313624	32.8189162829	39.631424051	5.62784542267	16.8195301976	32.2650575432	26.7713772163	50.0012946332	1.79402445631	26.020746966	16.8614995541	33.2892891985	13.783873003	23.9834461044	17.706356589	12.815458345	4.17629488194	3.37657733356	20.7446019003	11.7143592056	7.74474538805	11.3616602464	36.4895655842	26.966462461	22.953279368
53.8381150619	15.1447032532	18.9125033694	12.0352523333	14.6568548048	18.6920602051	24.8094288526	19.2823753136	12.340877646	27.7405511023	22.2548904377	29.1751581269	27.4700255817	2.03813589243	19.4050844966	1.34910246569	13.7173732962	15.8611861103	13.3322556197	14.3067913537	11.2310054652	21.0230601595	2.89018111435	24.908023504	57.4131550595	28.1138361291	37.7487041454	44.8852874198	14.9824421046	20.0054083958	25.3098226154	27.0254445862	50.6488096643	1.40194578629	21.0392919202	0.0	28.0000394232	15.3978782072	24.3527998411	25.0275510244	11.0827702039	13.4516287484	7.66231633327	16.1516634512	1.91487269222	4.5677066986	5.96354256633	15.9752936958	35.8619173503	21.3693759411
52.2029703893	14.9891676505	16.5906300776	14.6936378043	14.8799484144	17.5756923566	30.9440605791	21.8036347256	16.4810054326	30.6503944124	19.8799802102	27.0014554481	25.425411591	10.532372454	18.0813231783	0.0	19.0904326012	12.8786711142	17.1578800817	10.0592052064	14.6930054373	13.770234973	3.86514274549	24.6876535029	54.9118889529	29.7900892141	31.699897194	48.5847770062	9.96981827157	15.6585159044	32.8039630697	16.3416144515	52.7182933833	13.0925104904	24.6250100889	7.1056783203	10.0629016999	27.5369189697	31.1674921589	31.6573375097	20.9360441817	14.4713954234	5.95856776486	12.4314463638	10.1234086548	9.30117131913	8.35013016625	18.8425099373	44.0265277082	24.352418775
53.4943016926	11.2283830319	15.8257991038	15.7340770981	15.1140051392	0.0	32.0583216929	17.9128210454	0.0	35.1765266574	21.3732743842	27.4650093923	17.9504232465	8.01168923174	16.2499341619	0.47680552279	14.2977060863	17.6196906477	15.8078006038	21.3200434549	11.9258254567	23.3087355258	0.0	24.0637340879	58.5014196821	24.7243167996	35.215733934	46.2739775279	6.9341958663	31.1951252797	34.2907550004	15.1464850929	52.2745665355	26.0767189055	25.2583375685	8.35550375023	0.0	16.0414938478	29.1803814652	29.9658463512	12.7852961626	10.8108217034	8.38614548502	16.5371361287	17.7070431874	3.29068412148	7.90790670195	21.8701776127	28.9535406212	16.1734235375
43.9983702919	15.9618935018	15.8773340947	12.6362552441	8.00417631065	30.870937055	26.3324793458	17.1453403162	0.0	26.5425580355	21.6034106217	27.5543857577	14.3353411918	7.76531106868	16.4912989426	0.0	13.7708085451	15.5824402564	16.8761628885	20.3062158517	0.0	25.6550632941	17.3764829724	24.246681052	57.6514484995	29.5546240488	29.6799121798	48.6245365931	9.89641625117	23.0374309114	24.9331386302	29.9243843832	52.6917816746	5.32509682169	23.3100131176	15.2995026656	22.8812268344	7.2648210219	24.7960460485	23.4388188107	14.0055085255	12.6122384206	5.07733823363	15.8015124101	29.5154131728	8.60442893635	6.07792308348	48.0470508506	37.963098886	18.2971698614
51.0289996101	18.0396919521	13.7825947955	15.4862391384	15.4108318601	18.5282340907	25.5603719882	23.6419775632	4.6579658263	29.8723164241	22.7349025737	27.4611062993	15.2288002968	17.7067921302	21.4028649567	10.1688330148	15.4224185785	15.9978773443	16.694902273	11.3915536009	38.0217216243	19.0816671934	9.31134170891	24.4791995596	55.0862218165	24.3114939315	33.6683031518	44.5635291282	16.1290400468	19.2540246529	33.5567471658	21.3314700042	45.5906405455	8.33786514877	21.4687418115	4.75563719247	9.34320299307	18.3007624797	26.940445529	26.4752527784	11.3163170714	12.0161180602	2.87104221216	7.37697426147	9.81587795193	6.62268059599	4.75665629851	21.6732170541	35.4888917754	27.0391630231
51.6182868532	21.1597685677	14.9467620801	12.8389292573	14.9768900528	13.4837138954	31.0144946814	23.1115282174	8.02669499173	27.568417745	19.8200619909	25.5138068522	13.9050688662	7.57326649612	16.5594859725	0.0	16.9090240525	14.0014836143	17.1726112269	20.2512582733	69.6577082813	15.0558416051	0.0	22.5198461453	54.7560888503	13.3192704475	28.9040794561	40.8390725242	29.6765813286	10.3109200255	16.4051044699	9.1020678746	44.7121781277	11.1200210724	22.6319809686	18.6083526929	29.3069177611	16.5763218609	22.4133249506	18.0855398464	10.2261934233	5.81090583068	4.58651881931	16.8205787154	14.6168496207	10.3213164605	7.66105208368	17.6538950168	40.3876905898	28.6440031905
48.4965499147	19.0238715692	14.4728401688	14.9249153553	17.5420930279	20.8648737293	22.1486970808	27.2133234253	4.60865596317	25.3135992256	21.3952482981	24.1653053259	15.7918227511	7.77315228771	21.6528988994	0.0	13.3603330278	11.3424860475	13.0512844895	12.3722222813	4.62638963433	18.8360846208	6.79754225798	31.126448461	57.3827737041	22.8076974523	31.6138818934	32.0623165883	8.42570905442	19.2893240568	39.9660037565	37.9113284304	46.5015501942	1.88674817234	24.5401673517	18.1874413988	24.7213084512	16.3580350844	27.4517720694	23.9490922647	12.8306915827	12.1098119159	3.35859873013	18.3009699308	5.56324736257	7.49785753547	8.3467643345	13.3238234612	38.2785510012	14.2030435396
43.5845494502	12.235505209	15.9135843671	17.5443642017	7.63770455724	0.0	34.6328900715	24.8314922889	15.3886695635	30.8802033424	17.9712579531	30.9460952497	22.8837906136	11.9204047346	21.7451940117	0.0	17.0495291728	13.307886927	15.0073346095	15.5220043449	1.4085791353	19.9930399436	1.03912339888	28.820929109	46.2851970556	25.1533053368	35.2013922103	40.624640996	10.0810380862	27.0099036249	27.304993684	34.5545976803	44.8608644803	11.5791181297	22.7993158789	16.2657296966	20.7377045853	11.5269629947	37.7376678055	17.0835152023	7.80127970804	12.5383496461	4.56446063034	6.39442655542	3.8657984463	6.53964734931	6.14115543214	19.5827163498	29.7929973926	7.28986234557
42.2951805804	15.4492999338	13.9071484643	13.3987185147	4.99042480718	24.3472801626	24.9753795451	17.221395676	3.05637005625	25.8846710454	21.6806585702	27.7719630752	26.6878446789	14.1482127595	15.6549507922	7.46161329377	18.8380131015	18.0365923565	20.842423004	19.5464768229	66.0070548808	34.0488901403	4.47465745067	28.0148518548	54.4458308558	26.4161577299	28.1029611506	40.881031621	0.0	23.5198517126	40.9778218467	30.1418960448	42.9334632055	2.900055556	23.2518514576	9.1499083776	11.6444292967	38.4216214637	23.7229240301	30.4876524646	28.6817600572	17.7053004291	6.56681498889	16.7779892048	9.09261888693	4.9394484636	7.17822682132	8.5420722207	31.3778379436	15.1757517471
43.0325245309	15.0234198837	12.933950183	10.5577195795	13.0422833081	18.3491891616	24.0836171214	31.5727118572	10.8554650831	35.7924441014	19.3070197243	24.7801284042	21.5188304373	6.27944663756	18.7373498281	2.7816641282	16.1619717175	7.00778450676	14.168285869	18.960216694	2.05375050319	15.0571857835	8.81855180197	25.4769179934	54.5816034728	24.2398395987	32.3852334131	40.0879354411	38.1373049071	20.9325296282	28.7566671157	21.8158817608	43.8549070321	0.0	20.7966345298	10.2782592375	11.7774142052	45.0453862375	29.8442020748	29.4209530096	17.431078793	11.3537370956	6.89176126884	17.7517933408	6.47794658287	5.3682091991	16.4123251559	24.1772661731	29.4141180487	13.9160572594
41.8664540915	11.8632717896	13.1600464069	10.8305488085	9.62161818226	21.0396187439	29.2001364081	0.0	11.9296619448	28.5916508647	11.2049674835	26.9495587716	28.4385467961	0.0	20.4446836379	3.84154037123	17.9412699519	10.0434457406	15.7406844176	13.5903748043	1.80305230813	22.1933305373	4.86124647236	29.8361371928	56.6413266576	17.7570653794	29.3830508693	40.4263541536	0.0	9.84857352897	17.8731662557	10.4518059545	44.1019358901	0.574339323633	23.225622301	10.4150764012	30.3772306049	23.8436051602	30.1090610553	7.0163069336	13.5004641349	12.5032533696	4.1785501021	18.8663772584	5.81693747701	6.76014279215	11.1889022542	6.59896954558	28.383967766	5.58003599067
42.7204870382	8.78819136052	14.8545443495	10.5349204885	16.6731621541	38.1824363331	23.5543017686	23.6970847034	11.1912501369	28.8202672328	13.0487519909	25.234554344	31.7453400966	7.96592838982	21.1525096073	0.0	17.2231910163	14.7584298307	17.7100467568	10.635819602	0.0	18.3372047631	4.51534067499	28.0997108852	54.670538285	22.0904881866	21.263654691	42.5198141433	1.1565199307	12.9330266306	25.0891339895	9.76769894463	46.9120977721	17.0963234096	21.8037157627	8.21446483847	19.1299344096	19.7223070694	28.9715131172	22.5789948719	16.4330391066	8.44132591297	1.99150068535	10.7939595947	13.1491617877	9.56173242826	7.83153935165	7.70095291457	33.4841187178	6.57331621313
47.5374523173	18.8028058071	14.6361499216	15.4247867631	16.083846934	0.0	26.9030370695	14.6957849994	0.0	19.2338339894	12.6006268843	25.8341351713	32.3142723242	1.87812338464	20.4862691992	0.0	17.7419732578	15.9263658481	14.5824661774	8.93404198554	0.0	34.8765475146	1.74083249737	26.4616197975	53.256590905	19.0897657434	31.7140037584	41.2175235332	10.0329179539	19.7348990594	33.2059871992	8.0538183947	44.4520558336	0.0	19.4806089462	0.0	24.304549542	34.8208871429	19.4008430055	11.3756609827	19.1543214725	2.40231235182	4.24507823913	20.3995453965	2.76546387067	5.32787595114	7.50657856106	8.03403684023	33.2446769521	7.39213980167
42.4476793414	13.7878177793	15.2798089195	13.6702575795	16.8333017991	16.453220791	28.0828131089	19.0978786175	7.00803439967	27.5930181455	16.1657796247	23.7780927038	17.2162990043	8.8975461171	20.7119618853	0.0	14.8468943432	13.4426289909	16.2441631844	22.4792912385	6.39988004843	21.9479728862	4.37730458087	28.8464446305	52.9727626826	28.7706703453	33.9782013729	40.3436144401	22.5276498383	15.6002064546	27.099697869	15.5313365678	44.1291991409	4.0959689456	20.2188612726	13.342490055	19.2276026525	23.5295024916	23.7225255595	18.3378212937	11.4305980548	9.96114186278	3.62481489049	8.82886990057	4.69301125097	29.0688711632	6.87382663792	15.0749412728	29.4771378151	0.0
24.9838076444	20.2129004251	13.1173618979	12.521689424	8.96959052005	15.6354997024	25.5385120963	20.7297577721	0.0	21.728503129	19.2071105197	24.2914231409	30.4115544576	3.22018754606	19.2526579455	4.26194684233	16.7238640995	15.1123086497	17.47039315	12.5030551692	4.59770046357	14.785313778	4.66211360447	19.8458327798	59.5816724545	24.8212233523	35.6402083927	42.9390313958	0.0	20.8729104751	39.701700126	21.9441483462	46.59935516	14.2817594325	22.8929953749	10.5428786811	19.857372306	18.981207863	21.500190012	25.8772268872	10.4583390825	9.92590726087	6.87593432882	10.7418283038	5.09091475968	5.60653303519	10.8221234307	9.88282079343	17.1798486231	12.4752281712
41.1405364196	12.6182452831	9.46831578091	13.158526845	17.5739647075	7.73561342407	29.2889425654	12.7830735873	8.6671399787	18.705440175	20.9777410615	26.6026364273	31.9131357068	0.0	17.481826887	0.0	15.1007804979	16.6587321675	12.5778996416	20.8231176859	2.18326400832	17.344122001	0.851829385703	27.5919763651	55.1178345407	29.0536904554	12.4730503586	42.7941377096	5.23838424417	12.6008193131	36.4969594208	3.26451285212	48.6054627422	1.69453433801	18.3461466321	10.3302347511	8.18843564393	20.1155115274	21.2227109352	8.2151205948	6.25444874634	2.08176294919	2.90993568299	15.5478890663	0.0	1.21474001429	13.1878747721	3.61141236283	33.2709431402	1.05473590917
50.4349577274	10.443848592	13.2158914037	9.48938983103	11.7352112901	19.288844422	30.2086927563	17.0956566064	4.2101666047	25.4082688127	21.4229347144	26.3162981359	33.39706136	0.0	21.5966947939	0.0	15.7176743807	19.6252313984	19.5985529798	23.7570574445	3.37450587093	8.962095773	0.0	24.24944383	56.7884430751	21.9683291423	30.2704488041	43.3126849933	17.595023119	11.258589474	33.9503911539	3.4936361768	46.7929300114	0.0	19.767077919	9.87716537097	12.6903935506	19.1885995041	33.3720159254	9.38644207997	26.7503799792	6.62909088587	2.6426424062	10.5763337235	9.56607551327	5.18815839413	2.76464174979	2.5092628519	30.6099499648	19.3827753443
50.1262435818	25.9022527419	13.8612009834	12.6472001676	14.9673689416	19.4324770917	23.2170931309	3.99369172063	6.1681548605	27.365889941	17.9376726413	25.222937487	34.3587870968	12.0056488507	16.3187376931	3.40422613797	14.7235606857	14.1007589247	15.5503064351	13.0573175337	0.0	19.8135116701	0.0	24.5134445782	51.3141286018	27.8477693337	29.848201848	42.4380948519	0.0	8.2500973566	32.7696487234	14.6279090338	47.8734471329	2.04617962468	18.9937392065	6.56849581977	18.5652125683	30.4567528806	18.9608301714	25.7983892052	13.5257465484	8.38541545081	4.78684650056	14.6481006927	8.09716823873	12.9874434109	0.0	0.0	31.5170938026	22.3289894863
48.4365380212	23.1329247904	11.6188191688	12.2623661637	18.3791835513	33.4293820249	19.789475267	6.44704870665	0.0	17.7445618535	9.39929001988	26.9924361854	27.8256755824	2.43400604548	19.4860856388	0.0	16.968635123	18.5126594321	14.8139775844	20.3725680977	4.49683785913	24.0536570984	5.96853511433	24.3626573411	51.7929934104	23.7860704645	34.38759058	42.3391533643	6.18774850773	9.83534332087	38.6263504057	7.39158364371	44.785974283	10.315209784	23.0314510281	4.7627135667	14.1096580408	7.73263037623	22.9457642236	12.2293300244	11.2387538892	8.74526504417	0.0	19.2015519698	32.5155128372	5.70713380163	4.58878520997	4.19061432473	37.6160214015	23.8610284248
52.4657800961	14.1822833659	13.3118672709	11.434934015	14.1609521249	0.0	29.2815548711	9.79210799618	0.0	22.3493014847	15.8244315721	26.5344776156	32.3890080181	2.85835642018	17.70793213	0.0	12.7484079314	6.36578774258	15.6228193732	14.771273364	4.2888852436	17.2098162654	11.1617931731	24.0729487971	53.9424551164	20.9614930767	36.635175482	45.2186179494	23.6305110739	15.2330685393	31.9820667127	18.787292417	47.192643778	2.80885895612	19.4953789435	15.5857350178	11.3984684576	22.1270925441	22.2928948223	23.4786850474	11.5670253286	14.8342510248	15.6321573347	18.1344408877	14.4676283015	13.4359529822	13.0561853595	13.1983305375	29.7725043415	9.364417211
50.2445167459	19.6911874572	13.7524687699	11.5072149866	8.5064968897	15.4358551629	23.1250252217	9.45712878139	0.0	21.616194175	15.1740357299	25.1067997637	29.2693870069	0.0	14.4662251427	0.0	17.4049863469	7.3433611492	15.9460856948	15.4524827166	2.90974869826	16.9574214653	12.5210259382	24.1246842303	54.8552143769	25.6397325057	25.6878472969	44.9162443836	9.74892336853	25.6853303178	34.3670181986	20.9836284531	46.2336692028	8.173135283	19.459562962	14.2736183756	16.8968924728	17.3777934083	20.3277138966	26.5437905401	11.0498272768	9.08286893329	0.0	14.2099725234	0.0	4.9714094072	0.0	12.7552621313	34.1432260377	11.9476052781
46.2551081664	21.9766825087	13.3968573227	10.6361734653	13.389011264	33.8989311339	25.7033788819	7.86754268107	0.0	19.6399059681	18.4978359035	26.287488939	31.4593565988	0.0	17.4140236477	5.5591337296	13.7747169586	9.56089987445	14.2567264427	17.4002351535	1.57450434487	10.3703843514	7.26434142817	22.2352847669	45.4852887427	26.7441996	35.0731460759	45.5679141155	27.763325714	16.0485118331	18.2010769888	5.26773344523	49.3007940805	0.0	19.4696247634	17.6683247272	15.8203474936	25.3677471955	21.9089274341	22.2225760556	8.77415458795	13.6990593541	3.74667245177	10.8834198708	4.81106526997	2.46828423345	9.17525412512	18.6298356325	32.4369644115	13.3006784875
47.4733370639	11.1868365417	15.2339483681	14.6955114412	13.6281258203	11.3123118875	21.3797728017	22.4586111536	2.99852940781	25.2520049817	17.4017183945	21.3224589144	29.3295334174	1.29484527996	15.9075346482	0.0	13.1021020886	6.58685670267	11.1649431406	12.9656754005	2.25517209348	20.4862106728	7.3617965335	19.3563024653	54.3537586667	25.5385555997	33.9082251864	46.5637433457	0.0	11.6929743374	30.2826172515	9.07424762158	43.3620364416	3.68838206063	18.7100393659	9.10125829413	20.5378067537	20.0286657207	21.8107641977	17.8099456498	9.04490756943	8.55242625954	9.33455226772	16.7105145689	4.40338686987	4.80382430174	9.97688650947	18.6372902703	19.8513235066	6.47895823434
48.8045916552	15.9309802316	11.4073673054	9.99974640597	9.24651880479	20.0062147576	26.1658171963	2.91293825765	0.0	24.4328441366	10.7947971314	24.8732370384	29.6105522329	0.729961983533	17.2480355848	3.14715041647	13.1994707327	8.08182577061	13.3479857743	11.5725827339	0.53803637222	14.6143444874	16.6192782063	22.2337569818	51.9192058265	27.8750245976	30.0134276363	43.0969076459	20.4347347976	13.7604735257	32.2598670535	11.8171607735	44.8801481094	0.0	18.01365739	0.0	17.159930527	24.1183350654	24.5927630672	16.36004378	11.7213772568	8.19213298807	0.0	6.89314394177	19.8644253624	5.68977817534	3.19300017056	6.81338126738	27.6228798335	26.2563126638
45.309064437	14.5715916821	11.3400457632	11.4006109742	11.4910986288	28.1865632878	19.1442313455	9.73733009844	5.63348963157	24.996945267	17.2335943223	23.9763339758	32.6441895682	4.48560315927	15.52192522	4.3575138843	11.6461785253	10.3219670496	14.8305382342	25.8434790626	5.42080435223	17.8611564807	9.89348303704	18.8047196458	51.7931706869	29.6150321157	32.2666205168	40.3960791572	33.2909517445	11.9307742484	25.4205235813	9.27436319237	43.5139715406	0.0	19.675150219	23.7539298511	6.81108921813	26.0674887858	22.7719784542	27.0475591503	14.144731246	12.0268567792	2.76278989895	16.300854958	5.72521142743	7.10326658673	2.39194131866	25.8545379944	29.1132825227	7.3496793133
48.8137447305	22.9153355505	12.146943163	9.83940334701	14.2760258282	12.6511899371	31.4077062147	0.0	0.0	34.5709500574	18.1085361951	22.4094016033	24.1829961723	3.36605062293	18.1250739844	0.0	15.4899819841	11.8872088483	13.8348182161	18.9798286335	0.0	26.2524120188	3.13266175901	11.3515731285	49.7796079693	45.2791509532	10.8158234832	41.954455569	19.2095346797	12.1425872653	19.4749822303	9.65260697347	48.0096015085	0.303510334744	18.3643844015	6.3574303784	8.49586650147	20.942596059	27.538216677	23.2686951742	15.5183830035	5.61488018175	3.03627550404	16.9669120629	0.0	2.46642151597	8.48339217297	13.3060778775	24.2626510007	16.1826484805
54.1412811254	13.3002755089	11.7581957035	16.4165390594	16.8427908586	11.3433898293	25.4809364504	28.7358681385	2.94729497156	36.3026597674	19.2824484423	27.5420622764	31.9646863782	0.0	20.2487608661	0.0	13.9542815364	14.3107190218	13.299956306	25.5013611327	0.0	17.6997808524	0.0	13.4444137295	35.29923854	23.3604830272	21.7849811135	45.9258071494	15.3024826494	16.1691504522	23.7642450927	21.6511268642	42.6827267774	36.1724383829	19.3820594496	15.4347479939	12.4769617585	16.8611871587	19.6195825329	24.3253107084	8.53661453561	13.7225955141	9.39637384037	12.5893706188	9.83754461182	8.49093217516	15.3408767216	13.1021460473	31.548416709	20.7121768337
50.8978959171	23.6200127949	14.2966754843	19.0482238325	12.9759741868	10.4288886903	20.5719047904	10.4596032921	4.91094675107	27.942458092	22.564247349	25.1828527089	31.3553423674	18.8208139268	17.0044298938	0.0	14.5669473841	10.577304155	17.5919090654	20.9466592901	69.8079241967	25.652999859	30.6774452129	21.5285765758	20.3712416368	24.1091692437	17.0376828052	41.2375576506	13.4808059624	8.8747725745	29.8681530235	18.3823268144	42.7757150244	1.94958089753	24.3504258685	20.19215076	13.8096646084	31.3866387281	23.030444211	37.9055046935	10.6855828607	7.70194008085	0.852621362523	25.9232711268	4.03357793212	7.76764382011	9.28209021138	9.37061554617	25.5321612124	16.3815842565
47.8636852155	16.1493290654	12.7161019094	13.9526462682	21.3778103178	22.4796443876	31.213904097	14.0535608717	10.4985744942	23.7135426082	19.6022581445	24.8460085593	30.4847540114	1.51646275774	20.001014993	0.0	17.945570073	11.6368365418	12.7763691464	23.6276406464	35.6270378857	18.4406071561	4.6588687016	20.9418500027	23.9608104599	33.1253366515	20.6756800109	39.3890378599	14.8210664521	17.0468695828	32.449138169	28.9303733669	41.2768025032	0.661804460483	17.0843313678	18.1771037308	16.6951877747	17.8265255651	19.9642751322	18.2490729922	23.8644270918	16.6620615136	6.67403269004	13.5565110038	10.9190596601	7.76426271954	14.267743999	11.835188607	35.3187979073	14.2302255942
51.6715315267	12.9469333973	11.0003545901	10.5835320152	11.3139299553	16.1710227655	23.8869551944	13.4493316098	6.07309201907	25.565462974	17.0553971103	27.6932092782	27.3899601528	21.7434256676	21.6680706208	0.0	18.5544509062	14.0472235967	10.1484064505	21.9156507798	0.0	20.3868149517	7.75523851807	24.0518208935	46.1634412128	23.2847330641	19.6670978875	41.8398597957	16.1437598466	28.9811278373	28.2330615423	26.5037902208	41.695332577	8.18222190517	18.1780130606	4.07256588813	14.5293640981	7.1244682388	19.5985667064	22.2796768565	7.61566421755	8.71051258942	4.52632355607	17.5984922115	7.75423202886	6.77870621755	9.14353660743	10.4428077136	35.3152249864	13.9719238246
53.1767821871	20.3721303605	11.7632517607	11.6062681281	13.4029399438	22.3950393073	22.727883439	14.4987459371	35.2142266458	24.6071785504	24.8502540865	27.615575688	18.493185981	5.86329741522	18.4006448804	6.55358664643	14.4651621276	12.1405703412	15.9600030119	21.0191435593	0.88427023218	27.2262102591	0.61030995601	23.0213853323	53.398296286	23.0879548525	13.0731295942	39.3766328256	9.1596453836	23.2085914684	42.755001875	22.5732939869	44.5305282542	13.8800274531	22.9296107873	15.1308506161	26.2040988161	22.2926773417	20.3095811839	22.3340010945	10.8872883332	8.65890043037	6.47738438584	18.9211302628	9.59037632711	3.97391449842	9.31386937933	17.0968223033	31.1226340368	30.9234171013
54.1963468772	7.1126157671	12.5526190036	10.5448172569	13.0059606785	24.6471357971	24.3306362819	23.1305404359	10.9136737951	31.8113856848	22.2997442177	25.4496580155	16.7873503767	4.6741239919	9.34853692192	0.0	14.1204410106	12.0024805598	12.9361145333	15.3116484497	0.0	23.9591507871	12.3661634464	22.5547547442	54.1869752073	15.2883149905	24.9562607242	40.7351490931	49.8884657118	14.2100376031	23.9506479888	15.7444600606	40.7040715166	7.95072265353	16.2064427648	14.3651168697	5.0722901505	4.42574036647	20.2844411716	20.682332643	7.11804910187	7.42473882556	11.7035552992	14.798824261	16.3296463001	4.45645123105	11.6762327785	17.7556316615	29.3507273027	20.0239742889
53.0563888207	17.5461105084	12.5015424122	11.3830249908	10.790804371	25.0644457653	23.9645013035	24.5788519171	12.2042719434	29.3800159176	22.019549052	29.5354076405	17.8928345697	21.8968813073	16.1793519844	7.76150308817	14.8604525017	9.05711537493	13.2130610147	15.2400799009	6.92939641857	19.8703217355	5.71466037884	24.9910560528	57.3020255647	22.011148054	28.3974627308	40.1414035449	15.2274123466	21.9265787629	29.5143022642	23.8982197516	49.3827648794	0.758567181513	19.8387698484	14.743639311	0.0	38.3852161071	13.2664735903	19.4878546399	15.5301760298	9.48104828422	10.2724001753	11.7754799319	10.1279571857	4.91840024958	10.0138193769	23.8922461239	22.3052136373	1.4753015367
55.7468360071	17.9141469712	11.6493919005	10.3841638023	10.824177385	25.1994355009	25.1988531047	14.7500446512	12.6159148159	35.335098773	23.9742406865	27.6066108253	20.2533077711	22.1181048199	16.7180220831	1.98341955128	16.971468421	10.817599544	17.2050166556	25.6711894094	37.7019300981	24.0996947479	16.8469729475	24.0088541902	46.9681094188	22.5365056666	20.1512934389	39.2193266839	21.3620321928	18.719775452	34.2392371456	18.2731835974	47.976289249	0.771259546477	17.4493362925	3.5699671587	16.2232845699	22.3475874885	21.9986697295	20.4832378942	13.9190940482	11.5351765257	10.0029746912	12.3859675142	16.7155493005	5.63048452039	13.6959493671	11.4536618779	36.1390747311	9.94009855263
51.4367529954	19.8644856464	12.7192802997	11.1441855915	9.72787505656	38.4508373868	30.5981431319	8.87970577583	4.53312078823	27.9791697854	18.1643336475	27.2668051332	18.0568489491	10.0016572831	14.3454547962	3.57025471057	16.1755908409	12.8908396973	14.3965575954	21.9903222162	0.0	28.9854842009	4.42270304239	23.1594749567	50.3568369953	26.2404494845	33.5076596011	44.3030654543	0.0	21.5284692043	17.0620631538	23.9622924895	48.8940252338	8.78809643391	20.4649657979	23.9040337145	9.72560964047	11.2940136959	15.7801725675	18.1171405531	10.2061528279	7.00865992515	0.0	19.4079662293	7.58901539014	7.46837454983	10.7060265143	14.4761927352	34.6944124976	16.9220955263
54.4749720133	13.656153869	14.1473801345	11.4149572932	11.112491674	27.2295702303	30.450713243	19.4908299242	0.416173991437	38.1694949417	19.7803469116	24.5940815451	16.4404065992	7.04207691706	13.4856040963	17.3797369393	15.4327493494	17.090130308	12.1777280338	18.9994734364	17.2574533384	15.4348027945	7.0764432391	26.7115220357	53.97988259	19.3521783267	28.8586622394	42.565059944	14.29222859	29.8898264818	23.8232060321	15.5931421675	46.2772194187	9.5604881695	19.5789556228	3.13504011803	17.1652625366	28.3595394874	11.9902816874	21.14609298	8.0240079543	5.59252620277	3.90239494579	13.1410352043	12.423030336	3.39420709292	21.8215778861	13.9057433292	33.0016645547	3.86076126693
54.0067175855	18.0811361013	16.5496857978	14.5439729075	8.15932710045	26.9435601845	27.1211973891	23.5008351821	0.0	28.0075248512	21.9539698007	26.2219679956	20.5957353619	14.2425005812	17.9571535051	30.8708421415	17.8478192586	14.6412843994	12.6498480277	23.3461336917	32.0137247989	19.8684996255	0.880856332127	27.6819549392	54.5004660587	18.9928253168	23.4831251835	38.2121300914	0.0	17.246489934	41.3588136795	15.663789486	42.047316048	0.28165795061	21.6732445335	0.0	35.6312052936	20.7441569488	14.8885748053	29.9028887089	17.0317585392	10.6296571228	3.37225032207	14.1472199054	6.69689154114	6.25029624799	9.00100308108	13.4133019439	40.6242964081	10.0012065675
55.2546728768	16.5940862967	16.1150231135	11.2196821411	15.999870431	9.93099117153	26.424496367	32.1959978865	0.0	28.1556094124	20.7778117327	28.180464182	29.0950656393	12.330870939	14.4130152332	0.0	17.1474737343	13.954744397	16.5569460286	27.4516118318	4.40246706197	25.1792869105	7.22563195238	26.0978650093	56.7693004543	27.0712276174	30.469261501	43.6075106111	16.6687964137	23.8323712837	25.5183627631	34.4182119091	50.0098800994	13.2930877732	24.9399764946	8.87533423571	21.2343989654	8.0384456795	20.9799936434	25.7015693047	13.8772317282	11.2590499183	8.72970099788	15.61522904	14.7899744618	7.04933919696	10.0386734746	15.9504452549	38.3907254501	18.7811069646
55.2452116716	13.0721558171	14.2128692756	12.2432248084	15.059651185	11.2837519886	34.4320779606	33.3217083392	25.1362582062	41.8823919756	23.8346381158	30.1538464859	33.1643634906	14.3994282359	16.2442035977	0.0	21.5349688955	11.449127909	14.7754476723	17.9114439836	3.51755829933	26.7513430005	19.87295034	25.1675453105	51.7818451123	27.0644219515	42.8634124359	39.5372532288	11.6364614631	11.3628451119	22.4249032582	18.4420437856	49.6069200722	7.9443085147	19.2400241064	6.41547096547	21.3951997699	29.1385718434	20.71358621	21.5902527697	9.57058421151	14.2567353473	6.62815597141	17.8131722596	10.5866490531	7.07310434754	12.2912419468	18.2447768736	38.0632614484	16.9980404206
57.215990744	21.3774620289	11.6002453319	12.1351509429	16.5587175099	11.8970176579	29.0513463352	16.1150007126	9.46923433855	22.7802212888	18.0262765487	26.4062484271	31.0569562958	2.18750151744	15.7601986373	0.0	15.6652387459	12.2005527336	14.1003745684	17.9043334463	11.1780295119	28.8053860757	3.66520059787	21.6560865918	53.6915078566	25.2143805281	31.2263179048	40.5293183817	23.9203969271	17.5707767477	18.5441268507	23.7895614813	47.0367900292	12.3174692337	20.2843581994	21.2436537634	41.9700302556	22.7642582623	19.7404544007	21.4092731266	11.6934942719	10.2076404396	6.97164634487	15.4111540622	30.7218156733	4.87389062665	8.28442572852	21.6802631205	30.1948994702	5.93073400063
58.9342909644	24.0616898307	11.3235845932	10.3713731279	10.7017019553	14.9700426442	30.328441347	8.86983420673	10.496561671	27.3672236872	21.6483418432	28.778937615	28.4574696031	12.4527644175	17.4323910415	0.0	17.7376887049	13.2169017187	14.6478789688	22.9842534576	56.464864658	20.5981173437	9.66787361256	21.7164507654	59.1921423417	22.0099366455	32.2902002267	42.5954073766	12.0189889778	19.800739321	25.3119823188	24.6297793228	50.7422405642	0.0	21.3595989965	30.2498243037	15.0826818272	16.2269809409	19.757919489	17.6186797267	12.8528849079	11.5041045277	7.3630795613	14.7333689923	26.6739522253	13.5253380097	9.83784353295	46.453101393	33.9455656756	14.7391912747
56.4122874234	16.6261903272	15.4405413921	14.5135958467	19.1764729561	27.7507492568	28.4313800376	32.4487227935	3.00312928373	33.9687605448	24.3367353341	32.2052568825	27.4528016575	7.85464859513	18.8184280491	0.0	17.3020134939	12.4508119464	15.3475228319	22.4211334416	4.9971504256	23.9163826154	17.1793603255	25.9387048349	55.0837509666	23.5597084824	32.9968233073	40.8074295491	10.0031653342	4.51345103603	28.756025508	12.4130600849	52.3599187623	0.43359017186	23.6738204512	20.608551855	25.0088243248	8.57234820535	18.6652015142	17.1440032629	11.9985023449	11.6997035522	11.4284793527	15.5476324949	7.01519145221	9.55686350191	17.9820740404	15.8363831382	30.1087063124	9.8199063442
59.5287302575	20.7339171238	14.4027209163	13.1552521601	14.9488760332	33.9678225456	32.1530968298	26.9950209555	6.5025012579	26.4928886509	25.8146552118	30.5018111643	24.6916006676	7.43253636593	21.0610760148	0.0	16.846116401	15.3147910527	17.3879829096	20.0892156522	6.32288291603	19.8111054208	13.5206586498	27.3163147047	54.5127303972	19.8989697849	16.1704160703	41.7881332036	10.5751703629	10.145566055	11.2789934917	15.2461697666	55.4128304383	0.0	24.9524539267	20.7324349714	19.1956558574	17.6226985358	17.9907163524	19.1349786545	9.78054193361	8.30048101743	7.66445711174	3.09947784985	10.1552678099	5.49314069443	10.4023486562	34.7615197374	35.9000750774	22.9986037213
58.3080606394	19.7912799925	13.1298222442	12.7754934863	10.7567942824	20.1881671878	27.6662879938	22.4518506329	2.5854321856	23.9600440128	24.4994809138	32.1745571742	13.7083329976	4.69007354161	15.9634850683	3.0756548953	17.8598057362	16.5349839235	16.636737299	20.4402160574	35.7403495477	18.7941349137	6.94439852197	25.9720611423	62.265730897	14.7765960344	22.9653230835	43.1376855917	34.0983257055	20.6666426446	27.5952116147	10.0636208609	57.9733932588	1.9566452238	20.1180693884	19.5618728182	17.0593714424	10.5097109941	17.9986253019	18.8016157743	10.6200554926	14.341775331	6.32414586974	15.4147975842	13.5570978322	4.30855727987	10.4423685521	16.5259560895	39.564726152	22.799690743
61.3769706508	19.7076089961	12.221135752	14.1432789559	15.3418660589	18.810768575	28.9589694001	22.6286818958	0.0	28.2442603633	20.2570272683	31.9696302179	16.2275759439	7.60760968716	24.2562405556	10.0053211878	18.6006800297	20.4906703912	18.5417488216	28.721617298	25.549809478	9.55576773566	10.9371566868	27.1110591684	54.3507272802	22.9502331073	10.0357420734	45.686088306	32.6417779123	14.7195343992	21.1711707965	12.2908451353	58.875235245	6.14195598376	27.4216038244	32.7910284599	15.3275611174	21.4669685745	21.2782897261	19.541328606	14.8780229781	11.2701321925	5.88545467226	14.3398527574	17.4081777924	9.4532496623	10.4197760415	20.6864557559	45.7051541318	4.76195607893
61.468955983	16.868397511	15.7660403994	14.4279081993	11.3758092684	41.5955676701	34.5483717761	21.4219989696	0.0	32.2815332422	19.3918147548	33.9809210038	22.233773084	9.84279696791	20.6996565688	2.72493361298	22.2165428162	12.9957175092	20.7641602994	18.7769890984	70.1250058621	25.7387380366	15.482322796	28.7303553572	54.3530618333	22.6479116598	3.79233232157	44.4578582458	3.25243275418	23.1972846581	25.3236784362	20.4212043346	52.0282331511	3.31451223085	24.7865180795	11.9772119903	25.422436305	22.2831540969	18.354230395	24.7432043098	12.6426151625	6.55434485809	6.1335364561	15.3071921401	5.94962483732	4.58823119239	19.6688446557	24.6691952865	27.1993187618	18.4528294195
61.7176870138	15.5357834529	16.855889847	11.9740714453	26.3594114978	45.2251843231	32.2158202527	32.8973249306	9.110087382	26.6430622594	18.8901224828	30.307689064	26.2692600267	1.05793869703	16.0773836437	5.445737719	19.1261033142	9.61017547279	16.0141954423	18.8441354155	15.2801305037	33.2755486941	16.7279974135	27.8619840902	54.5269839667	23.6033531528	22.8691887167	44.129416297	8.0645393321	23.1987995426	44.8392971392	23.6861671464	47.9252982387	28.0153854644	24.569847456	5.61842245239	23.4211783241	35.5218831982	13.3699919314	23.5514525805	13.4986820994	13.2158254507	5.87646943167	11.4314564399	15.306481189	21.223146297	19.1865688479	22.567068402	33.2957560229	2.41069423919
60.3829880464	18.4425587312	12.3042064751	9.82856789477	18.9130221297	11.5269081017	33.4386619117	22.4815036169	0.0	27.9203098335	19.0755361791	33.9254382184	36.2132227852	2.68996408748	12.9743734043	1.45782226327	20.5464148349	12.1718729079	15.0077090188	19.4293498031	18.1897139554	24.8775206806	12.1414713926	24.0031050101	41.7556030525	29.1977519791	17.6478004782	47.3509502147	4.51144995182	21.327157246	18.1373533693	21.1505541648	58.1376511975	5.21769574597	14.0191939774	22.3932483654	17.7331451874	15.4533808757	11.1909817763	21.4956330989	14.282788971	5.64349734777	9.13840870537	12.0526081761	25.4144559275	3.88476192145	19.2879298463	30.0555998654	16.1266396121	3.79086899717
59.3245541831	20.1029995856	13.2699782636	17.2278023434	15.9147415393	29.1343487922	31.7073820467	6.59453970633	0.0	33.2554596735	16.7269939305	30.1990274552	27.2292688752	6.42280224324	15.6035717699	6.0133424984	19.4595902714	8.73643232557	11.0018806462	11.556470151	0.0	13.1293036456	5.9715883584	23.0126309429	53.075007944	25.2608093923	23.271252956	47.1197162455	12.2997155418	14.8018901788	28.3041447726	18.5483606195	60.3840006454	2.50878162619	24.8606634205	11.6264111919	9.73097729504	22.0387751814	19.5525015464	20.8742687308	21.2650742933	16.0604926182	12.8204321764	15.4087046612	9.35725484747	33.791079027	16.2477887792	23.0614593689	21.5292163007	0.0
60.7839921258	23.0940338974	14.3919571525	10.0099542675	17.1922110242	11.7517273903	26.5995094333	17.7444309337	0.0	21.5455284482	26.4569154981	28.6734807944	40.4169262392	3.57970037465	21.1909308191	4.08854432117	21.2344805438	5.82846311088	9.88254142744	12.2966251169	0.429618904923	33.9066092604	8.0814771004	30.7408180371	58.3953333417	24.2981174997	24.8997045543	47.9522748523	23.4095500543	25.3373394713	26.9621049529	7.95801203867	62.7922857053	14.332328693	19.2747066023	25.8035374231	15.9030786344	18.9236415293	16.4489135789	17.0353264097	13.8314155779	13.3437538785	4.0774707303	16.7558688325	8.65057279731	15.1161525097	14.8113148177	12.9958024674	29.647848178	11.1882428393
59.0175832878	14.875357402	11.9164553449	7.58606666683	12.0988712452	26.8164591601	29.6424775687	11.7675591583	4.08247066133	27.7674692573	16.6456523362	31.9758873162	29.6694653124	3.43763861733	19.9054684627	0.0	20.6759048444	6.03144563399	16.101069299	7.01811106016	37.0250586443	20.1247262332	20.3705818351	26.3913584952	55.1805354939	24.6974533552	28.6894951471	43.4240722569	10.3827929459	17.5064481588	46.0136655158	20.3380015457	59.0298190584	2.90082247243	21.6184624433	25.1434667591	17.6298333653	31.4788630473	21.3354360768	18.9149911004	17.557700125	11.9464470188	5.31205102996	15.2211253187	18.0432385442	7.60482917043	15.9970706956	16.4573198211	24.5785504392	15.5961139407
62.929426728	17.6635879733	12.3779110234	9.4170830661	19.4575612271	27.4680280074	21.3161291113	0.0	0.0	34.4991505934	17.2820110847	34.1069939548	40.7813351766	1.02200541917	13.1085619196	4.90843388298	16.0388636303	7.52624980875	5.31453781133	12.7709013448	9.49375203337	7.38495717569	14.259736727	19.273539633	60.3492230236	30.2462681138	20.9269721441	46.5346978564	38.4120844403	19.9784497119	22.535147975	26.3877528415	60.2813019765	2.20191227142	24.7842151371	5.41830589037	8.34621809451	27.5022271885	20.4639383848	16.4277275663	11.4491468704	8.37772625448	25.3571367546	12.6927988818	15.6428580398	11.3594031822	17.1666685694	18.4376369269	0.0	12.7344111237
59.3666235976	25.3663673223	16.9873738864	12.8119280024	19.2888148022	11.3390063307	25.1985986406	15.2116602392	3.71515430133	26.6130576155	9.88133915681	31.9057425277	32.7362323725	1.84597108022	16.8757463776	0.0	22.3701919695	7.74374905345	19.1530102233	20.6121440945	2.7776581871	11.4496710071	8.87490457463	28.0986659976	59.8088154503	37.9395965387	31.5970252293	50.9311758046	31.7098812588	17.3865632056	30.8551786886	11.3091222498	62.865296331	0.494890043076	25.8599909109	36.882530094	10.3723110054	28.7051254639	5.66559069339	12.9796569643	6.58519443613	8.22798233541	12.5488184986	25.9516383662	9.52894684092	3.97169389647	15.4538358958	22.4122582301	24.4157827312	15.367940056
55.0345218784	16.6806623321	14.2315283384	6.61985112169	16.0159607534	11.9362330236	32.5855980524	30.5860254805	10.7663187527	41.1871497115	16.8828369109	29.2893264603	31.1840912802	0.265489903671	21.7453971539	4.58570914997	13.0500046341	10.2558829134	9.80008921404	16.1800156877	3.54779427807	26.1474725449	11.8777151237	19.6490309775	57.9497412871	32.1821978245	57.2535820039	44.6782805756	8.57551630513	9.98581797186	31.7454373384	13.4527579614	59.4914465677	2.04353776887	27.6288443326	15.6397654488	24.1940175598	11.4219357107	6.16258651736	6.61288995893	39.9089727773	2.42554697928	2.22119829644	20.8816092638	13.5683875328	5.54654405438	11.7461632205	17.5052526078	22.9843035077	16.3899338353
53.410323445	21.1647015515	18.4164337985	18.7580422934	8.73842414168	16.787070808	48.2464236229	0.0	0.0	29.9061711645	19.6687462282	31.2285276462	33.6003251878	4.66553629616	22.2491243939	10.024267789	16.5513845355	5.81562023618	19.2917174192	28.378123528	1.13814336897	34.7551788176	12.7037937297	30.400458482	59.2807095384	45.8215751731	14.719791191	47.6914276414	27.9323276698	17.1843528377	46.0527225478	15.0246489368	63.8909650594	0.476002730507	23.958405282	21.6372530335	40.0179800679	14.2628287765	7.16207582425	17.1423871896	9.53190977312	16.7423442591	4.35514551656	4.74176637633	17.308815815	3.44280455777	18.9054048461	21.1374917986	22.1674994826	15.9123488726
53.6920022241	25.455647235	11.3364568613	10.6771634513	6.90175687413	0.0	22.8107774268	15.0232072713	4.39965039597	33.4243726613	21.7670524032	31.5348010088	34.7404192854	0.194428158814	24.7952499211	0.0	10.9430664213	4.18397145112	18.3136222167	22.0540207405	7.1354651365	12.258410299	39.2981149288	16.1210247379	63.0640330657	22.2191732591	24.9551845408	52.3563958036	23.4771173829	16.1645257252	23.6445821696	3.92308897775	62.7860466513	2.29805081091	6.40392380466	17.0814623428	0.0	5.18070449907	5.96201122974	15.6263185018	23.2585972989	5.63718665254	9.21339016787	21.04972344	31.9898133803	0.0	17.887017615	14.276132035	10.6475818629	28.2563212717
60.5945065522	26.2107449051	10.577146734	11.893167198	9.20797934563	13.4589996993	36.7021774779	15.4763660285	0.0	30.0805569494	20.3803624665	18.7600196199	35.5209655422	0.304736382016	24.4243779469	6.83032305863	22.1947237515	12.2660390876	13.4950330169	31.63303397	0.0	18.9772644283	3.70245820843	15.2777196186	62.9477348588	27.1639865538	28.7043177407	49.3628514578	18.8777211761	10.9692939572	33.3127651304	8.84185854191	60.241348203	0.91811482349	8.06564589478	3.99311536514	14.7398417661	3.36956468125	10.9600291582	12.4106745123	26.845804494	18.5244456522	4.23786825397	28.2821774527	24.5286025913	8.41467661537	14.3487258071	24.8304216116	24.7888948426	18.150810697
50.8527649306	18.1496282408	11.6991738029	16.6429222592	8.28043267536	0.0	21.3422435923	6.45030531787	0.0	21.6310780365	19.1293082161	36.6296189216	38.3229958831	0.530227714031	23.6338370487	0.115002272508	22.852776703	13.3142286964	21.5302886917	22.6550904522	14.7674481991	22.1403424616	30.049557556	24.0186712577	53.0826188323	39.8610451919	8.8312035311	39.0319107895	1.45316918589	6.68372538414	19.6677659101	1.60401796286	60.1876281545	1.59407353535	17.2369063513	10.1197389714	17.4020155524	13.1427906135	5.17830736583	20.8078319488	19.0773024495	15.4027891327	2.04126763568	8.45647820313	12.238473183	0.0	12.0770611038	19.7096433224	0.0	10.8607530529
46.953326218	15.4798265143	16.4044461854	3.88024873736	6.36311457991	0.0	17.3057999144	0.0	0.0	11.4418525485	26.0441497979	32.2244296581	33.7521848592	3.42922747039	16.507920739	3.17318355039	14.3615148959	7.37677513855	13.2656760941	16.2430396624	3.07177219422	16.0651341874	17.0786116782	19.2900352744	64.5442220749	35.684886879	27.4627438473	44.8965559582	34.0541161485	3.36328172249	12.9841668193	2.74481610534	62.8788945584	0.127120182212	25.9717887242	16.8037034521	8.38045022233	14.1942239486	5.98754720169	12.0163194831	13.2196466159	19.9397935635	9.03939013983	10.30115444	16.3652205551	4.99122541779	13.3195675314	10.9726612502	10.6724589442	8.51673260497
62.7572582092	9.54769284357	15.4798738702	8.06837086509	13.0092976855	0.0	19.9827759848	12.7422499598	5.2610240763	20.1249013307	25.4562571371	32.5361154749	35.4493998983	1.32029934077	19.9567578035	0.0	22.7659163399	6.06803193578	12.9001263059	19.8562389318	0.219127643037	22.478385969	11.643135365	18.9939240988	45.0125057505	36.6087242846	12.3729408465	45.8961150049	43.0149866413	5.14378548636	15.8945837002	16.2597352897	62.3224749582	0.541637365846	25.0712927469	0.0683820990697	25.9126138577	13.976854141	5.06799574689	16.7076777158	20.5193848422	11.2839895341	0.0	3.71903874743	6.70876904182	3.0672085232	18.3709925981	20.5711885319	13.3823116742	14.2342448805
59.8747419297	22.2494979434	17.0044681913	16.1370808137	7.7108276485	13.4001620158	7.57128299523	4.2706899208	0.0	5.59386164843	17.1919910357	38.5786880718	31.4944702096	6.03626081025	23.4690308022	4.84797742807	19.9757895079	5.67438850111	9.72393910664	30.6032084943	0.0	25.8721609419	11.8086095819	26.1105345075	63.9391317189	34.1062550688	48.9930414117	50.994543582	16.2862153195	13.1978926915	26.2714795826	15.4876876471	62.5245478434	0.218498063356	17.5052644555	4.82376260382	0.0	20.0628501578	5.88975692029	18.9929321616	24.3038179088	19.3197052415	4.66751914903	23.5270733542	9.37799606204	20.4354247158	11.2161578747	14.1419344249	18.7995201359	16.0627658251
61.7335240146	9.78616644877	11.6068053778	7.80830288033	13.5450299399	25.5286253331	2.87829114408	0.0	0.0	18.9032516487	22.661744323	35.2663064915	37.9071224609	1.95063181434	20.9095096203	13.5456154198	20.1010637748	5.67304127314	19.8758593627	21.2339581576	0.0	29.4811266181	5.3576325017	26.9181972421	60.7692689664	36.4772029561	33.654119933	51.0885619303	10.4583902176	20.0804819649	21.1545255419	6.56810575365	59.5595984349	0.138091653271	7.93243602343	13.9357813247	13.623272134	8.11816915557	6.90809193277	13.9426946036	18.3438449594	0.0	0.0	0.0	2.36348027647	3.76880487619	18.5266996997	22.500418157	13.597159116	5.3912319355
62.4299375351	18.0742033659	16.549276303	26.8162901931	0.0	14.9162848718	11.6340284459	17.4639042894	0.0	34.1664615174	19.9581807487	29.6302703568	36.2384742908	9.65383056349	13.9141987217	0.0	26.5140127477	14.0581103715	29.2644241269	35.7871925	45.2314902183	29.5397165575	30.7422828289	40.6801334321	62.5009696329	25.1272710365	13.9261383764	52.0545158034	35.8373945127	10.5237387245	22.4148675553	3.38057965825	59.6996623124	0.544816068637	19.7604462698	12.9517444565	24.1458920021	20.7379787226	8.96934436605	12.4480000472	12.3727090134	5.2352820398	0.51768698907	9.1760360901	5.97273257675	6.01295151587	14.041557497	18.7016509532	0.0	0.0
64.5227581234	15.8397198155	19.3455638039	6.30544558814	7.91791558527	0.0	6.01462852347	17.5894568552	0.0	31.1114236416	22.1918817694	36.6366469511	39.9611946045	5.61160463643	20.940801317	7.14707026593	31.0903015625	11.2940618068	21.7222362382	8.63620543417	0.0	38.6244879667	10.8880954205	4.08470443429	63.9029268916	31.2399344649	12.4729422282	44.5712660057	10.5761478138	16.6956055946	15.430684425	14.5261935073	61.4452521913	1.15165380319	18.2753448712	2.74616723307	21.7151733398	11.8054508007	3.15653589724	23.0843335859	9.86223118453	2.39226471048	7.36886902169	7.12255670836	4.4246156102	12.5017782427	16.5218719432	27.9238670119	11.8613697189	0.0
63.9773970208	30.1158422901	19.2311539463	15.0512886116	12.171411093	0.0	0.95025311298	18.3616125131	0.0	13.2963854246	16.3365487186	26.3306941964	34.8144653394	0.0537512663107	26.1449190288	0.0	29.2293300637	4.71592559241	14.4153176055	23.8845799226	1.30570294461	50.7698234836	22.3006854862	7.77453908095	22.0147911519	28.257978742	22.6328263519	52.3626721309	33.7325380099	13.153949241	40.7201861817	12.252575297	55.6640939935	0.456297060859	24.6040827969	13.6039300889	11.7663336785	23.8032844765	6.89645642319	14.270606656	13.9577015047	3.89996513807	2.13978055506	23.7986349725	6.28658556612	0.0385770848187	16.2318734035	27.0875611729	0.0	0.0
60.8749322086	34.3116966369	26.8666704284	6.46520699703	25.9746347869	12.7964998864	4.90318256172	38.0584733658	0.0	25.8451332039	24.8676544551	27.7440228736	19.9131336671	0.50246084802	35.2666564791	13.7083422701	25.2516845696	21.8251313777	25.7852919864	24.2532509002	36.1796618783	35.4276799027	7.6929766831	20.2834638332	59.9499394793	36.7457545056	16.5086095856	50.8775410616	12.8661921525	12.4796734813	21.8814651719	21.077936125	54.5898096271	0.503175420027	31.3769747493	21.9378792177	17.2951806762	8.68976913573	9.56886480234	11.8247864082	9.94579987569	20.0968868539	12.5657503767	0.0	11.192447372	21.9732585115	14.1509294627	11.5546598441	30.9902122283	24.4072126322
60.2671016547	10.5406535083	12.6543908237	5.24362710609	16.9801526972	0.0	2.29883800104	0.0	0.0	27.9123635718	21.9201491837	31.5468692904	21.7275992956	0.0	22.469519979	14.1156644846	25.9642589893	25.6406703598	23.6652005576	39.3076307788	0.0	35.9021903611	8.90647642936	13.575296785	60.6167164087	35.9347814764	23.0409570944	49.8043103429	10.8289003598	1.4192080103	30.1159842153	2.35656097447	68.3839705938	7.30297011065	11.2879373721	1.2406125733	17.2197063073	18.4343208871	8.12063650349	18.3654014432	4.5679633905	6.13507853977	0.0	41.3123645396	13.7695214258	3.77160924593	13.9461693118	14.7880408399	14.4063221382	3.03998010644
58.7542889018	27.2841940584	15.3618028896	6.96536705793	12.669169718	38.8381550399	4.11537087151	0.0	0.0	9.29879771823	17.0617192433	30.8356668457	16.7796656397	32.8026855958	31.0462102569	1.0895200571	17.2432991417	27.2249594345	19.47611119	19.3598663969	25.5295333429	25.3478833225	13.7039476218	16.9150769339	52.3695851872	39.1798100351	39.4037566818	49.2789102968	32.3491028073	29.4224188833	51.7818886437	8.17401407983	50.2918376026	1.64503696935	8.27661268518	12.8618633073	8.56512428553	46.6164323494	7.86914989819	14.0377713548	8.9878844565	14.6571964303	6.29619725055	0.0	4.08401253633	10.5343474069	24.3204411777	26.0447811744	14.3261748048	11.2073380056
61.656259246	18.5601115429	27.8146361202	23.4135207696	14.4936294738	25.0547923645	6.45877241643	21.8395876142	0.0	22.6598876091	23.034504319	51.8856812617	38.4672918486	0.0	23.2273480297	6.78423264482	28.5133997865	20.8525551439	51.2287326294	29.1392516456	0.0	31.6199295304	8.2877446827	27.2092448305	59.9416201879	32.6517874639	16.834621331	51.6265489857	6.3518239956	35.3359905284	15.2069478325	12.3225614596	62.5894839043	1.49183358317	7.87527222543	0.0	26.0148726446	22.2875440687	34.650850701	33.7764616967	8.46614459514	5.95606429404	0.0	13.7224273606	13.3685281764	0.0	7.06732881733	22.6411071603	0.0	3.447179434
61.3982619598	17.7627725789	24.3470747623	12.7334398662	5.263233374	27.0054600557	18.4867831861	7.68640522113	5.48253835987	25.7622987549	10.3584848709	33.8697813458	42.1019366805	1.2956941298	25.7664936022	0.0	30.5985668797	3.60482913402	46.7863176954	20.7140775778	1.34898731656	5.57672294492	1.27645324611	32.7915654264	37.9303911404	30.6526221743	39.7986553212	52.9823031249	9.28881402183	13.5821567582	37.4862812506	7.5942584676	63.6049931167	0.281631293265	7.3441155244	0.0	0.0	23.8648171359	26.8900623123	21.8049261986	17.4058927354	11.6873056481	0.0	11.5779588975	10.5329433269	3.8780783461	3.9980803411	37.2926493957	17.9558867558	13.8067659561
54.6162082547	18.6577755135	11.4440263946	18.8180302404	10.7826645614	3.7450647653	20.1488062586	16.5383846733	1.61498077813	27.0781052345	20.7367449621	35.0302902752	41.7894784422	0.0	35.3726883969	0.0	17.7671972536	3.25410537108	34.399949276	38.8304211309	0.0	14.0532094949	6.89935874097	32.6893563263	57.384911794	38.0358214062	46.4168666445	54.709726285	0.0	26.0374113337	17.3105701846	18.91928236	64.0328944629	0.871241144996	24.4557579985	38.1943646818	22.5065631845	18.2915314499	21.9331283063	32.1088206167	3.24724946761	2.13982340458	5.97768643973	16.7563651604	12.8791771757	5.50044487077	7.25684838425	23.2280405399	22.2554747908	13.8137834226
61.660142115	13.3107116026	13.0416920327	10.4966056313	9.72569520067	12.244947253	40.8095286557	12.3924270289	0.0	9.46547454967	15.1502280847	33.4400213703	42.1060505321	8.24000273913	17.4505041786	0.0	23.2818325798	25.4542546171	14.6731561259	24.2586041463	6.50439357253	51.8220073234	14.5069142822	29.3741877892	57.7940281102	37.344715372	11.3952901905	49.8256236847	2.30631604449	22.3800779423	38.9780065515	9.86274992678	63.5525692915	21.5385773707	26.4399449526	0.959730003603	44.1019533763	12.677875563	22.501962926	25.2313591843	20.5857002793	2.56066221036	0.0	14.6624373468	13.9591480665	9.20265870693	19.3753669994	9.80237365953	22.0917067913	15.6237034966
61.4021473666	17.6906854079	16.7523182927	13.4510150193	18.395361266	25.9470111228	31.2348406457	14.1481466574	0.0	24.4982929715	38.3172899784	34.9322367826	45.3874833617	0.0	28.095678871	0.0	30.9741749248	26.7753725911	25.2812348722	22.1136927703	0.0	21.8025556855	10.6126871764	33.8971472009	59.5955098635	35.3836665455	45.7300662011	49.8473720209	29.7411403272	29.4735949502	27.725162241	18.5892048608	60.7605664572	1.89527574287	30.1663767591	12.5625460471	23.939027535	32.6256564416	25.2030469968	17.0713548327	9.70877891123	3.5117098762	10.4429468029	23.5299793656	0.0	4.22560809853	27.3504211444	21.9202707578	43.1574234631	18.8093642729
58.6078033822	13.8662888552	18.3244940678	14.151046499	18.6246460819	35.5460125915	27.3788368254	8.15549464953	20.409194573	27.7034993376	32.867369376	32.5237713595	39.2849706477	0.0	25.8139855828	0.0	32.319784384	29.8032877689	32.4877355976	11.3502056978	22.5427682973	45.2903372318	0.0	33.6910607657	61.6572846539	33.4439069797	49.392038668	52.664333709	19.0245428475	23.006051923	25.4209988915	16.5808389036	53.3444418417	0.538684538447	27.6544714203	8.5211684377	6.56319888757	22.3233686304	16.4327404283	11.4696585812	13.2430969166	2.87817408069	11.0450869929	21.7943793552	0.0	14.6607280396	0.0	36.0626023934	33.4670321429	12.4336850584
55.8315902305	16.9716683773	19.2238060169	15.4471486165	13.705244174	15.5724631692	26.9337272627	17.3867955995	0.0	39.7263044434	28.9143367589	30.8877948088	37.6413023379	0.0	23.4295379482	0.0	28.7136869894	23.2088930015	22.5514439745	18.6173345181	0.0	35.1830013466	0.0	29.6270337753	62.250310648	37.2159141346	16.7008861374	53.1917450602	7.74807514097	25.9604136438	28.039303609	28.4284090839	59.4491296644	2.1247009262	32.3854950275	12.3528726003	13.9714131211	11.6620489793	22.3961821411	21.4496916869	4.02105256077	9.64594954865	0.0	26.6777170661	4.24959080273	10.8276439727	6.87173651833	15.9846242345	36.9727116056	13.9150808007
53.9136469679	12.4961645143	16.8303486779	17.1123447738	17.2006661575	24.7248262153	38.011254275	17.1454288187	0.0	26.1999153393	23.6975891439	30.3311187122	32.8913858163	5.9381366173	29.1180964189	0.0	27.8318215431	29.5111047186	20.004928895	24.3752183265	0.0	40.7622871086	0.0	28.8625391575	64.9705826378	6.61243003217	43.2381589144	43.0415276709	11.312492739	28.8167752518	30.9091208284	19.0032007857	58.7844256525	2.99717042125	26.4497171176	23.6911547398	12.5207246441	17.0552009893	8.14553020187	34.1767031735	18.0173965703	17.1456667055	0.70812325032	23.2784232575	0.0	5.75337176146	3.53053109227	21.7490448558	32.9368797099	6.3681328534
47.5878775421	20.6582716342	20.541154783	16.7202272352	11.9260413275	38.4462274706	30.2207078168	27.0373539985	0.0	30.5803982412	26.3307857536	26.8262169554	28.1830407351	2.17900465487	25.7576786507	0.0	25.9503198393	23.9882336694	18.7595167724	19.7337264785	10.8278128831	32.3650628196	0.0	27.319007733	53.5851065064	43.9785487307	40.9084988592	46.102274594	0.0	26.3072617924	26.1525864568	20.4628567461	59.0731915808	0.69831949752	25.2342422777	3.55763893668	0.671319345154	20.106349137	18.395822364	19.9502265534	21.6596016621	10.3577855694	8.72770366143	17.3285824217	0.0	11.0345152439	1.48478545454	31.9547258382	34.5797687781	0.0
46.3465116111	11.5036360129	20.5732290923	17.0903725357	19.6670859	25.3313489351	31.175283849	4.8801475667	0.0	37.1847763805	27.5517656689	23.9461555084	23.6372511845	0.0	20.8859412583	0.0	23.824393197	17.7824257865	23.949876163	6.30506045977	35.0903751633	31.3499691276	2.22392433402	27.4284447949	61.8026999532	43.06462138	32.1036183234	48.6130321552	5.56765434957	30.8195893279	39.762971568	18.1430925556	47.6914001867	3.2820712893	25.7091899786	0.0	18.1118910576	39.2647544055	20.6814065138	12.2087607028	8.67169184259	21.5470203792	4.10949957457	8.29060101723	2.16874351491	3.30557038872	13.6704260263	15.1566490525	34.5689398869	2.44556893717
49.1102325171	14.7911898025	19.3800409151	14.3911661298	18.3364205565	24.3135867767	28.8460090459	15.8497193318	13.0358605616	18.3969210204	19.5769611643	23.2183404922	27.5413578755	0.0	22.3632581314	0.0	19.6709455076	20.1113126284	21.2399417639	2.37757462312	18.8951795265	28.7162325467	4.48717010587	26.3079786565	39.5588702608	37.9861121661	30.7041866362	48.555018449	9.83749844547	25.8012407185	25.0366166058	29.363304819	54.3577462694	17.9503729328	26.0668886935	20.9685371253	10.5564121357	13.6884897751	25.1923540075	13.730373491	16.2643017415	12.3332941139	3.08357253142	22.2270810547	13.2084168593	23.099419815	5.550680284	71.7651859104	24.7090733901	28.2429945366
41.3909282709	13.4822987043	21.470577063	10.9019662168	18.1932004228	29.1544142818	27.6582195633	4.6356028725	0.0	32.0630266983	20.9292307474	24.4885323083	23.8053783824	0.0	21.1857981304	0.0	23.3074166159	19.6610031136	16.8603154642	0.0	0.0	26.8173278237	0.0	27.0520895647	37.5149744812	35.5507980343	43.9178186287	44.429838925	6.77349738563	24.1201080615	24.2008548939	18.7545535876	50.9582017717	11.4187738791	29.19537845	12.9668289342	8.34568103574	21.1779056405	21.8812182924	19.1672977033	17.0051596956	10.2537984539	2.08846422133	16.517954697	3.04806035983	4.52553285797	0.0	29.4482067093	34.6122418242	16.0987654132
35.7459356641	21.9105231389	18.9564242807	13.0612386799	14.695707783	34.1477442813	19.8284258033	12.030792718	0.0	26.4767361425	21.7747763852	24.929309168	30.0994010095	0.0	19.5836683142	0.0	17.9994446271	24.1657374533	17.6406354483	16.237843371	20.3887793142	20.2719915146	15.398172532	28.0971028097	53.0271657327	17.7150492054	44.6863850372	40.2842172739	7.05609458717	27.3778875922	43.554946806	25.9224734896	49.5074102313	3.2528028558	26.6591432128	19.1442920856	16.4997052275	16.4215043353	25.9195677686	23.4360741551	13.757761423	20.73547162	3.19272470168	0.0	1.78970249411	13.976483832	10.5788820111	6.28598323603	36.1081081663	0.0
33.231723068	20.2699443275	20.9187176169	13.6580021335	14.2453106625	19.5686018503	25.5881311178	17.8520283354	8.63954829887	24.4552060343	19.82520304	24.3618975839	25.2671421954	15.6420296532	20.2944574944	0.0	17.6763687541	19.790906123	16.9287344459	8.71913946613	0.0	27.3221511843	0.0	27.6241122809	55.6923173176	24.6620361985	36.7389284668	44.6811293486	22.7830875114	23.543854027	22.5542755091	21.7554462549	48.0908598405	0.0504542236383	26.6535400691	9.44272928217	13.9105642793	13.4416855037	31.5224972641	19.9891659142	19.7482826804	7.38681101357	5.13241888921	15.6378626842	6.47676666763	3.7920081933	2.67657642015	14.3273505164	29.6308656781	5.45362994103
35.2260212916	23.9187299766	16.2116128185	9.70836840618	11.6567791013	24.323078773	27.570734027	11.4843971222	0.0	19.0879522957	20.5939720633	25.552921146	28.9430084297	0.0	17.8516433218	12.7566956648	14.9168033763	10.6432799124	16.28858357	14.1969108108	0.0	31.1070375555	0.0	29.1702651497	57.4825249174	18.3262118898	31.3389975372	39.5125732231	2.11151118898	27.1267427727	24.2302537525	19.6468550864	49.6315312718	0.264044441767	23.8977465936	9.11632875353	27.809876496	34.0379741932	35.9056137564	23.0279663234	10.0348478189	11.9915054642	5.80578314227	18.0914004329	4.84092771833	4.48760541265	14.1952028225	21.0150844271	8.65974232093	6.07608873187
40.2921728395	17.3284154164	15.1049271246	19.8159803365	12.5724573584	0.0	30.4191037948	37.5438036362	18.7861562164	29.3047083596	19.7031106182	22.6895775806	28.2720647521	2.110980032	20.6236676937	0.0	18.6284372869	10.1451669969	21.1824713982	11.4129279221	0.0	18.5274219923	0.0	26.0136299024	55.9058477298	19.0246573174	30.0222019894	41.764641586	26.52897314	6.78654311193	26.1247336913	10.4136036171	46.6363191378	0.0	26.0246618348	12.4038276405	0.0	32.2674566755	25.7939669004	21.9599713411	11.9578377932	11.9714783781	3.71438127033	22.4565276475	5.07421270736	3.62155396085	5.24015073284	8.44553330254	37.6782683785	8.4049549448
44.9767368439	10.9535834186	15.126430582	13.1300219602	15.0351639833	25.8505852205	25.3410623104	9.04666684111	0.0	32.8350100894	25.4071435502	26.3320502833	20.9325931606	12.3056608537	13.9242656984	0.0	18.9981015318	16.5771132264	17.8339575354	18.9783461746	0.0	36.8926786243	0.0	27.070046636	57.1606562181	24.3559206299	39.1097402298	40.9256587407	7.9417726131	26.4783199227	29.5339528222	32.1215263014	48.8474193636	10.3429569566	25.9132768521	10.0754605462	10.087249214	31.6864732637	27.9431156038	29.5119979349	17.0365017218	11.0861081201	6.04173458046	18.9782219933	17.9318013844	5.1825822001	4.94866245715	72.4770561696	35.9038633601	9.82624242503
46.8225008284	19.3954791611	17.9072131736	11.1724057549	12.0653764431	26.8538860581	24.3625760816	9.18406913627	7.06758185357	31.8227618723	14.1776327617	27.8571479386	26.7538079132	7.78984789485	20.4344741905	0.0	18.2890944788	16.1052329821	18.9769771356	11.150039371	2.67888421111	33.5563561772	1.99080035001	26.4351939582	52.1922028646	27.0803547274	27.8747620791	41.4758117988	31.3139681474	21.195636794	24.626494652	41.1556343508	44.7682323309	15.2108704191	25.291746593	11.4601576563	24.5440643143	22.7877226295	32.5036227921	27.1637569223	10.9908104155	11.7524638597	6.5202145583	15.1803038956	4.89329992583	3.62714541943	3.80997387732	13.6580561422	35.6811055044	17.4854456904
34.3787146923	15.930679172	16.8039442996	14.5950378323	15.0631743852	12.5327395922	32.160021638	6.4565563246	10.2819778159	29.0196596258	17.6279274273	27.4974646826	23.1410352589	5.700441113	16.7918212637	0.0	17.4596176906	16.897462731	17.6392257155	15.0734428375	5.45473472787	16.6491636411	7.68301356688	28.3007054127	55.0667723139	17.4149109119	39.7487745146	37.7636837141	17.9627902986	23.5277913721	26.0806239875	9.13616830633	43.9538870051	4.97560625273	20.2348449474	6.15693143657	21.9471862695	3.6409417657	26.0695360551	20.3141817434	10.942751372	4.48328245607	5.93860718669	17.1876412239	2.67002613336	5.77894065128	2.63764704858	6.844185221	25.1473522296	14.6490364132
48.2956166427	19.0970425019	19.576031351	13.4477940478	11.671214999	25.1569065364	32.982501916	17.2038108678	4.76875026247	32.2265037765	20.6467278065	28.5326053462	20.7285933725	1.3590377078	22.7730943182	11.8847301936	20.6666052878	16.7871728725	18.3928561799	19.6208272375	0.0	25.8740726875	0.0	27.8773620545	50.5292424541	27.0709387241	33.9054608729	42.0756167418	10.3806762033	25.6289074068	37.2912698913	16.167221307	45.6239434224	0.0	25.9449116749	20.381424813	12.3911795021	20.0607168612	29.8863289019	21.6485673911	9.81199164203	4.24616135962	8.8754592325	13.6514116503	7.77839252713	4.91401211351	6.48676852094	18.292809024	30.5918536489	17.8783939668
46.5924819159	17.4806391458	15.6917389354	14.064698853	5.54129842048	11.5541533692	25.8549187088	25.0124202802	0.0	28.0711173523	21.3038716345	26.2583534731	33.2679303158	0.0	21.4802044532	0.0	18.257155076	15.7153119248	20.0267128022	20.8912040056	0.0	24.7497778963	2.47346612391	28.1799041597	54.5524017062	24.3727269677	38.18322475	43.1420650508	8.87666472907	11.1312528049	34.8540534868	12.9713780382	46.5922372484	10.0697674039	25.9754297586	0.0	14.2383471972	21.8492512698	25.8317246559	26.446321718	6.29957923516	7.76362411038	8.47599603454	15.2936962056	5.417355044	5.83447498521	11.0812406074	26.1263703879	38.3255032538	18.5227661485
48.9233825447	20.8139538723	19.9881487736	14.613257255	10.0817289317	29.746149262	35.7172566127	7.6906831444	0.0	21.6930149072	16.9921865255	29.1833978873	29.552658188	0.0	23.9090923855	0.0	19.5700241317	17.4340814989	17.615877376	12.0097229859	0.0	17.0799187732	12.4211596484	30.198216774	52.99943433	27.9085847873	35.8663839219	44.3686255144	1.49492633759	19.5704639255	35.7547793942	23.1322711915	43.9888361586	3.82972059343	27.7790471605	13.1672152175	11.379112344	16.0534669581	23.1265244405	23.669279306	13.4421092385	14.9237377091	4.98241201668	10.5795978981	4.8421405862	8.12051483428	9.73930990466	2.89008648518	9.06842342983	3.17653926611
48.3753850769	16.2298404234	17.2282498473	17.0775476468	16.1506008041	12.3206202451	31.7492132955	13.6991598988	0.0	24.4914002419	23.1932597507	26.7686707801	26.0658717463	0.0	20.9845525574	3.84606387943	21.8058417619	10.8017039436	20.3899321056	15.4792144622	0.0	22.0109494918	8.0777282093	28.1353570763	56.8549668954	28.5773355606	20.9597152029	42.9389879895	0.0	22.395274809	30.5937064647	23.4552810439	50.3600283938	10.7300331326	27.7398752746	8.8118009009	19.8346596061	26.470214578	29.8996446013	22.005638177	15.8106878829	1.55852436985	12.8589568799	21.4455512088	24.0662034249	4.33124049215	5.51750077079	29.2593259091	30.0421451615	15.0865512195
51.1637772012	27.1107353179	22.8666626151	16.6258065912	9.78006165407	13.7221050096	29.0406772565	9.11293500873	0.0	26.0416321557	19.0011775525	28.8790404664	28.7818067284	2.69872237824	21.7376581306	0.0	17.1886457988	20.8687477541	21.0458277901	17.2630667371	0.826063052023	35.8236602084	5.44384896803	26.8658292895	50.4282025149	17.0235651848	32.2660372172	45.6358431722	14.4221303286	13.3626921766	24.1167974493	20.0685529791	49.1098272921	0.707065484143	25.5558086134	8.77213223733	7.22335870523	28.4390189121	33.0377110213	33.5817959542	20.1704825892	7.72268840052	3.59395315547	15.1599289369	0.0	5.69400149456	1.56481409994	19.525381557	35.3721655053	7.52844410707
43.661943728	16.8603506684	20.69438202	14.6280351589	11.4573235278	21.708169371	28.8395104909	23.1484776316	0.0	20.7377261192	22.9967552462	30.2664940269	30.6042916885	0.0	26.2454423838	0.0	19.2597350499	18.0122593649	21.5623275695	23.3624376753	4.01890375657	31.4463657852	12.5918736317	24.9275953038	49.6683515615	22.9146482366	34.0164310436	44.4850074273	8.9155981055	29.3157859107	31.4649666503	28.43689136	48.2646535475	1.91038577068	25.1314727959	18.4886872234	27.0059534241	37.0398033391	19.6069690023	18.2493380542	11.7359872162	15.0879370316	5.63929611061	20.2717594022	33.1299071218	7.32305922274	7.8977024099	18.9815864867	19.004812828	16.6681513759
51.2071352719	22.1398267276	19.7219945317	18.8496768939	15.7677717362	34.9413974344	28.4805518892	7.7039689215	7.2993083152	28.0466761422	22.6364296291	28.9363808251	30.907125116	0.0	22.3480790503	0.0	16.572993507	17.7409407543	22.6960337829	15.5638835035	29.4329668135	28.8941595138	2.83172789452	25.6876802282	56.3398148928	22.1626637497	38.0725500847	41.9329714335	7.8197748273	18.3795513013	33.6187993478	20.6848371435	49.9008111177	0.0	22.9720040898	16.970549885	0.0	8.897091551	23.3393049233	18.6082621347	11.6554091688	20.6954294478	2.48753851022	16.6495638996	12.80527533	3.45027903036	10.9293747036	17.647980506	40.845839449	16.8975552337
52.6653510756	13.2452056503	15.3088068258	11.8212351995	7.65985787672	21.7116609974	18.5389464283	20.9924471148	9.8403058139	27.7254258692	13.6642269135	26.2899936517	29.9887378647	7.04536351163	12.9920368053	0.0	18.4542774667	22.1164746191	20.0344216047	17.5278450191	2.87154468407	21.5042610534	8.5540639927	24.8543386397	54.3513373178	32.5194260905	32.0848269244	42.8287268374	14.6622448256	16.8930610675	36.4794670343	12.8416634771	47.9771818462	1.14656293959	22.7056748227	10.1863224204	6.65770419697	11.3654238065	30.0762480615	24.1523333698	6.313762777	5.86470385967	4.41747898057	15.0380103401	6.04985999282	13.7981823548	8.8006011304	3.80104842907	28.1417228974	6.46228859212
53.1002392734	18.2510031826	13.9436191626	15.5887656394	13.3737917454	44.3515649987	25.0511003782	21.9409911311	4.46413156227	29.6680144693	24.6047513286	28.1396038615	31.4346269062	3.59856772784	13.9151555222	0.0	12.1686780567	14.9267464509	17.7429039466	18.8472375342	12.8701935429	23.0845522416	0.865369126633	25.2459216081	54.7552392674	20.7674928557	34.079569245	39.2028454742	20.9420435281	16.9121380849	29.283580698	18.882150801	43.80827514	0.0	28.4048091873	15.241436458	0.0	10.2669383515	26.0376444502	14.9008965997	9.75236153447	8.22163047503	8.89018657157	9.63293823036	6.1558735236	6.77399728327	22.5176992003	11.309592783	29.6919543493	11.8247597273
52.818945386	17.196216171	14.7599057426	17.1185962983	12.3371399711	7.8297480315	26.9554071781	18.1154707254	1.60797826139	25.3862684121	21.1922619638	25.4652325257	24.7414699594	8.44540652095	17.8865601005	0.0	14.3539432004	16.6241139927	16.5897980765	15.4395832241	25.5127577451	18.1646091362	0.0	24.72867756	55.5818035241	28.4376544069	33.9022653105	46.1580711232	0.0	26.9729247044	31.0384042526	20.6190934798	40.90080976	4.03699892073	24.2169430353	19.0873655411	14.6765184415	9.63408148297	28.6278840015	15.0889711799	23.6408660853	21.6885048439	10.1737990801	11.7251039205	17.3700970502	5.85646837987	9.04149734595	8.16934550437	31.3235360164	8.34892634903
55.0259539715	14.3079832221	16.9128830926	13.7721508762	10.9228413654	37.7712157934	23.8285765667	17.24715632	0.0	26.6636728957	23.5389811566	25.7861326885	27.0831907164	9.19210946771	22.3372562801	0.0	14.6024580986	14.5059178181	14.4450873051	20.8997799886	7.5454518739	23.5476799133	0.0	26.6327446261	54.1589314043	26.5985082158	30.2668704153	46.109202884	4.91198220837	4.26076325297	8.26904977187	12.0081854948	40.5652980815	2.97434057155	22.7757219597	22.7510456605	12.808866492	11.1144251552	29.1585004866	27.6705598274	16.3924738496	3.53650135403	10.0060625862	12.9278649327	5.35750411477	21.288085027	8.18644868419	19.5690868305	31.2737707956	17.5157611615
49.7443046567	20.2067370971	17.0603901132	13.7184706704	15.6549233322	7.83376621593	32.9357603602	18.2694348913	11.8835520361	34.445856629	24.6261799692	28.4976609084	28.5200074295	6.05519743526	19.1404116272	23.8449066562	15.951343092	15.8896941078	15.4298787174	11.5910198327	2.27569999989	11.3873725052	0.483497589863	28.9991609917	57.0106106111	17.8454030985	29.1504645323	43.8008167943	13.1252471042	22.3608647059	33.2221966905	20.1440398949	41.5725029955	0.0	24.5260372135	9.93812913587	37.8521163413	19.7930358359	31.2054459448	31.3780169633	12.9979176265	13.4383354037	3.90747808012	19.4970706445	8.15274257357	3.20071474013	7.924121237	13.8601522268	34.7822865414	34.3639573995
49.0997782771	16.3769759504	13.740434251	9.24918640289	20.3296820747	20.4801719336	29.9536721529	11.1811822597	0.0	38.4684353332	23.6089667282	28.1135056844	20.2947274671	4.96055347854	20.7047148339	0.0	15.7690232945	19.7508150685	15.365902342	17.0478244155	18.389937473	16.8429922298	4.6507911275	25.0296167918	53.2882809097	24.5972135326	37.479577935	46.5904245724	22.1522439411	19.0933588369	31.423725211	24.2505264911	39.9576720669	6.96170657123	21.8749327326	26.7900188211	25.4650986383	8.4935978114	25.2713146647	26.9894411861	5.14890969946	4.10005283057	11.1951397104	20.8644458526	13.6123970324	4.08881922825	8.86390140069	17.5845696328	31.6983876473	7.41926138393
51.8012286811	14.3262515522	15.5761320191	15.2088283287	18.475612894	27.4422851263	22.2832029803	17.7389485275	9.69712191187	19.0875597412	20.6094168117	27.049139769	16.1746282572	13.1406580382	17.3270795402	0.0	15.0205089735	13.4674635271	15.3506563652	5.37517749804	3.95141224277	20.5599355028	0.0	23.8508279967	56.3516209554	24.6820166922	27.8577537077	40.3807078295	0.0	22.1105942076	35.7003035427	24.7499534178	49.4711525691	4.82340816577	23.1707752506	10.6769174365	23.5433676965	26.1643346358	22.1497395558	14.3813339384	7.59105021888	6.86560158616	2.20627068634	10.2549347842	0.0	4.07159130033	4.4480343767	21.2625336254	32.021411985	13.5698312018
46.7484995353	15.64926052	18.6122677443	13.6827458378	14.8247349444	32.4696817698	31.3918634988	13.2946701447	8.22920059506	32.2211335515	21.3355791282	26.5855988502	21.2723452219	13.7608648461	21.3492549118	0.0	16.6505514814	14.4691902149	14.0084645031	16.3564438727	3.02818457512	16.830777562	6.74900946467	25.9271537361	54.9544144649	26.2045825679	33.6653114957	43.0143655289	31.6199764159	20.3652488068	33.8122301654	26.8787385093	50.4521812317	26.081995891	25.201000238	7.01627958723	29.2851992181	21.2250753897	21.2907113543	16.6346677581	12.7184483207	8.16287441122	2.62314427315	25.2196420211	18.0315066093	6.50121565364	5.5328645894	20.0236735389	34.9265265112	27.152376516
43.454448533	20.3475604982	15.3881912274	12.1998478688	13.1009032209	23.485823391	24.0954887758	8.42831764861	0.0	27.0646067196	19.420800798	29.5525726002	15.7002753294	7.32095524837	18.9796308818	0.0	17.498482031	15.19505955	17.1005484409	14.1460461758	0.393486800597	13.7779876618	1.45244600106	27.0359351124	53.8920600423	15.494593882	28.8992803785	41.7635690116	0.0	24.2301287033	52.1322106425	13.1625581872	42.9741531989	9.08606802593	20.0245398154	2.10901664687	58.5993904696	26.664809296	26.7259857499	23.5456963423	9.15987989538	8.41543495673	6.7276183245	24.0587383566	11.8063862422	3.18488316771	7.96651948995	5.08170350119	36.8174744096	30.6172700587
45.8731844172	9.06501585706	17.5729293389	14.454316268	11.3260110101	34.2267430456	24.761141173	5.7213222683	6.47674190783	24.7624331652	22.4702792597	24.6438835857	27.9214138692	5.03857629063	16.4737532394	0.0	16.4036398215	16.8400005817	16.3783942016	19.1503641212	18.1534620086	19.1148992164	6.80010267985	26.7134964512	54.6201365198	15.2164523942	33.7614532027	39.145400437	4.34134738727	23.7299217722	21.1003869652	11.9672870503	45.8988253199	7.69439981033	22.1783966318	18.9313125731	34.4011740802	18.0210152231	48.2912717075	36.0696300807	10.2655631061	5.80156600726	1.0781527557	17.7770903291	0.0	2.40448082183	1.67319191753	11.8940453701	36.3002270646	15.0214991439
43.1567983415	17.396200399	16.1944848566	13.0182458798	16.4578196241	28.8382858766	26.0653633506	11.5339701545	9.5302341048	29.2188216352	21.6546702985	28.5968490377	28.5326354581	10.0008611052	18.5112860793	0.0	19.3821954473	14.0974779254	17.837852454	17.7943406265	1.40502566355	28.7627328661	0.0	25.8683771347	51.2477894909	22.5291607209	27.71401163	38.1075184066	0.0	22.2913072011	28.0643005176	24.7523012564	44.7179050256	15.5222662233	21.663883416	6.231511169	21.2050400808	34.144396978	29.4058933744	17.0113762775	11.4920272726	10.1320519232	7.21191709769	17.4648078959	8.16921960296	2.6988181622	11.7543263079	11.1858678756	29.823797553	16.8502036342
39.8480097435	14.9890213184	14.6040416247	14.8737239726	11.5234165539	12.6752437444	30.1437215239	0.0	1.56413131498	25.6516569794	17.2087055803	28.0942977469	25.3288294198	0.0	19.2767274229	23.3896598213	14.9618119409	18.4833305936	16.4989757339	7.99030246474	0.0	15.2467927487	3.06819222152	26.2444398866	56.8356047128	21.6001868036	34.9094098078	41.7475034107	7.34392653783	25.3186690523	21.2738807912	20.8958544202	47.9112702435	47.6143054605	21.5824998267	7.43813153627	8.281854605	26.7961340867	30.2682611193	11.1460572922	8.92564232446	18.376067786	5.64797315827	12.263331371	11.8108759949	3.48306920741	16.8528116491	13.0517435662	28.4675747867	12.5512561125
46.4665784042	22.3178303297	18.3655458913	15.3121939344	15.4509433353	37.0093093219	47.7003477011	8.10207380641	12.4088709626	28.2295056236	17.3238656541	27.4175938837	25.3503179385	7.29006629233	21.5759256508	0.0	18.038537003	11.7476799168	15.1669318633	10.4786173763	2.65445994544	20.7058540662	3.56116663923	26.8227066134	57.1870465333	23.6943348055	35.2387746757	44.5316644643	0.0	14.53168356	17.7196017854	10.0686845089	47.5007022776	9.5854726685	21.8219993563	8.21835712703	20.9632960145	24.1536349206	23.1128027217	23.853456241	12.7638361399	9.5756090379	0.962169474587	16.5996552994	13.6496876705	15.8407776359	8.69515725818	16.9340873576	41.5518485165	16.8607036962
45.9506122838	24.9284312314	17.2805411535	11.7214501413	14.0137460567	24.1247176521	15.7615438597	12.1128386598	0.0	22.6590450135	20.8585451744	24.0958705261	29.896715985	16.0055696691	18.4983163806	0.0	21.5205471885	14.8673878759	17.9717137825	16.6453160613	0.0	19.1097911955	6.39096985116	28.9191829769	59.3366541665	21.3337752225	20.8971107083	40.116913224	0.0	9.2047830428	37.8883127087	20.4433198985	46.6056264713	0.0	22.4551174972	12.7654345206	14.4884632864	13.9455483322	27.8855898807	21.3057218741	11.6897338408	10.1587337455	4.3861675706	23.5256059634	6.46812802019	8.13856976345	9.87794492403	26.716302694	22.9292962175	6.5478566362
46.1670122504	11.4581975714	14.9915194779	12.3038491712	16.433663337	13.0833818478	34.5405192421	4.7559457127	12.046564167	25.1931656988	14.0649326462	23.6539234813	31.3638386709	5.59371882487	14.2992050928	0.0	14.759364227	8.58768976451	13.5452156727	8.87108919079	0.0	17.3865040406	3.15092276391	28.6615297996	57.2098713397	25.509729404	33.8192405173	42.4770849032	6.6770625166	14.0713301274	30.6364284698	15.9110431679	45.3167615194	6.3900554434	22.24770257	7.1209837191	11.2830171332	16.1108158966	25.0209461002	22.6844745922	15.2851090081	5.74239153744	4.52191276332	21.5153642804	3.30287243539	2.18149479594	3.86792544844	9.57345826075	33.536338593	10.3833273057
48.2821685626	16.0404934587	15.8234130991	13.3955879229	17.8948902142	34.2400688477	28.1589270646	0.0	11.4917056363	26.2821213145	21.5740933182	28.0227308179	31.27078802	0.0	19.777775862	0.0	17.9929284801	17.4022826484	17.1106106694	11.4203498056	4.9925381946	28.2936512334	1.2643367313	25.7755282574	55.8653631812	22.2783798794	31.4932573794	44.2755908548	16.6050761215	19.0424347225	25.0983466863	33.950336446	47.1295234824	11.1883461692	20.7648338917	6.13171825163	12.2147281411	25.8744131476	33.7621430669	9.32296952517	11.5477327773	20.8828254359	7.5062788927	24.126672616	8.77841446721	5.43110946589	7.80322847675	23.3704728602	28.5265749261	5.2549555864
47.7044732122	13.0013521574	13.0148732535	12.4176039921	14.5804420791	24.8388796155	28.2108824051	13.3027073351	0.0	22.1107942067	18.1295113314	25.4174911114	30.149525435	6.63147984707	22.3063547503	0.0	14.532193752	17.6485758209	14.189974071	13.7319248608	5.90842251567	22.9583190502	0.0107836978356	23.6557086765	54.6687266225	21.8544819139	36.7044810694	40.8945562096	21.0783163611	13.5407972167	39.0041322555	5.5552027638	47.0091989412	3.06943721025	24.6568999751	24.5393917057	18.1830377196	25.8424053899	21.3638873927	0.0	21.9002520337	2.90618165756	1.01976418392	15.239192431	0.0	5.61734241781	8.14156323095	0.0	31.7489639194	3.24857542901
45.133430067	15.6030511244	14.4730447061	12.8978811683	16.0488431515	20.7045968743	26.3103664355	31.0087389673	0.0	22.4899574138	13.1791797136	22.1362373561	31.9846602921	10.4901466118	18.0467592222	5.001671153	16.4095188646	14.655064137	17.7609133272	12.9482675393	19.0155340144	23.1952805897	1.39621111515	20.8837999427	53.6098983219	29.4144441638	35.640344916	45.1409605166	30.7615439092	6.9414053653	33.487514829	1.75775147202	50.2537115382	0.0	21.9734319955	11.3466117676	4.8072106528	20.0792223815	22.7337715162	17.1011522669	12.9911171412	11.7967973009	8.09071230733	12.1496777091	22.5245514092	12.2564742971	7.37808199165	24.0294234888	30.3751144692	11.7195916967
44.0618445772	14.3040669337	15.1508981563	13.1465102159	9.23322828657	22.7086185488	26.7289989297	13.9830480103	8.24370332703	28.9372759337	18.3143067648	25.2733599607	28.9561896592	0.0	22.7376086644	1.47168311342	15.4387301791	15.3785286407	12.587269498	17.3289761753	0.0	22.8366313014	6.18487353856	25.3330626699	54.4664851256	13.9361861695	33.2118420309	41.7242097238	30.2126032504	16.7889821018	24.1601204594	34.9036636569	46.5370676952	1.55791699365	19.5684381132	12.6945055168	20.2126228168	7.72651745633	18.2317170317	22.4269816171	2.35272373002	6.01960399507	6.10294722347	11.0392927932	0.0	7.38817196506	10.173609227	14.386777838	26.0414061411	13.5366367937
46.9456064762	21.9631600796	14.3664848292	10.0049116224	12.6449124785	9.50212445327	18.8865952773	12.054832843	0.0	22.5747903841	20.9619583632	28.702422999	31.5840814795	13.0154388373	17.8673781669	0.0	16.20376909	8.35325548722	14.2361774591	16.1276574515	0.0	14.0798852556	19.8409296482	26.3180301859	55.279582392	36.0265770877	31.0220358103	42.8970002916	11.4241036459	18.3227074426	25.669393089	35.8907377418	47.486070387	0.766057004873	19.0690765194	11.3265564202	3.77050214853	18.2550910322	26.911925202	19.1978965746	4.2497054902	4.27977858566	4.5532163261	7.2351189921	5.48099823663	3.67575840129	7.36020446501	19.5002356223	33.7443663411	6.99619720873
49.012652962	18.9134084402	14.5122676618	10.5123076264	21.3860100531	0.0	38.933659057	17.8391888498	0.0	23.2824685629	16.399744309	27.243492828	30.4250445195	0.0	17.7426648833	0.0	17.9511254886	12.8461827203	15.4665969934	13.3951249111	0.0	19.5641946953	5.15075950845	24.810724824	53.6309973638	19.3479035611	35.198379466	40.5737666789	0.0	26.4486344453	24.1509826249	13.4776151309	44.873433994	0.0	20.5824606614	8.83614386127	7.6920554253	25.3144399885	18.8742891484	24.9666597087	11.2369249503	8.95543205742	5.0500013757	25.4314621529	11.5316141245	9.39627279523	9.4415620951	11.5788318661	34.7339609132	18.9178443243
42.901350074	14.3647074057	15.5072707321	12.3554757591	12.866239894	9.83979478577	35.2344553408	3.70820968933	3.81692799987	27.3827988422	15.6889033	26.271298158	24.7573198069	5.89381930713	20.0823148183	0.0	13.9600914063	6.55833471954	16.7407784835	19.0191234829	1.03432705358	12.7048951217	5.94117697977	22.4960309167	58.3857324578	19.1001353229	34.1315880849	42.486840434	19.8141453146	30.3827801378	27.5087811751	21.6163247885	44.0490967554	32.3440291134	21.5131439091	8.82150453107	8.8100940027	24.5590249934	21.7659182682	14.235094477	12.7689684093	9.44021667433	3.45767700013	17.4116762978	0.0	9.05877305903	9.8682342261	10.4475119129	33.225250713	12.3703818253
42.3325212111	35.7981667638	13.8375190602	12.918859415	14.480223356	22.7330908571	25.406359991	15.2953601962	0.0	25.7013635623	15.581882748	23.8969846618	25.139989344	0.0	22.6429987371	0.0	15.6281241983	10.304620011	14.29978874	16.1813412164	0.0	30.2179315521	2.60951834035	23.875484928	50.9703254571	25.9006275634	35.3818592562	50.2311456497	0.0	28.0015258644	29.9706675253	30.364616375	50.1295454291	0.893379210107	15.658210402	0.0	22.8713167045	12.8716912093	22.7094702728	31.3695248262	10.4830899737	3.7171258893	8.89483931284	20.48222644	5.0568688741	0.0	15.8315231186	13.3253185411	20.5737382666	10.0798537513
44.7538089374	14.4905517189	15.6159974278	13.750337585	11.4165277669	4.77390474527	24.5192979145	14.4373893319	0.0	28.9350265597	12.2012239501	24.6295084337	33.9046952401	26.2420836056	19.7985085299	0.0	13.4988779695	13.0179185079	16.0070367341	14.3998667419	0.0	21.0482666206	9.84403326273	21.1558507948	49.2770396249	25.2625801062	22.0338400536	43.191959631	10.806531049	18.8639961475	36.3443838059	23.2362428415	45.80268597	7.72850540673	18.5653395097	12.3327027824	31.8832657445	12.525203728	22.7255735066	18.381987169	11.0793436336	16.7734063058	0.0	23.042519323	21.3165519869	0.0	10.3724631934	14.5346531566	28.0187036694	19.5021264443
46.277057477	13.7071115886	14.7381787102	14.225828719	15.2131859089	0.0	23.7908372339	21.8072644543	0.0	20.9817296598	7.51679435904	23.9708263156	30.7775232525	11.2202535953	20.9101848105	2.45130940879	14.1151078646	9.22256361565	13.4598471958	22.6692883208	0.0	15.8295551556	0.0	17.6808098034	55.9431274848	11.9651015216	31.3400592588	46.5567811407	17.7855875294	10.1541309472	31.1466013033	6.2122581438	48.1511882037	3.00795690705	21.5930938077	27.8004677681	5.59691898223	14.1079075549	27.7316941541	22.5503522369	12.2316707785	12.0540844177	10.2955097862	27.664719347	1.05449266866	0.0	10.6187286953	13.7748891979	31.5790278838	38.975770503
48.0043713351	21.7550856939	12.0209749774	15.3447721632	15.2568218028	20.9021484841	20.49657553	4.92736663818	0.0	31.8347998485	16.3553004894	20.0536621095	32.8745550779	1.07307579924	13.6981219547	0.0	12.883010112	6.19749296387	12.0050755393	10.5049374688	0.0	15.6516959931	4.86323032696	17.4567772062	49.9781032447	31.3270525737	36.1930754906	43.5861849225	2.84318502162	16.4130404845	30.4322138017	19.7795095791	43.2697734652	0.0	21.2669830006	7.1692511417	32.9150471568	11.0895654221	22.9296078991	25.9914499118	14.4389338406	3.15587014243	4.12004617133	14.0232324272	5.87578322975	3.14202027697	8.40930133613	28.0496869279	28.4432233615	5.5583341541
49.8929341784	15.6442730807	12.4642817145	10.7298020386	6.64842535462	25.0692187999	20.9204668132	8.13356108083	0.0	20.9572578697	14.1393096803	21.6506910367	35.9700851254	10.5503368514	14.233809688	0.0	10.4363663181	5.14178759149	11.2341089328	8.22817940117	0.0	11.3144244345	1.30720731879	14.1402082616	50.1246572885	14.3313790056	31.485534091	40.3770516092	32.9560210041	11.602445909	31.0342665794	16.0734541782	41.7014594181	3.0398664793	19.8084429973	15.6882656506	0.972739311187	22.2405836317	26.2324632595	19.3457549062	12.2756806919	2.93944954731	0.0	12.2514263416	0.0	3.564257752	0.0	7.9448453914	18.1499330855	7.49597847417
46.3615187508	13.3584838994	11.5757893295	12.2414081844	7.56715251625	7.82289589123	26.2366871044	22.1874829877	0.0	36.5178703552	25.5563266834	23.876896532	31.773143905	0.0	16.1703074448	0.0	16.4029122442	13.881785153	16.1028987738	15.9737898264	0.0	21.2272130588	0.58723755475	16.1601262896	20.5476433302	16.2972990074	27.5192667261	37.0117706219	5.59049330507	20.5188165062	25.1516393134	16.0495963274	32.3087435878	0.0	23.355879381	7.91997668875	8.129869199	12.8974066376	19.3491976276	8.36106549637	6.48108362157	4.06125575529	20.4128309349	18.2686003352	0.0	2.51593029671	3.49615527001	13.4209664294	24.6235691565	19.9984292006
50.5016348217	16.3837204413	15.1530575618	11.8479351643	6.96841559619	20.6099194656	30.9635280953	0.0	0.0	32.3046107321	23.8010687525	22.0270586918	32.7854689945	5.98698927047	15.7158986068	0.0	16.0279496881	13.420738744	15.9975520726	25.8562428519	58.6623929823	19.737291623	0.0	16.2933813577	14.7228792601	23.4259218999	18.1567638266	38.2255620935	12.4083428502	18.3414977963	18.6718039979	21.8894809859	29.1299896962	0.0	22.912203359	8.70064455627	8.8730858447	5.9131837041	22.3668917827	11.0699594991	16.7433790873	8.95682099283	5.43251914086	17.2189681553	2.58032912439	9.05886013283	9.13101222133	12.6898194127	26.3853921002	18.9851411329
47.9654034453	9.17260431014	13.3750196789	13.6045914148	17.9043356653	39.2917979363	26.6484730555	14.9223257919	11.945604308	21.2645912686	21.7544631456	27.9299626448	33.7594956992	9.09791554407	21.6501274457	0.71642617141	18.4727173518	21.9767607021	16.3952961046	21.5850145155	0.0	16.9750010408	4.3410112003	24.2765647781	16.3952199233	23.1983513611	8.60197167307	37.1186223636	11.1689708116	18.5828820888	19.421921981	44.7286041401	33.475499447	1.8320328986	19.0367997739	14.5568482926	8.54389316097	12.5595341804	14.7945844013	6.09693281773	9.709441844	5.611179791	4.03949326029	6.4068469673	3.8993735469	5.76876305166	10.1331647969	14.0752213535	34.3529386695	17.7023440742
34.9001459491	23.1423548191	12.4160425357	11.3717887932	13.8525261333	10.0574116377	25.0830578332	13.6269333647	3.43902564119	29.6617084442	18.4106580764	28.2894748429	31.9656142085	10.9549490227	21.2167814094	5.60204476797	15.8939288726	16.5587922197	14.4614849051	17.8483771457	4.77792523887	18.5767932144	10.9459485145	23.0395309697	36.6647567032	22.6960177405	17.2189322733	38.3286009524	19.1292856231	17.5081579535	20.2547070444	12.4048030404	44.2980010777	1.16896046432	15.3690248238	8.93719926739	31.517215848	24.3913627071	23.497635132	22.7589683546	15.6727924779	5.91884728655	9.96452194457	16.0617341696	0.0	7.80560465526	20.9774650378	12.979936679	30.8587443282	7.21123320037
49.9176215564	19.7308321561	12.0664183415	8.58130934149	11.5705999852	25.9033726508	36.9939335067	5.66590421573	25.1849049922	28.5059485743	20.5592368628	25.1931289676	32.4157918138	2.61329102209	19.9689626173	0.0	16.0829678142	8.47248056573	17.0419555263	19.429202726	0.0	21.8822441731	8.2597559226	24.4573269125	51.804381198	25.5026660012	24.438203906	36.1947199498	16.527230961	20.7436611358	41.17319512	33.2076329926	42.9415417559	5.08493686085	20.3850781636	9.40052317137	3.53977069937	19.2257744788	22.4471019352	19.9343530243	20.6224073487	6.85447362972	24.9486637423	24.9491601664	12.389431624	13.3447853238	10.1054238494	18.8977745456	33.4393509787	27.3092728126
54.2135283759	12.6371097587	12.6027965914	9.7798890939	10.6732920732	19.6037630247	29.6472566786	33.6771214581	19.6873567174	14.3688324093	25.2875491486	27.5926022873	32.1092699652	11.0650989854	18.5084969308	0.0	15.0163265693	11.9383630865	12.9545201816	22.6480229774	12.6041555515	28.9091656142	2.82082299264	23.5090288385	46.3666654478	27.3206945656	22.3912952708	39.228485044	18.193122173	10.895846092	36.1189538119	13.0744135893	44.027605557	2.49054606098	19.7487661123	11.5134582403	16.5197850961	21.0355517802	21.7290312697	22.0777667161	7.06179877853	14.8384253256	7.53941325543	21.0494386222	0.0	8.13805795768	14.8059578843	15.8029734722	33.5713593848	29.119338807
54.6482331454	16.9249250022	11.412448755	14.6955225333	10.8467744385	25.8378695063	25.4351992938	18.3178490976	0.0	31.5746233597	19.7424694567	27.2307810196	23.8768847205	17.3715769044	16.1231634075	0.0	17.7674735225	11.5693291472	16.8324829276	24.4900910636	61.0367855046	22.8906938271	3.90253812783	24.1541405196	53.6970686284	17.3331442409	34.6222438617	41.1077401199	18.3438543339	20.5188070661	23.92512479	13.8750465995	43.3760469928	4.9857655366	23.8934450439	8.95117667942	16.4938716105	13.4730838191	19.5941328678	16.9209672038	9.95038656817	13.1888879841	5.53612948142	12.4310165064	15.1845266665	6.39699727754	8.19702214904	7.66884764701	31.3291963974	21.0404777202
54.389079869	9.73935110699	11.499365284	12.8301003132	18.4862949048	36.4421004782	29.9582616612	22.0289608815	16.1511338662	24.9863826166	19.9622198748	27.0114046947	18.5976075421	10.6578704435	16.9938952234	0.0	17.7362741654	16.1192423691	14.6323967786	19.248578935	1.75214447141	23.8115994935	10.7349661439	21.7854550553	52.5839452908	20.9342550635	29.8840235438	40.4800460839	7.93484319057	9.86941359619	28.5202151825	7.80703530314	44.388599863	8.51488455657	18.3818546644	0.0	15.473844915	21.0644314174	20.5694207904	15.3544508141	15.9333981437	7.18383463714	14.9802259042	17.8481444704	3.27780809977	9.53759917117	9.96953851612	17.7694472161	33.0803901022	19.389492299
53.5032498809	11.2868849329	13.3216031823	11.839266826	13.6234533472	28.4190648191	11.6628379154	16.3411816621	8.89099115663	39.1514889302	25.5842056932	27.8086632478	23.6958153437	5.9703780156	15.3640659834	3.68779268253	14.6967036743	7.98822648596	13.0371207377	10.2284967069	3.83007044509	14.8088385366	1.25133941419	26.4242491303	53.1545833142	21.8940761321	27.3238011367	44.2027521488	11.2988954168	26.5934998192	43.4405665072	27.4912321236	48.2260661756	7.39443289345	19.645612016	2.99120766178	6.1876847058	15.7551941357	21.51275513	22.13223014	10.3659951052	15.3924695546	5.59527678146	13.0668514974	7.53546304831	4.51786116998	5.64937318561	10.0793416148	33.7891478528	12.0906574163
50.1904273718	12.3429028639	13.1168271269	9.81850872497	16.9068960485	26.121158302	13.7524620437	18.1976666355	0.0	42.3967733092	21.6619056585	25.2243957104	22.1284555876	8.17114441922	11.7554725468	0.623955272653	15.2771316304	12.6707138256	13.2190066581	15.9122670848	3.31070330543	21.373189998	9.23965473664	27.7707293724	52.6678675804	25.1519955428	7.79286454479	39.1801156464	0.0	18.3985800102	29.2537784077	19.7397700514	43.6606718794	9.16216157763	17.9802705472	3.92675734383	7.25879577147	22.7067612336	18.7674922401	37.7343714788	12.2826157911	10.8156438682	4.52959362753	13.1115999472	11.9453781594	4.91321991282	6.77287595789	6.575371045	32.471387329	0.0
51.859343684	9.61812088082	13.9174441303	12.0849534963	12.3224552513	40.2588287755	24.2739335895	29.2695658251	0.0	37.1854712014	24.5462432265	23.0746226585	14.9058159597	18.5010756094	13.3326449412	2.08384384497	15.4954195104	13.3790868516	15.3724283061	27.1180422394	8.98632144546	30.5575730176	6.57893495767	29.0169322505	48.4324216505	18.5263193448	6.31213278921	32.950362082	38.8298625478	13.9847144602	34.9463863336	13.0761813538	43.704364167	6.08879520919	18.2859114274	8.91437855319	17.3473144972	1.74859540599	25.2534478752	27.5937092202	11.7508680245	7.55944429965	7.79727029389	10.4706051469	8.65098356849	4.64662000777	10.2755496438	16.3511626468	17.8982681878	15.881931605
55.0351872513	11.0868407346	15.0687171391	14.7551991108	20.2004058156	5.2778951602	29.758954052	19.9513814674	29.8055703835	35.5860187108	27.5743834701	23.0561795385	31.1438406215	13.5747402297	22.5947609918	2.06202675362	19.8216736297	13.2211230426	13.9774085101	22.4032957741	0.0	21.593615377	15.6486317437	23.9256080614	57.1239138354	20.6636415932	25.2420333495	41.2429461204	7.65797925173	18.6502367816	20.9965729984	13.8724825092	43.0806769662	0.0	20.0784456219	14.2045202094	5.99318842373	25.7284813606	21.9093621401	35.0275268507	22.9322092048	15.8043025379	10.4828140371	13.8834937503	7.24376545272	2.92761796178	12.406339366	16.5750392343	23.661958415	15.741796
51.6438327133	25.5060693716	14.1024587942	13.2295195557	13.7414413645	18.3285916082	33.4322684599	26.2805968528	7.1579314488	21.3137198269	19.6883707649	24.586760742	29.8112508877	14.3493704696	16.9582733171	0.0	17.4119757979	9.86294204724	12.8519408728	11.2939378072	30.8289759429	19.3189838281	7.38289279033	25.8921438827	43.1665810331	19.5935426504	19.6296489049	36.4031331962	10.3271517702	14.9843328448	27.6834371616	27.3002925982	44.4395273653	1.33901207139	20.5549333749	26.6704837581	28.7671761397	36.4897118035	20.3325148446	21.8843745676	12.4469308554	10.0170222617	0.508551550118	15.7677386737	5.78247228298	9.99154041036	9.68431915661	14.4600488398	29.5613630996	18.8548247616
54.1337636647	16.3706892432	11.812678489	12.0861195427	14.8954313562	15.7228197896	34.3737123041	19.9890395834	1.11041666292	29.8243666868	28.6709216358	27.2790265124	31.5907465886	6.86198009905	20.360865119	0.0	18.2560274882	10.57404004	16.0077485126	19.8422739751	0.0	22.6113908253	8.37071976817	27.9724918348	54.1201321905	22.3042862461	20.1723022751	42.5976083909	0.0	18.1088533814	31.7990061992	21.4117882051	47.7079962649	38.5772582451	18.4126363497	17.171736234	33.5652443466	13.246188235	19.3812980907	23.5316960703	10.8896272641	8.41552466776	6.76318850842	16.0384912639	18.4549078466	4.69019156999	6.78298657187	17.4503818072	38.1453281743	12.8648776935
55.3368425575	12.2194983463	13.9132598144	13.631584174	12.3319035069	0.0	33.6644743801	26.0223289715	0.0	36.1940159265	22.0025534809	27.9209349541	35.6721384375	4.34923791575	17.7941067153	0.0	19.7220242833	15.006414865	16.3130015266	20.8407200577	0.0	21.9450918901	6.09194530387	24.2531675522	55.2921844029	19.3444008421	32.8663572838	45.3251272445	17.2932748058	15.9928336659	43.1484161913	7.8446209735	49.8254284929	0.90970272089	18.1338600099	7.43959290151	3.50668253677	19.9661469995	20.1928739347	32.5669633285	8.48952596968	10.5525700217	9.26766499736	16.749939067	8.42099680605	7.53498752759	14.2523214558	13.4693090827	41.5404435989	23.8867542954
56.2042693646	17.4637991252	14.8558637373	11.7650258619	16.4617778389	0.0	32.0077711474	12.5283047412	8.62116844692	28.4095097745	23.6302174386	30.1917581022	37.8910164995	7.28410835377	20.0846438077	0.0	17.8800401451	21.8425795948	15.635354824	22.3639524986	5.96077755609	35.9772166867	8.46867805801	22.4051881519	58.8435314755	27.7022962627	29.0549939074	46.311292053	24.9096143269	23.6101973756	23.3225993713	24.0349396113	49.4668102546	0.0	23.2695224697	10.3680154485	0.0	11.0109668468	20.3893630716	18.4761223662	9.39939343839	12.9928117665	7.30311491474	17.4991034521	19.2009077977	7.82695974671	8.63097473364	21.9680350536	43.9788183114	12.0438345677
56.631601853	17.1897132844	15.1960280711	12.8706499332	15.3318917909	24.2552198698	34.848372157	0.0	7.4618387758	30.4670368081	21.9140833083	34.0882991496	32.2979380608	6.10117961912	18.5722579514	0.0	18.9494773603	16.9934036454	14.9628000072	22.8652868839	13.5944692189	34.0725945416	14.6096012809	13.751187316	59.2897754857	23.4480090384	35.7590983444	41.4361303537	5.5681908633	18.3273103542	31.6470673647	18.3972114688	50.3974985517	12.8479169973	27.2861115347	13.8060082834	16.8338321144	11.7357763159	18.5956750496	13.5246336448	11.2947276899	6.04526767807	12.8287909363	22.6252024137	9.3522642677	9.949392562	14.1060291559	20.6987971653	42.9338711529	25.4792779887
56.7008720634	18.3579348734	13.439796029	13.0698606706	14.619373889	24.9799492197	38.3780830391	37.3655352911	5.5752201315	32.7100042089	21.6070359695	33.0039922966	25.1816389026	0.7127368433	21.2569616341	0.0	19.5203758876	12.9927274577	13.2417477226	27.2050851843	28.3306376888	22.406822526	12.7129176463	22.8168347759	57.3921394356	19.0657224074	11.1680182055	42.7549010429	33.8323776161	25.3011318346	33.0575698327	16.6306827744	52.34029302	0.0	22.8258974261	16.7595316447	12.0374551158	14.1085067028	19.4008195822	17.1098297361	10.7144908952	9.64847025751	7.17571452127	17.9402371541	3.86519727233	4.49368307644	9.64423514576	11.0328255013	23.0684664773	14.13687117
59.6299744342	17.2282481873	15.8104357885	11.5680812262	13.7574861411	43.29870733	31.5795601455	25.3520481517	10.4750542172	27.9215701926	24.143025631	29.3984021934	18.1048325529	6.201046803	15.6939830511	3.70839684623	21.506800011	20.7737466643	20.4808902498	20.4098723969	7.23653047017	27.1575558835	14.3241633645	26.8491192822	62.2956824909	18.3399418596	13.3000071922	41.5752582602	37.0326172842	25.5022385402	36.6141350666	22.9572958434	46.4742885034	0.0	24.4483289503	8.9548693308	7.10949323665	23.2303113952	15.1523909782	17.4425321854	11.3557603804	7.90322880058	6.57000622608	19.6036679343	3.57224587923	7.85743448992	11.6147291361	18.1425661009	33.5304338879	6.80176321864
58.963530593	18.8719456249	16.9524539424	12.6341978049	11.8095927489	39.2839875615	30.7793412758	15.5118860895	11.6847574081	32.1423170871	22.5247029625	31.2837858948	20.5323055568	19.317197088	19.1784181191	0.0	23.7965832145	19.559014853	16.7334367374	18.3503394304	30.3638406988	36.5756933732	16.9581744692	25.589044618	53.6257641664	22.4108870022	9.69574489813	44.0107931008	1.79376083411	22.6536299781	34.1272267934	9.50455557587	53.318325464	0.0	20.7023467072	13.4663324003	15.3143410428	26.8031989947	19.6196869735	17.6674208295	10.22962479	10.9486734437	14.3729491094	18.4967186349	19.0379196885	26.8723929632	14.9441141507	18.0922306108	36.5581545614	27.5827148367
61.3730536307	13.3992734781	11.084395746	11.6295430167	24.2310087735	25.0488645925	29.1132097578	18.5946310694	0.0	25.126162442	25.159480266	33.6449084241	20.1263813465	1.35983085732	19.9675991877	7.9605758805	21.6800107247	13.8312550913	17.1212383554	24.5562937698	6.33887722303	31.2213619426	12.3886040038	27.2795833886	61.9961456008	23.5717531456	21.1965358748	46.276502362	14.0654397219	23.9828918705	29.2339847542	22.2268686016	53.1445756457	2.05520905017	15.6447147729	18.88909848	29.6943188469	24.3466094467	14.9141509266	24.9477022256	10.6057169986	8.61607192988	8.46452765843	12.5418058884	13.4032770566	16.4675032658	17.3940475749	26.0210538508	26.5698910784	13.193468258
61.1441688943	16.1232451506	14.5962230879	11.096685541	12.716464635	12.9773489251	35.7871427424	37.1073907996	0.0	33.4871558114	18.044714422	30.9443813042	31.0366874418	0.678836648245	19.6972548643	0.0	14.5423531805	12.8686801819	12.5008242643	20.3304339248	9.43389873287	30.5285962083	24.7672368923	27.0535707701	63.2531529788	23.5972714322	31.255818204	39.7404127857	10.4840389292	18.1478001114	32.8540511259	21.424354397	58.1024597258	10.0980881157	24.8570730188	0.645743119928	10.5739292136	18.0919827312	20.197398565	22.651856639	20.1956844809	9.46404699043	3.47323266692	12.3502355693	14.275637357	14.4520615371	13.4786692831	25.2254653518	33.8158350928	31.6596597797
58.5037891168	14.7469093628	14.5112593668	12.7053289914	15.3899113843	14.2131564907	24.0873320184	16.1412357236	0.0	32.3117295362	14.4571610182	33.8603621259	34.7736574679	5.04209698986	19.7701761379	5.04801576248	23.7612362652	10.0092311921	19.0079863333	27.2152519129	0.0	16.1473427792	6.66537739605	26.5846191061	57.4662096379	25.4564390259	22.379553101	46.8349617657	1.19430369819	20.6503068199	34.7200216857	10.63499248	60.2344319369	20.3450599074	24.3103145518	9.19155983397	4.90733273713	19.3175716499	19.2779402405	14.9115166534	19.3946785194	10.208345903	4.87688791621	19.9356758867	16.2358709979	5.58605343702	14.4564057719	19.227653475	12.9634087372	0.0
54.886673105	17.8595822733	13.269986629	7.4473489404	13.473291417	12.3805144707	26.5741636619	22.8173269273	15.8251546604	22.4541169992	18.1108635814	32.1785426991	42.8583567563	4.79811063404	23.0297324129	0.40004491588	23.4804298934	7.6275480226	24.8796456182	30.7309602953	0.0	28.9722263267	17.6353629071	24.9480800311	63.293907767	29.4851352109	40.3004207655	49.5163494192	21.7189366605	10.0602519472	21.6199502823	2.20870117835	60.8768409059	0.980719042629	13.3697844296	22.9842554313	21.1702575819	39.9620840517	22.6818253465	26.096932551	26.1542771725	14.0936428327	9.98981821347	24.6110431645	12.3224861628	20.6981068993	15.9778205765	20.1456737493	29.4896442618	0.0
58.6816908142	13.4812487238	23.0487680671	7.41580284783	19.4916393988	17.6200062763	39.0253839956	31.5952675704	11.8714332659	26.9299144587	20.7764556835	34.5535084039	32.9996595355	0.504857013358	19.9526161586	18.5891965598	18.7504711068	9.56527001554	21.4373407835	26.9026040734	0.0	28.6373669487	12.3290788356	22.0662218794	59.4109721035	23.3687855114	32.8909981831	44.2343883791	23.125577352	24.1850748995	19.0067944655	33.5896011996	60.4101012359	1.94409254083	28.3299108542	14.7960036186	30.6604875868	7.13070223067	19.6133865663	21.1870020932	4.41200238792	18.0028544171	5.05697409467	17.1541557514	13.9579882119	9.5395978973	15.3800307068	24.7875361202	21.8338726898	0.0
61.9241215788	13.8291746682	19.2539992804	5.174864358	8.235284447	7.16778810907	36.8824452245	24.1229183579	0.0	26.9802541648	21.169659137	40.7964112726	33.3035985854	0.579395653867	18.3038084694	0.901147340477	20.9952752832	9.5046876213	18.0787682606	25.5166584795	5.3992374752	11.0190999117	22.7533479618	10.0812056069	60.5121100014	28.5731544776	17.79285544	51.2920653183	29.4607793203	10.181103385	28.4201288707	16.8092861862	62.4559535907	3.12452340796	26.7721340046	29.9275015611	14.7203416427	4.67484820453	17.1578367406	26.9687419473	20.8238956425	18.8449227782	14.2487582273	21.2681863453	7.91968658195	13.6094760683	19.1284205872	22.5166098351	23.0600268997	0.0
57.5585695315	16.7824956601	16.4014334358	9.82511614065	13.2779791058	29.0512147279	20.043795154	14.5410549777	0.0	27.48438393	16.3074169647	29.1925918082	9.86442807177	0.874194630819	15.9470729367	0.0	22.2092877823	6.38448480453	9.97679086722	18.3768220602	16.826305851	23.8091754816	19.7798988717	8.84355049935	59.9808302686	30.0712913433	0.0	49.5350936781	18.2978239643	22.7415485835	29.5088356033	13.6892914296	61.3914057585	1.08256923747	29.4419457746	11.7800184932	39.1103068882	39.9971910645	22.0431419522	7.78266245113	16.7651069032	2.19487978057	2.18249974084	18.3051776576	23.113068475	4.70368772675	15.1327629852	24.2586406207	13.0850123549	0.0
61.7552751707	18.7655963567	20.5941513484	15.6488312819	13.0198105763	13.1759216484	25.8437031835	7.14298245163	0.0	16.3273000658	21.7201147495	34.7570623027	40.1037863028	1.72152658505	22.3200733856	0.0	19.2756115735	5.8342540947	17.8188781771	24.7186162557	8.21163249123	22.4804040085	9.45242364383	20.9837928805	59.7741160218	31.8456610499	41.8344712692	48.7836277542	27.8213739999	15.0508575039	37.6163951075	7.05163145611	59.561411593	0.0	21.2635412328	19.6920409057	30.4570322882	23.8343208767	17.5953930458	7.04280599684	8.36843058454	11.2575968766	0.0	23.0403488462	16.5802384851	0.0	8.69565298056	23.4528669449	0.0	1.02091793706
59.7311043321	22.3206611133	16.3204762974	21.2322968026	6.01361353661	0.0	32.6405030301	30.6497955881	0.0	16.7805717015	17.6554616865	26.2826827953	35.8952308582	2.48362628119	21.7519166972	1.73600368803	17.572449529	4.65043451584	22.423058576	18.1531763369	3.68654801574	11.2949599375	9.84413518174	7.88830063008	68.2474434585	34.9462333037	12.1919049241	49.0991929908	0.0	15.940144855	30.0962029896	11.1191557972	61.4628765981	1.77415080922	16.4290317445	18.0296539387	14.3923811302	12.7129204199	17.1131845147	4.24940689237	17.2686022667	4.92780205573	0.0	15.6101719679	15.7776426701	12.137790916	9.27179431893	23.7818905405	19.8413896524	16.4576891699
60.5646723853	21.1099195028	8.78907493071	6.92245124293	14.396820196	25.9603922915	29.3622688734	11.906710816	0.0	37.3352461532	10.1922483698	32.5699601713	37.0155137479	0.338486391498	23.6758296984	8.41024361596	22.6151588371	4.16373974005	16.0692604413	14.8318018434	3.58690185252	22.7237768084	0.7622195062	24.3257333738	61.8284904267	29.1538209104	14.503087674	48.2454081101	12.6528123074	14.7267915647	29.0592185619	18.8913922818	62.634784495	0.445779800677	15.0966318285	26.2530307355	11.532552069	5.83785517115	16.2413807597	15.7523873933	17.8484621735	11.6938588118	10.426568191	10.4176496538	23.1842755115	2.86503827631	20.0111490629	20.7537165567	29.51960543	10.1321791249
61.0808600025	19.2517924447	11.3629888684	8.92984141577	6.42289636808	0.0	24.0392851765	13.561445764	0.0	29.3058440554	26.2502167559	31.5821030468	33.7606779183	0.392727738228	20.1765325018	5.04215818013	20.4031206713	4.10595047043	10.0852133484	10.5882417712	0.80364082166	31.1029400989	11.8860234235	27.5338254297	60.1411721872	35.765967354	49.7299111869	50.6812210365	3.41508123837	30.0127284398	11.7061727317	5.16950315051	46.1578464041	2.63377354419	9.79883162565	15.0366935577	29.0777321835	5.9890288808	16.4081177028	8.61498447766	22.2292092844	10.6832770008	6.2936744129	20.62052621	12.0087457957	8.4678672971	10.1572773032	25.0150115755	38.4869700174	14.2513601372
59.9102481658	14.7264544316	10.9167543332	17.3380541548	6.4677222813	13.9266568512	35.754104056	19.1072995841	0.0	16.7102662388	24.0665838276	28.3757168043	13.0180234682	0.224732207514	23.3394808525	5.4299468654	26.1353938132	5.09924223263	21.8713219435	12.970366615	12.0727272718	21.053526613	12.4695732312	9.10882901103	66.5610959931	32.8375641582	50.4283203331	54.2505963697	16.7177939374	16.8894503882	38.0893195964	9.47090213593	63.5205022365	0.493391892095	23.0820607903	30.0729177067	19.8133343844	8.4852022574	18.4169039767	20.8497242209	23.6575880073	17.8280888421	5.3558789056	22.090382354	19.4158583164	10.1166386867	18.2484028656	12.4870695482	8.38361426103	0.0
57.8806121441	20.7481649416	15.773641293	9.75492404774	6.58787208667	0.0	30.461757354	21.7847572953	0.0	34.3054191136	19.5647027657	28.3670736257	32.8808433603	0.443496542893	28.6884969573	2.96878057904	21.5291162672	4.69701875569	17.8898225404	25.7280716228	1.59658270555	21.304525598	6.7579885516	14.9319625626	64.8681196888	33.3593535614	22.2336768498	48.0900741009	22.377702101	22.2321099076	36.6665001051	6.28754487356	61.047344153	0.094803739964	19.5999909374	4.89575054513	7.88012539723	19.0195152361	11.1355478198	11.5879259994	12.2089758828	17.8239951838	0.0	14.1645232433	18.0327253195	0.0	12.7479633388	18.9919985093	0.0	22.1613906229
60.0832245334	19.7277804305	23.8145144116	12.027049818	9.15309945195	0.0	24.8285885024	29.764013345	0.0	33.1119069153	21.4966142	27.386316744	35.3792622017	0.641048191703	24.0249931136	7.33191400547	27.9833271493	5.93033538998	14.3814327433	38.0961244578	9.3997743996	25.6635584214	31.2220902139	20.6931793996	52.7254989536	34.3462466364	0.0	43.8677369696	35.6124398587	19.1283014504	31.7220116913	13.441324565	61.3334663698	0.141473635234	15.760217562	0.689352391766	14.898214162	3.89954627378	8.91436500839	21.7681480219	13.1648036017	22.2697031426	24.6177964091	15.5932941202	5.94748755057	9.34454943493	16.614625637	30.157077033	21.8823275939	14.9689423528
51.2145054932	15.274979662	30.9450074304	8.76214125648	8.60575813976	0.0	25.6085657955	0.0	0.0	30.8316043022	31.007793841	28.839085514	37.8781841933	4.56531925108	15.8965000873	0.0	18.1234657711	6.61151163918	4.69779311054	27.2580539617	24.1567443577	27.4182892017	5.85115758948	5.61623378198	61.253745513	35.9828761861	11.8976848963	49.9634061674	29.722539976	6.93443419268	27.9231346022	13.8770062313	55.2134798902	1.29015201379	7.57229806373	30.141671804	17.5088102729	14.6831396254	4.91051656842	15.4805403472	15.3233812882	10.1868307918	6.54918373153	22.1600781534	7.22033374531	7.20845423863	17.7586183648	21.985207974	6.28613894083	8.8702548631
60.9622796072	14.8386540672	17.7892561638	19.1236176041	7.11721960432	0.0	21.8235320453	7.46281362123	0.0	32.7749158396	22.0000384667	28.610643726	40.260386828	0.656369704593	23.2262934279	0.0709586018307	26.2885291716	6.55398833377	3.73710626722	13.8996654195	42.6925858209	19.7503759517	14.6823800476	4.69316150739	42.7865957931	27.9726807375	0.0	47.9745821019	5.4879406293	12.3110624656	25.5501966349	21.4093769191	51.8953459725	3.78068324638	6.79210013378	3.95925501894	0.565680792373	4.99848791587	7.86682114112	20.5413006683	13.8961011553	15.8215182536	0.0	3.71977816873	14.9556792572	2.10834358608	11.0653212526	25.96897881	10.1023379671	14.5274409742
56.7819413177	17.9562727811	20.6818863006	12.735128725	25.1177139978	0.0	14.3180699191	0.0	0.0	20.5644461163	28.493908516	26.3011375522	25.5252620184	1.61298143213	27.1561986624	0.672818672766	16.0322205717	26.1539497764	20.5921367208	28.0930283811	0.0	43.2646864509	7.7955615945	8.73700143645	61.1939087722	35.0329493076	18.4701257749	51.0929458439	12.8079623141	28.5179959456	26.2116616404	10.453210978	63.4662114193	15.8565631113	7.16497704316	11.6193616905	0.0	17.0219084698	15.0455848999	13.797839757	15.146415718	12.4111367206	0.548970740203	24.5485680833	7.02124102223	3.13964361553	12.3401406398	41.5446377526	0.0	5.1816193553
53.8218823875	15.4628501978	30.2183573794	15.841558402	17.3311535794	13.0939235086	5.85814509145	0.0	0.0	0.108953507113	39.5644610806	28.6003847915	38.32973587	0.138566976871	23.5114254002	0.0	25.1166231902	14.8821561107	17.5277779157	33.1556740268	15.0242771785	33.1194827775	18.6242136667	24.3879932319	46.6871537402	30.2300915566	11.9837494519	47.0145479507	17.8309323237	16.8623628412	21.3708153082	13.2750665937	58.8908425102	0.554375924205	6.62641652786	15.6533351218	10.9121869899	12.3280809613	19.2132804481	14.183027296	16.3597937224	16.841202883	0.0	0.0	12.4801450438	2.62848117807	16.0595111659	16.4467431397	13.9707134551	0.0
57.3930162013	29.6598005287	20.1273730669	15.8199790204	24.8342617856	13.0076141918	4.12917578156	0.0	0.0	37.862148101	21.4004649907	28.4567149965	23.6680756863	0.436489119647	25.8850141549	1.65321649861	20.7254394913	5.87626155681	6.41320234164	21.2010748827	16.0527298483	22.3029923542	0.0	21.2335268594	55.3869478957	39.3987693806	14.3258979934	48.1453583468	29.2096263963	18.7615852482	19.4086865345	20.3173117657	62.9630115922	0.411787374266	7.4286134275	9.62729978107	12.0646947766	31.0064367562	22.4977857112	20.2113563509	12.9342192939	15.4170759107	0.0	16.0821952221	15.4274716236	4.00730028033	12.7199604859	28.2658112671	13.0982867355	10.4507349191
57.915018389	23.4033820912	21.4911663785	11.5451575093	10.5776399547	15.4133644494	8.0834880826	6.7346900754	4.54518754663	13.0967849721	16.8321128872	37.3386378334	35.2444190137	0.0	21.365991677	0.0	24.6879407405	12.0270721742	5.41838348906	10.6844297774	0.0	50.2363642488	3.19726678717	13.7059406185	40.190997549	35.7940339737	26.0941010597	50.0066870769	12.9998716844	24.224230609	21.1780401801	22.9490780306	54.8846939401	0.522494392174	26.1100650129	0.0768976878773	33.4253679161	1.66526778994	2.25285382186	21.6382744196	10.2839468154	0.0	2.86585731769	10.2874195576	7.15290585487	1.31451662928	17.8179211966	19.5763878012	20.5827724167	5.24525883977
59.4655917062	15.209920858	21.7568981898	3.36308146308	8.33371874237	0.0	11.8092007098	30.3168569299	0.0	33.5678820423	26.6094365174	45.9139988941	31.0474703729	0.0	20.4234538149	0.0	26.1169008605	18.3019456003	25.5769530713	38.9788072684	17.2387925136	40.6825436941	0.0	32.6777929389	55.2313683253	30.2901218677	13.0783615485	43.0051811738	17.6067712902	8.93593086896	18.2855178439	25.9372224056	58.1603328162	0.531848336508	24.8883275747	0.0	22.738757714	14.4326523821	4.2236035335	6.4427272182	6.83122706143	10.9854711827	5.8046381953	7.73647479787	1.60450316939	0.0	11.920594501	17.61847915	26.2966167901	8.74120159393
60.8552760656	18.9044736432	25.7006537907	9.84687049506	0.0	29.2865167332	15.4324345561	0.0	0.0	16.6514267537	21.6878860507	33.9805378511	35.1833663945	22.9992327021	14.6219148116	0.0	32.1745966334	16.2982516445	22.0915398936	24.6798108249	7.00756177503	43.2694988055	5.94740289867	29.2637403284	36.7909310816	2.28189048326	31.9502628711	45.3887937309	25.505742284	5.54544870623	31.4561691775	19.444455344	56.1767981026	0.600913867476	14.470055113	13.8343576419	17.5162529127	20.0590839556	5.53876585679	12.7476044173	18.9685673585	18.5266256389	4.41170844847	22.7754780424	20.1571089474	0.0	18.9212978362	10.4345680956	0.0	0.0
60.6394267986	13.8393269452	19.0418776984	3.88892816523	3.36922766693	0.0	3.75030443343	34.8191859682	0.0	26.1148720053	23.957843242	46.4384959205	18.7831704313	0.0	16.4485784483	0.0	21.7805113569	28.4867148678	17.5262109443	22.4955286846	27.8552923459	47.4888759814	8.6667733377	10.6262883401	56.8692374269	32.896809036	14.862686853	48.5152629589	18.5793306835	18.5495771407	21.2040614569	18.0139066293	63.3657827882	2.20193853219	18.6076235839	0.0	0.0	29.1331568584	2.55460366981	27.2703459107	12.6114023577	18.3829054975	3.55788636683	5.60534303327	6.08204882509	1.73005263668	15.2416708973	15.7241996105	8.81106594573	8.57054726443
60.7056287323	17.7758345168	39.7584299784	7.46627033155	17.1950797406	11.1415359818	18.7243359461	6.50195786053	0.0	31.522194872	23.9925538173	43.1095358203	8.81554797581	0.0	29.5981380637	13.6015090717	32.7381419795	22.4662966275	40.2191874582	21.3065058041	6.904818225	41.2127190206	0.0	13.0535303987	59.0025468389	38.4888197231	13.4131770771	44.0249671771	0.0	25.9682543911	24.0307224477	19.1139462818	61.322843666	20.2678209432	7.58174340315	11.7076531906	0.0	0.0	7.49424431285	22.8545893623	12.2599644966	5.1364258579	5.41163192063	17.3769840714	20.5851052486	0.0	8.9177498515	8.43355410859	14.4561172867	0.0
[truncated: 2,378 more rows]
[truncated: 106 more columns]
