# Supplementary material for: Traffic data imputation via knowledge graph-enhanced generative adversarial network
Source: PeerJ Comput Sci. 2024 Oct 14;10:e2408. doi: 10.7717/peerj-cs.2408 (PMC11623069; doi:10.7717/peerj-cs.2408)
Supplement: Supplemental Information 1 [file peerj-cs-10-2408-s001.zip › ABiL_GAN/sz_data/sz_weather_embedding.csv]

-0.020182	-0.24416	-0.256696	0.066209	0.268358	-0.072684	-0.028905	-0.012094	0.0017079999999999999	-0.167094	-0.066356	-0.081211	-0.084136	-0.086403	-0.11110199999999999	0.235792	-0.017511000000000002	0.162448	0.144282	0.168909
-0.093224	-0.131711	-0.091811	0.081087	0.12060799999999999	0.140491	-0.101398	0.268565	0.05438200000000001	-0.051952	-0.132581	-0.015833	-0.22547899999999998	-0.352436	-0.19811199999999998	0.12670399999999998	-0.163044	0.046110000000000005	-0.036991	0.044206999999999996
-0.093224	-0.131711	-0.091811	0.081087	0.12060799999999999	0.140491	-0.101398	0.268565	0.05438200000000001	-0.051952	-0.132581	-0.015833	-0.22547899999999998	-0.352436	-0.19811199999999998	0.12670399999999998	-0.163044	0.046110000000000005	-0.036991	0.044206999999999996
-0.093224	-0.131711	-0.091811	0.081087	0.12060799999999999	0.140491	-0.101398	0.268565	0.05438200000000001	-0.051952	-0.132581	-0.015833	-0.22547899999999998	-0.352436	-0.19811199999999998	0.12670399999999998	-0.163044	0.046110000000000005	-0.036991	0.044206999999999996
0.13605	-0.10447000000000001	-0.041259	0.17268	0.170537	-0.008018	-0.015522	-0.013793000000000001	-0.212743	-0.046639	0.08949299999999999	-0.326372	0.18901300000000001	-0.023773	0.014116	0.110507	0.011787	0.422174	-0.078737	0.376303
0.13605	-0.10447000000000001	-0.041259	0.17268	0.170537	-0.008018	-0.015522	-0.013793000000000001	-0.212743	-0.046639	0.08949299999999999	-0.326372	0.18901300000000001	-0.023773	0.014116	0.110507	0.011787	0.422174	-0.078737	0.376303
0.13605	-0.10447000000000001	-0.041259	0.17268	0.170537	-0.008018	-0.015522	-0.013793000000000001	-0.212743	-0.046639	0.08949299999999999	-0.326372	0.18901300000000001	-0.023773	0.014116	0.110507	0.011787	0.422174	-0.078737	0.376303
0.13605	-0.10447000000000001	-0.041259	0.17268	0.170537	-0.008018	-0.015522	-0.013793000000000001	-0.212743	-0.046639	0.08949299999999999	-0.326372	0.18901300000000001	-0.023773	0.014116	0.110507	0.011787	0.422174	-0.078737	0.376303
0.13605	-0.10447000000000001	-0.041259	0.17268	0.170537	-0.008018	-0.015522	-0.013793000000000001	-0.212743	-0.046639	0.08949299999999999	-0.326372	0.18901300000000001	-0.023773	0.014116	0.110507	0.011787	0.422174	-0.078737	0.376303
0.13605	-0.10447000000000001	-0.041259	0.17268	0.170537	-0.008018	-0.015522	-0.013793000000000001	-0.212743	-0.046639	0.08949299999999999	-0.326372	0.18901300000000001	-0.023773	0.014116	0.110507	0.011787	0.422174	-0.078737	0.376303
0.13605	-0.10447000000000001	-0.041259	0.17268	0.170537	-0.008018	-0.015522	-0.013793000000000001	-0.212743	-0.046639	0.08949299999999999	-0.326372	0.18901300000000001	-0.023773	0.014116	0.110507	0.011787	0.422174	-0.078737	0.376303
0.13605	-0.10447000000000001	-0.041259	0.17268	0.170537	-0.008018	-0.015522	-0.013793000000000001	-0.212743	-0.046639	0.08949299999999999	-0.326372	0.18901300000000001	-0.023773	0.014116	0.110507	0.011787	0.422174	-0.078737	0.376303
0.13605	-0.10447000000000001	-0.041259	0.17268	0.170537	-0.008018	-0.015522	-0.013793000000000001	-0.212743	-0.046639	0.08949299999999999	-0.326372	0.18901300000000001	-0.023773	0.014116	0.110507	0.011787	0.422174	-0.078737	0.376303
-0.20554	-0.168217	-0.034710000000000005	0.030416000000000002	0.20175099999999999	0.011755	-0.14815899999999999	0.168699	-0.044529	-0.25463800000000003	0.0035369999999999998	-0.271966	0.109614	-0.223072	-0.011849	0.121897	-0.240585	0.228726	0.08471000000000001	0.056123
-0.20554	-0.168217	-0.034710000000000005	0.030416000000000002	0.20175099999999999	0.011755	-0.14815899999999999	0.168699	-0.044529	-0.25463800000000003	0.0035369999999999998	-0.271966	0.109614	-0.223072	-0.011849	0.121897	-0.240585	0.228726	0.08471000000000001	0.056123
-0.20554	-0.168217	-0.034710000000000005	0.030416000000000002	0.20175099999999999	0.011755	-0.14815899999999999	0.168699	-0.044529	-0.25463800000000003	0.0035369999999999998	-0.271966	0.109614	-0.223072	-0.011849	0.121897	-0.240585	0.228726	0.08471000000000001	0.056123
-0.20554	-0.168217	-0.034710000000000005	0.030416000000000002	0.20175099999999999	0.011755	-0.14815899999999999	0.168699	-0.044529	-0.25463800000000003	0.0035369999999999998	-0.271966	0.109614	-0.223072	-0.011849	0.121897	-0.240585	0.228726	0.08471000000000001	0.056123
-0.20554	-0.168217	-0.034710000000000005	0.030416000000000002	0.20175099999999999	0.011755	-0.14815899999999999	0.168699	-0.044529	-0.25463800000000003	0.0035369999999999998	-0.271966	0.109614	-0.223072	-0.011849	0.121897	-0.240585	0.228726	0.08471000000000001	0.056123
-0.20554	-0.168217	-0.034710000000000005	0.030416000000000002	0.20175099999999999	0.011755	-0.14815899999999999	0.168699	-0.044529	-0.25463800000000003	0.0035369999999999998	-0.271966	0.109614	-0.223072	-0.011849	0.121897	-0.240585	0.228726	0.08471000000000001	0.056123
-0.20554	-0.168217	-0.034710000000000005	0.030416000000000002	0.20175099999999999	0.011755	-0.14815899999999999	0.168699	-0.044529	-0.25463800000000003	0.0035369999999999998	-0.271966	0.109614	-0.223072	-0.011849	0.121897	-0.240585	0.228726	0.08471000000000001	0.056123
-0.20554	-0.168217	-0.034710000000000005	0.030416000000000002	0.20175099999999999	0.011755	-0.14815899999999999	0.168699	-0.044529	-0.25463800000000003	0.0035369999999999998	-0.271966	0.109614	-0.223072	-0.011849	0.121897	-0.240585	0.228726	0.08471000000000001	0.056123
0.13605	-0.10447000000000001	-0.041259	0.17268	0.170537	-0.008018	-0.015522	-0.013793000000000001	-0.212743	-0.046639	0.08949299999999999	-0.326372	0.18901300000000001	-0.023773	0.014116	0.110507	0.011787	0.422174	-0.078737	0.376303
0.13605	-0.10447000000000001	-0.041259	0.17268	0.170537	-0.008018	-0.015522	-0.013793000000000001	-0.212743	-0.046639	0.08949299999999999	-0.326372	0.18901300000000001	-0.023773	0.014116	0.110507	0.011787	0.422174	-0.078737	0.376303
0.13605	-0.10447000000000001	-0.041259	0.17268	0.170537	-0.008018	-0.015522	-0.013793000000000001	-0.212743	-0.046639	0.08949299999999999	-0.326372	0.18901300000000001	-0.023773	0.014116	0.110507	0.011787	0.422174	-0.078737	0.376303
0.13605	-0.10447000000000001	-0.041259	0.17268	0.170537	-0.008018	-0.015522	-0.013793000000000001	-0.212743	-0.046639	0.08949299999999999	-0.326372	0.18901300000000001	-0.023773	0.014116	0.110507	0.011787	0.422174	-0.078737	0.376303
-0.20554	-0.168217	-0.034710000000000005	0.030416000000000002	0.20175099999999999	0.011755	-0.14815899999999999	0.168699	-0.044529	-0.25463800000000003	0.0035369999999999998	-0.271966	0.109614	-0.223072	-0.011849	0.121897	-0.240585	0.228726	0.08471000000000001	0.056123
-0.20554	-0.168217	-0.034710000000000005	0.030416000000000002	0.20175099999999999	0.011755	-0.14815899999999999	0.168699	-0.044529	-0.25463800000000003	0.0035369999999999998	-0.271966	0.109614	-0.223072	-0.011849	0.121897	-0.240585	0.228726	0.08471000000000001	0.056123
-0.20554	-0.168217	-0.034710000000000005	0.030416000000000002	0.20175099999999999	0.011755	-0.14815899999999999	0.168699	-0.044529	-0.25463800000000003	0.0035369999999999998	-0.271966	0.109614	-0.223072	-0.011849	0.121897	-0.240585	0.228726	0.08471000000000001	0.056123
-0.20554	-0.168217	-0.034710000000000005	0.030416000000000002	0.20175099999999999	0.011755	-0.14815899999999999	0.168699	-0.044529	-0.25463800000000003	0.0035369999999999998	-0.271966	0.109614	-0.223072	-0.011849	0.121897	-0.240585	0.228726	0.08471000000000001	0.056123
0.13605	-0.10447000000000001	-0.041259	0.17268	0.170537	-0.008018	-0.015522	-0.013793000000000001	-0.212743	-0.046639	0.08949299999999999	-0.326372	0.18901300000000001	-0.023773	0.014116	0.110507	0.011787	0.422174	-0.078737	0.376303
0.13605	-0.10447000000000001	-0.041259	0.17268	0.170537	-0.008018	-0.015522	-0.013793000000000001	-0.212743	-0.046639	0.08949299999999999	-0.326372	0.18901300000000001	-0.023773	0.014116	0.110507	0.011787	0.422174	-0.078737	0.376303
0.13605	-0.10447000000000001	-0.041259	0.17268	0.170537	-0.008018	-0.015522	-0.013793000000000001	-0.212743	-0.046639	0.08949299999999999	-0.326372	0.18901300000000001	-0.023773	0.014116	0.110507	0.011787	0.422174	-0.078737	0.376303
0.13605	-0.10447000000000001	-0.041259	0.17268	0.170537	-0.008018	-0.015522	-0.013793000000000001	-0.212743	-0.046639	0.08949299999999999	-0.326372	0.18901300000000001	-0.023773	0.014116	0.110507	0.011787	0.422174	-0.078737	0.376303
-0.020182	-0.24416	-0.256696	0.066209	0.268358	-0.072684	-0.028905	-0.012094	0.0017079999999999999	-0.167094	-0.066356	-0.081211	-0.084136	-0.086403	-0.11110199999999999	0.235792	-0.017511000000000002	0.162448	0.144282	0.168909
-0.020182	-0.24416	-0.256696	0.066209	0.268358	-0.072684	-0.028905	-0.012094	0.0017079999999999999	-0.167094	-0.066356	-0.081211	-0.084136	-0.086403	-0.11110199999999999	0.235792	-0.017511000000000002	0.162448	0.144282	0.168909
-0.020182	-0.24416	-0.256696	0.066209	0.268358	-0.072684	-0.028905	-0.012094	0.0017079999999999999	-0.167094	-0.066356	-0.081211	-0.084136	-0.086403	-0.11110199999999999	0.235792	-0.017511000000000002	0.162448	0.144282	0.168909
-0.020182	-0.24416	-0.256696	0.066209	0.268358	-0.072684	-0.028905	-0.012094	0.0017079999999999999	-0.167094	-0.066356	-0.081211	-0.084136	-0.086403	-0.11110199999999999	0.235792	-0.017511000000000002	0.162448	0.144282	0.168909
-0.020182	-0.24416	-0.256696	0.066209	0.268358	-0.072684	-0.028905	-0.012094	0.0017079999999999999	-0.167094	-0.066356	-0.081211	-0.084136	-0.086403	-0.11110199999999999	0.235792	-0.017511000000000002	0.162448	0.144282	0.168909
-0.020182	-0.24416	-0.256696	0.066209	0.268358	-0.072684	-0.028905	-0.012094	0.0017079999999999999	-0.167094	-0.066356	-0.081211	-0.084136	-0.086403	-0.11110199999999999	0.235792	-0.017511000000000002	0.162448	0.144282	0.168909
-0.020182	-0.24416	-0.256696	0.066209	0.268358	-0.072684	-0.028905	-0.012094	0.0017079999999999999	-0.167094	-0.066356	-0.081211	-0.084136	-0.086403	-0.11110199999999999	0.235792	-0.017511000000000002	0.162448	0.144282	0.168909
-0.020182	-0.24416	-0.256696	0.066209	0.268358	-0.072684	-0.028905	-0.012094	0.0017079999999999999	-0.167094	-0.066356	-0.081211	-0.084136	-0.086403	-0.11110199999999999	0.235792	-0.017511000000000002	0.162448	0.144282	0.168909
-0.020182	-0.24416	-0.256696	0.066209	0.268358	-0.072684	-0.028905	-0.012094	0.0017079999999999999	-0.167094	-0.066356	-0.081211	-0.084136	-0.086403	-0.11110199999999999	0.235792	-0.017511000000000002	0.162448	0.144282	0.168909
-0.020182	-0.24416	-0.256696	0.066209	0.268358	-0.072684	-0.028905	-0.012094	0.0017079999999999999	-0.167094	-0.066356	-0.081211	-0.084136	-0.086403	-0.11110199999999999	0.235792	-0.017511000000000002	0.162448	0.144282	0.168909
-0.020182	-0.24416	-0.256696	0.066209	0.268358	-0.072684	-0.028905	-0.012094	0.0017079999999999999	-0.167094	-0.066356	-0.081211	-0.084136	-0.086403	-0.11110199999999999	0.235792	-0.017511000000000002	0.162448	0.144282	0.168909
-0.093224	-0.131711	-0.091811	0.081087	0.12060799999999999	0.140491	-0.101398	0.268565	0.05438200000000001	-0.051952	-0.132581	-0.015833	-0.22547899999999998	-0.352436	-0.19811199999999998	0.12670399999999998	-0.163044	0.046110000000000005	-0.036991	0.044206999999999996
-0.020182	-0.24416	-0.256696	0.066209	0.268358	-0.072684	-0.028905	-0.012094	0.0017079999999999999	-0.167094	-0.066356	-0.081211	-0.084136	-0.086403	-0.11110199999999999	0.235792	-0.017511000000000002	0.162448	0.144282	0.168909
-0.020182	-0.24416	-0.256696	0.066209	0.268358	-0.072684	-0.028905	-0.012094	0.0017079999999999999	-0.167094	-0.066356	-0.081211	-0.084136	-0.086403	-0.11110199999999999	0.235792	-0.017511000000000002	0.162448	0.144282	0.168909
-0.020182	-0.24416	-0.256696	0.066209	0.268358	-0.072684	-0.028905	-0.012094	0.0017079999999999999	-0.167094	-0.066356	-0.081211	-0.084136	-0.086403	-0.11110199999999999	0.235792	-0.017511000000000002	0.162448	0.144282	0.168909
-0.020182	-0.24416	-0.256696	0.066209	0.268358	-0.072684	-0.028905	-0.012094	0.0017079999999999999	-0.167094	-0.066356	-0.081211	-0.084136	-0.086403	-0.11110199999999999	0.235792	-0.017511000000000002	0.162448	0.144282	0.168909
-0.020182	-0.24416	-0.256696	0.066209	0.268358	-0.072684	-0.028905	-0.012094	0.0017079999999999999	-0.167094	-0.066356	-0.081211	-0.084136	-0.086403	-0.11110199999999999	0.235792	-0.017511000000000002	0.162448	0.144282	0.168909
-0.020182	-0.24416	-0.256696	0.066209	0.268358	-0.072684	-0.028905	-0.012094	0.0017079999999999999	-0.167094	-0.066356	-0.081211	-0.084136	-0.086403	-0.11110199999999999	0.235792	-0.017511000000000002	0.162448	0.144282	0.168909
-0.020182	-0.24416	-0.256696	0.066209	0.268358	-0.072684	-0.028905	-0.012094	0.0017079999999999999	-0.167094	-0.066356	-0.081211	-0.084136	-0.086403	-0.11110199999999999	0.235792	-0.017511000000000002	0.162448	0.144282	0.168909
-0.020182	-0.24416	-0.256696	0.066209	0.268358	-0.072684	-0.028905	-0.012094	0.0017079999999999999	-0.167094	-0.066356	-0.081211	-0.084136	-0.086403	-0.11110199999999999	0.235792	-0.017511000000000002	0.162448	0.144282	0.168909
-0.020182	-0.24416	-0.256696	0.066209	0.268358	-0.072684	-0.028905	-0.012094	0.0017079999999999999	-0.167094	-0.066356	-0.081211	-0.084136	-0.086403	-0.11110199999999999	0.235792	-0.017511000000000002	0.162448	0.144282	0.168909
-0.020182	-0.24416	-0.256696	0.066209	0.268358	-0.072684	-0.028905	-0.012094	0.0017079999999999999	-0.167094	-0.066356	-0.081211	-0.084136	-0.086403	-0.11110199999999999	0.235792	-0.017511000000000002	0.162448	0.144282	0.168909
-0.020182	-0.24416	-0.256696	0.066209	0.268358	-0.072684	-0.028905	-0.012094	0.0017079999999999999	-0.167094	-0.066356	-0.081211	-0.084136	-0.086403	-0.11110199999999999	0.235792	-0.017511000000000002	0.162448	0.144282	0.168909
-0.020182	-0.24416	-0.256696	0.066209	0.268358	-0.072684	-0.028905	-0.012094	0.0017079999999999999	-0.167094	-0.066356	-0.081211	-0.084136	-0.086403	-0.11110199999999999	0.235792	-0.017511000000000002	0.162448	0.144282	0.168909
-0.020182	-0.24416	-0.256696	0.066209	0.268358	-0.072684	-0.028905	-0.012094	0.0017079999999999999	-0.167094	-0.066356	-0.081211	-0.084136	-0.086403	-0.11110199999999999	0.235792	-0.017511000000000002	0.162448	0.144282	0.168909
-0.020182	-0.24416	-0.256696	0.066209	0.268358	-0.072684	-0.028905	-0.012094	0.0017079999999999999	-0.167094	-0.066356	-0.081211	-0.084136	-0.086403	-0.11110199999999999	0.235792	-0.017511000000000002	0.162448	0.144282	0.168909
-0.020182	-0.24416	-0.256696	0.066209	0.268358	-0.072684	-0.028905	-0.012094	0.0017079999999999999	-0.167094	-0.066356	-0.081211	-0.084136	-0.086403	-0.11110199999999999	0.235792	-0.017511000000000002	0.162448	0.144282	0.168909
-0.020182	-0.24416	-0.256696	0.066209	0.268358	-0.072684	-0.028905	-0.012094	0.0017079999999999999	-0.167094	-0.066356	-0.081211	-0.084136	-0.086403	-0.11110199999999999	0.235792	-0.017511000000000002	0.162448	0.144282	0.168909
-0.020182	-0.24416	-0.256696	0.066209	0.268358	-0.072684	-0.028905	-0.012094	0.0017079999999999999	-0.167094	-0.066356	-0.081211	-0.084136	-0.086403	-0.11110199999999999	0.235792	-0.017511000000000002	0.162448	0.144282	0.168909
-0.020182	-0.24416	-0.256696	0.066209	0.268358	-0.072684	-0.028905	-0.012094	0.0017079999999999999	-0.167094	-0.066356	-0.081211	-0.084136	-0.086403	-0.11110199999999999	0.235792	-0.017511000000000002	0.162448	0.144282	0.168909
-0.020182	-0.24416	-0.256696	0.066209	0.268358	-0.072684	-0.028905	-0.012094	0.0017079999999999999	-0.167094	-0.066356	-0.081211	-0.084136	-0.086403	-0.11110199999999999	0.235792	-0.017511000000000002	0.162448	0.144282	0.168909
-0.020182	-0.24416	-0.256696	0.066209	0.268358	-0.072684	-0.028905	-0.012094	0.0017079999999999999	-0.167094	-0.066356	-0.081211	-0.084136	-0.086403	-0.11110199999999999	0.235792	-0.017511000000000002	0.162448	0.144282	0.168909
-0.020182	-0.24416	-0.256696	0.066209	0.268358	-0.072684	-0.028905	-0.012094	0.0017079999999999999	-0.167094	-0.066356	-0.081211	-0.084136	-0.086403	-0.11110199999999999	0.235792	-0.017511000000000002	0.162448	0.144282	0.168909
-0.020182	-0.24416	-0.256696	0.066209	0.268358	-0.072684	-0.028905	-0.012094	0.0017079999999999999	-0.167094	-0.066356	-0.081211	-0.084136	-0.086403	-0.11110199999999999	0.235792	-0.017511000000000002	0.162448	0.144282	0.168909
-0.020182	-0.24416	-0.256696	0.066209	0.268358	-0.072684	-0.028905	-0.012094	0.0017079999999999999	-0.167094	-0.066356	-0.081211	-0.084136	-0.086403	-0.11110199999999999	0.235792	-0.017511000000000002	0.162448	0.144282	0.168909
-0.020182	-0.24416	-0.256696	0.066209	0.268358	-0.072684	-0.028905	-0.012094	0.0017079999999999999	-0.167094	-0.066356	-0.081211	-0.084136	-0.086403	-0.11110199999999999	0.235792	-0.017511000000000002	0.162448	0.144282	0.168909
-0.020182	-0.24416	-0.256696	0.066209	0.268358	-0.072684	-0.028905	-0.012094	0.0017079999999999999	-0.167094	-0.066356	-0.081211	-0.084136	-0.086403	-0.11110199999999999	0.235792	-0.017511000000000002	0.162448	0.144282	0.168909
-0.020182	-0.24416	-0.256696	0.066209	0.268358	-0.072684	-0.028905	-0.012094	0.0017079999999999999	-0.167094	-0.066356	-0.081211	-0.084136	-0.086403	-0.11110199999999999	0.235792	-0.017511000000000002	0.162448	0.144282	0.168909
-0.020182	-0.24416	-0.256696	0.066209	0.268358	-0.072684	-0.028905	-0.012094	0.0017079999999999999	-0.167094	-0.066356	-0.081211	-0.084136	-0.086403	-0.11110199999999999	0.235792	-0.017511000000000002	0.162448	0.144282	0.168909
-0.020182	-0.24416	-0.256696	0.066209	0.268358	-0.072684	-0.028905	-0.012094	0.0017079999999999999	-0.167094	-0.066356	-0.081211	-0.084136	-0.086403	-0.11110199999999999	0.235792	-0.017511000000000002	0.162448	0.144282	0.168909
-0.020182	-0.24416	-0.256696	0.066209	0.268358	-0.072684	-0.028905	-0.012094	0.0017079999999999999	-0.167094	-0.066356	-0.081211	-0.084136	-0.086403	-0.11110199999999999	0.235792	-0.017511000000000002	0.162448	0.144282	0.168909
-0.020182	-0.24416	-0.256696	0.066209	0.268358	-0.072684	-0.028905	-0.012094	0.0017079999999999999	-0.167094	-0.066356	-0.081211	-0.084136	-0.086403	-0.11110199999999999	0.235792	-0.017511000000000002	0.162448	0.144282	0.168909
-0.020182	-0.24416	-0.256696	0.066209	0.268358	-0.072684	-0.028905	-0.012094	0.0017079999999999999	-0.167094	-0.066356	-0.081211	-0.084136	-0.086403	-0.11110199999999999	0.235792	-0.017511000000000002	0.162448	0.144282	0.168909
-0.020182	-0.24416	-0.256696	0.066209	0.268358	-0.072684	-0.028905	-0.012094	0.0017079999999999999	-0.167094	-0.066356	-0.081211	-0.084136	-0.086403	-0.11110199999999999	0.235792	-0.017511000000000002	0.162448	0.144282	0.168909
-0.020182	-0.24416	-0.256696	0.066209	0.268358	-0.072684	-0.028905	-0.012094	0.0017079999999999999	-0.167094	-0.066356	-0.081211	-0.084136	-0.086403	-0.11110199999999999	0.235792	-0.017511000000000002	0.162448	0.144282	0.168909
-0.020182	-0.24416	-0.256696	0.066209	0.268358	-0.072684	-0.028905	-0.012094	0.0017079999999999999	-0.167094	-0.066356	-0.081211	-0.084136	-0.086403	-0.11110199999999999	0.235792	-0.017511000000000002	0.162448	0.144282	0.168909
-0.020182	-0.24416	-0.256696	0.066209	0.268358	-0.072684	-0.028905	-0.012094	0.0017079999999999999	-0.167094	-0.066356	-0.081211	-0.084136	-0.086403	-0.11110199999999999	0.235792	-0.017511000000000002	0.162448	0.144282	0.168909
-0.020182	-0.24416	-0.256696	0.066209	0.268358	-0.072684	-0.028905	-0.012094	0.0017079999999999999	-0.167094	-0.066356	-0.081211	-0.084136	-0.086403	-0.11110199999999999	0.235792	-0.017511000000000002	0.162448	0.144282	0.168909
-0.020182	-0.24416	-0.256696	0.066209	0.268358	-0.072684	-0.028905	-0.012094	0.0017079999999999999	-0.167094	-0.066356	-0.081211	-0.084136	-0.086403	-0.11110199999999999	0.235792	-0.017511000000000002	0.162448	0.144282	0.168909
-0.020182	-0.24416	-0.256696	0.066209	0.268358	-0.072684	-0.028905	-0.012094	0.0017079999999999999	-0.167094	-0.066356	-0.081211	-0.084136	-0.086403	-0.11110199999999999	0.235792	-0.017511000000000002	0.162448	0.144282	0.168909
-0.020182	-0.24416	-0.256696	0.066209	0.268358	-0.072684	-0.028905	-0.012094	0.0017079999999999999	-0.167094	-0.066356	-0.081211	-0.084136	-0.086403	-0.11110199999999999	0.235792	-0.017511000000000002	0.162448	0.144282	0.168909
-0.020182	-0.24416	-0.256696	0.066209	0.268358	-0.072684	-0.028905	-0.012094	0.0017079999999999999	-0.167094	-0.066356	-0.081211	-0.084136	-0.086403	-0.11110199999999999	0.235792	-0.017511000000000002	0.162448	0.144282	0.168909
0.13605	-0.10447000000000001	-0.041259	0.17268	0.170537	-0.008018	-0.015522	-0.013793000000000001	-0.212743	-0.046639	0.08949299999999999	-0.326372	0.18901300000000001	-0.023773	0.014116	0.110507	0.011787	0.422174	-0.078737	0.376303
0.13605	-0.10447000000000001	-0.041259	0.17268	0.170537	-0.008018	-0.015522	-0.013793000000000001	-0.212743	-0.046639	0.08949299999999999	-0.326372	0.18901300000000001	-0.023773	0.014116	0.110507	0.011787	0.422174	-0.078737	0.376303
0.13605	-0.10447000000000001	-0.041259	0.17268	0.170537	-0.008018	-0.015522	-0.013793000000000001	-0.212743	-0.046639	0.08949299999999999	-0.326372	0.18901300000000001	-0.023773	0.014116	0.110507	0.011787	0.422174	-0.078737	0.376303
0.13605	-0.10447000000000001	-0.041259	0.17268	0.170537	-0.008018	-0.015522	-0.013793000000000001	-0.212743	-0.046639	0.08949299999999999	-0.326372	0.18901300000000001	-0.023773	0.014116	0.110507	0.011787	0.422174	-0.078737	0.376303
0.13605	-0.10447000000000001	-0.041259	0.17268	0.170537	-0.008018	-0.015522	-0.013793000000000001	-0.212743	-0.046639	0.08949299999999999	-0.326372	0.18901300000000001	-0.023773	0.014116	0.110507	0.011787	0.422174	-0.078737	0.376303
0.13605	-0.10447000000000001	-0.041259	0.17268	0.170537	-0.008018	-0.015522	-0.013793000000000001	-0.212743	-0.046639	0.08949299999999999	-0.326372	0.18901300000000001	-0.023773	0.014116	0.110507	0.011787	0.422174	-0.078737	0.376303
0.13605	-0.10447000000000001	-0.041259	0.17268	0.170537	-0.008018	-0.015522	-0.013793000000000001	-0.212743	-0.046639	0.08949299999999999	-0.326372	0.18901300000000001	-0.023773	0.014116	0.110507	0.011787	0.422174	-0.078737	0.376303
0.13605	-0.10447000000000001	-0.041259	0.17268	0.170537	-0.008018	-0.015522	-0.013793000000000001	-0.212743	-0.046639	0.08949299999999999	-0.326372	0.18901300000000001	-0.023773	0.014116	0.110507	0.011787	0.422174	-0.078737	0.376303
0.13605	-0.10447000000000001	-0.041259	0.17268	0.170537	-0.008018	-0.015522	-0.013793000000000001	-0.212743	-0.046639	0.08949299999999999	-0.326372	0.18901300000000001	-0.023773	0.014116	0.110507	0.011787	0.422174	-0.078737	0.376303
0.13605	-0.10447000000000001	-0.041259	0.17268	0.170537	-0.008018	-0.015522	-0.013793000000000001	-0.212743	-0.046639	0.08949299999999999	-0.326372	0.18901300000000001	-0.023773	0.014116	0.110507	0.011787	0.422174	-0.078737	0.376303
0.13605	-0.10447000000000001	-0.041259	0.17268	0.170537	-0.008018	-0.015522	-0.013793000000000001	-0.212743	-0.046639	0.08949299999999999	-0.326372	0.18901300000000001	-0.023773	0.014116	0.110507	0.011787	0.422174	-0.078737	0.376303
-0.093224	-0.131711	-0.091811	0.081087	0.12060799999999999	0.140491	-0.101398	0.268565	0.05438200000000001	-0.051952	-0.132581	-0.015833	-0.22547899999999998	-0.352436	-0.19811199999999998	0.12670399999999998	-0.163044	0.046110000000000005	-0.036991	0.044206999999999996
-0.093224	-0.131711	-0.091811	0.081087	0.12060799999999999	0.140491	-0.101398	0.268565	0.05438200000000001	-0.051952	-0.132581	-0.015833	-0.22547899999999998	-0.352436	-0.19811199999999998	0.12670399999999998	-0.163044	0.046110000000000005	-0.036991	0.044206999999999996
-0.093224	-0.131711	-0.091811	0.081087	0.12060799999999999	0.140491	-0.101398	0.268565	0.05438200000000001	-0.051952	-0.132581	-0.015833	-0.22547899999999998	-0.352436	-0.19811199999999998	0.12670399999999998	-0.163044	0.046110000000000005	-0.036991	0.044206999999999996
-0.093224	-0.131711	-0.091811	0.081087	0.12060799999999999	0.140491	-0.101398	0.268565	0.05438200000000001	-0.051952	-0.132581	-0.015833	-0.22547899999999998	-0.352436	-0.19811199999999998	0.12670399999999998	-0.163044	0.046110000000000005	-0.036991	0.044206999999999996
-0.020182	-0.24416	-0.256696	0.066209	0.268358	-0.072684	-0.028905	-0.012094	0.0017079999999999999	-0.167094	-0.066356	-0.081211	-0.084136	-0.086403	-0.11110199999999999	0.235792	-0.017511000000000002	0.162448	0.144282	0.168909
-0.020182	-0.24416	-0.256696	0.066209	0.268358	-0.072684	-0.028905	-0.012094	0.0017079999999999999	-0.167094	-0.066356	-0.081211	-0.084136	-0.086403	-0.11110199999999999	0.235792	-0.017511000000000002	0.162448	0.144282	0.168909
-0.020182	-0.24416	-0.256696	0.066209	0.268358	-0.072684	-0.028905	-0.012094	0.0017079999999999999	-0.167094	-0.066356	-0.081211	-0.084136	-0.086403	-0.11110199999999999	0.235792	-0.017511000000000002	0.162448	0.144282	0.168909
-0.020182	-0.24416	-0.256696	0.066209	0.268358	-0.072684	-0.028905	-0.012094	0.0017079999999999999	-0.167094	-0.066356	-0.081211	-0.084136	-0.086403	-0.11110199999999999	0.235792	-0.017511000000000002	0.162448	0.144282	0.168909
-0.020182	-0.24416	-0.256696	0.066209	0.268358	-0.072684	-0.028905	-0.012094	0.0017079999999999999	-0.167094	-0.066356	-0.081211	-0.084136	-0.086403	-0.11110199999999999	0.235792	-0.017511000000000002	0.162448	0.144282	0.168909
-0.020182	-0.24416	-0.256696	0.066209	0.268358	-0.072684	-0.028905	-0.012094	0.0017079999999999999	-0.167094	-0.066356	-0.081211	-0.084136	-0.086403	-0.11110199999999999	0.235792	-0.017511000000000002	0.162448	0.144282	0.168909
-0.020182	-0.24416	-0.256696	0.066209	0.268358	-0.072684	-0.028905	-0.012094	0.0017079999999999999	-0.167094	-0.066356	-0.081211	-0.084136	-0.086403	-0.11110199999999999	0.235792	-0.017511000000000002	0.162448	0.144282	0.168909
-0.020182	-0.24416	-0.256696	0.066209	0.268358	-0.072684	-0.028905	-0.012094	0.0017079999999999999	-0.167094	-0.066356	-0.081211	-0.084136	-0.086403	-0.11110199999999999	0.235792	-0.017511000000000002	0.162448	0.144282	0.168909
-0.020182	-0.24416	-0.256696	0.066209	0.268358	-0.072684	-0.028905	-0.012094	0.0017079999999999999	-0.167094	-0.066356	-0.081211	-0.084136	-0.086403	-0.11110199999999999	0.235792	-0.017511000000000002	0.162448	0.144282	0.168909
-0.020182	-0.24416	-0.256696	0.066209	0.268358	-0.072684	-0.028905	-0.012094	0.0017079999999999999	-0.167094	-0.066356	-0.081211	-0.084136	-0.086403	-0.11110199999999999	0.235792	-0.017511000000000002	0.162448	0.144282	0.168909
-0.020182	-0.24416	-0.256696	0.066209	0.268358	-0.072684	-0.028905	-0.012094	0.0017079999999999999	-0.167094	-0.066356	-0.081211	-0.084136	-0.086403	-0.11110199999999999	0.235792	-0.017511000000000002	0.162448	0.144282	0.168909
-0.020182	-0.24416	-0.256696	0.066209	0.268358	-0.072684	-0.028905	-0.012094	0.0017079999999999999	-0.167094	-0.066356	-0.081211	-0.084136	-0.086403	-0.11110199999999999	0.235792	-0.017511000000000002	0.162448	0.144282	0.168909
-0.020182	-0.24416	-0.256696	0.066209	0.268358	-0.072684	-0.028905	-0.012094	0.0017079999999999999	-0.167094	-0.066356	-0.081211	-0.084136	-0.086403	-0.11110199999999999	0.235792	-0.017511000000000002	0.162448	0.144282	0.168909
-0.020182	-0.24416	-0.256696	0.066209	0.268358	-0.072684	-0.028905	-0.012094	0.0017079999999999999	-0.167094	-0.066356	-0.081211	-0.084136	-0.086403	-0.11110199999999999	0.235792	-0.017511000000000002	0.162448	0.144282	0.168909
-0.020182	-0.24416	-0.256696	0.066209	0.268358	-0.072684	-0.028905	-0.012094	0.0017079999999999999	-0.167094	-0.066356	-0.081211	-0.084136	-0.086403	-0.11110199999999999	0.235792	-0.017511000000000002	0.162448	0.144282	0.168909
-0.020182	-0.24416	-0.256696	0.066209	0.268358	-0.072684	-0.028905	-0.012094	0.0017079999999999999	-0.167094	-0.066356	-0.081211	-0.084136	-0.086403	-0.11110199999999999	0.235792	-0.017511000000000002	0.162448	0.144282	0.168909
-0.020182	-0.24416	-0.256696	0.066209	0.268358	-0.072684	-0.028905	-0.012094	0.0017079999999999999	-0.167094	-0.066356	-0.081211	-0.084136	-0.086403	-0.11110199999999999	0.235792	-0.017511000000000002	0.162448	0.144282	0.168909
-0.020182	-0.24416	-0.256696	0.066209	0.268358	-0.072684	-0.028905	-0.012094	0.0017079999999999999	-0.167094	-0.066356	-0.081211	-0.084136	-0.086403	-0.11110199999999999	0.235792	-0.017511000000000002	0.162448	0.144282	0.168909
-0.020182	-0.24416	-0.256696	0.066209	0.268358	-0.072684	-0.028905	-0.012094	0.0017079999999999999	-0.167094	-0.066356	-0.081211	-0.084136	-0.086403	-0.11110199999999999	0.235792	-0.017511000000000002	0.162448	0.144282	0.168909
-0.020182	-0.24416	-0.256696	0.066209	0.268358	-0.072684	-0.028905	-0.012094	0.0017079999999999999	-0.167094	-0.066356	-0.081211	-0.084136	-0.086403	-0.11110199999999999	0.235792	-0.017511000000000002	0.162448	0.144282	0.168909
-0.020182	-0.24416	-0.256696	0.066209	0.268358	-0.072684	-0.028905	-0.012094	0.0017079999999999999	-0.167094	-0.066356	-0.081211	-0.084136	-0.086403	-0.11110199999999999	0.235792	-0.017511000000000002	0.162448	0.144282	0.168909
-0.020182	-0.24416	-0.256696	0.066209	0.268358	-0.072684	-0.028905	-0.012094	0.0017079999999999999	-0.167094	-0.066356	-0.081211	-0.084136	-0.086403	-0.11110199999999999	0.235792	-0.017511000000000002	0.162448	0.144282	0.168909
-0.020182	-0.24416	-0.256696	0.066209	0.268358	-0.072684	-0.028905	-0.012094	0.0017079999999999999	-0.167094	-0.066356	-0.081211	-0.084136	-0.086403	-0.11110199999999999	0.235792	-0.017511000000000002	0.162448	0.144282	0.168909
-0.020182	-0.24416	-0.256696	0.066209	0.268358	-0.072684	-0.028905	-0.012094	0.0017079999999999999	-0.167094	-0.066356	-0.081211	-0.084136	-0.086403	-0.11110199999999999	0.235792	-0.017511000000000002	0.162448	0.144282	0.168909
-0.020182	-0.24416	-0.256696	0.066209	0.268358	-0.072684	-0.028905	-0.012094	0.0017079999999999999	-0.167094	-0.066356	-0.081211	-0.084136	-0.086403	-0.11110199999999999	0.235792	-0.017511000000000002	0.162448	0.144282	0.168909
-0.020182	-0.24416	-0.256696	0.066209	0.268358	-0.072684	-0.028905	-0.012094	0.0017079999999999999	-0.167094	-0.066356	-0.081211	-0.084136	-0.086403	-0.11110199999999999	0.235792	-0.017511000000000002	0.162448	0.144282	0.168909
-0.020182	-0.24416	-0.256696	0.066209	0.268358	-0.072684	-0.028905	-0.012094	0.0017079999999999999	-0.167094	-0.066356	-0.081211	-0.084136	-0.086403	-0.11110199999999999	0.235792	-0.017511000000000002	0.162448	0.144282	0.168909
-0.020182	-0.24416	-0.256696	0.066209	0.268358	-0.072684	-0.028905	-0.012094	0.0017079999999999999	-0.167094	-0.066356	-0.081211	-0.084136	-0.086403	-0.11110199999999999	0.235792	-0.017511000000000002	0.162448	0.144282	0.168909
-0.020182	-0.24416	-0.256696	0.066209	0.268358	-0.072684	-0.028905	-0.012094	0.0017079999999999999	-0.167094	-0.066356	-0.081211	-0.084136	-0.086403	-0.11110199999999999	0.235792	-0.017511000000000002	0.162448	0.144282	0.168909
-0.020182	-0.24416	-0.256696	0.066209	0.268358	-0.072684	-0.028905	-0.012094	0.0017079999999999999	-0.167094	-0.066356	-0.081211	-0.084136	-0.086403	-0.11110199999999999	0.235792	-0.017511000000000002	0.162448	0.144282	0.168909
-0.020182	-0.24416	-0.256696	0.066209	0.268358	-0.072684	-0.028905	-0.012094	0.0017079999999999999	-0.167094	-0.066356	-0.081211	-0.084136	-0.086403	-0.11110199999999999	0.235792	-0.017511000000000002	0.162448	0.144282	0.168909
-0.020182	-0.24416	-0.256696	0.066209	0.268358	-0.072684	-0.028905	-0.012094	0.0017079999999999999	-0.167094	-0.066356	-0.081211	-0.084136	-0.086403	-0.11110199999999999	0.235792	-0.017511000000000002	0.162448	0.144282	0.168909
-0.020182	-0.24416	-0.256696	0.066209	0.268358	-0.072684	-0.028905	-0.012094	0.0017079999999999999	-0.167094	-0.066356	-0.081211	-0.084136	-0.086403	-0.11110199999999999	0.235792	-0.017511000000000002	0.162448	0.144282	0.168909
-0.020182	-0.24416	-0.256696	0.066209	0.268358	-0.072684	-0.028905	-0.012094	0.0017079999999999999	-0.167094	-0.066356	-0.081211	-0.084136	-0.086403	-0.11110199999999999	0.235792	-0.017511000000000002	0.162448	0.144282	0.168909
-0.020182	-0.24416	-0.256696	0.066209	0.268358	-0.072684	-0.028905	-0.012094	0.0017079999999999999	-0.167094	-0.066356	-0.081211	-0.084136	-0.086403	-0.11110199999999999	0.235792	-0.017511000000000002	0.162448	0.144282	0.168909
-0.020182	-0.24416	-0.256696	0.066209	0.268358	-0.072684	-0.028905	-0.012094	0.0017079999999999999	-0.167094	-0.066356	-0.081211	-0.084136	-0.086403	-0.11110199999999999	0.235792	-0.017511000000000002	0.162448	0.144282	0.168909
-0.020182	-0.24416	-0.256696	0.066209	0.268358	-0.072684	-0.028905	-0.012094	0.0017079999999999999	-0.167094	-0.066356	-0.081211	-0.084136	-0.086403	-0.11110199999999999	0.235792	-0.017511000000000002	0.162448	0.144282	0.168909
-0.020182	-0.24416	-0.256696	0.066209	0.268358	-0.072684	-0.028905	-0.012094	0.0017079999999999999	-0.167094	-0.066356	-0.081211	-0.084136	-0.086403	-0.11110199999999999	0.235792	-0.017511000000000002	0.162448	0.144282	0.168909
-0.020182	-0.24416	-0.256696	0.066209	0.268358	-0.072684	-0.028905	-0.012094	0.0017079999999999999	-0.167094	-0.066356	-0.081211	-0.084136	-0.086403	-0.11110199999999999	0.235792	-0.017511000000000002	0.162448	0.144282	0.168909
-0.020182	-0.24416	-0.256696	0.066209	0.268358	-0.072684	-0.028905	-0.012094	0.0017079999999999999	-0.167094	-0.066356	-0.081211	-0.084136	-0.086403	-0.11110199999999999	0.235792	-0.017511000000000002	0.162448	0.144282	0.168909
-0.093224	-0.131711	-0.091811	0.081087	0.12060799999999999	0.140491	-0.101398	0.268565	0.05438200000000001	-0.051952	-0.132581	-0.015833	-0.22547899999999998	-0.352436	-0.19811199999999998	0.12670399999999998	-0.163044	0.046110000000000005	-0.036991	0.044206999999999996
-0.093224	-0.131711	-0.091811	0.081087	0.12060799999999999	0.140491	-0.101398	0.268565	0.05438200000000001	-0.051952	-0.132581	-0.015833	-0.22547899999999998	-0.352436	-0.19811199999999998	0.12670399999999998	-0.163044	0.046110000000000005	-0.036991	0.044206999999999996
-0.093224	-0.131711	-0.091811	0.081087	0.12060799999999999	0.140491	-0.101398	0.268565	0.05438200000000001	-0.051952	-0.132581	-0.015833	-0.22547899999999998	-0.352436	-0.19811199999999998	0.12670399999999998	-0.163044	0.046110000000000005	-0.036991	0.044206999999999996
-0.093224	-0.131711	-0.091811	0.081087	0.12060799999999999	0.140491	-0.101398	0.268565	0.05438200000000001	-0.051952	-0.132581	-0.015833	-0.22547899999999998	-0.352436	-0.19811199999999998	0.12670399999999998	-0.163044	0.046110000000000005	-0.036991	0.044206999999999996
-0.020182	-0.24416	-0.256696	0.066209	0.268358	-0.072684	-0.028905	-0.012094	0.0017079999999999999	-0.167094	-0.066356	-0.081211	-0.084136	-0.086403	-0.11110199999999999	0.235792	-0.017511000000000002	0.162448	0.144282	0.168909
-0.020182	-0.24416	-0.256696	0.066209	0.268358	-0.072684	-0.028905	-0.012094	0.0017079999999999999	-0.167094	-0.066356	-0.081211	-0.084136	-0.086403	-0.11110199999999999	0.235792	-0.017511000000000002	0.162448	0.144282	0.168909
-0.020182	-0.24416	-0.256696	0.066209	0.268358	-0.072684	-0.028905	-0.012094	0.0017079999999999999	-0.167094	-0.066356	-0.081211	-0.084136	-0.086403	-0.11110199999999999	0.235792	-0.017511000000000002	0.162448	0.144282	0.168909
-0.020182	-0.24416	-0.256696	0.066209	0.268358	-0.072684	-0.028905	-0.012094	0.0017079999999999999	-0.167094	-0.066356	-0.081211	-0.084136	-0.086403	-0.11110199999999999	0.235792	-0.017511000000000002	0.162448	0.144282	0.168909
-0.020182	-0.24416	-0.256696	0.066209	0.268358	-0.072684	-0.028905	-0.012094	0.0017079999999999999	-0.167094	-0.066356	-0.081211	-0.084136	-0.086403	-0.11110199999999999	0.235792	-0.017511000000000002	0.162448	0.144282	0.168909
-0.020182	-0.24416	-0.256696	0.066209	0.268358	-0.072684	-0.028905	-0.012094	0.0017079999999999999	-0.167094	-0.066356	-0.081211	-0.084136	-0.086403	-0.11110199999999999	0.235792	-0.017511000000000002	0.162448	0.144282	0.168909
-0.020182	-0.24416	-0.256696	0.066209	0.268358	-0.072684	-0.028905	-0.012094	0.0017079999999999999	-0.167094	-0.066356	-0.081211	-0.084136	-0.086403	-0.11110199999999999	0.235792	-0.017511000000000002	0.162448	0.144282	0.168909
-0.020182	-0.24416	-0.256696	0.066209	0.268358	-0.072684	-0.028905	-0.012094	0.0017079999999999999	-0.167094	-0.066356	-0.081211	-0.084136	-0.086403	-0.11110199999999999	0.235792	-0.017511000000000002	0.162448	0.144282	0.168909
-0.020182	-0.24416	-0.256696	0.066209	0.268358	-0.072684	-0.028905	-0.012094	0.0017079999999999999	-0.167094	-0.066356	-0.081211	-0.084136	-0.086403	-0.11110199999999999	0.235792	-0.017511000000000002	0.162448	0.144282	0.168909
-0.093224	-0.131711	-0.091811	0.081087	0.12060799999999999	0.140491	-0.101398	0.268565	0.05438200000000001	-0.051952	-0.132581	-0.015833	-0.22547899999999998	-0.352436	-0.19811199999999998	0.12670399999999998	-0.163044	0.046110000000000005	-0.036991	0.044206999999999996
-0.093224	-0.131711	-0.091811	0.081087	0.12060799999999999	0.140491	-0.101398	0.268565	0.05438200000000001	-0.051952	-0.132581	-0.015833	-0.22547899999999998	-0.352436	-0.19811199999999998	0.12670399999999998	-0.163044	0.046110000000000005	-0.036991	0.044206999999999996
-0.093224	-0.131711	-0.091811	0.081087	0.12060799999999999	0.140491	-0.101398	0.268565	0.05438200000000001	-0.051952	-0.132581	-0.015833	-0.22547899999999998	-0.352436	-0.19811199999999998	0.12670399999999998	-0.163044	0.046110000000000005	-0.036991	0.044206999999999996
-0.093224	-0.131711	-0.091811	0.081087	0.12060799999999999	0.140491	-0.101398	0.268565	0.05438200000000001	-0.051952	-0.132581	-0.015833	-0.22547899999999998	-0.352436	-0.19811199999999998	0.12670399999999998	-0.163044	0.046110000000000005	-0.036991	0.044206999999999996
-0.093224	-0.131711	-0.091811	0.081087	0.12060799999999999	0.140491	-0.101398	0.268565	0.05438200000000001	-0.051952	-0.132581	-0.015833	-0.22547899999999998	-0.352436	-0.19811199999999998	0.12670399999999998	-0.163044	0.046110000000000005	-0.036991	0.044206999999999996
-0.093224	-0.131711	-0.091811	0.081087	0.12060799999999999	0.140491	-0.101398	0.268565	0.05438200000000001	-0.051952	-0.132581	-0.015833	-0.22547899999999998	-0.352436	-0.19811199999999998	0.12670399999999998	-0.163044	0.046110000000000005	-0.036991	0.044206999999999996
-0.093224	-0.131711	-0.091811	0.081087	0.12060799999999999	0.140491	-0.101398	0.268565	0.05438200000000001	-0.051952	-0.132581	-0.015833	-0.22547899999999998	-0.352436	-0.19811199999999998	0.12670399999999998	-0.163044	0.046110000000000005	-0.036991	0.044206999999999996
-0.093224	-0.131711	-0.091811	0.081087	0.12060799999999999	0.140491	-0.101398	0.268565	0.05438200000000001	-0.051952	-0.132581	-0.015833	-0.22547899999999998	-0.352436	-0.19811199999999998	0.12670399999999998	-0.163044	0.046110000000000005	-0.036991	0.044206999999999996
-0.093224	-0.131711	-0.091811	0.081087	0.12060799999999999	0.140491	-0.101398	0.268565	0.05438200000000001	-0.051952	-0.132581	-0.015833	-0.22547899999999998	-0.352436	-0.19811199999999998	0.12670399999999998	-0.163044	0.046110000000000005	-0.036991	0.044206999999999996
-0.093224	-0.131711	-0.091811	0.081087	0.12060799999999999	0.140491	-0.101398	0.268565	0.05438200000000001	-0.051952	-0.132581	-0.015833	-0.22547899999999998	-0.352436	-0.19811199999999998	0.12670399999999998	-0.163044	0.046110000000000005	-0.036991	0.044206999999999996
-0.093224	-0.131711	-0.091811	0.081087	0.12060799999999999	0.140491	-0.101398	0.268565	0.05438200000000001	-0.051952	-0.132581	-0.015833	-0.22547899999999998	-0.352436	-0.19811199999999998	0.12670399999999998	-0.163044	0.046110000000000005	-0.036991	0.044206999999999996
-0.093224	-0.131711	-0.091811	0.081087	0.12060799999999999	0.140491	-0.101398	0.268565	0.05438200000000001	-0.051952	-0.132581	-0.015833	-0.22547899999999998	-0.352436	-0.19811199999999998	0.12670399999999998	-0.163044	0.046110000000000005	-0.036991	0.044206999999999996
-0.093224	-0.131711	-0.091811	0.081087	0.12060799999999999	0.140491	-0.101398	0.268565	0.05438200000000001	-0.051952	-0.132581	-0.015833	-0.22547899999999998	-0.352436	-0.19811199999999998	0.12670399999999998	-0.163044	0.046110000000000005	-0.036991	0.044206999999999996
-0.093224	-0.131711	-0.091811	0.081087	0.12060799999999999	0.140491	-0.101398	0.268565	0.05438200000000001	-0.051952	-0.132581	-0.015833	-0.22547899999999998	-0.352436	-0.19811199999999998	0.12670399999999998	-0.163044	0.046110000000000005	-0.036991	0.044206999999999996
-0.093224	-0.131711	-0.091811	0.081087	0.12060799999999999	0.140491	-0.101398	0.268565	0.05438200000000001	-0.051952	-0.132581	-0.015833	-0.22547899999999998	-0.352436	-0.19811199999999998	0.12670399999999998	-0.163044	0.046110000000000005	-0.036991	0.044206999999999996
-0.093224	-0.131711	-0.091811	0.081087	0.12060799999999999	0.140491	-0.101398	0.268565	0.05438200000000001	-0.051952	-0.132581	-0.015833	-0.22547899999999998	-0.352436	-0.19811199999999998	0.12670399999999998	-0.163044	0.046110000000000005	-0.036991	0.044206999999999996
-0.093224	-0.131711	-0.091811	0.081087	0.12060799999999999	0.140491	-0.101398	0.268565	0.05438200000000001	-0.051952	-0.132581	-0.015833	-0.22547899999999998	-0.352436	-0.19811199999999998	0.12670399999999998	-0.163044	0.046110000000000005	-0.036991	0.044206999999999996
-0.093224	-0.131711	-0.091811	0.081087	0.12060799999999999	0.140491	-0.101398	0.268565	0.05438200000000001	-0.051952	-0.132581	-0.015833	-0.22547899999999998	-0.352436	-0.19811199999999998	0.12670399999999998	-0.163044	0.046110000000000005	-0.036991	0.044206999999999996
-0.093224	-0.131711	-0.091811	0.081087	0.12060799999999999	0.140491	-0.101398	0.268565	0.05438200000000001	-0.051952	-0.132581	-0.015833	-0.22547899999999998	-0.352436	-0.19811199999999998	0.12670399999999998	-0.163044	0.046110000000000005	-0.036991	0.044206999999999996
-0.093224	-0.131711	-0.091811	0.081087	0.12060799999999999	0.140491	-0.101398	0.268565	0.05438200000000001	-0.051952	-0.132581	-0.015833	-0.22547899999999998	-0.352436	-0.19811199999999998	0.12670399999999998	-0.163044	0.046110000000000005	-0.036991	0.044206999999999996
-0.093224	-0.131711	-0.091811	0.081087	0.12060799999999999	0.140491	-0.101398	0.268565	0.05438200000000001	-0.051952	-0.132581	-0.015833	-0.22547899999999998	-0.352436	-0.19811199999999998	0.12670399999999998	-0.163044	0.046110000000000005	-0.036991	0.044206999999999996
-0.093224	-0.131711	-0.091811	0.081087	0.12060799999999999	0.140491	-0.101398	0.268565	0.05438200000000001	-0.051952	-0.132581	-0.015833	-0.22547899999999998	-0.352436	-0.19811199999999998	0.12670399999999998	-0.163044	0.046110000000000005	-0.036991	0.044206999999999996
-0.093224	-0.131711	-0.091811	0.081087	0.12060799999999999	0.140491	-0.101398	0.268565	0.05438200000000001	-0.051952	-0.132581	-0.015833	-0.22547899999999998	-0.352436	-0.19811199999999998	0.12670399999999998	-0.163044	0.046110000000000005	-0.036991	0.044206999999999996
-0.093224	-0.131711	-0.091811	0.081087	0.12060799999999999	0.140491	-0.101398	0.268565	0.05438200000000001	-0.051952	-0.132581	-0.015833	-0.22547899999999998	-0.352436	-0.19811199999999998	0.12670399999999998	-0.163044	0.046110000000000005	-0.036991	0.044206999999999996
-0.093224	-0.131711	-0.091811	0.081087	0.12060799999999999	0.140491	-0.101398	0.268565	0.05438200000000001	-0.051952	-0.132581	-0.015833	-0.22547899999999998	-0.352436	-0.19811199999999998	0.12670399999999998	-0.163044	0.046110000000000005	-0.036991	0.044206999999999996
-0.093224	-0.131711	-0.091811	0.081087	0.12060799999999999	0.140491	-0.101398	0.268565	0.05438200000000001	-0.051952	-0.132581	-0.015833	-0.22547899999999998	-0.352436	-0.19811199999999998	0.12670399999999998	-0.163044	0.046110000000000005	-0.036991	0.044206999999999996
-0.093224	-0.131711	-0.091811	0.081087	0.12060799999999999	0.140491	-0.101398	0.268565	0.05438200000000001	-0.051952	-0.132581	-0.015833	-0.22547899999999998	-0.352436	-0.19811199999999998	0.12670399999999998	-0.163044	0.046110000000000005	-0.036991	0.044206999999999996
-0.093224	-0.131711	-0.091811	0.081087	0.12060799999999999	0.140491	-0.101398	0.268565	0.05438200000000001	-0.051952	-0.132581	-0.015833	-0.22547899999999998	-0.352436	-0.19811199999999998	0.12670399999999998	-0.163044	0.046110000000000005	-0.036991	0.044206999999999996
-0.020182	-0.24416	-0.256696	0.066209	0.268358	-0.072684	-0.028905	-0.012094	0.0017079999999999999	-0.167094	-0.066356	-0.081211	-0.084136	-0.086403	-0.11110199999999999	0.235792	-0.017511000000000002	0.162448	0.144282	0.168909
-0.020182	-0.24416	-0.256696	0.066209	0.268358	-0.072684	-0.028905	-0.012094	0.0017079999999999999	-0.167094	-0.066356	-0.081211	-0.084136	-0.086403	-0.11110199999999999	0.235792	-0.017511000000000002	0.162448	0.144282	0.168909
-0.020182	-0.24416	-0.256696	0.066209	0.268358	-0.072684	-0.028905	-0.012094	0.0017079999999999999	-0.167094	-0.066356	-0.081211	-0.084136	-0.086403	-0.11110199999999999	0.235792	-0.017511000000000002	0.162448	0.144282	0.168909
-0.020182	-0.24416	-0.256696	0.066209	0.268358	-0.072684	-0.028905	-0.012094	0.0017079999999999999	-0.167094	-0.066356	-0.081211	-0.084136	-0.086403	-0.11110199999999999	0.235792	-0.017511000000000002	0.162448	0.144282	0.168909
-0.020182	-0.24416	-0.256696	0.066209	0.268358	-0.072684	-0.028905	-0.012094	0.0017079999999999999	-0.167094	-0.066356	-0.081211	-0.084136	-0.086403	-0.11110199999999999	0.235792	-0.017511000000000002	0.162448	0.144282	0.168909
-0.020182	-0.24416	-0.256696	0.066209	0.268358	-0.072684	-0.028905	-0.012094	0.0017079999999999999	-0.167094	-0.066356	-0.081211	-0.084136	-0.086403	-0.11110199999999999	0.235792	-0.017511000000000002	0.162448	0.144282	0.168909
-0.020182	-0.24416	-0.256696	0.066209	0.268358	-0.072684	-0.028905	-0.012094	0.0017079999999999999	-0.167094	-0.066356	-0.081211	-0.084136	-0.086403	-0.11110199999999999	0.235792	-0.017511000000000002	0.162448	0.144282	0.168909
-0.020182	-0.24416	-0.256696	0.066209	0.268358	-0.072684	-0.028905	-0.012094	0.0017079999999999999	-0.167094	-0.066356	-0.081211	-0.084136	-0.086403	-0.11110199999999999	0.235792	-0.017511000000000002	0.162448	0.144282	0.168909
-0.020182	-0.24416	-0.256696	0.066209	0.268358	-0.072684	-0.028905	-0.012094	0.0017079999999999999	-0.167094	-0.066356	-0.081211	-0.084136	-0.086403	-0.11110199999999999	0.235792	-0.017511000000000002	0.162448	0.144282	0.168909
-0.020182	-0.24416	-0.256696	0.066209	0.268358	-0.072684	-0.028905	-0.012094	0.0017079999999999999	-0.167094	-0.066356	-0.081211	-0.084136	-0.086403	-0.11110199999999999	0.235792	-0.017511000000000002	0.162448	0.144282	0.168909
-0.020182	-0.24416	-0.256696	0.066209	0.268358	-0.072684	-0.028905	-0.012094	0.0017079999999999999	-0.167094	-0.066356	-0.081211	-0.084136	-0.086403	-0.11110199999999999	0.235792	-0.017511000000000002	0.162448	0.144282	0.168909
-0.093224	-0.131711	-0.091811	0.081087	0.12060799999999999	0.140491	-0.101398	0.268565	0.05438200000000001	-0.051952	-0.132581	-0.015833	-0.22547899999999998	-0.352436	-0.19811199999999998	0.12670399999999998	-0.163044	0.046110000000000005	-0.036991	0.044206999999999996
-0.093224	-0.131711	-0.091811	0.081087	0.12060799999999999	0.140491	-0.101398	0.268565	0.05438200000000001	-0.051952	-0.132581	-0.015833	-0.22547899999999998	-0.352436	-0.19811199999999998	0.12670399999999998	-0.163044	0.046110000000000005	-0.036991	0.044206999999999996
-0.093224	-0.131711	-0.091811	0.081087	0.12060799999999999	0.140491	-0.101398	0.268565	0.05438200000000001	-0.051952	-0.132581	-0.015833	-0.22547899999999998	-0.352436	-0.19811199999999998	0.12670399999999998	-0.163044	0.046110000000000005	-0.036991	0.044206999999999996
-0.093224	-0.131711	-0.091811	0.081087	0.12060799999999999	0.140491	-0.101398	0.268565	0.05438200000000001	-0.051952	-0.132581	-0.015833	-0.22547899999999998	-0.352436	-0.19811199999999998	0.12670399999999998	-0.163044	0.046110000000000005	-0.036991	0.044206999999999996
-0.093224	-0.131711	-0.091811	0.081087	0.12060799999999999	0.140491	-0.101398	0.268565	0.05438200000000001	-0.051952	-0.132581	-0.015833	-0.22547899999999998	-0.352436	-0.19811199999999998	0.12670399999999998	-0.163044	0.046110000000000005	-0.036991	0.044206999999999996
-0.093224	-0.131711	-0.091811	0.081087	0.12060799999999999	0.140491	-0.101398	0.268565	0.05438200000000001	-0.051952	-0.132581	-0.015833	-0.22547899999999998	-0.352436	-0.19811199999999998	0.12670399999999998	-0.163044	0.046110000000000005	-0.036991	0.044206999999999996
-0.093224	-0.131711	-0.091811	0.081087	0.12060799999999999	0.140491	-0.101398	0.268565	0.05438200000000001	-0.051952	-0.132581	-0.015833	-0.22547899999999998	-0.352436	-0.19811199999999998	0.12670399999999998	-0.163044	0.046110000000000005	-0.036991	0.044206999999999996
-0.093224	-0.131711	-0.091811	0.081087	0.12060799999999999	0.140491	-0.101398	0.268565	0.05438200000000001	-0.051952	-0.132581	-0.015833	-0.22547899999999998	-0.352436	-0.19811199999999998	0.12670399999999998	-0.163044	0.046110000000000005	-0.036991	0.044206999999999996
-0.093224	-0.131711	-0.091811	0.081087	0.12060799999999999	0.140491	-0.101398	0.268565	0.05438200000000001	-0.051952	-0.132581	-0.015833	-0.22547899999999998	-0.352436	-0.19811199999999998	0.12670399999999998	-0.163044	0.046110000000000005	-0.036991	0.044206999999999996
-0.093224	-0.131711	-0.091811	0.081087	0.12060799999999999	0.140491	-0.101398	0.268565	0.05438200000000001	-0.051952	-0.132581	-0.015833	-0.22547899999999998	-0.352436	-0.19811199999999998	0.12670399999999998	-0.163044	0.046110000000000005	-0.036991	0.044206999999999996
-0.093224	-0.131711	-0.091811	0.081087	0.12060799999999999	0.140491	-0.101398	0.268565	0.05438200000000001	-0.051952	-0.132581	-0.015833	-0.22547899999999998	-0.352436	-0.19811199999999998	0.12670399999999998	-0.163044	0.046110000000000005	-0.036991	0.044206999999999996
-0.093224	-0.131711	-0.091811	0.081087	0.12060799999999999	0.140491	-0.101398	0.268565	0.05438200000000001	-0.051952	-0.132581	-0.015833	-0.22547899999999998	-0.352436	-0.19811199999999998	0.12670399999999998	-0.163044	0.046110000000000005	-0.036991	0.044206999999999996
-0.093224	-0.131711	-0.091811	0.081087	0.12060799999999999	0.140491	-0.101398	0.268565	0.05438200000000001	-0.051952	-0.132581	-0.015833	-0.22547899999999998	-0.352436	-0.19811199999999998	0.12670399999999998	-0.163044	0.046110000000000005	-0.036991	0.044206999999999996
-0.093224	-0.131711	-0.091811	0.081087	0.12060799999999999	0.140491	-0.101398	0.268565	0.05438200000000001	-0.051952	-0.132581	-0.015833	-0.22547899999999998	-0.352436	-0.19811199999999998	0.12670399999999998	-0.163044	0.046110000000000005	-0.036991	0.044206999999999996
-0.093224	-0.131711	-0.091811	0.081087	0.12060799999999999	0.140491	-0.101398	0.268565	0.05438200000000001	-0.051952	-0.132581	-0.015833	-0.22547899999999998	-0.352436	-0.19811199999999998	0.12670399999999998	-0.163044	0.046110000000000005	-0.036991	0.044206999999999996
-0.093224	-0.131711	-0.091811	0.081087	0.12060799999999999	0.140491	-0.101398	0.268565	0.05438200000000001	-0.051952	-0.132581	-0.015833	-0.22547899999999998	-0.352436	-0.19811199999999998	0.12670399999999998	-0.163044	0.046110000000000005	-0.036991	0.044206999999999996
-0.093224	-0.131711	-0.091811	0.081087	0.12060799999999999	0.140491	-0.101398	0.268565	0.05438200000000001	-0.051952	-0.132581	-0.015833	-0.22547899999999998	-0.352436	-0.19811199999999998	0.12670399999999998	-0.163044	0.046110000000000005	-0.036991	0.044206999999999996
-0.093224	-0.131711	-0.091811	0.081087	0.12060799999999999	0.140491	-0.101398	0.268565	0.05438200000000001	-0.051952	-0.132581	-0.015833	-0.22547899999999998	-0.352436	-0.19811199999999998	0.12670399999999998	-0.163044	0.046110000000000005	-0.036991	0.044206999999999996
-0.093224	-0.131711	-0.091811	0.081087	0.12060799999999999	0.140491	-0.101398	0.268565	0.05438200000000001	-0.051952	-0.132581	-0.015833	-0.22547899999999998	-0.352436	-0.19811199999999998	0.12670399999999998	-0.163044	0.046110000000000005	-0.036991	0.044206999999999996
-0.093224	-0.131711	-0.091811	0.081087	0.12060799999999999	0.140491	-0.101398	0.268565	0.05438200000000001	-0.051952	-0.132581	-0.015833	-0.22547899999999998	-0.352436	-0.19811199999999998	0.12670399999999998	-0.163044	0.046110000000000005	-0.036991	0.044206999999999996
-0.093224	-0.131711	-0.091811	0.081087	0.12060799999999999	0.140491	-0.101398	0.268565	0.05438200000000001	-0.051952	-0.132581	-0.015833	-0.22547899999999998	-0.352436	-0.19811199999999998	0.12670399999999998	-0.163044	0.046110000000000005	-0.036991	0.044206999999999996
-0.093224	-0.131711	-0.091811	0.081087	0.12060799999999999	0.140491	-0.101398	0.268565	0.05438200000000001	-0.051952	-0.132581	-0.015833	-0.22547899999999998	-0.352436	-0.19811199999999998	0.12670399999999998	-0.163044	0.046110000000000005	-0.036991	0.044206999999999996
-0.093224	-0.131711	-0.091811	0.081087	0.12060799999999999	0.140491	-0.101398	0.268565	0.05438200000000001	-0.051952	-0.132581	-0.015833	-0.22547899999999998	-0.352436	-0.19811199999999998	0.12670399999999998	-0.163044	0.046110000000000005	-0.036991	0.044206999999999996
-0.093224	-0.131711	-0.091811	0.081087	0.12060799999999999	0.140491	-0.101398	0.268565	0.05438200000000001	-0.051952	-0.132581	-0.015833	-0.22547899999999998	-0.352436	-0.19811199999999998	0.12670399999999998	-0.163044	0.046110000000000005	-0.036991	0.044206999999999996
-0.093224	-0.131711	-0.091811	0.081087	0.12060799999999999	0.140491	-0.101398	0.268565	0.05438200000000001	-0.051952	-0.132581	-0.015833	-0.22547899999999998	-0.352436	-0.19811199999999998	0.12670399999999998	-0.163044	0.046110000000000005	-0.036991	0.044206999999999996
-0.093224	-0.131711	-0.091811	0.081087	0.12060799999999999	0.140491	-0.101398	0.268565	0.05438200000000001	-0.051952	-0.132581	-0.015833	-0.22547899999999998	-0.352436	-0.19811199999999998	0.12670399999999998	-0.163044	0.046110000000000005	-0.036991	0.044206999999999996
-0.093224	-0.131711	-0.091811	0.081087	0.12060799999999999	0.140491	-0.101398	0.268565	0.05438200000000001	-0.051952	-0.132581	-0.015833	-0.22547899999999998	-0.352436	-0.19811199999999998	0.12670399999999998	-0.163044	0.046110000000000005	-0.036991	0.044206999999999996
-0.093224	-0.131711	-0.091811	0.081087	0.12060799999999999	0.140491	-0.101398	0.268565	0.05438200000000001	-0.051952	-0.132581	-0.015833	-0.22547899999999998	-0.352436	-0.19811199999999998	0.12670399999999998	-0.163044	0.046110000000000005	-0.036991	0.044206999999999996
-0.093224	-0.131711	-0.091811	0.081087	0.12060799999999999	0.140491	-0.101398	0.268565	0.05438200000000001	-0.051952	-0.132581	-0.015833	-0.22547899999999998	-0.352436	-0.19811199999999998	0.12670399999999998	-0.163044	0.046110000000000005	-0.036991	0.044206999999999996
-0.020182	-0.24416	-0.256696	0.066209	0.268358	-0.072684	-0.028905	-0.012094	0.0017079999999999999	-0.167094	-0.066356	-0.081211	-0.084136	-0.086403	-0.11110199999999999	0.235792	-0.017511000000000002	0.162448	0.144282	0.168909
-0.020182	-0.24416	-0.256696	0.066209	0.268358	-0.072684	-0.028905	-0.012094	0.0017079999999999999	-0.167094	-0.066356	-0.081211	-0.084136	-0.086403	-0.11110199999999999	0.235792	-0.017511000000000002	0.162448	0.144282	0.168909
-0.020182	-0.24416	-0.256696	0.066209	0.268358	-0.072684	-0.028905	-0.012094	0.0017079999999999999	-0.167094	-0.066356	-0.081211	-0.084136	-0.086403	-0.11110199999999999	0.235792	-0.017511000000000002	0.162448	0.144282	0.168909
-0.020182	-0.24416	-0.256696	0.066209	0.268358	-0.072684	-0.028905	-0.012094	0.0017079999999999999	-0.167094	-0.066356	-0.081211	-0.084136	-0.086403	-0.11110199999999999	0.235792	-0.017511000000000002	0.162448	0.144282	0.168909
-0.093224	-0.131711	-0.091811	0.081087	0.12060799999999999	0.140491	-0.101398	0.268565	0.05438200000000001	-0.051952	-0.132581	-0.015833	-0.22547899999999998	-0.352436	-0.19811199999999998	0.12670399999999998	-0.163044	0.046110000000000005	-0.036991	0.044206999999999996
-0.093224	-0.131711	-0.091811	0.081087	0.12060799999999999	0.140491	-0.101398	0.268565	0.05438200000000001	-0.051952	-0.132581	-0.015833	-0.22547899999999998	-0.352436	-0.19811199999999998	0.12670399999999998	-0.163044	0.046110000000000005	-0.036991	0.044206999999999996
-0.093224	-0.131711	-0.091811	0.081087	0.12060799999999999	0.140491	-0.101398	0.268565	0.05438200000000001	-0.051952	-0.132581	-0.015833	-0.22547899999999998	-0.352436	-0.19811199999999998	0.12670399999999998	-0.163044	0.046110000000000005	-0.036991	0.044206999999999996
-0.093224	-0.131711	-0.091811	0.081087	0.12060799999999999	0.140491	-0.101398	0.268565	0.05438200000000001	-0.051952	-0.132581	-0.015833	-0.22547899999999998	-0.352436	-0.19811199999999998	0.12670399999999998	-0.163044	0.046110000000000005	-0.036991	0.044206999999999996
-0.093224	-0.131711	-0.091811	0.081087	0.12060799999999999	0.140491	-0.101398	0.268565	0.05438200000000001	-0.051952	-0.132581	-0.015833	-0.22547899999999998	-0.352436	-0.19811199999999998	0.12670399999999998	-0.163044	0.046110000000000005	-0.036991	0.044206999999999996
-0.093224	-0.131711	-0.091811	0.081087	0.12060799999999999	0.140491	-0.101398	0.268565	0.05438200000000001	-0.051952	-0.132581	-0.015833	-0.22547899999999998	-0.352436	-0.19811199999999998	0.12670399999999998	-0.163044	0.046110000000000005	-0.036991	0.044206999999999996
-0.093224	-0.131711	-0.091811	0.081087	0.12060799999999999	0.140491	-0.101398	0.268565	0.05438200000000001	-0.051952	-0.132581	-0.015833	-0.22547899999999998	-0.352436	-0.19811199999999998	0.12670399999999998	-0.163044	0.046110000000000005	-0.036991	0.044206999999999996
-0.093224	-0.131711	-0.091811	0.081087	0.12060799999999999	0.140491	-0.101398	0.268565	0.05438200000000001	-0.051952	-0.132581	-0.015833	-0.22547899999999998	-0.352436	-0.19811199999999998	0.12670399999999998	-0.163044	0.046110000000000005	-0.036991	0.044206999999999996
-0.093224	-0.131711	-0.091811	0.081087	0.12060799999999999	0.140491	-0.101398	0.268565	0.05438200000000001	-0.051952	-0.132581	-0.015833	-0.22547899999999998	-0.352436	-0.19811199999999998	0.12670399999999998	-0.163044	0.046110000000000005	-0.036991	0.044206999999999996
-0.093224	-0.131711	-0.091811	0.081087	0.12060799999999999	0.140491	-0.101398	0.268565	0.05438200000000001	-0.051952	-0.132581	-0.015833	-0.22547899999999998	-0.352436	-0.19811199999999998	0.12670399999999998	-0.163044	0.046110000000000005	-0.036991	0.044206999999999996
-0.093224	-0.131711	-0.091811	0.081087	0.12060799999999999	0.140491	-0.101398	0.268565	0.05438200000000001	-0.051952	-0.132581	-0.015833	-0.22547899999999998	-0.352436	-0.19811199999999998	0.12670399999999998	-0.163044	0.046110000000000005	-0.036991	0.044206999999999996
-0.093224	-0.131711	-0.091811	0.081087	0.12060799999999999	0.140491	-0.101398	0.268565	0.05438200000000001	-0.051952	-0.132581	-0.015833	-0.22547899999999998	-0.352436	-0.19811199999999998	0.12670399999999998	-0.163044	0.046110000000000005	-0.036991	0.044206999999999996
-0.093224	-0.131711	-0.091811	0.081087	0.12060799999999999	0.140491	-0.101398	0.268565	0.05438200000000001	-0.051952	-0.132581	-0.015833	-0.22547899999999998	-0.352436	-0.19811199999999998	0.12670399999999998	-0.163044	0.046110000000000005	-0.036991	0.044206999999999996
-0.093224	-0.131711	-0.091811	0.081087	0.12060799999999999	0.140491	-0.101398	0.268565	0.05438200000000001	-0.051952	-0.132581	-0.015833	-0.22547899999999998	-0.352436	-0.19811199999999998	0.12670399999999998	-0.163044	0.046110000000000005	-0.036991	0.044206999999999996
-0.093224	-0.131711	-0.091811	0.081087	0.12060799999999999	0.140491	-0.101398	0.268565	0.05438200000000001	-0.051952	-0.132581	-0.015833	-0.22547899999999998	-0.352436	-0.19811199999999998	0.12670399999999998	-0.163044	0.046110000000000005	-0.036991	0.044206999999999996
-0.093224	-0.131711	-0.091811	0.081087	0.12060799999999999	0.140491	-0.101398	0.268565	0.05438200000000001	-0.051952	-0.132581	-0.015833	-0.22547899999999998	-0.352436	-0.19811199999999998	0.12670399999999998	-0.163044	0.046110000000000005	-0.036991	0.044206999999999996
-0.020182	-0.24416	-0.256696	0.066209	0.268358	-0.072684	-0.028905	-0.012094	0.0017079999999999999	-0.167094	-0.066356	-0.081211	-0.084136	-0.086403	-0.11110199999999999	0.235792	-0.017511000000000002	0.162448	0.144282	0.168909
-0.020182	-0.24416	-0.256696	0.066209	0.268358	-0.072684	-0.028905	-0.012094	0.0017079999999999999	-0.167094	-0.066356	-0.081211	-0.084136	-0.086403	-0.11110199999999999	0.235792	-0.017511000000000002	0.162448	0.144282	0.168909
-0.020182	-0.24416	-0.256696	0.066209	0.268358	-0.072684	-0.028905	-0.012094	0.0017079999999999999	-0.167094	-0.066356	-0.081211	-0.084136	-0.086403	-0.11110199999999999	0.235792	-0.017511000000000002	0.162448	0.144282	0.168909
-0.020182	-0.24416	-0.256696	0.066209	0.268358	-0.072684	-0.028905	-0.012094	0.0017079999999999999	-0.167094	-0.066356	-0.081211	-0.084136	-0.086403	-0.11110199999999999	0.235792	-0.017511000000000002	0.162448	0.144282	0.168909
-0.020182	-0.24416	-0.256696	0.066209	0.268358	-0.072684	-0.028905	-0.012094	0.0017079999999999999	-0.167094	-0.066356	-0.081211	-0.084136	-0.086403	-0.11110199999999999	0.235792	-0.017511000000000002	0.162448	0.144282	0.168909
-0.020182	-0.24416	-0.256696	0.066209	0.268358	-0.072684	-0.028905	-0.012094	0.0017079999999999999	-0.167094	-0.066356	-0.081211	-0.084136	-0.086403	-0.11110199999999999	0.235792	-0.017511000000000002	0.162448	0.144282	0.168909
-0.020182	-0.24416	-0.256696	0.066209	0.268358	-0.072684	-0.028905	-0.012094	0.0017079999999999999	-0.167094	-0.066356	-0.081211	-0.084136	-0.086403	-0.11110199999999999	0.235792	-0.017511000000000002	0.162448	0.144282	0.168909
-0.020182	-0.24416	-0.256696	0.066209	0.268358	-0.072684	-0.028905	-0.012094	0.0017079999999999999	-0.167094	-0.066356	-0.081211	-0.084136	-0.086403	-0.11110199999999999	0.235792	-0.017511000000000002	0.162448	0.144282	0.168909
-0.20554	-0.168217	-0.034710000000000005	0.030416000000000002	0.20175099999999999	0.011755	-0.14815899999999999	0.168699	-0.044529	-0.25463800000000003	0.0035369999999999998	-0.271966	0.109614	-0.223072	-0.011849	0.121897	-0.240585	0.228726	0.08471000000000001	0.056123
-0.20554	-0.168217	-0.034710000000000005	0.030416000000000002	0.20175099999999999	0.011755	-0.14815899999999999	0.168699	-0.044529	-0.25463800000000003	0.0035369999999999998	-0.271966	0.109614	-0.223072	-0.011849	0.121897	-0.240585	0.228726	0.08471000000000001	0.056123
-0.20554	-0.168217	-0.034710000000000005	0.030416000000000002	0.20175099999999999	0.011755	-0.14815899999999999	0.168699	-0.044529	-0.25463800000000003	0.0035369999999999998	-0.271966	0.109614	-0.223072	-0.011849	0.121897	-0.240585	0.228726	0.08471000000000001	0.056123
-0.20554	-0.168217	-0.034710000000000005	0.030416000000000002	0.20175099999999999	0.011755	-0.14815899999999999	0.168699	-0.044529	-0.25463800000000003	0.0035369999999999998	-0.271966	0.109614	-0.223072	-0.011849	0.121897	-0.240585	0.228726	0.08471000000000001	0.056123
-0.20554	-0.168217	-0.034710000000000005	0.030416000000000002	0.20175099999999999	0.011755	-0.14815899999999999	0.168699	-0.044529	-0.25463800000000003	0.0035369999999999998	-0.271966	0.109614	-0.223072	-0.011849	0.121897	-0.240585	0.228726	0.08471000000000001	0.056123
-0.20554	-0.168217	-0.034710000000000005	0.030416000000000002	0.20175099999999999	0.011755	-0.14815899999999999	0.168699	-0.044529	-0.25463800000000003	0.0035369999999999998	-0.271966	0.109614	-0.223072	-0.011849	0.121897	-0.240585	0.228726	0.08471000000000001	0.056123
-0.20554	-0.168217	-0.034710000000000005	0.030416000000000002	0.20175099999999999	0.011755	-0.14815899999999999	0.168699	-0.044529	-0.25463800000000003	0.0035369999999999998	-0.271966	0.109614	-0.223072	-0.011849	0.121897	-0.240585	0.228726	0.08471000000000001	0.056123
-0.093224	-0.131711	-0.091811	0.081087	0.12060799999999999	0.140491	-0.101398	0.268565	0.05438200000000001	-0.051952	-0.132581	-0.015833	-0.22547899999999998	-0.352436	-0.19811199999999998	0.12670399999999998	-0.163044	0.046110000000000005	-0.036991	0.044206999999999996
0.15356	0.162455	-0.027445999999999998	-0.00592	-0.307489	0.272689	-0.177153	-0.23883200000000002	0.016733	0.15867799999999999	0.152176	0.302	-0.056795000000000005	0.309316	0.219227	-0.208777	-0.358534	0.278523	-0.038507	-0.216984
0.15356	0.162455	-0.027445999999999998	-0.00592	-0.307489	0.272689	-0.177153	-0.23883200000000002	0.016733	0.15867799999999999	0.152176	0.302	-0.056795000000000005	0.309316	0.219227	-0.208777	-0.358534	0.278523	-0.038507	-0.216984
0.15356	0.162455	-0.027445999999999998	-0.00592	-0.307489	0.272689	-0.177153	-0.23883200000000002	0.016733	0.15867799999999999	0.152176	0.302	-0.056795000000000005	0.309316	0.219227	-0.208777	-0.358534	0.278523	-0.038507	-0.216984
0.15356	0.162455	-0.027445999999999998	-0.00592	-0.307489	0.272689	-0.177153	-0.23883200000000002	0.016733	0.15867799999999999	0.152176	0.302	-0.056795000000000005	0.309316	0.219227	-0.208777	-0.358534	0.278523	-0.038507	-0.216984
-0.093224	-0.131711	-0.091811	0.081087	0.12060799999999999	0.140491	-0.101398	0.268565	0.05438200000000001	-0.051952	-0.132581	-0.015833	-0.22547899999999998	-0.352436	-0.19811199999999998	0.12670399999999998	-0.163044	0.046110000000000005	-0.036991	0.044206999999999996
-0.093224	-0.131711	-0.091811	0.081087	0.12060799999999999	0.140491	-0.101398	0.268565	0.05438200000000001	-0.051952	-0.132581	-0.015833	-0.22547899999999998	-0.352436	-0.19811199999999998	0.12670399999999998	-0.163044	0.046110000000000005	-0.036991	0.044206999999999996
-0.093224	-0.131711	-0.091811	0.081087	0.12060799999999999	0.140491	-0.101398	0.268565	0.05438200000000001	-0.051952	-0.132581	-0.015833	-0.22547899999999998	-0.352436	-0.19811199999999998	0.12670399999999998	-0.163044	0.046110000000000005	-0.036991	0.044206999999999996
-0.093224	-0.131711	-0.091811	0.081087	0.12060799999999999	0.140491	-0.101398	0.268565	0.05438200000000001	-0.051952	-0.132581	-0.015833	-0.22547899999999998	-0.352436	-0.19811199999999998	0.12670399999999998	-0.163044	0.046110000000000005	-0.036991	0.044206999999999996
-0.093224	-0.131711	-0.091811	0.081087	0.12060799999999999	0.140491	-0.101398	0.268565	0.05438200000000001	-0.051952	-0.132581	-0.015833	-0.22547899999999998	-0.352436	-0.19811199999999998	0.12670399999999998	-0.163044	0.046110000000000005	-0.036991	0.044206999999999996
-0.093224	-0.131711	-0.091811	0.081087	0.12060799999999999	0.140491	-0.101398	0.268565	0.05438200000000001	-0.051952	-0.132581	-0.015833	-0.22547899999999998	-0.352436	-0.19811199999999998	0.12670399999999998	-0.163044	0.046110000000000005	-0.036991	0.044206999999999996
-0.093224	-0.131711	-0.091811	0.081087	0.12060799999999999	0.140491	-0.101398	0.268565	0.05438200000000001	-0.051952	-0.132581	-0.015833	-0.22547899999999998	-0.352436	-0.19811199999999998	0.12670399999999998	-0.163044	0.046110000000000005	-0.036991	0.044206999999999996
-0.093224	-0.131711	-0.091811	0.081087	0.12060799999999999	0.140491	-0.101398	0.268565	0.05438200000000001	-0.051952	-0.132581	-0.015833	-0.22547899999999998	-0.352436	-0.19811199999999998	0.12670399999999998	-0.163044	0.046110000000000005	-0.036991	0.044206999999999996
-0.093224	-0.131711	-0.091811	0.081087	0.12060799999999999	0.140491	-0.101398	0.268565	0.05438200000000001	-0.051952	-0.132581	-0.015833	-0.22547899999999998	-0.352436	-0.19811199999999998	0.12670399999999998	-0.163044	0.046110000000000005	-0.036991	0.044206999999999996
-0.093224	-0.131711	-0.091811	0.081087	0.12060799999999999	0.140491	-0.101398	0.268565	0.05438200000000001	-0.051952	-0.132581	-0.015833	-0.22547899999999998	-0.352436	-0.19811199999999998	0.12670399999999998	-0.163044	0.046110000000000005	-0.036991	0.044206999999999996
-0.093224	-0.131711	-0.091811	0.081087	0.12060799999999999	0.140491	-0.101398	0.268565	0.05438200000000001	-0.051952	-0.132581	-0.015833	-0.22547899999999998	-0.352436	-0.19811199999999998	0.12670399999999998	-0.163044	0.046110000000000005	-0.036991	0.044206999999999996
-0.093224	-0.131711	-0.091811	0.081087	0.12060799999999999	0.140491	-0.101398	0.268565	0.05438200000000001	-0.051952	-0.132581	-0.015833	-0.22547899999999998	-0.352436	-0.19811199999999998	0.12670399999999998	-0.163044	0.046110000000000005	-0.036991	0.044206999999999996
-0.201706	0.251311	0.27418400000000004	-0.001202	0.11631300000000001	-0.216311	-0.272264	0.332277	0.176756	-0.107555	-0.123244	0.012912	-0.16713499999999998	-0.21093699999999999	-0.294731	0.182345	-0.389234	-0.256924	-0.058307000000000005	-0.24687699999999999
-0.201706	0.251311	0.27418400000000004	-0.001202	0.11631300000000001	-0.216311	-0.272264	0.332277	0.176756	-0.107555	-0.123244	0.012912	-0.16713499999999998	-0.21093699999999999	-0.294731	0.182345	-0.389234	-0.256924	-0.058307000000000005	-0.24687699999999999
-0.201706	0.251311	0.27418400000000004	-0.001202	0.11631300000000001	-0.216311	-0.272264	0.332277	0.176756	-0.107555	-0.123244	0.012912	-0.16713499999999998	-0.21093699999999999	-0.294731	0.182345	-0.389234	-0.256924	-0.058307000000000005	-0.24687699999999999
-0.201706	0.251311	0.27418400000000004	-0.001202	0.11631300000000001	-0.216311	-0.272264	0.332277	0.176756	-0.107555	-0.123244	0.012912	-0.16713499999999998	-0.21093699999999999	-0.294731	0.182345	-0.389234	-0.256924	-0.058307000000000005	-0.24687699999999999
-0.333654	-0.040236	-0.0004	0.06668099999999999	0.142742	0.21403899999999998	0.048991	0.424205	0.286281	0.008806	-0.190324	-0.027010000000000003	-0.380181	-0.394507	0.031481	-0.020867	-0.002649	-0.29170300000000005	-0.135438	-0.23038899999999998
-0.333654	-0.040236	-0.0004	0.06668099999999999	0.142742	0.21403899999999998	0.048991	0.424205	0.286281	0.008806	-0.190324	-0.027010000000000003	-0.380181	-0.394507	0.031481	-0.020867	-0.002649	-0.29170300000000005	-0.135438	-0.23038899999999998
-0.333654	-0.040236	-0.0004	0.06668099999999999	0.142742	0.21403899999999998	0.048991	0.424205	0.286281	0.008806	-0.190324	-0.027010000000000003	-0.380181	-0.394507	0.031481	-0.020867	-0.002649	-0.29170300000000005	-0.135438	-0.23038899999999998
-0.333654	-0.040236	-0.0004	0.06668099999999999	0.142742	0.21403899999999998	0.048991	0.424205	0.286281	0.008806	-0.190324	-0.027010000000000003	-0.380181	-0.394507	0.031481	-0.020867	-0.002649	-0.29170300000000005	-0.135438	-0.23038899999999998
-0.133768	-0.363759	-0.148202	-0.039901	0.03488	-0.187659	-0.238144	0.10510699999999999	-0.06455	-0.072595	0.061597000000000006	-0.19367	-0.016461	-0.150811	0.050867	0.370735	-0.081338	0.04587	0.0009599999999999999	-0.037969
-0.133768	-0.363759	-0.148202	-0.039901	0.03488	-0.187659	-0.238144	0.10510699999999999	-0.06455	-0.072595	0.061597000000000006	-0.19367	-0.016461	-0.150811	0.050867	0.370735	-0.081338	0.04587	0.0009599999999999999	-0.037969
-0.133768	-0.363759	-0.148202	-0.039901	0.03488	-0.187659	-0.238144	0.10510699999999999	-0.06455	-0.072595	0.061597000000000006	-0.19367	-0.016461	-0.150811	0.050867	0.370735	-0.081338	0.04587	0.0009599999999999999	-0.037969
-0.133768	-0.363759	-0.148202	-0.039901	0.03488	-0.187659	-0.238144	0.10510699999999999	-0.06455	-0.072595	0.061597000000000006	-0.19367	-0.016461	-0.150811	0.050867	0.370735	-0.081338	0.04587	0.0009599999999999999	-0.037969
-0.093224	-0.131711	-0.091811	0.081087	0.12060799999999999	0.140491	-0.101398	0.268565	0.05438200000000001	-0.051952	-0.132581	-0.015833	-0.22547899999999998	-0.352436	-0.19811199999999998	0.12670399999999998	-0.163044	0.046110000000000005	-0.036991	0.044206999999999996
-0.093224	-0.131711	-0.091811	0.081087	0.12060799999999999	0.140491	-0.101398	0.268565	0.05438200000000001	-0.051952	-0.132581	-0.015833	-0.22547899999999998	-0.352436	-0.19811199999999998	0.12670399999999998	-0.163044	0.046110000000000005	-0.036991	0.044206999999999996
-0.093224	-0.131711	-0.091811	0.081087	0.12060799999999999	0.140491	-0.101398	0.268565	0.05438200000000001	-0.051952	-0.132581	-0.015833	-0.22547899999999998	-0.352436	-0.19811199999999998	0.12670399999999998	-0.163044	0.046110000000000005	-0.036991	0.044206999999999996
-0.20554	-0.168217	-0.034710000000000005	0.030416000000000002	0.20175099999999999	0.011755	-0.14815899999999999	0.168699	-0.044529	-0.25463800000000003	0.0035369999999999998	-0.271966	0.109614	-0.223072	-0.011849	0.121897	-0.240585	0.228726	0.08471000000000001	0.056123
-0.20554	-0.168217	-0.034710000000000005	0.030416000000000002	0.20175099999999999	0.011755	-0.14815899999999999	0.168699	-0.044529	-0.25463800000000003	0.0035369999999999998	-0.271966	0.109614	-0.223072	-0.011849	0.121897	-0.240585	0.228726	0.08471000000000001	0.056123
-0.20554	-0.168217	-0.034710000000000005	0.030416000000000002	0.20175099999999999	0.011755	-0.14815899999999999	0.168699	-0.044529	-0.25463800000000003	0.0035369999999999998	-0.271966	0.109614	-0.223072	-0.011849	0.121897	-0.240585	0.228726	0.08471000000000001	0.056123
-0.20554	-0.168217	-0.034710000000000005	0.030416000000000002	0.20175099999999999	0.011755	-0.14815899999999999	0.168699	-0.044529	-0.25463800000000003	0.0035369999999999998	-0.271966	0.109614	-0.223072	-0.011849	0.121897	-0.240585	0.228726	0.08471000000000001	0.056123
-0.32306399999999996	-0.065398	0.035285000000000004	0.166035	0.199821	0.236263	-0.258914	0.091315	0.120023	-0.163626	0.477054	0.049682	-0.299586	-0.269654	-0.11845599999999999	-0.031662	-0.230798	-0.126797	0.102717	-0.29208
-0.333654	-0.040236	-0.0004	0.06668099999999999	0.142742	0.21403899999999998	0.048991	0.424205	0.286281	0.008806	-0.190324	-0.027010000000000003	-0.380181	-0.394507	0.031481	-0.020867	-0.002649	-0.29170300000000005	-0.135438	-0.23038899999999998
-0.333654	-0.040236	-0.0004	0.06668099999999999	0.142742	0.21403899999999998	0.048991	0.424205	0.286281	0.008806	-0.190324	-0.027010000000000003	-0.380181	-0.394507	0.031481	-0.020867	-0.002649	-0.29170300000000005	-0.135438	-0.23038899999999998
-0.333654	-0.040236	-0.0004	0.06668099999999999	0.142742	0.21403899999999998	0.048991	0.424205	0.286281	0.008806	-0.190324	-0.027010000000000003	-0.380181	-0.394507	0.031481	-0.020867	-0.002649	-0.29170300000000005	-0.135438	-0.23038899999999998
-0.333654	-0.040236	-0.0004	0.06668099999999999	0.142742	0.21403899999999998	0.048991	0.424205	0.286281	0.008806	-0.190324	-0.027010000000000003	-0.380181	-0.394507	0.031481	-0.020867	-0.002649	-0.29170300000000005	-0.135438	-0.23038899999999998
-0.4	0.010204000000000001	-0.034675	0.10065700000000001	-0.190749	0.315562	-0.332024	0.218484	0.060953	0.0691	0.314212	0.108873	-0.37854699999999997	-0.250523	0.260535	0.285143	-0.004881	-0.002628	-0.087034	0.006456
-0.4	0.010204000000000001	-0.034675	0.10065700000000001	-0.190749	0.315562	-0.332024	0.218484	0.060953	0.0691	0.314212	0.108873	-0.37854699999999997	-0.250523	0.260535	0.285143	-0.004881	-0.002628	-0.087034	0.006456
-0.4	0.010204000000000001	-0.034675	0.10065700000000001	-0.190749	0.315562	-0.332024	0.218484	0.060953	0.0691	0.314212	0.108873	-0.37854699999999997	-0.250523	0.260535	0.285143	-0.004881	-0.002628	-0.087034	0.006456
-0.4	0.010204000000000001	-0.034675	0.10065700000000001	-0.190749	0.315562	-0.332024	0.218484	0.060953	0.0691	0.314212	0.108873	-0.37854699999999997	-0.250523	0.260535	0.285143	-0.004881	-0.002628	-0.087034	0.006456
-0.4	0.010204000000000001	-0.034675	0.10065700000000001	-0.190749	0.315562	-0.332024	0.218484	0.060953	0.0691	0.314212	0.108873	-0.37854699999999997	-0.250523	0.260535	0.285143	-0.004881	-0.002628	-0.087034	0.006456
-0.4	0.010204000000000001	-0.034675	0.10065700000000001	-0.190749	0.315562	-0.332024	0.218484	0.060953	0.0691	0.314212	0.108873	-0.37854699999999997	-0.250523	0.260535	0.285143	-0.004881	-0.002628	-0.087034	0.006456
-0.4	0.010204000000000001	-0.034675	0.10065700000000001	-0.190749	0.315562	-0.332024	0.218484	0.060953	0.0691	0.314212	0.108873	-0.37854699999999997	-0.250523	0.260535	0.285143	-0.004881	-0.002628	-0.087034	0.006456
-0.4	0.010204000000000001	-0.034675	0.10065700000000001	-0.190749	0.315562	-0.332024	0.218484	0.060953	0.0691	0.314212	0.108873	-0.37854699999999997	-0.250523	0.260535	0.285143	-0.004881	-0.002628	-0.087034	0.006456
-0.4	0.010204000000000001	-0.034675	0.10065700000000001	-0.190749	0.315562	-0.332024	0.218484	0.060953	0.0691	0.314212	0.108873	-0.37854699999999997	-0.250523	0.260535	0.285143	-0.004881	-0.002628	-0.087034	0.006456
-0.4	0.010204000000000001	-0.034675	0.10065700000000001	-0.190749	0.315562	-0.332024	0.218484	0.060953	0.0691	0.314212	0.108873	-0.37854699999999997	-0.250523	0.260535	0.285143	-0.004881	-0.002628	-0.087034	0.006456
-0.4	0.010204000000000001	-0.034675	0.10065700000000001	-0.190749	0.315562	-0.332024	0.218484	0.060953	0.0691	0.314212	0.108873	-0.37854699999999997	-0.250523	0.260535	0.285143	-0.004881	-0.002628	-0.087034	0.006456
-0.4	0.010204000000000001	-0.034675	0.10065700000000001	-0.190749	0.315562	-0.332024	0.218484	0.060953	0.0691	0.314212	0.108873	-0.37854699999999997	-0.250523	0.260535	0.285143	-0.004881	-0.002628	-0.087034	0.006456
-0.4	0.010204000000000001	-0.034675	0.10065700000000001	-0.190749	0.315562	-0.332024	0.218484	0.060953	0.0691	0.314212	0.108873	-0.37854699999999997	-0.250523	0.260535	0.285143	-0.004881	-0.002628	-0.087034	0.006456
-0.4	0.010204000000000001	-0.034675	0.10065700000000001	-0.190749	0.315562	-0.332024	0.218484	0.060953	0.0691	0.314212	0.108873	-0.37854699999999997	-0.250523	0.260535	0.285143	-0.004881	-0.002628	-0.087034	0.006456
-0.4	0.010204000000000001	-0.034675	0.10065700000000001	-0.190749	0.315562	-0.332024	0.218484	0.060953	0.0691	0.314212	0.108873	-0.37854699999999997	-0.250523	0.260535	0.285143	-0.004881	-0.002628	-0.087034	0.006456
-0.4	0.010204000000000001	-0.034675	0.10065700000000001	-0.190749	0.315562	-0.332024	0.218484	0.060953	0.0691	0.314212	0.108873	-0.37854699999999997	-0.250523	0.260535	0.285143	-0.004881	-0.002628	-0.087034	0.006456
-0.4	0.010204000000000001	-0.034675	0.10065700000000001	-0.190749	0.315562	-0.332024	0.218484	0.060953	0.0691	0.314212	0.108873	-0.37854699999999997	-0.250523	0.260535	0.285143	-0.004881	-0.002628	-0.087034	0.006456
-0.4	0.010204000000000001	-0.034675	0.10065700000000001	-0.190749	0.315562	-0.332024	0.218484	0.060953	0.0691	0.314212	0.108873	-0.37854699999999997	-0.250523	0.260535	0.285143	-0.004881	-0.002628	-0.087034	0.006456
-0.4	0.010204000000000001	-0.034675	0.10065700000000001	-0.190749	0.315562	-0.332024	0.218484	0.060953	0.0691	0.314212	0.108873	-0.37854699999999997	-0.250523	0.260535	0.285143	-0.004881	-0.002628	-0.087034	0.006456
-0.4	0.010204000000000001	-0.034675	0.10065700000000001	-0.190749	0.315562	-0.332024	0.218484	0.060953	0.0691	0.314212	0.108873	-0.37854699999999997	-0.250523	0.260535	0.285143	-0.004881	-0.002628	-0.087034	0.006456
-0.32306399999999996	-0.065398	0.035285000000000004	0.166035	0.199821	0.236263	-0.258914	0.091315	0.120023	-0.163626	0.477054	0.049682	-0.299586	-0.269654	-0.11845599999999999	-0.031662	-0.230798	-0.126797	0.102717	-0.29208
-0.32306399999999996	-0.065398	0.035285000000000004	0.166035	0.199821	0.236263	-0.258914	0.091315	0.120023	-0.163626	0.477054	0.049682	-0.299586	-0.269654	-0.11845599999999999	-0.031662	-0.230798	-0.126797	0.102717	-0.29208
-0.32306399999999996	-0.065398	0.035285000000000004	0.166035	0.199821	0.236263	-0.258914	0.091315	0.120023	-0.163626	0.477054	0.049682	-0.299586	-0.269654	-0.11845599999999999	-0.031662	-0.230798	-0.126797	0.102717	-0.29208
-0.32306399999999996	-0.065398	0.035285000000000004	0.166035	0.199821	0.236263	-0.258914	0.091315	0.120023	-0.163626	0.477054	0.049682	-0.299586	-0.269654	-0.11845599999999999	-0.031662	-0.230798	-0.126797	0.102717	-0.29208
-0.32306399999999996	-0.065398	0.035285000000000004	0.166035	0.199821	0.236263	-0.258914	0.091315	0.120023	-0.163626	0.477054	0.049682	-0.299586	-0.269654	-0.11845599999999999	-0.031662	-0.230798	-0.126797	0.102717	-0.29208
-0.32306399999999996	-0.065398	0.035285000000000004	0.166035	0.199821	0.236263	-0.258914	0.091315	0.120023	-0.163626	0.477054	0.049682	-0.299586	-0.269654	-0.11845599999999999	-0.031662	-0.230798	-0.126797	0.102717	-0.29208
-0.32306399999999996	-0.065398	0.035285000000000004	0.166035	0.199821	0.236263	-0.258914	0.091315	0.120023	-0.163626	0.477054	0.049682	-0.299586	-0.269654	-0.11845599999999999	-0.031662	-0.230798	-0.126797	0.102717	-0.29208
-0.32306399999999996	-0.065398	0.035285000000000004	0.166035	0.199821	0.236263	-0.258914	0.091315	0.120023	-0.163626	0.477054	0.049682	-0.299586	-0.269654	-0.11845599999999999	-0.031662	-0.230798	-0.126797	0.102717	-0.29208
-0.32306399999999996	-0.065398	0.035285000000000004	0.166035	0.199821	0.236263	-0.258914	0.091315	0.120023	-0.163626	0.477054	0.049682	-0.299586	-0.269654	-0.11845599999999999	-0.031662	-0.230798	-0.126797	0.102717	-0.29208
-0.32306399999999996	-0.065398	0.035285000000000004	0.166035	0.199821	0.236263	-0.258914	0.091315	0.120023	-0.163626	0.477054	0.049682	-0.299586	-0.269654	-0.11845599999999999	-0.031662	-0.230798	-0.126797	0.102717	-0.29208
-0.32306399999999996	-0.065398	0.035285000000000004	0.166035	0.199821	0.236263	-0.258914	0.091315	0.120023	-0.163626	0.477054	0.049682	-0.299586	-0.269654	-0.11845599999999999	-0.031662	-0.230798	-0.126797	0.102717	-0.29208
-0.32306399999999996	-0.065398	0.035285000000000004	0.166035	0.199821	0.236263	-0.258914	0.091315	0.120023	-0.163626	0.477054	0.049682	-0.299586	-0.269654	-0.11845599999999999	-0.031662	-0.230798	-0.126797	0.102717	-0.29208
-0.32306399999999996	-0.065398	0.035285000000000004	0.166035	0.199821	0.236263	-0.258914	0.091315	0.120023	-0.163626	0.477054	0.049682	-0.299586	-0.269654	-0.11845599999999999	-0.031662	-0.230798	-0.126797	0.102717	-0.29208
-0.32306399999999996	-0.065398	0.035285000000000004	0.166035	0.199821	0.236263	-0.258914	0.091315	0.120023	-0.163626	0.477054	0.049682	-0.299586	-0.269654	-0.11845599999999999	-0.031662	-0.230798	-0.126797	0.102717	-0.29208
-0.32306399999999996	-0.065398	0.035285000000000004	0.166035	0.199821	0.236263	-0.258914	0.091315	0.120023	-0.163626	0.477054	0.049682	-0.299586	-0.269654	-0.11845599999999999	-0.031662	-0.230798	-0.126797	0.102717	-0.29208
-0.20554	-0.168217	-0.034710000000000005	0.030416000000000002	0.20175099999999999	0.011755	-0.14815899999999999	0.168699	-0.044529	-0.25463800000000003	0.0035369999999999998	-0.271966	0.109614	-0.223072	-0.011849	0.121897	-0.240585	0.228726	0.08471000000000001	0.056123
-0.20554	-0.168217	-0.034710000000000005	0.030416000000000002	0.20175099999999999	0.011755	-0.14815899999999999	0.168699	-0.044529	-0.25463800000000003	0.0035369999999999998	-0.271966	0.109614	-0.223072	-0.011849	0.121897	-0.240585	0.228726	0.08471000000000001	0.056123
-0.20554	-0.168217	-0.034710000000000005	0.030416000000000002	0.20175099999999999	0.011755	-0.14815899999999999	0.168699	-0.044529	-0.25463800000000003	0.0035369999999999998	-0.271966	0.109614	-0.223072	-0.011849	0.121897	-0.240585	0.228726	0.08471000000000001	0.056123
-0.20554	-0.168217	-0.034710000000000005	0.030416000000000002	0.20175099999999999	0.011755	-0.14815899999999999	0.168699	-0.044529	-0.25463800000000003	0.0035369999999999998	-0.271966	0.109614	-0.223072	-0.011849	0.121897	-0.240585	0.228726	0.08471000000000001	0.056123
-0.32306399999999996	-0.065398	0.035285000000000004	0.166035	0.199821	0.236263	-0.258914	0.091315	0.120023	-0.163626	0.477054	0.049682	-0.299586	-0.269654	-0.11845599999999999	-0.031662	-0.230798	-0.126797	0.102717	-0.29208
-0.32306399999999996	-0.065398	0.035285000000000004	0.166035	0.199821	0.236263	-0.258914	0.091315	0.120023	-0.163626	0.477054	0.049682	-0.299586	-0.269654	-0.11845599999999999	-0.031662	-0.230798	-0.126797	0.102717	-0.29208
-0.32306399999999996	-0.065398	0.035285000000000004	0.166035	0.199821	0.236263	-0.258914	0.091315	0.120023	-0.163626	0.477054	0.049682	-0.299586	-0.269654	-0.11845599999999999	-0.031662	-0.230798	-0.126797	0.102717	-0.29208
-0.32306399999999996	-0.065398	0.035285000000000004	0.166035	0.199821	0.236263	-0.258914	0.091315	0.120023	-0.163626	0.477054	0.049682	-0.299586	-0.269654	-0.11845599999999999	-0.031662	-0.230798	-0.126797	0.102717	-0.29208
-0.32306399999999996	-0.065398	0.035285000000000004	0.166035	0.199821	0.236263	-0.258914	0.091315	0.120023	-0.163626	0.477054	0.049682	-0.299586	-0.269654	-0.11845599999999999	-0.031662	-0.230798	-0.126797	0.102717	-0.29208
-0.201706	0.251311	0.27418400000000004	-0.001202	0.11631300000000001	-0.216311	-0.272264	0.332277	0.176756	-0.107555	-0.123244	0.012912	-0.16713499999999998	-0.21093699999999999	-0.294731	0.182345	-0.389234	-0.256924	-0.058307000000000005	-0.24687699999999999
-0.201706	0.251311	0.27418400000000004	-0.001202	0.11631300000000001	-0.216311	-0.272264	0.332277	0.176756	-0.107555	-0.123244	0.012912	-0.16713499999999998	-0.21093699999999999	-0.294731	0.182345	-0.389234	-0.256924	-0.058307000000000005	-0.24687699999999999
-0.201706	0.251311	0.27418400000000004	-0.001202	0.11631300000000001	-0.216311	-0.272264	0.332277	0.176756	-0.107555	-0.123244	0.012912	-0.16713499999999998	-0.21093699999999999	-0.294731	0.182345	-0.389234	-0.256924	-0.058307000000000005	-0.24687699999999999
-0.201706	0.251311	0.27418400000000004	-0.001202	0.11631300000000001	-0.216311	-0.272264	0.332277	0.176756	-0.107555	-0.123244	0.012912	-0.16713499999999998	-0.21093699999999999	-0.294731	0.182345	-0.389234	-0.256924	-0.058307000000000005	-0.24687699999999999
-0.201706	0.251311	0.27418400000000004	-0.001202	0.11631300000000001	-0.216311	-0.272264	0.332277	0.176756	-0.107555	-0.123244	0.012912	-0.16713499999999998	-0.21093699999999999	-0.294731	0.182345	-0.389234	-0.256924	-0.058307000000000005	-0.24687699999999999
-0.201706	0.251311	0.27418400000000004	-0.001202	0.11631300000000001	-0.216311	-0.272264	0.332277	0.176756	-0.107555	-0.123244	0.012912	-0.16713499999999998	-0.21093699999999999	-0.294731	0.182345	-0.389234	-0.256924	-0.058307000000000005	-0.24687699999999999
-0.201706	0.251311	0.27418400000000004	-0.001202	0.11631300000000001	-0.216311	-0.272264	0.332277	0.176756	-0.107555	-0.123244	0.012912	-0.16713499999999998	-0.21093699999999999	-0.294731	0.182345	-0.389234	-0.256924	-0.058307000000000005	-0.24687699999999999
-0.201706	0.251311	0.27418400000000004	-0.001202	0.11631300000000001	-0.216311	-0.272264	0.332277	0.176756	-0.107555	-0.123244	0.012912	-0.16713499999999998	-0.21093699999999999	-0.294731	0.182345	-0.389234	-0.256924	-0.058307000000000005	-0.24687699999999999
-0.201706	0.251311	0.27418400000000004	-0.001202	0.11631300000000001	-0.216311	-0.272264	0.332277	0.176756	-0.107555	-0.123244	0.012912	-0.16713499999999998	-0.21093699999999999	-0.294731	0.182345	-0.389234	-0.256924	-0.058307000000000005	-0.24687699999999999
-0.201706	0.251311	0.27418400000000004	-0.001202	0.11631300000000001	-0.216311	-0.272264	0.332277	0.176756	-0.107555	-0.123244	0.012912	-0.16713499999999998	-0.21093699999999999	-0.294731	0.182345	-0.389234	-0.256924	-0.058307000000000005	-0.24687699999999999
-0.201706	0.251311	0.27418400000000004	-0.001202	0.11631300000000001	-0.216311	-0.272264	0.332277	0.176756	-0.107555	-0.123244	0.012912	-0.16713499999999998	-0.21093699999999999	-0.294731	0.182345	-0.389234	-0.256924	-0.058307000000000005	-0.24687699999999999
-0.20554	-0.168217	-0.034710000000000005	0.030416000000000002	0.20175099999999999	0.011755	-0.14815899999999999	0.168699	-0.044529	-0.25463800000000003	0.0035369999999999998	-0.271966	0.109614	-0.223072	-0.011849	0.121897	-0.240585	0.228726	0.08471000000000001	0.056123
-0.20554	-0.168217	-0.034710000000000005	0.030416000000000002	0.20175099999999999	0.011755	-0.14815899999999999	0.168699	-0.044529	-0.25463800000000003	0.0035369999999999998	-0.271966	0.109614	-0.223072	-0.011849	0.121897	-0.240585	0.228726	0.08471000000000001	0.056123
-0.20554	-0.168217	-0.034710000000000005	0.030416000000000002	0.20175099999999999	0.011755	-0.14815899999999999	0.168699	-0.044529	-0.25463800000000003	0.0035369999999999998	-0.271966	0.109614	-0.223072	-0.011849	0.121897	-0.240585	0.228726	0.08471000000000001	0.056123
-0.20554	-0.168217	-0.034710000000000005	0.030416000000000002	0.20175099999999999	0.011755	-0.14815899999999999	0.168699	-0.044529	-0.25463800000000003	0.0035369999999999998	-0.271966	0.109614	-0.223072	-0.011849	0.121897	-0.240585	0.228726	0.08471000000000001	0.056123
-0.20554	-0.168217	-0.034710000000000005	0.030416000000000002	0.20175099999999999	0.011755	-0.14815899999999999	0.168699	-0.044529	-0.25463800000000003	0.0035369999999999998	-0.271966	0.109614	-0.223072	-0.011849	0.121897	-0.240585	0.228726	0.08471000000000001	0.056123
-0.20554	-0.168217	-0.034710000000000005	0.030416000000000002	0.20175099999999999	0.011755	-0.14815899999999999	0.168699	-0.044529	-0.25463800000000003	0.0035369999999999998	-0.271966	0.109614	-0.223072	-0.011849	0.121897	-0.240585	0.228726	0.08471000000000001	0.056123
-0.20554	-0.168217	-0.034710000000000005	0.030416000000000002	0.20175099999999999	0.011755	-0.14815899999999999	0.168699	-0.044529	-0.25463800000000003	0.0035369999999999998	-0.271966	0.109614	-0.223072	-0.011849	0.121897	-0.240585	0.228726	0.08471000000000001	0.056123
-0.20554	-0.168217	-0.034710000000000005	0.030416000000000002	0.20175099999999999	0.011755	-0.14815899999999999	0.168699	-0.044529	-0.25463800000000003	0.0035369999999999998	-0.271966	0.109614	-0.223072	-0.011849	0.121897	-0.240585	0.228726	0.08471000000000001	0.056123
-0.20554	-0.168217	-0.034710000000000005	0.030416000000000002	0.20175099999999999	0.011755	-0.14815899999999999	0.168699	-0.044529	-0.25463800000000003	0.0035369999999999998	-0.271966	0.109614	-0.223072	-0.011849	0.121897	-0.240585	0.228726	0.08471000000000001	0.056123
-0.133768	-0.363759	-0.148202	-0.039901	0.03488	-0.187659	-0.238144	0.10510699999999999	-0.06455	-0.072595	0.061597000000000006	-0.19367	-0.016461	-0.150811	0.050867	0.370735	-0.081338	0.04587	0.0009599999999999999	-0.037969
-0.133768	-0.363759	-0.148202	-0.039901	0.03488	-0.187659	-0.238144	0.10510699999999999	-0.06455	-0.072595	0.061597000000000006	-0.19367	-0.016461	-0.150811	0.050867	0.370735	-0.081338	0.04587	0.0009599999999999999	-0.037969
-0.133768	-0.363759	-0.148202	-0.039901	0.03488	-0.187659	-0.238144	0.10510699999999999	-0.06455	-0.072595	0.061597000000000006	-0.19367	-0.016461	-0.150811	0.050867	0.370735	-0.081338	0.04587	0.0009599999999999999	-0.037969
-0.133768	-0.363759	-0.148202	-0.039901	0.03488	-0.187659	-0.238144	0.10510699999999999	-0.06455	-0.072595	0.061597000000000006	-0.19367	-0.016461	-0.150811	0.050867	0.370735	-0.081338	0.04587	0.0009599999999999999	-0.037969
-0.133768	-0.363759	-0.148202	-0.039901	0.03488	-0.187659	-0.238144	0.10510699999999999	-0.06455	-0.072595	0.061597000000000006	-0.19367	-0.016461	-0.150811	0.050867	0.370735	-0.081338	0.04587	0.0009599999999999999	-0.037969
-0.133768	-0.363759	-0.148202	-0.039901	0.03488	-0.187659	-0.238144	0.10510699999999999	-0.06455	-0.072595	0.061597000000000006	-0.19367	-0.016461	-0.150811	0.050867	0.370735	-0.081338	0.04587	0.0009599999999999999	-0.037969
-0.133768	-0.363759	-0.148202	-0.039901	0.03488	-0.187659	-0.238144	0.10510699999999999	-0.06455	-0.072595	0.061597000000000006	-0.19367	-0.016461	-0.150811	0.050867	0.370735	-0.081338	0.04587	0.0009599999999999999	-0.037969
-0.133768	-0.363759	-0.148202	-0.039901	0.03488	-0.187659	-0.238144	0.10510699999999999	-0.06455	-0.072595	0.061597000000000006	-0.19367	-0.016461	-0.150811	0.050867	0.370735	-0.081338	0.04587	0.0009599999999999999	-0.037969
-0.20554	-0.168217	-0.034710000000000005	0.030416000000000002	0.20175099999999999	0.011755	-0.14815899999999999	0.168699	-0.044529	-0.25463800000000003	0.0035369999999999998	-0.271966	0.109614	-0.223072	-0.011849	0.121897	-0.240585	0.228726	0.08471000000000001	0.056123
-0.20554	-0.168217	-0.034710000000000005	0.030416000000000002	0.20175099999999999	0.011755	-0.14815899999999999	0.168699	-0.044529	-0.25463800000000003	0.0035369999999999998	-0.271966	0.109614	-0.223072	-0.011849	0.121897	-0.240585	0.228726	0.08471000000000001	0.056123
-0.20554	-0.168217	-0.034710000000000005	0.030416000000000002	0.20175099999999999	0.011755	-0.14815899999999999	0.168699	-0.044529	-0.25463800000000003	0.0035369999999999998	-0.271966	0.109614	-0.223072	-0.011849	0.121897	-0.240585	0.228726	0.08471000000000001	0.056123
-0.20554	-0.168217	-0.034710000000000005	0.030416000000000002	0.20175099999999999	0.011755	-0.14815899999999999	0.168699	-0.044529	-0.25463800000000003	0.0035369999999999998	-0.271966	0.109614	-0.223072	-0.011849	0.121897	-0.240585	0.228726	0.08471000000000001	0.056123
-0.333654	-0.040236	-0.0004	0.06668099999999999	0.142742	0.21403899999999998	0.048991	0.424205	0.286281	0.008806	-0.190324	-0.027010000000000003	-0.380181	-0.394507	0.031481	-0.020867	-0.002649	-0.29170300000000005	-0.135438	-0.23038899999999998
-0.333654	-0.040236	-0.0004	0.06668099999999999	0.142742	0.21403899999999998	0.048991	0.424205	0.286281	0.008806	-0.190324	-0.027010000000000003	-0.380181	-0.394507	0.031481	-0.020867	-0.002649	-0.29170300000000005	-0.135438	-0.23038899999999998
-0.333654	-0.040236	-0.0004	0.06668099999999999	0.142742	0.21403899999999998	0.048991	0.424205	0.286281	0.008806	-0.190324	-0.027010000000000003	-0.380181	-0.394507	0.031481	-0.020867	-0.002649	-0.29170300000000005	-0.135438	-0.23038899999999998
-0.333654	-0.040236	-0.0004	0.06668099999999999	0.142742	0.21403899999999998	0.048991	0.424205	0.286281	0.008806	-0.190324	-0.027010000000000003	-0.380181	-0.394507	0.031481	-0.020867	-0.002649	-0.29170300000000005	-0.135438	-0.23038899999999998
-0.333654	-0.040236	-0.0004	0.06668099999999999	0.142742	0.21403899999999998	0.048991	0.424205	0.286281	0.008806	-0.190324	-0.027010000000000003	-0.380181	-0.394507	0.031481	-0.020867	-0.002649	-0.29170300000000005	-0.135438	-0.23038899999999998
-0.333654	-0.040236	-0.0004	0.06668099999999999	0.142742	0.21403899999999998	0.048991	0.424205	0.286281	0.008806	-0.190324	-0.027010000000000003	-0.380181	-0.394507	0.031481	-0.020867	-0.002649	-0.29170300000000005	-0.135438	-0.23038899999999998
-0.333654	-0.040236	-0.0004	0.06668099999999999	0.142742	0.21403899999999998	0.048991	0.424205	0.286281	0.008806	-0.190324	-0.027010000000000003	-0.380181	-0.394507	0.031481	-0.020867	-0.002649	-0.29170300000000005	-0.135438	-0.23038899999999998
-0.333654	-0.040236	-0.0004	0.06668099999999999	0.142742	0.21403899999999998	0.048991	0.424205	0.286281	0.008806	-0.190324	-0.027010000000000003	-0.380181	-0.394507	0.031481	-0.020867	-0.002649	-0.29170300000000005	-0.135438	-0.23038899999999998
-0.32306399999999996	-0.065398	0.035285000000000004	0.166035	0.199821	0.236263	-0.258914	0.091315	0.120023	-0.163626	0.477054	0.049682	-0.299586	-0.269654	-0.11845599999999999	-0.031662	-0.230798	-0.126797	0.102717	-0.29208
-0.32306399999999996	-0.065398	0.035285000000000004	0.166035	0.199821	0.236263	-0.258914	0.091315	0.120023	-0.163626	0.477054	0.049682	-0.299586	-0.269654	-0.11845599999999999	-0.031662	-0.230798	-0.126797	0.102717	-0.29208
-0.32306399999999996	-0.065398	0.035285000000000004	0.166035	0.199821	0.236263	-0.258914	0.091315	0.120023	-0.163626	0.477054	0.049682	-0.299586	-0.269654	-0.11845599999999999	-0.031662	-0.230798	-0.126797	0.102717	-0.29208
-0.201706	0.251311	0.27418400000000004	-0.001202	0.11631300000000001	-0.216311	-0.272264	0.332277	0.176756	-0.107555	-0.123244	0.012912	-0.16713499999999998	-0.21093699999999999	-0.294731	0.182345	-0.389234	-0.256924	-0.058307000000000005	-0.24687699999999999
-0.201706	0.251311	0.27418400000000004	-0.001202	0.11631300000000001	-0.216311	-0.272264	0.332277	0.176756	-0.107555	-0.123244	0.012912	-0.16713499999999998	-0.21093699999999999	-0.294731	0.182345	-0.389234	-0.256924	-0.058307000000000005	-0.24687699999999999
-0.201706	0.251311	0.27418400000000004	-0.001202	0.11631300000000001	-0.216311	-0.272264	0.332277	0.176756	-0.107555	-0.123244	0.012912	-0.16713499999999998	-0.21093699999999999	-0.294731	0.182345	-0.389234	-0.256924	-0.058307000000000005	-0.24687699999999999
-0.201706	0.251311	0.27418400000000004	-0.001202	0.11631300000000001	-0.216311	-0.272264	0.332277	0.176756	-0.107555	-0.123244	0.012912	-0.16713499999999998	-0.21093699999999999	-0.294731	0.182345	-0.389234	-0.256924	-0.058307000000000005	-0.24687699999999999
-0.32306399999999996	-0.065398	0.035285000000000004	0.166035	0.199821	0.236263	-0.258914	0.091315	0.120023	-0.163626	0.477054	0.049682	-0.299586	-0.269654	-0.11845599999999999	-0.031662	-0.230798	-0.126797	0.102717	-0.29208
-0.333654	-0.040236	-0.0004	0.06668099999999999	0.142742	0.21403899999999998	0.048991	0.424205	0.286281	0.008806	-0.190324	-0.027010000000000003	-0.380181	-0.394507	0.031481	-0.020867	-0.002649	-0.29170300000000005	-0.135438	-0.23038899999999998
-0.333654	-0.040236	-0.0004	0.06668099999999999	0.142742	0.21403899999999998	0.048991	0.424205	0.286281	0.008806	-0.190324	-0.027010000000000003	-0.380181	-0.394507	0.031481	-0.020867	-0.002649	-0.29170300000000005	-0.135438	-0.23038899999999998
-0.333654	-0.040236	-0.0004	0.06668099999999999	0.142742	0.21403899999999998	0.048991	0.424205	0.286281	0.008806	-0.190324	-0.027010000000000003	-0.380181	-0.394507	0.031481	-0.020867	-0.002649	-0.29170300000000005	-0.135438	-0.23038899999999998
-0.333654	-0.040236	-0.0004	0.06668099999999999	0.142742	0.21403899999999998	0.048991	0.424205	0.286281	0.008806	-0.190324	-0.027010000000000003	-0.380181	-0.394507	0.031481	-0.020867	-0.002649	-0.29170300000000005	-0.135438	-0.23038899999999998
-0.333654	-0.040236	-0.0004	0.06668099999999999	0.142742	0.21403899999999998	0.048991	0.424205	0.286281	0.008806	-0.190324	-0.027010000000000003	-0.380181	-0.394507	0.031481	-0.020867	-0.002649	-0.29170300000000005	-0.135438	-0.23038899999999998
-0.333654	-0.040236	-0.0004	0.06668099999999999	0.142742	0.21403899999999998	0.048991	0.424205	0.286281	0.008806	-0.190324	-0.027010000000000003	-0.380181	-0.394507	0.031481	-0.020867	-0.002649	-0.29170300000000005	-0.135438	-0.23038899999999998
-0.333654	-0.040236	-0.0004	0.06668099999999999	0.142742	0.21403899999999998	0.048991	0.424205	0.286281	0.008806	-0.190324	-0.027010000000000003	-0.380181	-0.394507	0.031481	-0.020867	-0.002649	-0.29170300000000005	-0.135438	-0.23038899999999998
-0.333654	-0.040236	-0.0004	0.06668099999999999	0.142742	0.21403899999999998	0.048991	0.424205	0.286281	0.008806	-0.190324	-0.027010000000000003	-0.380181	-0.394507	0.031481	-0.020867	-0.002649	-0.29170300000000005	-0.135438	-0.23038899999999998
0.295187	-0.225769	-0.047985	-0.26366300000000004	-0.009193000000000002	-0.172768	-0.203024	-0.216446	-0.15626500000000002	-0.185528	-0.212975	-0.297858	-0.227346	0.278593	-0.256628	0.070386	0.25142600000000004	-0.298766	-0.274548	-0.041665
0.295187	-0.225769	-0.047985	-0.26366300000000004	-0.009193000000000002	-0.172768	-0.203024	-0.216446	-0.15626500000000002	-0.185528	-0.212975	-0.297858	-0.227346	0.278593	-0.256628	0.070386	0.25142600000000004	-0.298766	-0.274548	-0.041665
0.295187	-0.225769	-0.047985	-0.26366300000000004	-0.009193000000000002	-0.172768	-0.203024	-0.216446	-0.15626500000000002	-0.185528	-0.212975	-0.297858	-0.227346	0.278593	-0.256628	0.070386	0.25142600000000004	-0.298766	-0.274548	-0.041665
0.295187	-0.225769	-0.047985	-0.26366300000000004	-0.009193000000000002	-0.172768	-0.203024	-0.216446	-0.15626500000000002	-0.185528	-0.212975	-0.297858	-0.227346	0.278593	-0.256628	0.070386	0.25142600000000004	-0.298766	-0.274548	-0.041665
-0.069092	-0.262309	-0.156791	-0.343854	-0.104532	0.178779	0.153426	0.35989699999999997	-0.107295	-0.14367	-0.21514	0.224171	-0.031633999999999995	-0.27559	0.35086300000000004	0.19057000000000002	-0.010916	0.340319	-0.23675300000000002	0.006706
-0.069092	-0.262309	-0.156791	-0.343854	-0.104532	0.178779	0.153426	0.35989699999999997	-0.107295	-0.14367	-0.21514	0.224171	-0.031633999999999995	-0.27559	0.35086300000000004	0.19057000000000002	-0.010916	0.340319	-0.23675300000000002	0.006706
-0.069092	-0.262309	-0.156791	-0.343854	-0.104532	0.178779	0.153426	0.35989699999999997	-0.107295	-0.14367	-0.21514	0.224171	-0.031633999999999995	-0.27559	0.35086300000000004	0.19057000000000002	-0.010916	0.340319	-0.23675300000000002	0.006706
-0.069092	-0.262309	-0.156791	-0.343854	-0.104532	0.178779	0.153426	0.35989699999999997	-0.107295	-0.14367	-0.21514	0.224171	-0.031633999999999995	-0.27559	0.35086300000000004	0.19057000000000002	-0.010916	0.340319	-0.23675300000000002	0.006706
-0.069092	-0.262309	-0.156791	-0.343854	-0.104532	0.178779	0.153426	0.35989699999999997	-0.107295	-0.14367	-0.21514	0.224171	-0.031633999999999995	-0.27559	0.35086300000000004	0.19057000000000002	-0.010916	0.340319	-0.23675300000000002	0.006706
-0.069092	-0.262309	-0.156791	-0.343854	-0.104532	0.178779	0.153426	0.35989699999999997	-0.107295	-0.14367	-0.21514	0.224171	-0.031633999999999995	-0.27559	0.35086300000000004	0.19057000000000002	-0.010916	0.340319	-0.23675300000000002	0.006706
-0.069092	-0.262309	-0.156791	-0.343854	-0.104532	0.178779	0.153426	0.35989699999999997	-0.107295	-0.14367	-0.21514	0.224171	-0.031633999999999995	-0.27559	0.35086300000000004	0.19057000000000002	-0.010916	0.340319	-0.23675300000000002	0.006706
-0.069092	-0.262309	-0.156791	-0.343854	-0.104532	0.178779	0.153426	0.35989699999999997	-0.107295	-0.14367	-0.21514	0.224171	-0.031633999999999995	-0.27559	0.35086300000000004	0.19057000000000002	-0.010916	0.340319	-0.23675300000000002	0.006706
0.11435899999999999	0.171172	0.17709	-0.31183099999999997	-0.160205	-0.243982	0.217083	0.144782	0.226239	-0.049384	-0.144701	-0.356723	0.377809	-0.236808	-0.2334	0.250668	0.105181	0.080036	0.26662199999999997	0.189613
0.11435899999999999	0.171172	0.17709	-0.31183099999999997	-0.160205	-0.243982	0.217083	0.144782	0.226239	-0.049384	-0.144701	-0.356723	0.377809	-0.236808	-0.2334	0.250668	0.105181	0.080036	0.26662199999999997	0.189613
0.11435899999999999	0.171172	0.17709	-0.31183099999999997	-0.160205	-0.243982	0.217083	0.144782	0.226239	-0.049384	-0.144701	-0.356723	0.377809	-0.236808	-0.2334	0.250668	0.105181	0.080036	0.26662199999999997	0.189613
0.11435899999999999	0.171172	0.17709	-0.31183099999999997	-0.160205	-0.243982	0.217083	0.144782	0.226239	-0.049384	-0.144701	-0.356723	0.377809	-0.236808	-0.2334	0.250668	0.105181	0.080036	0.26662199999999997	0.189613
0.190571	-0.36533699999999997	-0.14846199999999998	-0.066087	2e-06	0.040118	-0.168742	-0.084901	-0.099844	-0.160912	0.36053	-0.356333	0.278794	0.062613	-0.166715	0.31801999999999997	-0.28434	-0.065028	0.273465	0.017619
0.190571	-0.36533699999999997	-0.14846199999999998	-0.066087	2e-06	0.040118	-0.168742	-0.084901	-0.099844	-0.160912	0.36053	-0.356333	0.278794	0.062613	-0.166715	0.31801999999999997	-0.28434	-0.065028	0.273465	0.017619
0.190571	-0.36533699999999997	-0.14846199999999998	-0.066087	2e-06	0.040118	-0.168742	-0.084901	-0.099844	-0.160912	0.36053	-0.356333	0.278794	0.062613	-0.166715	0.31801999999999997	-0.28434	-0.065028	0.273465	0.017619
0.190571	-0.36533699999999997	-0.14846199999999998	-0.066087	2e-06	0.040118	-0.168742	-0.084901	-0.099844	-0.160912	0.36053	-0.356333	0.278794	0.062613	-0.166715	0.31801999999999997	-0.28434	-0.065028	0.273465	0.017619
-0.20554	-0.168217	-0.034710000000000005	0.030416000000000002	0.20175099999999999	0.011755	-0.14815899999999999	0.168699	-0.044529	-0.25463800000000003	0.0035369999999999998	-0.271966	0.109614	-0.223072	-0.011849	0.121897	-0.240585	0.228726	0.08471000000000001	0.056123
-0.20554	-0.168217	-0.034710000000000005	0.030416000000000002	0.20175099999999999	0.011755	-0.14815899999999999	0.168699	-0.044529	-0.25463800000000003	0.0035369999999999998	-0.271966	0.109614	-0.223072	-0.011849	0.121897	-0.240585	0.228726	0.08471000000000001	0.056123
-0.20554	-0.168217	-0.034710000000000005	0.030416000000000002	0.20175099999999999	0.011755	-0.14815899999999999	0.168699	-0.044529	-0.25463800000000003	0.0035369999999999998	-0.271966	0.109614	-0.223072	-0.011849	0.121897	-0.240585	0.228726	0.08471000000000001	0.056123
-0.20554	-0.168217	-0.034710000000000005	0.030416000000000002	0.20175099999999999	0.011755	-0.14815899999999999	0.168699	-0.044529	-0.25463800000000003	0.0035369999999999998	-0.271966	0.109614	-0.223072	-0.011849	0.121897	-0.240585	0.228726	0.08471000000000001	0.056123
-0.20554	-0.168217	-0.034710000000000005	0.030416000000000002	0.20175099999999999	0.011755	-0.14815899999999999	0.168699	-0.044529	-0.25463800000000003	0.0035369999999999998	-0.271966	0.109614	-0.223072	-0.011849	0.121897	-0.240585	0.228726	0.08471000000000001	0.056123
-0.20554	-0.168217	-0.034710000000000005	0.030416000000000002	0.20175099999999999	0.011755	-0.14815899999999999	0.168699	-0.044529	-0.25463800000000003	0.0035369999999999998	-0.271966	0.109614	-0.223072	-0.011849	0.121897	-0.240585	0.228726	0.08471000000000001	0.056123
-0.20554	-0.168217	-0.034710000000000005	0.030416000000000002	0.20175099999999999	0.011755	-0.14815899999999999	0.168699	-0.044529	-0.25463800000000003	0.0035369999999999998	-0.271966	0.109614	-0.223072	-0.011849	0.121897	-0.240585	0.228726	0.08471000000000001	0.056123
-0.20554	-0.168217	-0.034710000000000005	0.030416000000000002	0.20175099999999999	0.011755	-0.14815899999999999	0.168699	-0.044529	-0.25463800000000003	0.0035369999999999998	-0.271966	0.109614	-0.223072	-0.011849	0.121897	-0.240585	0.228726	0.08471000000000001	0.056123
-0.20554	-0.168217	-0.034710000000000005	0.030416000000000002	0.20175099999999999	0.011755	-0.14815899999999999	0.168699	-0.044529	-0.25463800000000003	0.0035369999999999998	-0.271966	0.109614	-0.223072	-0.011849	0.121897	-0.240585	0.228726	0.08471000000000001	0.056123
-0.20554	-0.168217	-0.034710000000000005	0.030416000000000002	0.20175099999999999	0.011755	-0.14815899999999999	0.168699	-0.044529	-0.25463800000000003	0.0035369999999999998	-0.271966	0.109614	-0.223072	-0.011849	0.121897	-0.240585	0.228726	0.08471000000000001	0.056123
-0.20554	-0.168217	-0.034710000000000005	0.030416000000000002	0.20175099999999999	0.011755	-0.14815899999999999	0.168699	-0.044529	-0.25463800000000003	0.0035369999999999998	-0.271966	0.109614	-0.223072	-0.011849	0.121897	-0.240585	0.228726	0.08471000000000001	0.056123
-0.201706	0.251311	0.27418400000000004	-0.001202	0.11631300000000001	-0.216311	-0.272264	0.332277	0.176756	-0.107555	-0.123244	0.012912	-0.16713499999999998	-0.21093699999999999	-0.294731	0.182345	-0.389234	-0.256924	-0.058307000000000005	-0.24687699999999999
-0.201706	0.251311	0.27418400000000004	-0.001202	0.11631300000000001	-0.216311	-0.272264	0.332277	0.176756	-0.107555	-0.123244	0.012912	-0.16713499999999998	-0.21093699999999999	-0.294731	0.182345	-0.389234	-0.256924	-0.058307000000000005	-0.24687699999999999
-0.201706	0.251311	0.27418400000000004	-0.001202	0.11631300000000001	-0.216311	-0.272264	0.332277	0.176756	-0.107555	-0.123244	0.012912	-0.16713499999999998	-0.21093699999999999	-0.294731	0.182345	-0.389234	-0.256924	-0.058307000000000005	-0.24687699999999999
-0.201706	0.251311	0.27418400000000004	-0.001202	0.11631300000000001	-0.216311	-0.272264	0.332277	0.176756	-0.107555	-0.123244	0.012912	-0.16713499999999998	-0.21093699999999999	-0.294731	0.182345	-0.389234	-0.256924	-0.058307000000000005	-0.24687699999999999
-0.20554	-0.168217	-0.034710000000000005	0.030416000000000002	0.20175099999999999	0.011755	-0.14815899999999999	0.168699	-0.044529	-0.25463800000000003	0.0035369999999999998	-0.271966	0.109614	-0.223072	-0.011849	0.121897	-0.240585	0.228726	0.08471000000000001	0.056123
-0.020182	-0.24416	-0.256696	0.066209	0.268358	-0.072684	-0.028905	-0.012094	0.0017079999999999999	-0.167094	-0.066356	-0.081211	-0.084136	-0.086403	-0.11110199999999999	0.235792	-0.017511000000000002	0.162448	0.144282	0.168909
-0.020182	-0.24416	-0.256696	0.066209	0.268358	-0.072684	-0.028905	-0.012094	0.0017079999999999999	-0.167094	-0.066356	-0.081211	-0.084136	-0.086403	-0.11110199999999999	0.235792	-0.017511000000000002	0.162448	0.144282	0.168909
-0.020182	-0.24416	-0.256696	0.066209	0.268358	-0.072684	-0.028905	-0.012094	0.0017079999999999999	-0.167094	-0.066356	-0.081211	-0.084136	-0.086403	-0.11110199999999999	0.235792	-0.017511000000000002	0.162448	0.144282	0.168909
-0.020182	-0.24416	-0.256696	0.066209	0.268358	-0.072684	-0.028905	-0.012094	0.0017079999999999999	-0.167094	-0.066356	-0.081211	-0.084136	-0.086403	-0.11110199999999999	0.235792	-0.017511000000000002	0.162448	0.144282	0.168909
-0.020182	-0.24416	-0.256696	0.066209	0.268358	-0.072684	-0.028905	-0.012094	0.0017079999999999999	-0.167094	-0.066356	-0.081211	-0.084136	-0.086403	-0.11110199999999999	0.235792	-0.017511000000000002	0.162448	0.144282	0.168909
-0.020182	-0.24416	-0.256696	0.066209	0.268358	-0.072684	-0.028905	-0.012094	0.0017079999999999999	-0.167094	-0.066356	-0.081211	-0.084136	-0.086403	-0.11110199999999999	0.235792	-0.017511000000000002	0.162448	0.144282	0.168909
-0.020182	-0.24416	-0.256696	0.066209	0.268358	-0.072684	-0.028905	-0.012094	0.0017079999999999999	-0.167094	-0.066356	-0.081211	-0.084136	-0.086403	-0.11110199999999999	0.235792	-0.017511000000000002	0.162448	0.144282	0.168909
-0.020182	-0.24416	-0.256696	0.066209	0.268358	-0.072684	-0.028905	-0.012094	0.0017079999999999999	-0.167094	-0.066356	-0.081211	-0.084136	-0.086403	-0.11110199999999999	0.235792	-0.017511000000000002	0.162448	0.144282	0.168909
-0.020182	-0.24416	-0.256696	0.066209	0.268358	-0.072684	-0.028905	-0.012094	0.0017079999999999999	-0.167094	-0.066356	-0.081211	-0.084136	-0.086403	-0.11110199999999999	0.235792	-0.017511000000000002	0.162448	0.144282	0.168909
-0.020182	-0.24416	-0.256696	0.066209	0.268358	-0.072684	-0.028905	-0.012094	0.0017079999999999999	-0.167094	-0.066356	-0.081211	-0.084136	-0.086403	-0.11110199999999999	0.235792	-0.017511000000000002	0.162448	0.144282	0.168909
-0.020182	-0.24416	-0.256696	0.066209	0.268358	-0.072684	-0.028905	-0.012094	0.0017079999999999999	-0.167094	-0.066356	-0.081211	-0.084136	-0.086403	-0.11110199999999999	0.235792	-0.017511000000000002	0.162448	0.144282	0.168909
-0.020182	-0.24416	-0.256696	0.066209	0.268358	-0.072684	-0.028905	-0.012094	0.0017079999999999999	-0.167094	-0.066356	-0.081211	-0.084136	-0.086403	-0.11110199999999999	0.235792	-0.017511000000000002	0.162448	0.144282	0.168909
-0.020182	-0.24416	-0.256696	0.066209	0.268358	-0.072684	-0.028905	-0.012094	0.0017079999999999999	-0.167094	-0.066356	-0.081211	-0.084136	-0.086403	-0.11110199999999999	0.235792	-0.017511000000000002	0.162448	0.144282	0.168909
-0.020182	-0.24416	-0.256696	0.066209	0.268358	-0.072684	-0.028905	-0.012094	0.0017079999999999999	-0.167094	-0.066356	-0.081211	-0.084136	-0.086403	-0.11110199999999999	0.235792	-0.017511000000000002	0.162448	0.144282	0.168909
-0.020182	-0.24416	-0.256696	0.066209	0.268358	-0.072684	-0.028905	-0.012094	0.0017079999999999999	-0.167094	-0.066356	-0.081211	-0.084136	-0.086403	-0.11110199999999999	0.235792	-0.017511000000000002	0.162448	0.144282	0.168909
-0.201706	0.251311	0.27418400000000004	-0.001202	0.11631300000000001	-0.216311	-0.272264	0.332277	0.176756	-0.107555	-0.123244	0.012912	-0.16713499999999998	-0.21093699999999999	-0.294731	0.182345	-0.389234	-0.256924	-0.058307000000000005	-0.24687699999999999
-0.17971099999999998	-0.18723499999999998	0.072861	0.05694199999999999	0.082211	0.171639	0.310749	-0.279542	-0.136777	-0.147758	0.341468	0.27605999999999997	0.252128	-0.2372	0.23745	0.106492	0.28823000000000004	0.276987	0.18398499999999998	-0.24417199999999997
-0.17971099999999998	-0.18723499999999998	0.072861	0.05694199999999999	0.082211	0.171639	0.310749	-0.279542	-0.136777	-0.147758	0.341468	0.27605999999999997	0.252128	-0.2372	0.23745	0.106492	0.28823000000000004	0.276987	0.18398499999999998	-0.24417199999999997
-0.17971099999999998	-0.18723499999999998	0.072861	0.05694199999999999	0.082211	0.171639	0.310749	-0.279542	-0.136777	-0.147758	0.341468	0.27605999999999997	0.252128	-0.2372	0.23745	0.106492	0.28823000000000004	0.276987	0.18398499999999998	-0.24417199999999997
-0.17971099999999998	-0.18723499999999998	0.072861	0.05694199999999999	0.082211	0.171639	0.310749	-0.279542	-0.136777	-0.147758	0.341468	0.27605999999999997	0.252128	-0.2372	0.23745	0.106492	0.28823000000000004	0.276987	0.18398499999999998	-0.24417199999999997
-0.32306399999999996	-0.065398	0.035285000000000004	0.166035	0.199821	0.236263	-0.258914	0.091315	0.120023	-0.163626	0.477054	0.049682	-0.299586	-0.269654	-0.11845599999999999	-0.031662	-0.230798	-0.126797	0.102717	-0.29208
-0.32306399999999996	-0.065398	0.035285000000000004	0.166035	0.199821	0.236263	-0.258914	0.091315	0.120023	-0.163626	0.477054	0.049682	-0.299586	-0.269654	-0.11845599999999999	-0.031662	-0.230798	-0.126797	0.102717	-0.29208
-0.32306399999999996	-0.065398	0.035285000000000004	0.166035	0.199821	0.236263	-0.258914	0.091315	0.120023	-0.163626	0.477054	0.049682	-0.299586	-0.269654	-0.11845599999999999	-0.031662	-0.230798	-0.126797	0.102717	-0.29208
-0.32306399999999996	-0.065398	0.035285000000000004	0.166035	0.199821	0.236263	-0.258914	0.091315	0.120023	-0.163626	0.477054	0.049682	-0.299586	-0.269654	-0.11845599999999999	-0.031662	-0.230798	-0.126797	0.102717	-0.29208
-0.32306399999999996	-0.065398	0.035285000000000004	0.166035	0.199821	0.236263	-0.258914	0.091315	0.120023	-0.163626	0.477054	0.049682	-0.299586	-0.269654	-0.11845599999999999	-0.031662	-0.230798	-0.126797	0.102717	-0.29208
-0.32306399999999996	-0.065398	0.035285000000000004	0.166035	0.199821	0.236263	-0.258914	0.091315	0.120023	-0.163626	0.477054	0.049682	-0.299586	-0.269654	-0.11845599999999999	-0.031662	-0.230798	-0.126797	0.102717	-0.29208
-0.32306399999999996	-0.065398	0.035285000000000004	0.166035	0.199821	0.236263	-0.258914	0.091315	0.120023	-0.163626	0.477054	0.049682	-0.299586	-0.269654	-0.11845599999999999	-0.031662	-0.230798	-0.126797	0.102717	-0.29208
-0.32306399999999996	-0.065398	0.035285000000000004	0.166035	0.199821	0.236263	-0.258914	0.091315	0.120023	-0.163626	0.477054	0.049682	-0.299586	-0.269654	-0.11845599999999999	-0.031662	-0.230798	-0.126797	0.102717	-0.29208
-0.32306399999999996	-0.065398	0.035285000000000004	0.166035	0.199821	0.236263	-0.258914	0.091315	0.120023	-0.163626	0.477054	0.049682	-0.299586	-0.269654	-0.11845599999999999	-0.031662	-0.230798	-0.126797	0.102717	-0.29208
-0.32306399999999996	-0.065398	0.035285000000000004	0.166035	0.199821	0.236263	-0.258914	0.091315	0.120023	-0.163626	0.477054	0.049682	-0.299586	-0.269654	-0.11845599999999999	-0.031662	-0.230798	-0.126797	0.102717	-0.29208
-0.32306399999999996	-0.065398	0.035285000000000004	0.166035	0.199821	0.236263	-0.258914	0.091315	0.120023	-0.163626	0.477054	0.049682	-0.299586	-0.269654	-0.11845599999999999	-0.031662	-0.230798	-0.126797	0.102717	-0.29208
-0.32306399999999996	-0.065398	0.035285000000000004	0.166035	0.199821	0.236263	-0.258914	0.091315	0.120023	-0.163626	0.477054	0.049682	-0.299586	-0.269654	-0.11845599999999999	-0.031662	-0.230798	-0.126797	0.102717	-0.29208
-0.333654	-0.040236	-0.0004	0.06668099999999999	0.142742	0.21403899999999998	0.048991	0.424205	0.286281	0.008806	-0.190324	-0.027010000000000003	-0.380181	-0.394507	0.031481	-0.020867	-0.002649	-0.29170300000000005	-0.135438	-0.23038899999999998
-0.333654	-0.040236	-0.0004	0.06668099999999999	0.142742	0.21403899999999998	0.048991	0.424205	0.286281	0.008806	-0.190324	-0.027010000000000003	-0.380181	-0.394507	0.031481	-0.020867	-0.002649	-0.29170300000000005	-0.135438	-0.23038899999999998
-0.333654	-0.040236	-0.0004	0.06668099999999999	0.142742	0.21403899999999998	0.048991	0.424205	0.286281	0.008806	-0.190324	-0.027010000000000003	-0.380181	-0.394507	0.031481	-0.020867	-0.002649	-0.29170300000000005	-0.135438	-0.23038899999999998
-0.333654	-0.040236	-0.0004	0.06668099999999999	0.142742	0.21403899999999998	0.048991	0.424205	0.286281	0.008806	-0.190324	-0.027010000000000003	-0.380181	-0.394507	0.031481	-0.020867	-0.002649	-0.29170300000000005	-0.135438	-0.23038899999999998
-0.333654	-0.040236	-0.0004	0.06668099999999999	0.142742	0.21403899999999998	0.048991	0.424205	0.286281	0.008806	-0.190324	-0.027010000000000003	-0.380181	-0.394507	0.031481	-0.020867	-0.002649	-0.29170300000000005	-0.135438	-0.23038899999999998
-0.333654	-0.040236	-0.0004	0.06668099999999999	0.142742	0.21403899999999998	0.048991	0.424205	0.286281	0.008806	-0.190324	-0.027010000000000003	-0.380181	-0.394507	0.031481	-0.020867	-0.002649	-0.29170300000000005	-0.135438	-0.23038899999999998
-0.333654	-0.040236	-0.0004	0.06668099999999999	0.142742	0.21403899999999998	0.048991	0.424205	0.286281	0.008806	-0.190324	-0.027010000000000003	-0.380181	-0.394507	0.031481	-0.020867	-0.002649	-0.29170300000000005	-0.135438	-0.23038899999999998
-0.333654	-0.040236	-0.0004	0.06668099999999999	0.142742	0.21403899999999998	0.048991	0.424205	0.286281	0.008806	-0.190324	-0.027010000000000003	-0.380181	-0.394507	0.031481	-0.020867	-0.002649	-0.29170300000000005	-0.135438	-0.23038899999999998
-0.333654	-0.040236	-0.0004	0.06668099999999999	0.142742	0.21403899999999998	0.048991	0.424205	0.286281	0.008806	-0.190324	-0.027010000000000003	-0.380181	-0.394507	0.031481	-0.020867	-0.002649	-0.29170300000000005	-0.135438	-0.23038899999999998
-0.333654	-0.040236	-0.0004	0.06668099999999999	0.142742	0.21403899999999998	0.048991	0.424205	0.286281	0.008806	-0.190324	-0.027010000000000003	-0.380181	-0.394507	0.031481	-0.020867	-0.002649	-0.29170300000000005	-0.135438	-0.23038899999999998
-0.333654	-0.040236	-0.0004	0.06668099999999999	0.142742	0.21403899999999998	0.048991	0.424205	0.286281	0.008806	-0.190324	-0.027010000000000003	-0.380181	-0.394507	0.031481	-0.020867	-0.002649	-0.29170300000000005	-0.135438	-0.23038899999999998
-0.333654	-0.040236	-0.0004	0.06668099999999999	0.142742	0.21403899999999998	0.048991	0.424205	0.286281	0.008806	-0.190324	-0.027010000000000003	-0.380181	-0.394507	0.031481	-0.020867	-0.002649	-0.29170300000000005	-0.135438	-0.23038899999999998
-0.32306399999999996	-0.065398	0.035285000000000004	0.166035	0.199821	0.236263	-0.258914	0.091315	0.120023	-0.163626	0.477054	0.049682	-0.299586	-0.269654	-0.11845599999999999	-0.031662	-0.230798	-0.126797	0.102717	-0.29208
-0.32306399999999996	-0.065398	0.035285000000000004	0.166035	0.199821	0.236263	-0.258914	0.091315	0.120023	-0.163626	0.477054	0.049682	-0.299586	-0.269654	-0.11845599999999999	-0.031662	-0.230798	-0.126797	0.102717	-0.29208
-0.32306399999999996	-0.065398	0.035285000000000004	0.166035	0.199821	0.236263	-0.258914	0.091315	0.120023	-0.163626	0.477054	0.049682	-0.299586	-0.269654	-0.11845599999999999	-0.031662	-0.230798	-0.126797	0.102717	-0.29208
-0.020182	-0.24416	-0.256696	0.066209	0.268358	-0.072684	-0.028905	-0.012094	0.0017079999999999999	-0.167094	-0.066356	-0.081211	-0.084136	-0.086403	-0.11110199999999999	0.235792	-0.017511000000000002	0.162448	0.144282	0.168909
-0.020182	-0.24416	-0.256696	0.066209	0.268358	-0.072684	-0.028905	-0.012094	0.0017079999999999999	-0.167094	-0.066356	-0.081211	-0.084136	-0.086403	-0.11110199999999999	0.235792	-0.017511000000000002	0.162448	0.144282	0.168909
-0.020182	-0.24416	-0.256696	0.066209	0.268358	-0.072684	-0.028905	-0.012094	0.0017079999999999999	-0.167094	-0.066356	-0.081211	-0.084136	-0.086403	-0.11110199999999999	0.235792	-0.017511000000000002	0.162448	0.144282	0.168909
-0.020182	-0.24416	-0.256696	0.066209	0.268358	-0.072684	-0.028905	-0.012094	0.0017079999999999999	-0.167094	-0.066356	-0.081211	-0.084136	-0.086403	-0.11110199999999999	0.235792	-0.017511000000000002	0.162448	0.144282	0.168909
-0.20554	-0.168217	-0.034710000000000005	0.030416000000000002	0.20175099999999999	0.011755	-0.14815899999999999	0.168699	-0.044529	-0.25463800000000003	0.0035369999999999998	-0.271966	0.109614	-0.223072	-0.011849	0.121897	-0.240585	0.228726	0.08471000000000001	0.056123
-0.20554	-0.168217	-0.034710000000000005	0.030416000000000002	0.20175099999999999	0.011755	-0.14815899999999999	0.168699	-0.044529	-0.25463800000000003	0.0035369999999999998	-0.271966	0.109614	-0.223072	-0.011849	0.121897	-0.240585	0.228726	0.08471000000000001	0.056123
-0.20554	-0.168217	-0.034710000000000005	0.030416000000000002	0.20175099999999999	0.011755	-0.14815899999999999	0.168699	-0.044529	-0.25463800000000003	0.0035369999999999998	-0.271966	0.109614	-0.223072	-0.011849	0.121897	-0.240585	0.228726	0.08471000000000001	0.056123
-0.20554	-0.168217	-0.034710000000000005	0.030416000000000002	0.20175099999999999	0.011755	-0.14815899999999999	0.168699	-0.044529	-0.25463800000000003	0.0035369999999999998	-0.271966	0.109614	-0.223072	-0.011849	0.121897	-0.240585	0.228726	0.08471000000000001	0.056123
-0.20554	-0.168217	-0.034710000000000005	0.030416000000000002	0.20175099999999999	0.011755	-0.14815899999999999	0.168699	-0.044529	-0.25463800000000003	0.0035369999999999998	-0.271966	0.109614	-0.223072	-0.011849	0.121897	-0.240585	0.228726	0.08471000000000001	0.056123
-0.20554	-0.168217	-0.034710000000000005	0.030416000000000002	0.20175099999999999	0.011755	-0.14815899999999999	0.168699	-0.044529	-0.25463800000000003	0.0035369999999999998	-0.271966	0.109614	-0.223072	-0.011849	0.121897	-0.240585	0.228726	0.08471000000000001	0.056123
-0.20554	-0.168217	-0.034710000000000005	0.030416000000000002	0.20175099999999999	0.011755	-0.14815899999999999	0.168699	-0.044529	-0.25463800000000003	0.0035369999999999998	-0.271966	0.109614	-0.223072	-0.011849	0.121897	-0.240585	0.228726	0.08471000000000001	0.056123
-0.20554	-0.168217	-0.034710000000000005	0.030416000000000002	0.20175099999999999	0.011755	-0.14815899999999999	0.168699	-0.044529	-0.25463800000000003	0.0035369999999999998	-0.271966	0.109614	-0.223072	-0.011849	0.121897	-0.240585	0.228726	0.08471000000000001	0.056123
-0.20554	-0.168217	-0.034710000000000005	0.030416000000000002	0.20175099999999999	0.011755	-0.14815899999999999	0.168699	-0.044529	-0.25463800000000003	0.0035369999999999998	-0.271966	0.109614	-0.223072	-0.011849	0.121897	-0.240585	0.228726	0.08471000000000001	0.056123
0.13605	-0.10447000000000001	-0.041259	0.17268	0.170537	-0.008018	-0.015522	-0.013793000000000001	-0.212743	-0.046639	0.08949299999999999	-0.326372	0.18901300000000001	-0.023773	0.014116	0.110507	0.011787	0.422174	-0.078737	0.376303
0.13605	-0.10447000000000001	-0.041259	0.17268	0.170537	-0.008018	-0.015522	-0.013793000000000001	-0.212743	-0.046639	0.08949299999999999	-0.326372	0.18901300000000001	-0.023773	0.014116	0.110507	0.011787	0.422174	-0.078737	0.376303
0.13605	-0.10447000000000001	-0.041259	0.17268	0.170537	-0.008018	-0.015522	-0.013793000000000001	-0.212743	-0.046639	0.08949299999999999	-0.326372	0.18901300000000001	-0.023773	0.014116	0.110507	0.011787	0.422174	-0.078737	0.376303
0.13605	-0.10447000000000001	-0.041259	0.17268	0.170537	-0.008018	-0.015522	-0.013793000000000001	-0.212743	-0.046639	0.08949299999999999	-0.326372	0.18901300000000001	-0.023773	0.014116	0.110507	0.011787	0.422174	-0.078737	0.376303
0.13605	-0.10447000000000001	-0.041259	0.17268	0.170537	-0.008018	-0.015522	-0.013793000000000001	-0.212743	-0.046639	0.08949299999999999	-0.326372	0.18901300000000001	-0.023773	0.014116	0.110507	0.011787	0.422174	-0.078737	0.376303
0.13605	-0.10447000000000001	-0.041259	0.17268	0.170537	-0.008018	-0.015522	-0.013793000000000001	-0.212743	-0.046639	0.08949299999999999	-0.326372	0.18901300000000001	-0.023773	0.014116	0.110507	0.011787	0.422174	-0.078737	0.376303
0.13605	-0.10447000000000001	-0.041259	0.17268	0.170537	-0.008018	-0.015522	-0.013793000000000001	-0.212743	-0.046639	0.08949299999999999	-0.326372	0.18901300000000001	-0.023773	0.014116	0.110507	0.011787	0.422174	-0.078737	0.376303
0.13605	-0.10447000000000001	-0.041259	0.17268	0.170537	-0.008018	-0.015522	-0.013793000000000001	-0.212743	-0.046639	0.08949299999999999	-0.326372	0.18901300000000001	-0.023773	0.014116	0.110507	0.011787	0.422174	-0.078737	0.376303
0.13605	-0.10447000000000001	-0.041259	0.17268	0.170537	-0.008018	-0.015522	-0.013793000000000001	-0.212743	-0.046639	0.08949299999999999	-0.326372	0.18901300000000001	-0.023773	0.014116	0.110507	0.011787	0.422174	-0.078737	0.376303
0.13605	-0.10447000000000001	-0.041259	0.17268	0.170537	-0.008018	-0.015522	-0.013793000000000001	-0.212743	-0.046639	0.08949299999999999	-0.326372	0.18901300000000001	-0.023773	0.014116	0.110507	0.011787	0.422174	-0.078737	0.376303
0.13605	-0.10447000000000001	-0.041259	0.17268	0.170537	-0.008018	-0.015522	-0.013793000000000001	-0.212743	-0.046639	0.08949299999999999	-0.326372	0.18901300000000001	-0.023773	0.014116	0.110507	0.011787	0.422174	-0.078737	0.376303
0.13605	-0.10447000000000001	-0.041259	0.17268	0.170537	-0.008018	-0.015522	-0.013793000000000001	-0.212743	-0.046639	0.08949299999999999	-0.326372	0.18901300000000001	-0.023773	0.014116	0.110507	0.011787	0.422174	-0.078737	0.376303
0.13605	-0.10447000000000001	-0.041259	0.17268	0.170537	-0.008018	-0.015522	-0.013793000000000001	-0.212743	-0.046639	0.08949299999999999	-0.326372	0.18901300000000001	-0.023773	0.014116	0.110507	0.011787	0.422174	-0.078737	0.376303
0.13605	-0.10447000000000001	-0.041259	0.17268	0.170537	-0.008018	-0.015522	-0.013793000000000001	-0.212743	-0.046639	0.08949299999999999	-0.326372	0.18901300000000001	-0.023773	0.014116	0.110507	0.011787	0.422174	-0.078737	0.376303
0.13605	-0.10447000000000001	-0.041259	0.17268	0.170537	-0.008018	-0.015522	-0.013793000000000001	-0.212743	-0.046639	0.08949299999999999	-0.326372	0.18901300000000001	-0.023773	0.014116	0.110507	0.011787	0.422174	-0.078737	0.376303
0.13605	-0.10447000000000001	-0.041259	0.17268	0.170537	-0.008018	-0.015522	-0.013793000000000001	-0.212743	-0.046639	0.08949299999999999	-0.326372	0.18901300000000001	-0.023773	0.014116	0.110507	0.011787	0.422174	-0.078737	0.376303
-0.20554	-0.168217	-0.034710000000000005	0.030416000000000002	0.20175099999999999	0.011755	-0.14815899999999999	0.168699	-0.044529	-0.25463800000000003	0.0035369999999999998	-0.271966	0.109614	-0.223072	-0.011849	0.121897	-0.240585	0.228726	0.08471000000000001	0.056123
-0.20554	-0.168217	-0.034710000000000005	0.030416000000000002	0.20175099999999999	0.011755	-0.14815899999999999	0.168699	-0.044529	-0.25463800000000003	0.0035369999999999998	-0.271966	0.109614	-0.223072	-0.011849	0.121897	-0.240585	0.228726	0.08471000000000001	0.056123
-0.20554	-0.168217	-0.034710000000000005	0.030416000000000002	0.20175099999999999	0.011755	-0.14815899999999999	0.168699	-0.044529	-0.25463800000000003	0.0035369999999999998	-0.271966	0.109614	-0.223072	-0.011849	0.121897	-0.240585	0.228726	0.08471000000000001	0.056123
-0.20554	-0.168217	-0.034710000000000005	0.030416000000000002	0.20175099999999999	0.011755	-0.14815899999999999	0.168699	-0.044529	-0.25463800000000003	0.0035369999999999998	-0.271966	0.109614	-0.223072	-0.011849	0.121897	-0.240585	0.228726	0.08471000000000001	0.056123
-0.020182	-0.24416	-0.256696	0.066209	0.268358	-0.072684	-0.028905	-0.012094	0.0017079999999999999	-0.167094	-0.066356	-0.081211	-0.084136	-0.086403	-0.11110199999999999	0.235792	-0.017511000000000002	0.162448	0.144282	0.168909
-0.020182	-0.24416	-0.256696	0.066209	0.268358	-0.072684	-0.028905	-0.012094	0.0017079999999999999	-0.167094	-0.066356	-0.081211	-0.084136	-0.086403	-0.11110199999999999	0.235792	-0.017511000000000002	0.162448	0.144282	0.168909
-0.020182	-0.24416	-0.256696	0.066209	0.268358	-0.072684	-0.028905	-0.012094	0.0017079999999999999	-0.167094	-0.066356	-0.081211	-0.084136	-0.086403	-0.11110199999999999	0.235792	-0.017511000000000002	0.162448	0.144282	0.168909
-0.020182	-0.24416	-0.256696	0.066209	0.268358	-0.072684	-0.028905	-0.012094	0.0017079999999999999	-0.167094	-0.066356	-0.081211	-0.084136	-0.086403	-0.11110199999999999	0.235792	-0.017511000000000002	0.162448	0.144282	0.168909
-0.020182	-0.24416	-0.256696	0.066209	0.268358	-0.072684	-0.028905	-0.012094	0.0017079999999999999	-0.167094	-0.066356	-0.081211	-0.084136	-0.086403	-0.11110199999999999	0.235792	-0.017511000000000002	0.162448	0.144282	0.168909
-0.020182	-0.24416	-0.256696	0.066209	0.268358	-0.072684	-0.028905	-0.012094	0.0017079999999999999	-0.167094	-0.066356	-0.081211	-0.084136	-0.086403	-0.11110199999999999	0.235792	-0.017511000000000002	0.162448	0.144282	0.168909
-0.020182	-0.24416	-0.256696	0.066209	0.268358	-0.072684	-0.028905	-0.012094	0.0017079999999999999	-0.167094	-0.066356	-0.081211	-0.084136	-0.086403	-0.11110199999999999	0.235792	-0.017511000000000002	0.162448	0.144282	0.168909
-0.020182	-0.24416	-0.256696	0.066209	0.268358	-0.072684	-0.028905	-0.012094	0.0017079999999999999	-0.167094	-0.066356	-0.081211	-0.084136	-0.086403	-0.11110199999999999	0.235792	-0.017511000000000002	0.162448	0.144282	0.168909
-0.020182	-0.24416	-0.256696	0.066209	0.268358	-0.072684	-0.028905	-0.012094	0.0017079999999999999	-0.167094	-0.066356	-0.081211	-0.084136	-0.086403	-0.11110199999999999	0.235792	-0.017511000000000002	0.162448	0.144282	0.168909
-0.020182	-0.24416	-0.256696	0.066209	0.268358	-0.072684	-0.028905	-0.012094	0.0017079999999999999	-0.167094	-0.066356	-0.081211	-0.084136	-0.086403	-0.11110199999999999	0.235792	-0.017511000000000002	0.162448	0.144282	0.168909
-0.020182	-0.24416	-0.256696	0.066209	0.268358	-0.072684	-0.028905	-0.012094	0.0017079999999999999	-0.167094	-0.066356	-0.081211	-0.084136	-0.086403	-0.11110199999999999	0.235792	-0.017511000000000002	0.162448	0.144282	0.168909
-0.020182	-0.24416	-0.256696	0.066209	0.268358	-0.072684	-0.028905	-0.012094	0.0017079999999999999	-0.167094	-0.066356	-0.081211	-0.084136	-0.086403	-0.11110199999999999	0.235792	-0.017511000000000002	0.162448	0.144282	0.168909
-0.020182	-0.24416	-0.256696	0.066209	0.268358	-0.072684	-0.028905	-0.012094	0.0017079999999999999	-0.167094	-0.066356	-0.081211	-0.084136	-0.086403	-0.11110199999999999	0.235792	-0.017511000000000002	0.162448	0.144282	0.168909
-0.020182	-0.24416	-0.256696	0.066209	0.268358	-0.072684	-0.028905	-0.012094	0.0017079999999999999	-0.167094	-0.066356	-0.081211	-0.084136	-0.086403	-0.11110199999999999	0.235792	-0.017511000000000002	0.162448	0.144282	0.168909
-0.020182	-0.24416	-0.256696	0.066209	0.268358	-0.072684	-0.028905	-0.012094	0.0017079999999999999	-0.167094	-0.066356	-0.081211	-0.084136	-0.086403	-0.11110199999999999	0.235792	-0.017511000000000002	0.162448	0.144282	0.168909
-0.020182	-0.24416	-0.256696	0.066209	0.268358	-0.072684	-0.028905	-0.012094	0.0017079999999999999	-0.167094	-0.066356	-0.081211	-0.084136	-0.086403	-0.11110199999999999	0.235792	-0.017511000000000002	0.162448	0.144282	0.168909
-0.020182	-0.24416	-0.256696	0.066209	0.268358	-0.072684	-0.028905	-0.012094	0.0017079999999999999	-0.167094	-0.066356	-0.081211	-0.084136	-0.086403	-0.11110199999999999	0.235792	-0.017511000000000002	0.162448	0.144282	0.168909
-0.020182	-0.24416	-0.256696	0.066209	0.268358	-0.072684	-0.028905	-0.012094	0.0017079999999999999	-0.167094	-0.066356	-0.081211	-0.084136	-0.086403	-0.11110199999999999	0.235792	-0.017511000000000002	0.162448	0.144282	0.168909
-0.020182	-0.24416	-0.256696	0.066209	0.268358	-0.072684	-0.028905	-0.012094	0.0017079999999999999	-0.167094	-0.066356	-0.081211	-0.084136	-0.086403	-0.11110199999999999	0.235792	-0.017511000000000002	0.162448	0.144282	0.168909
-0.020182	-0.24416	-0.256696	0.066209	0.268358	-0.072684	-0.028905	-0.012094	0.0017079999999999999	-0.167094	-0.066356	-0.081211	-0.084136	-0.086403	-0.11110199999999999	0.235792	-0.017511000000000002	0.162448	0.144282	0.168909
-0.020182	-0.24416	-0.256696	0.066209	0.268358	-0.072684	-0.028905	-0.012094	0.0017079999999999999	-0.167094	-0.066356	-0.081211	-0.084136	-0.086403	-0.11110199999999999	0.235792	-0.017511000000000002	0.162448	0.144282	0.168909
-0.020182	-0.24416	-0.256696	0.066209	0.268358	-0.072684	-0.028905	-0.012094	0.0017079999999999999	-0.167094	-0.066356	-0.081211	-0.084136	-0.086403	-0.11110199999999999	0.235792	-0.017511000000000002	0.162448	0.144282	0.168909
-0.020182	-0.24416	-0.256696	0.066209	0.268358	-0.072684	-0.028905	-0.012094	0.0017079999999999999	-0.167094	-0.066356	-0.081211	-0.084136	-0.086403	-0.11110199999999999	0.235792	-0.017511000000000002	0.162448	0.144282	0.168909
-0.020182	-0.24416	-0.256696	0.066209	0.268358	-0.072684	-0.028905	-0.012094	0.0017079999999999999	-0.167094	-0.066356	-0.081211	-0.084136	-0.086403	-0.11110199999999999	0.235792	-0.017511000000000002	0.162448	0.144282	0.168909
-0.020182	-0.24416	-0.256696	0.066209	0.268358	-0.072684	-0.028905	-0.012094	0.0017079999999999999	-0.167094	-0.066356	-0.081211	-0.084136	-0.086403	-0.11110199999999999	0.235792	-0.017511000000000002	0.162448	0.144282	0.168909
-0.020182	-0.24416	-0.256696	0.066209	0.268358	-0.072684	-0.028905	-0.012094	0.0017079999999999999	-0.167094	-0.066356	-0.081211	-0.084136	-0.086403	-0.11110199999999999	0.235792	-0.017511000000000002	0.162448	0.144282	0.168909
-0.020182	-0.24416	-0.256696	0.066209	0.268358	-0.072684	-0.028905	-0.012094	0.0017079999999999999	-0.167094	-0.066356	-0.081211	-0.084136	-0.086403	-0.11110199999999999	0.235792	-0.017511000000000002	0.162448	0.144282	0.168909
-0.020182	-0.24416	-0.256696	0.066209	0.268358	-0.072684	-0.028905	-0.012094	0.0017079999999999999	-0.167094	-0.066356	-0.081211	-0.084136	-0.086403	-0.11110199999999999	0.235792	-0.017511000000000002	0.162448	0.144282	0.168909
-0.020182	-0.24416	-0.256696	0.066209	0.268358	-0.072684	-0.028905	-0.012094	0.0017079999999999999	-0.167094	-0.066356	-0.081211	-0.084136	-0.086403	-0.11110199999999999	0.235792	-0.017511000000000002	0.162448	0.144282	0.168909
-0.020182	-0.24416	-0.256696	0.066209	0.268358	-0.072684	-0.028905	-0.012094	0.0017079999999999999	-0.167094	-0.066356	-0.081211	-0.084136	-0.086403	-0.11110199999999999	0.235792	-0.017511000000000002	0.162448	0.144282	0.168909
-0.020182	-0.24416	-0.256696	0.066209	0.268358	-0.072684	-0.028905	-0.012094	0.0017079999999999999	-0.167094	-0.066356	-0.081211	-0.084136	-0.086403	-0.11110199999999999	0.235792	-0.017511000000000002	0.162448	0.144282	0.168909
-0.020182	-0.24416	-0.256696	0.066209	0.268358	-0.072684	-0.028905	-0.012094	0.0017079999999999999	-0.167094	-0.066356	-0.081211	-0.084136	-0.086403	-0.11110199999999999	0.235792	-0.017511000000000002	0.162448	0.144282	0.168909
-0.020182	-0.24416	-0.256696	0.066209	0.268358	-0.072684	-0.028905	-0.012094	0.0017079999999999999	-0.167094	-0.066356	-0.081211	-0.084136	-0.086403	-0.11110199999999999	0.235792	-0.017511000000000002	0.162448	0.144282	0.168909
-0.020182	-0.24416	-0.256696	0.066209	0.268358	-0.072684	-0.028905	-0.012094	0.0017079999999999999	-0.167094	-0.066356	-0.081211	-0.084136	-0.086403	-0.11110199999999999	0.235792	-0.017511000000000002	0.162448	0.144282	0.168909
-0.020182	-0.24416	-0.256696	0.066209	0.268358	-0.072684	-0.028905	-0.012094	0.0017079999999999999	-0.167094	-0.066356	-0.081211	-0.084136	-0.086403	-0.11110199999999999	0.235792	-0.017511000000000002	0.162448	0.144282	0.168909
-0.020182	-0.24416	-0.256696	0.066209	0.268358	-0.072684	-0.028905	-0.012094	0.0017079999999999999	-0.167094	-0.066356	-0.081211	-0.084136	-0.086403	-0.11110199999999999	0.235792	-0.017511000000000002	0.162448	0.144282	0.168909
-0.020182	-0.24416	-0.256696	0.066209	0.268358	-0.072684	-0.028905	-0.012094	0.0017079999999999999	-0.167094	-0.066356	-0.081211	-0.084136	-0.086403	-0.11110199999999999	0.235792	-0.017511000000000002	0.162448	0.144282	0.168909
-0.020182	-0.24416	-0.256696	0.066209	0.268358	-0.072684	-0.028905	-0.012094	0.0017079999999999999	-0.167094	-0.066356	-0.081211	-0.084136	-0.086403	-0.11110199999999999	0.235792	-0.017511000000000002	0.162448	0.144282	0.168909
-0.020182	-0.24416	-0.256696	0.066209	0.268358	-0.072684	-0.028905	-0.012094	0.0017079999999999999	-0.167094	-0.066356	-0.081211	-0.084136	-0.086403	-0.11110199999999999	0.235792	-0.017511000000000002	0.162448	0.144282	0.168909
-0.020182	-0.24416	-0.256696	0.066209	0.268358	-0.072684	-0.028905	-0.012094	0.0017079999999999999	-0.167094	-0.066356	-0.081211	-0.084136	-0.086403	-0.11110199999999999	0.235792	-0.017511000000000002	0.162448	0.144282	0.168909
-0.020182	-0.24416	-0.256696	0.066209	0.268358	-0.072684	-0.028905	-0.012094	0.0017079999999999999	-0.167094	-0.066356	-0.081211	-0.084136	-0.086403	-0.11110199999999999	0.235792	-0.017511000000000002	0.162448	0.144282	0.168909
-0.020182	-0.24416	-0.256696	0.066209	0.268358	-0.072684	-0.028905	-0.012094	0.0017079999999999999	-0.167094	-0.066356	-0.081211	-0.084136	-0.086403	-0.11110199999999999	0.235792	-0.017511000000000002	0.162448	0.144282	0.168909
-0.020182	-0.24416	-0.256696	0.066209	0.268358	-0.072684	-0.028905	-0.012094	0.0017079999999999999	-0.167094	-0.066356	-0.081211	-0.084136	-0.086403	-0.11110199999999999	0.235792	-0.017511000000000002	0.162448	0.144282	0.168909
-0.020182	-0.24416	-0.256696	0.066209	0.268358	-0.072684	-0.028905	-0.012094	0.0017079999999999999	-0.167094	-0.066356	-0.081211	-0.084136	-0.086403	-0.11110199999999999	0.235792	-0.017511000000000002	0.162448	0.144282	0.168909
-0.020182	-0.24416	-0.256696	0.066209	0.268358	-0.072684	-0.028905	-0.012094	0.0017079999999999999	-0.167094	-0.066356	-0.081211	-0.084136	-0.086403	-0.11110199999999999	0.235792	-0.017511000000000002	0.162448	0.144282	0.168909
-0.020182	-0.24416	-0.256696	0.066209	0.268358	-0.072684	-0.028905	-0.012094	0.0017079999999999999	-0.167094	-0.066356	-0.081211	-0.084136	-0.086403	-0.11110199999999999	0.235792	-0.017511000000000002	0.162448	0.144282	0.168909
-0.020182	-0.24416	-0.256696	0.066209	0.268358	-0.072684	-0.028905	-0.012094	0.0017079999999999999	-0.167094	-0.066356	-0.081211	-0.084136	-0.086403	-0.11110199999999999	0.235792	-0.017511000000000002	0.162448	0.144282	0.168909
-0.020182	-0.24416	-0.256696	0.066209	0.268358	-0.072684	-0.028905	-0.012094	0.0017079999999999999	-0.167094	-0.066356	-0.081211	-0.084136	-0.086403	-0.11110199999999999	0.235792	-0.017511000000000002	0.162448	0.144282	0.168909
-0.020182	-0.24416	-0.256696	0.066209	0.268358	-0.072684	-0.028905	-0.012094	0.0017079999999999999	-0.167094	-0.066356	-0.081211	-0.084136	-0.086403	-0.11110199999999999	0.235792	-0.017511000000000002	0.162448	0.144282	0.168909
-0.020182	-0.24416	-0.256696	0.066209	0.268358	-0.072684	-0.028905	-0.012094	0.0017079999999999999	-0.167094	-0.066356	-0.081211	-0.084136	-0.086403	-0.11110199999999999	0.235792	-0.017511000000000002	0.162448	0.144282	0.168909
-0.020182	-0.24416	-0.256696	0.066209	0.268358	-0.072684	-0.028905	-0.012094	0.0017079999999999999	-0.167094	-0.066356	-0.081211	-0.084136	-0.086403	-0.11110199999999999	0.235792	-0.017511000000000002	0.162448	0.144282	0.168909
-0.020182	-0.24416	-0.256696	0.066209	0.268358	-0.072684	-0.028905	-0.012094	0.0017079999999999999	-0.167094	-0.066356	-0.081211	-0.084136	-0.086403	-0.11110199999999999	0.235792	-0.017511000000000002	0.162448	0.144282	0.168909
0.13605	-0.10447000000000001	-0.041259	0.17268	0.170537	-0.008018	-0.015522	-0.013793000000000001	-0.212743	-0.046639	0.08949299999999999	-0.326372	0.18901300000000001	-0.023773	0.014116	0.110507	0.011787	0.422174	-0.078737	0.376303
0.13605	-0.10447000000000001	-0.041259	0.17268	0.170537	-0.008018	-0.015522	-0.013793000000000001	-0.212743	-0.046639	0.08949299999999999	-0.326372	0.18901300000000001	-0.023773	0.014116	0.110507	0.011787	0.422174	-0.078737	0.376303
0.13605	-0.10447000000000001	-0.041259	0.17268	0.170537	-0.008018	-0.015522	-0.013793000000000001	-0.212743	-0.046639	0.08949299999999999	-0.326372	0.18901300000000001	-0.023773	0.014116	0.110507	0.011787	0.422174	-0.078737	0.376303
0.13605	-0.10447000000000001	-0.041259	0.17268	0.170537	-0.008018	-0.015522	-0.013793000000000001	-0.212743	-0.046639	0.08949299999999999	-0.326372	0.18901300000000001	-0.023773	0.014116	0.110507	0.011787	0.422174	-0.078737	0.376303
0.13605	-0.10447000000000001	-0.041259	0.17268	0.170537	-0.008018	-0.015522	-0.013793000000000001	-0.212743	-0.046639	0.08949299999999999	-0.326372	0.18901300000000001	-0.023773	0.014116	0.110507	0.011787	0.422174	-0.078737	0.376303
0.13605	-0.10447000000000001	-0.041259	0.17268	0.170537	-0.008018	-0.015522	-0.013793000000000001	-0.212743	-0.046639	0.08949299999999999	-0.326372	0.18901300000000001	-0.023773	0.014116	0.110507	0.011787	0.422174	-0.078737	0.376303
0.13605	-0.10447000000000001	-0.041259	0.17268	0.170537	-0.008018	-0.015522	-0.013793000000000001	-0.212743	-0.046639	0.08949299999999999	-0.326372	0.18901300000000001	-0.023773	0.014116	0.110507	0.011787	0.422174	-0.078737	0.376303
0.13605	-0.10447000000000001	-0.041259	0.17268	0.170537	-0.008018	-0.015522	-0.013793000000000001	-0.212743	-0.046639	0.08949299999999999	-0.326372	0.18901300000000001	-0.023773	0.014116	0.110507	0.011787	0.422174	-0.078737	0.376303
-0.20554	-0.168217	-0.034710000000000005	0.030416000000000002	0.20175099999999999	0.011755	-0.14815899999999999	0.168699	-0.044529	-0.25463800000000003	0.0035369999999999998	-0.271966	0.109614	-0.223072	-0.011849	0.121897	-0.240585	0.228726	0.08471000000000001	0.056123
-0.20554	-0.168217	-0.034710000000000005	0.030416000000000002	0.20175099999999999	0.011755	-0.14815899999999999	0.168699	-0.044529	-0.25463800000000003	0.0035369999999999998	-0.271966	0.109614	-0.223072	-0.011849	0.121897	-0.240585	0.228726	0.08471000000000001	0.056123
-0.20554	-0.168217	-0.034710000000000005	0.030416000000000002	0.20175099999999999	0.011755	-0.14815899999999999	0.168699	-0.044529	-0.25463800000000003	0.0035369999999999998	-0.271966	0.109614	-0.223072	-0.011849	0.121897	-0.240585	0.228726	0.08471000000000001	0.056123
-0.020182	-0.24416	-0.256696	0.066209	0.268358	-0.072684	-0.028905	-0.012094	0.0017079999999999999	-0.167094	-0.066356	-0.081211	-0.084136	-0.086403	-0.11110199999999999	0.235792	-0.017511000000000002	0.162448	0.144282	0.168909
-0.20554	-0.168217	-0.034710000000000005	0.030416000000000002	0.20175099999999999	0.011755	-0.14815899999999999	0.168699	-0.044529	-0.25463800000000003	0.0035369999999999998	-0.271966	0.109614	-0.223072	-0.011849	0.121897	-0.240585	0.228726	0.08471000000000001	0.056123
-0.20554	-0.168217	-0.034710000000000005	0.030416000000000002	0.20175099999999999	0.011755	-0.14815899999999999	0.168699	-0.044529	-0.25463800000000003	0.0035369999999999998	-0.271966	0.109614	-0.223072	-0.011849	0.121897	-0.240585	0.228726	0.08471000000000001	0.056123
-0.20554	-0.168217	-0.034710000000000005	0.030416000000000002	0.20175099999999999	0.011755	-0.14815899999999999	0.168699	-0.044529	-0.25463800000000003	0.0035369999999999998	-0.271966	0.109614	-0.223072	-0.011849	0.121897	-0.240585	0.228726	0.08471000000000001	0.056123
-0.20554	-0.168217	-0.034710000000000005	0.030416000000000002	0.20175099999999999	0.011755	-0.14815899999999999	0.168699	-0.044529	-0.25463800000000003	0.0035369999999999998	-0.271966	0.109614	-0.223072	-0.011849	0.121897	-0.240585	0.228726	0.08471000000000001	0.056123
0.13605	-0.10447000000000001	-0.041259	0.17268	0.170537	-0.008018	-0.015522	-0.013793000000000001	-0.212743	-0.046639	0.08949299999999999	-0.326372	0.18901300000000001	-0.023773	0.014116	0.110507	0.011787	0.422174	-0.078737	0.376303
0.13605	-0.10447000000000001	-0.041259	0.17268	0.170537	-0.008018	-0.015522	-0.013793000000000001	-0.212743	-0.046639	0.08949299999999999	-0.326372	0.18901300000000001	-0.023773	0.014116	0.110507	0.011787	0.422174	-0.078737	0.376303
0.13605	-0.10447000000000001	-0.041259	0.17268	0.170537	-0.008018	-0.015522	-0.013793000000000001	-0.212743	-0.046639	0.08949299999999999	-0.326372	0.18901300000000001	-0.023773	0.014116	0.110507	0.011787	0.422174	-0.078737	0.376303
0.13605	-0.10447000000000001	-0.041259	0.17268	0.170537	-0.008018	-0.015522	-0.013793000000000001	-0.212743	-0.046639	0.08949299999999999	-0.326372	0.18901300000000001	-0.023773	0.014116	0.110507	0.011787	0.422174	-0.078737	0.376303
0.13605	-0.10447000000000001	-0.041259	0.17268	0.170537	-0.008018	-0.015522	-0.013793000000000001	-0.212743	-0.046639	0.08949299999999999	-0.326372	0.18901300000000001	-0.023773	0.014116	0.110507	0.011787	0.422174	-0.078737	0.376303
0.13605	-0.10447000000000001	-0.041259	0.17268	0.170537	-0.008018	-0.015522	-0.013793000000000001	-0.212743	-0.046639	0.08949299999999999	-0.326372	0.18901300000000001	-0.023773	0.014116	0.110507	0.011787	0.422174	-0.078737	0.376303
0.13605	-0.10447000000000001	-0.041259	0.17268	0.170537	-0.008018	-0.015522	-0.013793000000000001	-0.212743	-0.046639	0.08949299999999999	-0.326372	0.18901300000000001	-0.023773	0.014116	0.110507	0.011787	0.422174	-0.078737	0.376303
0.13605	-0.10447000000000001	-0.041259	0.17268	0.170537	-0.008018	-0.015522	-0.013793000000000001	-0.212743	-0.046639	0.08949299999999999	-0.326372	0.18901300000000001	-0.023773	0.014116	0.110507	0.011787	0.422174	-0.078737	0.376303
-0.20554	-0.168217	-0.034710000000000005	0.030416000000000002	0.20175099999999999	0.011755	-0.14815899999999999	0.168699	-0.044529	-0.25463800000000003	0.0035369999999999998	-0.271966	0.109614	-0.223072	-0.011849	0.121897	-0.240585	0.228726	0.08471000000000001	0.056123
-0.20554	-0.168217	-0.034710000000000005	0.030416000000000002	0.20175099999999999	0.011755	-0.14815899999999999	0.168699	-0.044529	-0.25463800000000003	0.0035369999999999998	-0.271966	0.109614	-0.223072	-0.011849	0.121897	-0.240585	0.228726	0.08471000000000001	0.056123
-0.20554	-0.168217	-0.034710000000000005	0.030416000000000002	0.20175099999999999	0.011755	-0.14815899999999999	0.168699	-0.044529	-0.25463800000000003	0.0035369999999999998	-0.271966	0.109614	-0.223072	-0.011849	0.121897	-0.240585	0.228726	0.08471000000000001	0.056123
-0.20554	-0.168217	-0.034710000000000005	0.030416000000000002	0.20175099999999999	0.011755	-0.14815899999999999	0.168699	-0.044529	-0.25463800000000003	0.0035369999999999998	-0.271966	0.109614	-0.223072	-0.011849	0.121897	-0.240585	0.228726	0.08471000000000001	0.056123
-0.20554	-0.168217	-0.034710000000000005	0.030416000000000002	0.20175099999999999	0.011755	-0.14815899999999999	0.168699	-0.044529	-0.25463800000000003	0.0035369999999999998	-0.271966	0.109614	-0.223072	-0.011849	0.121897	-0.240585	0.228726	0.08471000000000001	0.056123
-0.20554	-0.168217	-0.034710000000000005	0.030416000000000002	0.20175099999999999	0.011755	-0.14815899999999999	0.168699	-0.044529	-0.25463800000000003	0.0035369999999999998	-0.271966	0.109614	-0.223072	-0.011849	0.121897	-0.240585	0.228726	0.08471000000000001	0.056123
-0.20554	-0.168217	-0.034710000000000005	0.030416000000000002	0.20175099999999999	0.011755	-0.14815899999999999	0.168699	-0.044529	-0.25463800000000003	0.0035369999999999998	-0.271966	0.109614	-0.223072	-0.011849	0.121897	-0.240585	0.228726	0.08471000000000001	0.056123
-0.20554	-0.168217	-0.034710000000000005	0.030416000000000002	0.20175099999999999	0.011755	-0.14815899999999999	0.168699	-0.044529	-0.25463800000000003	0.0035369999999999998	-0.271966	0.109614	-0.223072	-0.011849	0.121897	-0.240585	0.228726	0.08471000000000001	0.056123
-0.020182	-0.24416	-0.256696	0.066209	0.268358	-0.072684	-0.028905	-0.012094	0.0017079999999999999	-0.167094	-0.066356	-0.081211	-0.084136	-0.086403	-0.11110199999999999	0.235792	-0.017511000000000002	0.162448	0.144282	0.168909
-0.020182	-0.24416	-0.256696	0.066209	0.268358	-0.072684	-0.028905	-0.012094	0.0017079999999999999	-0.167094	-0.066356	-0.081211	-0.084136	-0.086403	-0.11110199999999999	0.235792	-0.017511000000000002	0.162448	0.144282	0.168909
-0.020182	-0.24416	-0.256696	0.066209	0.268358	-0.072684	-0.028905	-0.012094	0.0017079999999999999	-0.167094	-0.066356	-0.081211	-0.084136	-0.086403	-0.11110199999999999	0.235792	-0.017511000000000002	0.162448	0.144282	0.168909
-0.020182	-0.24416	-0.256696	0.066209	0.268358	-0.072684	-0.028905	-0.012094	0.0017079999999999999	-0.167094	-0.066356	-0.081211	-0.084136	-0.086403	-0.11110199999999999	0.235792	-0.017511000000000002	0.162448	0.144282	0.168909
-0.020182	-0.24416	-0.256696	0.066209	0.268358	-0.072684	-0.028905	-0.012094	0.0017079999999999999	-0.167094	-0.066356	-0.081211	-0.084136	-0.086403	-0.11110199999999999	0.235792	-0.017511000000000002	0.162448	0.144282	0.168909
-0.020182	-0.24416	-0.256696	0.066209	0.268358	-0.072684	-0.028905	-0.012094	0.0017079999999999999	-0.167094	-0.066356	-0.081211	-0.084136	-0.086403	-0.11110199999999999	0.235792	-0.017511000000000002	0.162448	0.144282	0.168909
-0.020182	-0.24416	-0.256696	0.066209	0.268358	-0.072684	-0.028905	-0.012094	0.0017079999999999999	-0.167094	-0.066356	-0.081211	-0.084136	-0.086403	-0.11110199999999999	0.235792	-0.017511000000000002	0.162448	0.144282	0.168909
-0.020182	-0.24416	-0.256696	0.066209	0.268358	-0.072684	-0.028905	-0.012094	0.0017079999999999999	-0.167094	-0.066356	-0.081211	-0.084136	-0.086403	-0.11110199999999999	0.235792	-0.017511000000000002	0.162448	0.144282	0.168909
-0.020182	-0.24416	-0.256696	0.066209	0.268358	-0.072684	-0.028905	-0.012094	0.0017079999999999999	-0.167094	-0.066356	-0.081211	-0.084136	-0.086403	-0.11110199999999999	0.235792	-0.017511000000000002	0.162448	0.144282	0.168909
-0.020182	-0.24416	-0.256696	0.066209	0.268358	-0.072684	-0.028905	-0.012094	0.0017079999999999999	-0.167094	-0.066356	-0.081211	-0.084136	-0.086403	-0.11110199999999999	0.235792	-0.017511000000000002	0.162448	0.144282	0.168909
-0.020182	-0.24416	-0.256696	0.066209	0.268358	-0.072684	-0.028905	-0.012094	0.0017079999999999999	-0.167094	-0.066356	-0.081211	-0.084136	-0.086403	-0.11110199999999999	0.235792	-0.017511000000000002	0.162448	0.144282	0.168909
-0.020182	-0.24416	-0.256696	0.066209	0.268358	-0.072684	-0.028905	-0.012094	0.0017079999999999999	-0.167094	-0.066356	-0.081211	-0.084136	-0.086403	-0.11110199999999999	0.235792	-0.017511000000000002	0.162448	0.144282	0.168909
-0.020182	-0.24416	-0.256696	0.066209	0.268358	-0.072684	-0.028905	-0.012094	0.0017079999999999999	-0.167094	-0.066356	-0.081211	-0.084136	-0.086403	-0.11110199999999999	0.235792	-0.017511000000000002	0.162448	0.144282	0.168909
-0.020182	-0.24416	-0.256696	0.066209	0.268358	-0.072684	-0.028905	-0.012094	0.0017079999999999999	-0.167094	-0.066356	-0.081211	-0.084136	-0.086403	-0.11110199999999999	0.235792	-0.017511000000000002	0.162448	0.144282	0.168909
-0.020182	-0.24416	-0.256696	0.066209	0.268358	-0.072684	-0.028905	-0.012094	0.0017079999999999999	-0.167094	-0.066356	-0.081211	-0.084136	-0.086403	-0.11110199999999999	0.235792	-0.017511000000000002	0.162448	0.144282	0.168909
-0.020182	-0.24416	-0.256696	0.066209	0.268358	-0.072684	-0.028905	-0.012094	0.0017079999999999999	-0.167094	-0.066356	-0.081211	-0.084136	-0.086403	-0.11110199999999999	0.235792	-0.017511000000000002	0.162448	0.144282	0.168909
-0.020182	-0.24416	-0.256696	0.066209	0.268358	-0.072684	-0.028905	-0.012094	0.0017079999999999999	-0.167094	-0.066356	-0.081211	-0.084136	-0.086403	-0.11110199999999999	0.235792	-0.017511000000000002	0.162448	0.144282	0.168909
-0.020182	-0.24416	-0.256696	0.066209	0.268358	-0.072684	-0.028905	-0.012094	0.0017079999999999999	-0.167094	-0.066356	-0.081211	-0.084136	-0.086403	-0.11110199999999999	0.235792	-0.017511000000000002	0.162448	0.144282	0.168909
-0.020182	-0.24416	-0.256696	0.066209	0.268358	-0.072684	-0.028905	-0.012094	0.0017079999999999999	-0.167094	-0.066356	-0.081211	-0.084136	-0.086403	-0.11110199999999999	0.235792	-0.017511000000000002	0.162448	0.144282	0.168909
-0.020182	-0.24416	-0.256696	0.066209	0.268358	-0.072684	-0.028905	-0.012094	0.0017079999999999999	-0.167094	-0.066356	-0.081211	-0.084136	-0.086403	-0.11110199999999999	0.235792	-0.017511000000000002	0.162448	0.144282	0.168909
-0.020182	-0.24416	-0.256696	0.066209	0.268358	-0.072684	-0.028905	-0.012094	0.0017079999999999999	-0.167094	-0.066356	-0.081211	-0.084136	-0.086403	-0.11110199999999999	0.235792	-0.017511000000000002	0.162448	0.144282	0.168909
-0.020182	-0.24416	-0.256696	0.066209	0.268358	-0.072684	-0.028905	-0.012094	0.0017079999999999999	-0.167094	-0.066356	-0.081211	-0.084136	-0.086403	-0.11110199999999999	0.235792	-0.017511000000000002	0.162448	0.144282	0.168909
-0.020182	-0.24416	-0.256696	0.066209	0.268358	-0.072684	-0.028905	-0.012094	0.0017079999999999999	-0.167094	-0.066356	-0.081211	-0.084136	-0.086403	-0.11110199999999999	0.235792	-0.017511000000000002	0.162448	0.144282	0.168909
-0.20554	-0.168217	-0.034710000000000005	0.030416000000000002	0.20175099999999999	0.011755	-0.14815899999999999	0.168699	-0.044529	-0.25463800000000003	0.0035369999999999998	-0.271966	0.109614	-0.223072	-0.011849	0.121897	-0.240585	0.228726	0.08471000000000001	0.056123
-0.020182	-0.24416	-0.256696	0.066209	0.268358	-0.072684	-0.028905	-0.012094	0.0017079999999999999	-0.167094	-0.066356	-0.081211	-0.084136	-0.086403	-0.11110199999999999	0.235792	-0.017511000000000002	0.162448	0.144282	0.168909
-0.020182	-0.24416	-0.256696	0.066209	0.268358	-0.072684	-0.028905	-0.012094	0.0017079999999999999	-0.167094	-0.066356	-0.081211	-0.084136	-0.086403	-0.11110199999999999	0.235792	-0.017511000000000002	0.162448	0.144282	0.168909
-0.020182	-0.24416	-0.256696	0.066209	0.268358	-0.072684	-0.028905	-0.012094	0.0017079999999999999	-0.167094	-0.066356	-0.081211	-0.084136	-0.086403	-0.11110199999999999	0.235792	-0.017511000000000002	0.162448	0.144282	0.168909
-0.020182	-0.24416	-0.256696	0.066209	0.268358	-0.072684	-0.028905	-0.012094	0.0017079999999999999	-0.167094	-0.066356	-0.081211	-0.084136	-0.086403	-0.11110199999999999	0.235792	-0.017511000000000002	0.162448	0.144282	0.168909
-0.093224	-0.131711	-0.091811	0.081087	0.12060799999999999	0.140491	-0.101398	0.268565	0.05438200000000001	-0.051952	-0.132581	-0.015833	-0.22547899999999998	-0.352436	-0.19811199999999998	0.12670399999999998	-0.163044	0.046110000000000005	-0.036991	0.044206999999999996
-0.093224	-0.131711	-0.091811	0.081087	0.12060799999999999	0.140491	-0.101398	0.268565	0.05438200000000001	-0.051952	-0.132581	-0.015833	-0.22547899999999998	-0.352436	-0.19811199999999998	0.12670399999999998	-0.163044	0.046110000000000005	-0.036991	0.044206999999999996
-0.093224	-0.131711	-0.091811	0.081087	0.12060799999999999	0.140491	-0.101398	0.268565	0.05438200000000001	-0.051952	-0.132581	-0.015833	-0.22547899999999998	-0.352436	-0.19811199999999998	0.12670399999999998	-0.163044	0.046110000000000005	-0.036991	0.044206999999999996
-0.093224	-0.131711	-0.091811	0.081087	0.12060799999999999	0.140491	-0.101398	0.268565	0.05438200000000001	-0.051952	-0.132581	-0.015833	-0.22547899999999998	-0.352436	-0.19811199999999998	0.12670399999999998	-0.163044	0.046110000000000005	-0.036991	0.044206999999999996
-0.093224	-0.131711	-0.091811	0.081087	0.12060799999999999	0.140491	-0.101398	0.268565	0.05438200000000001	-0.051952	-0.132581	-0.015833	-0.22547899999999998	-0.352436	-0.19811199999999998	0.12670399999999998	-0.163044	0.046110000000000005	-0.036991	0.044206999999999996
-0.093224	-0.131711	-0.091811	0.081087	0.12060799999999999	0.140491	-0.101398	0.268565	0.05438200000000001	-0.051952	-0.132581	-0.015833	-0.22547899999999998	-0.352436	-0.19811199999999998	0.12670399999999998	-0.163044	0.046110000000000005	-0.036991	0.044206999999999996
-0.093224	-0.131711	-0.091811	0.081087	0.12060799999999999	0.140491	-0.101398	0.268565	0.05438200000000001	-0.051952	-0.132581	-0.015833	-0.22547899999999998	-0.352436	-0.19811199999999998	0.12670399999999998	-0.163044	0.046110000000000005	-0.036991	0.044206999999999996
-0.093224	-0.131711	-0.091811	0.081087	0.12060799999999999	0.140491	-0.101398	0.268565	0.05438200000000001	-0.051952	-0.132581	-0.015833	-0.22547899999999998	-0.352436	-0.19811199999999998	0.12670399999999998	-0.163044	0.046110000000000005	-0.036991	0.044206999999999996
-0.20554	-0.168217	-0.034710000000000005	0.030416000000000002	0.20175099999999999	0.011755	-0.14815899999999999	0.168699	-0.044529	-0.25463800000000003	0.0035369999999999998	-0.271966	0.109614	-0.223072	-0.011849	0.121897	-0.240585	0.228726	0.08471000000000001	0.056123
-0.20554	-0.168217	-0.034710000000000005	0.030416000000000002	0.20175099999999999	0.011755	-0.14815899999999999	0.168699	-0.044529	-0.25463800000000003	0.0035369999999999998	-0.271966	0.109614	-0.223072	-0.011849	0.121897	-0.240585	0.228726	0.08471000000000001	0.056123
-0.20554	-0.168217	-0.034710000000000005	0.030416000000000002	0.20175099999999999	0.011755	-0.14815899999999999	0.168699	-0.044529	-0.25463800000000003	0.0035369999999999998	-0.271966	0.109614	-0.223072	-0.011849	0.121897	-0.240585	0.228726	0.08471000000000001	0.056123
-0.20554	-0.168217	-0.034710000000000005	0.030416000000000002	0.20175099999999999	0.011755	-0.14815899999999999	0.168699	-0.044529	-0.25463800000000003	0.0035369999999999998	-0.271966	0.109614	-0.223072	-0.011849	0.121897	-0.240585	0.228726	0.08471000000000001	0.056123
-0.133768	-0.363759	-0.148202	-0.039901	0.03488	-0.187659	-0.238144	0.10510699999999999	-0.06455	-0.072595	0.061597000000000006	-0.19367	-0.016461	-0.150811	0.050867	0.370735	-0.081338	0.04587	0.0009599999999999999	-0.037969
-0.133768	-0.363759	-0.148202	-0.039901	0.03488	-0.187659	-0.238144	0.10510699999999999	-0.06455	-0.072595	0.061597000000000006	-0.19367	-0.016461	-0.150811	0.050867	0.370735	-0.081338	0.04587	0.0009599999999999999	-0.037969
-0.133768	-0.363759	-0.148202	-0.039901	0.03488	-0.187659	-0.238144	0.10510699999999999	-0.06455	-0.072595	0.061597000000000006	-0.19367	-0.016461	-0.150811	0.050867	0.370735	-0.081338	0.04587	0.0009599999999999999	-0.037969
-0.020182	-0.24416	-0.256696	0.066209	0.268358	-0.072684	-0.028905	-0.012094	0.0017079999999999999	-0.167094	-0.066356	-0.081211	-0.084136	-0.086403	-0.11110199999999999	0.235792	-0.017511000000000002	0.162448	0.144282	0.168909
-0.020182	-0.24416	-0.256696	0.066209	0.268358	-0.072684	-0.028905	-0.012094	0.0017079999999999999	-0.167094	-0.066356	-0.081211	-0.084136	-0.086403	-0.11110199999999999	0.235792	-0.017511000000000002	0.162448	0.144282	0.168909
-0.020182	-0.24416	-0.256696	0.066209	0.268358	-0.072684	-0.028905	-0.012094	0.0017079999999999999	-0.167094	-0.066356	-0.081211	-0.084136	-0.086403	-0.11110199999999999	0.235792	-0.017511000000000002	0.162448	0.144282	0.168909
-0.020182	-0.24416	-0.256696	0.066209	0.268358	-0.072684	-0.028905	-0.012094	0.0017079999999999999	-0.167094	-0.066356	-0.081211	-0.084136	-0.086403	-0.11110199999999999	0.235792	-0.017511000000000002	0.162448	0.144282	0.168909
-0.020182	-0.24416	-0.256696	0.066209	0.268358	-0.072684	-0.028905	-0.012094	0.0017079999999999999	-0.167094	-0.066356	-0.081211	-0.084136	-0.086403	-0.11110199999999999	0.235792	-0.017511000000000002	0.162448	0.144282	0.168909
-0.020182	-0.24416	-0.256696	0.066209	0.268358	-0.072684	-0.028905	-0.012094	0.0017079999999999999	-0.167094	-0.066356	-0.081211	-0.084136	-0.086403	-0.11110199999999999	0.235792	-0.017511000000000002	0.162448	0.144282	0.168909
-0.020182	-0.24416	-0.256696	0.066209	0.268358	-0.072684	-0.028905	-0.012094	0.0017079999999999999	-0.167094	-0.066356	-0.081211	-0.084136	-0.086403	-0.11110199999999999	0.235792	-0.017511000000000002	0.162448	0.144282	0.168909
-0.020182	-0.24416	-0.256696	0.066209	0.268358	-0.072684	-0.028905	-0.012094	0.0017079999999999999	-0.167094	-0.066356	-0.081211	-0.084136	-0.086403	-0.11110199999999999	0.235792	-0.017511000000000002	0.162448	0.144282	0.168909
-0.020182	-0.24416	-0.256696	0.066209	0.268358	-0.072684	-0.028905	-0.012094	0.0017079999999999999	-0.167094	-0.066356	-0.081211	-0.084136	-0.086403	-0.11110199999999999	0.235792	-0.017511000000000002	0.162448	0.144282	0.168909
-0.020182	-0.24416	-0.256696	0.066209	0.268358	-0.072684	-0.028905	-0.012094	0.0017079999999999999	-0.167094	-0.066356	-0.081211	-0.084136	-0.086403	-0.11110199999999999	0.235792	-0.017511000000000002	0.162448	0.144282	0.168909
-0.020182	-0.24416	-0.256696	0.066209	0.268358	-0.072684	-0.028905	-0.012094	0.0017079999999999999	-0.167094	-0.066356	-0.081211	-0.084136	-0.086403	-0.11110199999999999	0.235792	-0.017511000000000002	0.162448	0.144282	0.168909
-0.020182	-0.24416	-0.256696	0.066209	0.268358	-0.072684	-0.028905	-0.012094	0.0017079999999999999	-0.167094	-0.066356	-0.081211	-0.084136	-0.086403	-0.11110199999999999	0.235792	-0.017511000000000002	0.162448	0.144282	0.168909
-0.020182	-0.24416	-0.256696	0.066209	0.268358	-0.072684	-0.028905	-0.012094	0.0017079999999999999	-0.167094	-0.066356	-0.081211	-0.084136	-0.086403	-0.11110199999999999	0.235792	-0.017511000000000002	0.162448	0.144282	0.168909
-0.20554	-0.168217	-0.034710000000000005	0.030416000000000002	0.20175099999999999	0.011755	-0.14815899999999999	0.168699	-0.044529	-0.25463800000000003	0.0035369999999999998	-0.271966	0.109614	-0.223072	-0.011849	0.121897	-0.240585	0.228726	0.08471000000000001	0.056123
-0.20554	-0.168217	-0.034710000000000005	0.030416000000000002	0.20175099999999999	0.011755	-0.14815899999999999	0.168699	-0.044529	-0.25463800000000003	0.0035369999999999998	-0.271966	0.109614	-0.223072	-0.011849	0.121897	-0.240585	0.228726	0.08471000000000001	0.056123
-0.20554	-0.168217	-0.034710000000000005	0.030416000000000002	0.20175099999999999	0.011755	-0.14815899999999999	0.168699	-0.044529	-0.25463800000000003	0.0035369999999999998	-0.271966	0.109614	-0.223072	-0.011849	0.121897	-0.240585	0.228726	0.08471000000000001	0.056123
-0.20554	-0.168217	-0.034710000000000005	0.030416000000000002	0.20175099999999999	0.011755	-0.14815899999999999	0.168699	-0.044529	-0.25463800000000003	0.0035369999999999998	-0.271966	0.109614	-0.223072	-0.011849	0.121897	-0.240585	0.228726	0.08471000000000001	0.056123
-0.020182	-0.24416	-0.256696	0.066209	0.268358	-0.072684	-0.028905	-0.012094	0.0017079999999999999	-0.167094	-0.066356	-0.081211	-0.084136	-0.086403	-0.11110199999999999	0.235792	-0.017511000000000002	0.162448	0.144282	0.168909
-0.020182	-0.24416	-0.256696	0.066209	0.268358	-0.072684	-0.028905	-0.012094	0.0017079999999999999	-0.167094	-0.066356	-0.081211	-0.084136	-0.086403	-0.11110199999999999	0.235792	-0.017511000000000002	0.162448	0.144282	0.168909
-0.020182	-0.24416	-0.256696	0.066209	0.268358	-0.072684	-0.028905	-0.012094	0.0017079999999999999	-0.167094	-0.066356	-0.081211	-0.084136	-0.086403	-0.11110199999999999	0.235792	-0.017511000000000002	0.162448	0.144282	0.168909
-0.020182	-0.24416	-0.256696	0.066209	0.268358	-0.072684	-0.028905	-0.012094	0.0017079999999999999	-0.167094	-0.066356	-0.081211	-0.084136	-0.086403	-0.11110199999999999	0.235792	-0.017511000000000002	0.162448	0.144282	0.168909
-0.020182	-0.24416	-0.256696	0.066209	0.268358	-0.072684	-0.028905	-0.012094	0.0017079999999999999	-0.167094	-0.066356	-0.081211	-0.084136	-0.086403	-0.11110199999999999	0.235792	-0.017511000000000002	0.162448	0.144282	0.168909
-0.020182	-0.24416	-0.256696	0.066209	0.268358	-0.072684	-0.028905	-0.012094	0.0017079999999999999	-0.167094	-0.066356	-0.081211	-0.084136	-0.086403	-0.11110199999999999	0.235792	-0.017511000000000002	0.162448	0.144282	0.168909
-0.020182	-0.24416	-0.256696	0.066209	0.268358	-0.072684	-0.028905	-0.012094	0.0017079999999999999	-0.167094	-0.066356	-0.081211	-0.084136	-0.086403	-0.11110199999999999	0.235792	-0.017511000000000002	0.162448	0.144282	0.168909
-0.020182	-0.24416	-0.256696	0.066209	0.268358	-0.072684	-0.028905	-0.012094	0.0017079999999999999	-0.167094	-0.066356	-0.081211	-0.084136	-0.086403	-0.11110199999999999	0.235792	-0.017511000000000002	0.162448	0.144282	0.168909
0.13605	-0.10447000000000001	-0.041259	0.17268	0.170537	-0.008018	-0.015522	-0.013793000000000001	-0.212743	-0.046639	0.08949299999999999	-0.326372	0.18901300000000001	-0.023773	0.014116	0.110507	0.011787	0.422174	-0.078737	0.376303
0.13605	-0.10447000000000001	-0.041259	0.17268	0.170537	-0.008018	-0.015522	-0.013793000000000001	-0.212743	-0.046639	0.08949299999999999	-0.326372	0.18901300000000001	-0.023773	0.014116	0.110507	0.011787	0.422174	-0.078737	0.376303
0.13605	-0.10447000000000001	-0.041259	0.17268	0.170537	-0.008018	-0.015522	-0.013793000000000001	-0.212743	-0.046639	0.08949299999999999	-0.326372	0.18901300000000001	-0.023773	0.014116	0.110507	0.011787	0.422174	-0.078737	0.376303
0.13605	-0.10447000000000001	-0.041259	0.17268	0.170537	-0.008018	-0.015522	-0.013793000000000001	-0.212743	-0.046639	0.08949299999999999	-0.326372	0.18901300000000001	-0.023773	0.014116	0.110507	0.011787	0.422174	-0.078737	0.376303
-0.20554	-0.168217	-0.034710000000000005	0.030416000000000002	0.20175099999999999	0.011755	-0.14815899999999999	0.168699	-0.044529	-0.25463800000000003	0.0035369999999999998	-0.271966	0.109614	-0.223072	-0.011849	0.121897	-0.240585	0.228726	0.08471000000000001	0.056123
-0.20554	-0.168217	-0.034710000000000005	0.030416000000000002	0.20175099999999999	0.011755	-0.14815899999999999	0.168699	-0.044529	-0.25463800000000003	0.0035369999999999998	-0.271966	0.109614	-0.223072	-0.011849	0.121897	-0.240585	0.228726	0.08471000000000001	0.056123
-0.20554	-0.168217	-0.034710000000000005	0.030416000000000002	0.20175099999999999	0.011755	-0.14815899999999999	0.168699	-0.044529	-0.25463800000000003	0.0035369999999999998	-0.271966	0.109614	-0.223072	-0.011849	0.121897	-0.240585	0.228726	0.08471000000000001	0.056123
-0.133768	-0.363759	-0.148202	-0.039901	0.03488	-0.187659	-0.238144	0.10510699999999999	-0.06455	-0.072595	0.061597000000000006	-0.19367	-0.016461	-0.150811	0.050867	0.370735	-0.081338	0.04587	0.0009599999999999999	-0.037969
-0.20554	-0.168217	-0.034710000000000005	0.030416000000000002	0.20175099999999999	0.011755	-0.14815899999999999	0.168699	-0.044529	-0.25463800000000003	0.0035369999999999998	-0.271966	0.109614	-0.223072	-0.011849	0.121897	-0.240585	0.228726	0.08471000000000001	0.056123
-0.20554	-0.168217	-0.034710000000000005	0.030416000000000002	0.20175099999999999	0.011755	-0.14815899999999999	0.168699	-0.044529	-0.25463800000000003	0.0035369999999999998	-0.271966	0.109614	-0.223072	-0.011849	0.121897	-0.240585	0.228726	0.08471000000000001	0.056123
-0.20554	-0.168217	-0.034710000000000005	0.030416000000000002	0.20175099999999999	0.011755	-0.14815899999999999	0.168699	-0.044529	-0.25463800000000003	0.0035369999999999998	-0.271966	0.109614	-0.223072	-0.011849	0.121897	-0.240585	0.228726	0.08471000000000001	0.056123
-0.20554	-0.168217	-0.034710000000000005	0.030416000000000002	0.20175099999999999	0.011755	-0.14815899999999999	0.168699	-0.044529	-0.25463800000000003	0.0035369999999999998	-0.271966	0.109614	-0.223072	-0.011849	0.121897	-0.240585	0.228726	0.08471000000000001	0.056123
-0.020182	-0.24416	-0.256696	0.066209	0.268358	-0.072684	-0.028905	-0.012094	0.0017079999999999999	-0.167094	-0.066356	-0.081211	-0.084136	-0.086403	-0.11110199999999999	0.235792	-0.017511000000000002	0.162448	0.144282	0.168909
-0.020182	-0.24416	-0.256696	0.066209	0.268358	-0.072684	-0.028905	-0.012094	0.0017079999999999999	-0.167094	-0.066356	-0.081211	-0.084136	-0.086403	-0.11110199999999999	0.235792	-0.017511000000000002	0.162448	0.144282	0.168909
-0.020182	-0.24416	-0.256696	0.066209	0.268358	-0.072684	-0.028905	-0.012094	0.0017079999999999999	-0.167094	-0.066356	-0.081211	-0.084136	-0.086403	-0.11110199999999999	0.235792	-0.017511000000000002	0.162448	0.144282	0.168909
-0.020182	-0.24416	-0.256696	0.066209	0.268358	-0.072684	-0.028905	-0.012094	0.0017079999999999999	-0.167094	-0.066356	-0.081211	-0.084136	-0.086403	-0.11110199999999999	0.235792	-0.017511000000000002	0.162448	0.144282	0.168909
-0.020182	-0.24416	-0.256696	0.066209	0.268358	-0.072684	-0.028905	-0.012094	0.0017079999999999999	-0.167094	-0.066356	-0.081211	-0.084136	-0.086403	-0.11110199999999999	0.235792	-0.017511000000000002	0.162448	0.144282	0.168909
-0.020182	-0.24416	-0.256696	0.066209	0.268358	-0.072684	-0.028905	-0.012094	0.0017079999999999999	-0.167094	-0.066356	-0.081211	-0.084136	-0.086403	-0.11110199999999999	0.235792	-0.017511000000000002	0.162448	0.144282	0.168909
-0.020182	-0.24416	-0.256696	0.066209	0.268358	-0.072684	-0.028905	-0.012094	0.0017079999999999999	-0.167094	-0.066356	-0.081211	-0.084136	-0.086403	-0.11110199999999999	0.235792	-0.017511000000000002	0.162448	0.144282	0.168909
-0.020182	-0.24416	-0.256696	0.066209	0.268358	-0.072684	-0.028905	-0.012094	0.0017079999999999999	-0.167094	-0.066356	-0.081211	-0.084136	-0.086403	-0.11110199999999999	0.235792	-0.017511000000000002	0.162448	0.144282	0.168909
0.13605	-0.10447000000000001	-0.041259	0.17268	0.170537	-0.008018	-0.015522	-0.013793000000000001	-0.212743	-0.046639	0.08949299999999999	-0.326372	0.18901300000000001	-0.023773	0.014116	0.110507	0.011787	0.422174	-0.078737	0.376303
0.13605	-0.10447000000000001	-0.041259	0.17268	0.170537	-0.008018	-0.015522	-0.013793000000000001	-0.212743	-0.046639	0.08949299999999999	-0.326372	0.18901300000000001	-0.023773	0.014116	0.110507	0.011787	0.422174	-0.078737	0.376303
0.13605	-0.10447000000000001	-0.041259	0.17268	0.170537	-0.008018	-0.015522	-0.013793000000000001	-0.212743	-0.046639	0.08949299999999999	-0.326372	0.18901300000000001	-0.023773	0.014116	0.110507	0.011787	0.422174	-0.078737	0.376303
0.13605	-0.10447000000000001	-0.041259	0.17268	0.170537	-0.008018	-0.015522	-0.013793000000000001	-0.212743	-0.046639	0.08949299999999999	-0.326372	0.18901300000000001	-0.023773	0.014116	0.110507	0.011787	0.422174	-0.078737	0.376303
-0.020182	-0.24416	-0.256696	0.066209	0.268358	-0.072684	-0.028905	-0.012094	0.0017079999999999999	-0.167094	-0.066356	-0.081211	-0.084136	-0.086403	-0.11110199999999999	0.235792	-0.017511000000000002	0.162448	0.144282	0.168909
-0.020182	-0.24416	-0.256696	0.066209	0.268358	-0.072684	-0.028905	-0.012094	0.0017079999999999999	-0.167094	-0.066356	-0.081211	-0.084136	-0.086403	-0.11110199999999999	0.235792	-0.017511000000000002	0.162448	0.144282	0.168909
-0.020182	-0.24416	-0.256696	0.066209	0.268358	-0.072684	-0.028905	-0.012094	0.0017079999999999999	-0.167094	-0.066356	-0.081211	-0.084136	-0.086403	-0.11110199999999999	0.235792	-0.017511000000000002	0.162448	0.144282	0.168909
-0.020182	-0.24416	-0.256696	0.066209	0.268358	-0.072684	-0.028905	-0.012094	0.0017079999999999999	-0.167094	-0.066356	-0.081211	-0.084136	-0.086403	-0.11110199999999999	0.235792	-0.017511000000000002	0.162448	0.144282	0.168909
-0.020182	-0.24416	-0.256696	0.066209	0.268358	-0.072684	-0.028905	-0.012094	0.0017079999999999999	-0.167094	-0.066356	-0.081211	-0.084136	-0.086403	-0.11110199999999999	0.235792	-0.017511000000000002	0.162448	0.144282	0.168909
-0.020182	-0.24416	-0.256696	0.066209	0.268358	-0.072684	-0.028905	-0.012094	0.0017079999999999999	-0.167094	-0.066356	-0.081211	-0.084136	-0.086403	-0.11110199999999999	0.235792	-0.017511000000000002	0.162448	0.144282	0.168909
-0.020182	-0.24416	-0.256696	0.066209	0.268358	-0.072684	-0.028905	-0.012094	0.0017079999999999999	-0.167094	-0.066356	-0.081211	-0.084136	-0.086403	-0.11110199999999999	0.235792	-0.017511000000000002	0.162448	0.144282	0.168909
-0.020182	-0.24416	-0.256696	0.066209	0.268358	-0.072684	-0.028905	-0.012094	0.0017079999999999999	-0.167094	-0.066356	-0.081211	-0.084136	-0.086403	-0.11110199999999999	0.235792	-0.017511000000000002	0.162448	0.144282	0.168909
-0.020182	-0.24416	-0.256696	0.066209	0.268358	-0.072684	-0.028905	-0.012094	0.0017079999999999999	-0.167094	-0.066356	-0.081211	-0.084136	-0.086403	-0.11110199999999999	0.235792	-0.017511000000000002	0.162448	0.144282	0.168909
-0.020182	-0.24416	-0.256696	0.066209	0.268358	-0.072684	-0.028905	-0.012094	0.0017079999999999999	-0.167094	-0.066356	-0.081211	-0.084136	-0.086403	-0.11110199999999999	0.235792	-0.017511000000000002	0.162448	0.144282	0.168909
-0.020182	-0.24416	-0.256696	0.066209	0.268358	-0.072684	-0.028905	-0.012094	0.0017079999999999999	-0.167094	-0.066356	-0.081211	-0.084136	-0.086403	-0.11110199999999999	0.235792	-0.017511000000000002	0.162448	0.144282	0.168909
-0.020182	-0.24416	-0.256696	0.066209	0.268358	-0.072684	-0.028905	-0.012094	0.0017079999999999999	-0.167094	-0.066356	-0.081211	-0.084136	-0.086403	-0.11110199999999999	0.235792	-0.017511000000000002	0.162448	0.144282	0.168909
-0.020182	-0.24416	-0.256696	0.066209	0.268358	-0.072684	-0.028905	-0.012094	0.0017079999999999999	-0.167094	-0.066356	-0.081211	-0.084136	-0.086403	-0.11110199999999999	0.235792	-0.017511000000000002	0.162448	0.144282	0.168909
-0.020182	-0.24416	-0.256696	0.066209	0.268358	-0.072684	-0.028905	-0.012094	0.0017079999999999999	-0.167094	-0.066356	-0.081211	-0.084136	-0.086403	-0.11110199999999999	0.235792	-0.017511000000000002	0.162448	0.144282	0.168909
-0.020182	-0.24416	-0.256696	0.066209	0.268358	-0.072684	-0.028905	-0.012094	0.0017079999999999999	-0.167094	-0.066356	-0.081211	-0.084136	-0.086403	-0.11110199999999999	0.235792	-0.017511000000000002	0.162448	0.144282	0.168909
-0.020182	-0.24416	-0.256696	0.066209	0.268358	-0.072684	-0.028905	-0.012094	0.0017079999999999999	-0.167094	-0.066356	-0.081211	-0.084136	-0.086403	-0.11110199999999999	0.235792	-0.017511000000000002	0.162448	0.144282	0.168909
-0.20554	-0.168217	-0.034710000000000005	0.030416000000000002	0.20175099999999999	0.011755	-0.14815899999999999	0.168699	-0.044529	-0.25463800000000003	0.0035369999999999998	-0.271966	0.109614	-0.223072	-0.011849	0.121897	-0.240585	0.228726	0.08471000000000001	0.056123
-0.20554	-0.168217	-0.034710000000000005	0.030416000000000002	0.20175099999999999	0.011755	-0.14815899999999999	0.168699	-0.044529	-0.25463800000000003	0.0035369999999999998	-0.271966	0.109614	-0.223072	-0.011849	0.121897	-0.240585	0.228726	0.08471000000000001	0.056123
-0.20554	-0.168217	-0.034710000000000005	0.030416000000000002	0.20175099999999999	0.011755	-0.14815899999999999	0.168699	-0.044529	-0.25463800000000003	0.0035369999999999998	-0.271966	0.109614	-0.223072	-0.011849	0.121897	-0.240585	0.228726	0.08471000000000001	0.056123
-0.20554	-0.168217	-0.034710000000000005	0.030416000000000002	0.20175099999999999	0.011755	-0.14815899999999999	0.168699	-0.044529	-0.25463800000000003	0.0035369999999999998	-0.271966	0.109614	-0.223072	-0.011849	0.121897	-0.240585	0.228726	0.08471000000000001	0.056123
-0.020182	-0.24416	-0.256696	0.066209	0.268358	-0.072684	-0.028905	-0.012094	0.0017079999999999999	-0.167094	-0.066356	-0.081211	-0.084136	-0.086403	-0.11110199999999999	0.235792	-0.017511000000000002	0.162448	0.144282	0.168909
-0.020182	-0.24416	-0.256696	0.066209	0.268358	-0.072684	-0.028905	-0.012094	0.0017079999999999999	-0.167094	-0.066356	-0.081211	-0.084136	-0.086403	-0.11110199999999999	0.235792	-0.017511000000000002	0.162448	0.144282	0.168909
-0.020182	-0.24416	-0.256696	0.066209	0.268358	-0.072684	-0.028905	-0.012094	0.0017079999999999999	-0.167094	-0.066356	-0.081211	-0.084136	-0.086403	-0.11110199999999999	0.235792	-0.017511000000000002	0.162448	0.144282	0.168909
-0.020182	-0.24416	-0.256696	0.066209	0.268358	-0.072684	-0.028905	-0.012094	0.0017079999999999999	-0.167094	-0.066356	-0.081211	-0.084136	-0.086403	-0.11110199999999999	0.235792	-0.017511000000000002	0.162448	0.144282	0.168909
-0.020182	-0.24416	-0.256696	0.066209	0.268358	-0.072684	-0.028905	-0.012094	0.0017079999999999999	-0.167094	-0.066356	-0.081211	-0.084136	-0.086403	-0.11110199999999999	0.235792	-0.017511000000000002	0.162448	0.144282	0.168909
-0.020182	-0.24416	-0.256696	0.066209	0.268358	-0.072684	-0.028905	-0.012094	0.0017079999999999999	-0.167094	-0.066356	-0.081211	-0.084136	-0.086403	-0.11110199999999999	0.235792	-0.017511000000000002	0.162448	0.144282	0.168909
-0.020182	-0.24416	-0.256696	0.066209	0.268358	-0.072684	-0.028905	-0.012094	0.0017079999999999999	-0.167094	-0.066356	-0.081211	-0.084136	-0.086403	-0.11110199999999999	0.235792	-0.017511000000000002	0.162448	0.144282	0.168909
-0.20554	-0.168217	-0.034710000000000005	0.030416000000000002	0.20175099999999999	0.011755	-0.14815899999999999	0.168699	-0.044529	-0.25463800000000003	0.0035369999999999998	-0.271966	0.109614	-0.223072	-0.011849	0.121897	-0.240585	0.228726	0.08471000000000001	0.056123
-0.133768	-0.363759	-0.148202	-0.039901	0.03488	-0.187659	-0.238144	0.10510699999999999	-0.06455	-0.072595	0.061597000000000006	-0.19367	-0.016461	-0.150811	0.050867	0.370735	-0.081338	0.04587	0.0009599999999999999	-0.037969
-0.133768	-0.363759	-0.148202	-0.039901	0.03488	-0.187659	-0.238144	0.10510699999999999	-0.06455	-0.072595	0.061597000000000006	-0.19367	-0.016461	-0.150811	0.050867	0.370735	-0.081338	0.04587	0.0009599999999999999	-0.037969
-0.133768	-0.363759	-0.148202	-0.039901	0.03488	-0.187659	-0.238144	0.10510699999999999	-0.06455	-0.072595	0.061597000000000006	-0.19367	-0.016461	-0.150811	0.050867	0.370735	-0.081338	0.04587	0.0009599999999999999	-0.037969
-0.020182	-0.24416	-0.256696	0.066209	0.268358	-0.072684	-0.028905	-0.012094	0.0017079999999999999	-0.167094	-0.066356	-0.081211	-0.084136	-0.086403	-0.11110199999999999	0.235792	-0.017511000000000002	0.162448	0.144282	0.168909
-0.020182	-0.24416	-0.256696	0.066209	0.268358	-0.072684	-0.028905	-0.012094	0.0017079999999999999	-0.167094	-0.066356	-0.081211	-0.084136	-0.086403	-0.11110199999999999	0.235792	-0.017511000000000002	0.162448	0.144282	0.168909
-0.020182	-0.24416	-0.256696	0.066209	0.268358	-0.072684	-0.028905	-0.012094	0.0017079999999999999	-0.167094	-0.066356	-0.081211	-0.084136	-0.086403	-0.11110199999999999	0.235792	-0.017511000000000002	0.162448	0.144282	0.168909
-0.020182	-0.24416	-0.256696	0.066209	0.268358	-0.072684	-0.028905	-0.012094	0.0017079999999999999	-0.167094	-0.066356	-0.081211	-0.084136	-0.086403	-0.11110199999999999	0.235792	-0.017511000000000002	0.162448	0.144282	0.168909
-0.020182	-0.24416	-0.256696	0.066209	0.268358	-0.072684	-0.028905	-0.012094	0.0017079999999999999	-0.167094	-0.066356	-0.081211	-0.084136	-0.086403	-0.11110199999999999	0.235792	-0.017511000000000002	0.162448	0.144282	0.168909
-0.093224	-0.131711	-0.091811	0.081087	0.12060799999999999	0.140491	-0.101398	0.268565	0.05438200000000001	-0.051952	-0.132581	-0.015833	-0.22547899999999998	-0.352436	-0.19811199999999998	0.12670399999999998	-0.163044	0.046110000000000005	-0.036991	0.044206999999999996
-0.093224	-0.131711	-0.091811	0.081087	0.12060799999999999	0.140491	-0.101398	0.268565	0.05438200000000001	-0.051952	-0.132581	-0.015833	-0.22547899999999998	-0.352436	-0.19811199999999998	0.12670399999999998	-0.163044	0.046110000000000005	-0.036991	0.044206999999999996
-0.093224	-0.131711	-0.091811	0.081087	0.12060799999999999	0.140491	-0.101398	0.268565	0.05438200000000001	-0.051952	-0.132581	-0.015833	-0.22547899999999998	-0.352436	-0.19811199999999998	0.12670399999999998	-0.163044	0.046110000000000005	-0.036991	0.044206999999999996
-0.093224	-0.131711	-0.091811	0.081087	0.12060799999999999	0.140491	-0.101398	0.268565	0.05438200000000001	-0.051952	-0.132581	-0.015833	-0.22547899999999998	-0.352436	-0.19811199999999998	0.12670399999999998	-0.163044	0.046110000000000005	-0.036991	0.044206999999999996
-0.093224	-0.131711	-0.091811	0.081087	0.12060799999999999	0.140491	-0.101398	0.268565	0.05438200000000001	-0.051952	-0.132581	-0.015833	-0.22547899999999998	-0.352436	-0.19811199999999998	0.12670399999999998	-0.163044	0.046110000000000005	-0.036991	0.044206999999999996
-0.093224	-0.131711	-0.091811	0.081087	0.12060799999999999	0.140491	-0.101398	0.268565	0.05438200000000001	-0.051952	-0.132581	-0.015833	-0.22547899999999998	-0.352436	-0.19811199999999998	0.12670399999999998	-0.163044	0.046110000000000005	-0.036991	0.044206999999999996
-0.093224	-0.131711	-0.091811	0.081087	0.12060799999999999	0.140491	-0.101398	0.268565	0.05438200000000001	-0.051952	-0.132581	-0.015833	-0.22547899999999998	-0.352436	-0.19811199999999998	0.12670399999999998	-0.163044	0.046110000000000005	-0.036991	0.044206999999999996
-0.093224	-0.131711	-0.091811	0.081087	0.12060799999999999	0.140491	-0.101398	0.268565	0.05438200000000001	-0.051952	-0.132581	-0.015833	-0.22547899999999998	-0.352436	-0.19811199999999998	0.12670399999999998	-0.163044	0.046110000000000005	-0.036991	0.044206999999999996
-0.020182	-0.24416	-0.256696	0.066209	0.268358	-0.072684	-0.028905	-0.012094	0.0017079999999999999	-0.167094	-0.066356	-0.081211	-0.084136	-0.086403	-0.11110199999999999	0.235792	-0.017511000000000002	0.162448	0.144282	0.168909
-0.020182	-0.24416	-0.256696	0.066209	0.268358	-0.072684	-0.028905	-0.012094	0.0017079999999999999	-0.167094	-0.066356	-0.081211	-0.084136	-0.086403	-0.11110199999999999	0.235792	-0.017511000000000002	0.162448	0.144282	0.168909
-0.020182	-0.24416	-0.256696	0.066209	0.268358	-0.072684	-0.028905	-0.012094	0.0017079999999999999	-0.167094	-0.066356	-0.081211	-0.084136	-0.086403	-0.11110199999999999	0.235792	-0.017511000000000002	0.162448	0.144282	0.168909
-0.133768	-0.363759	-0.148202	-0.039901	0.03488	-0.187659	-0.238144	0.10510699999999999	-0.06455	-0.072595	0.061597000000000006	-0.19367	-0.016461	-0.150811	0.050867	0.370735	-0.081338	0.04587	0.0009599999999999999	-0.037969
-0.133768	-0.363759	-0.148202	-0.039901	0.03488	-0.187659	-0.238144	0.10510699999999999	-0.06455	-0.072595	0.061597000000000006	-0.19367	-0.016461	-0.150811	0.050867	0.370735	-0.081338	0.04587	0.0009599999999999999	-0.037969
-0.133768	-0.363759	-0.148202	-0.039901	0.03488	-0.187659	-0.238144	0.10510699999999999	-0.06455	-0.072595	0.061597000000000006	-0.19367	-0.016461	-0.150811	0.050867	0.370735	-0.081338	0.04587	0.0009599999999999999	-0.037969
-0.133768	-0.363759	-0.148202	-0.039901	0.03488	-0.187659	-0.238144	0.10510699999999999	-0.06455	-0.072595	0.061597000000000006	-0.19367	-0.016461	-0.150811	0.050867	0.370735	-0.081338	0.04587	0.0009599999999999999	-0.037969
-0.133768	-0.363759	-0.148202	-0.039901	0.03488	-0.187659	-0.238144	0.10510699999999999	-0.06455	-0.072595	0.061597000000000006	-0.19367	-0.016461	-0.150811	0.050867	0.370735	-0.081338	0.04587	0.0009599999999999999	-0.037969
-0.133768	-0.363759	-0.148202	-0.039901	0.03488	-0.187659	-0.238144	0.10510699999999999	-0.06455	-0.072595	0.061597000000000006	-0.19367	-0.016461	-0.150811	0.050867	0.370735	-0.081338	0.04587	0.0009599999999999999	-0.037969
-0.133768	-0.363759	-0.148202	-0.039901	0.03488	-0.187659	-0.238144	0.10510699999999999	-0.06455	-0.072595	0.061597000000000006	-0.19367	-0.016461	-0.150811	0.050867	0.370735	-0.081338	0.04587	0.0009599999999999999	-0.037969
-0.133768	-0.363759	-0.148202	-0.039901	0.03488	-0.187659	-0.238144	0.10510699999999999	-0.06455	-0.072595	0.061597000000000006	-0.19367	-0.016461	-0.150811	0.050867	0.370735	-0.081338	0.04587	0.0009599999999999999	-0.037969
-0.133768	-0.363759	-0.148202	-0.039901	0.03488	-0.187659	-0.238144	0.10510699999999999	-0.06455	-0.072595	0.061597000000000006	-0.19367	-0.016461	-0.150811	0.050867	0.370735	-0.081338	0.04587	0.0009599999999999999	-0.037969
-0.20554	-0.168217	-0.034710000000000005	0.030416000000000002	0.20175099999999999	0.011755	-0.14815899999999999	0.168699	-0.044529	-0.25463800000000003	0.0035369999999999998	-0.271966	0.109614	-0.223072	-0.011849	0.121897	-0.240585	0.228726	0.08471000000000001	0.056123
-0.20554	-0.168217	-0.034710000000000005	0.030416000000000002	0.20175099999999999	0.011755	-0.14815899999999999	0.168699	-0.044529	-0.25463800000000003	0.0035369999999999998	-0.271966	0.109614	-0.223072	-0.011849	0.121897	-0.240585	0.228726	0.08471000000000001	0.056123
-0.20554	-0.168217	-0.034710000000000005	0.030416000000000002	0.20175099999999999	0.011755	-0.14815899999999999	0.168699	-0.044529	-0.25463800000000003	0.0035369999999999998	-0.271966	0.109614	-0.223072	-0.011849	0.121897	-0.240585	0.228726	0.08471000000000001	0.056123
-0.20554	-0.168217	-0.034710000000000005	0.030416000000000002	0.20175099999999999	0.011755	-0.14815899999999999	0.168699	-0.044529	-0.25463800000000003	0.0035369999999999998	-0.271966	0.109614	-0.223072	-0.011849	0.121897	-0.240585	0.228726	0.08471000000000001	0.056123
-0.20554	-0.168217	-0.034710000000000005	0.030416000000000002	0.20175099999999999	0.011755	-0.14815899999999999	0.168699	-0.044529	-0.25463800000000003	0.0035369999999999998	-0.271966	0.109614	-0.223072	-0.011849	0.121897	-0.240585	0.228726	0.08471000000000001	0.056123
-0.20554	-0.168217	-0.034710000000000005	0.030416000000000002	0.20175099999999999	0.011755	-0.14815899999999999	0.168699	-0.044529	-0.25463800000000003	0.0035369999999999998	-0.271966	0.109614	-0.223072	-0.011849	0.121897	-0.240585	0.228726	0.08471000000000001	0.056123
-0.20554	-0.168217	-0.034710000000000005	0.030416000000000002	0.20175099999999999	0.011755	-0.14815899999999999	0.168699	-0.044529	-0.25463800000000003	0.0035369999999999998	-0.271966	0.109614	-0.223072	-0.011849	0.121897	-0.240585	0.228726	0.08471000000000001	0.056123
-0.20554	-0.168217	-0.034710000000000005	0.030416000000000002	0.20175099999999999	0.011755	-0.14815899999999999	0.168699	-0.044529	-0.25463800000000003	0.0035369999999999998	-0.271966	0.109614	-0.223072	-0.011849	0.121897	-0.240585	0.228726	0.08471000000000001	0.056123
-0.133768	-0.363759	-0.148202	-0.039901	0.03488	-0.187659	-0.238144	0.10510699999999999	-0.06455	-0.072595	0.061597000000000006	-0.19367	-0.016461	-0.150811	0.050867	0.370735	-0.081338	0.04587	0.0009599999999999999	-0.037969
-0.133768	-0.363759	-0.148202	-0.039901	0.03488	-0.187659	-0.238144	0.10510699999999999	-0.06455	-0.072595	0.061597000000000006	-0.19367	-0.016461	-0.150811	0.050867	0.370735	-0.081338	0.04587	0.0009599999999999999	-0.037969
-0.133768	-0.363759	-0.148202	-0.039901	0.03488	-0.187659	-0.238144	0.10510699999999999	-0.06455	-0.072595	0.061597000000000006	-0.19367	-0.016461	-0.150811	0.050867	0.370735	-0.081338	0.04587	0.0009599999999999999	-0.037969
-0.133768	-0.363759	-0.148202	-0.039901	0.03488	-0.187659	-0.238144	0.10510699999999999	-0.06455	-0.072595	0.061597000000000006	-0.19367	-0.016461	-0.150811	0.050867	0.370735	-0.081338	0.04587	0.0009599999999999999	-0.037969
0.063746	-0.385063	-0.35582199999999997	0.10773900000000002	-0.002604	0.140769	0.011506	-0.163175	0.11324100000000001	-0.017800999999999997	-0.180024	-0.47788500000000006	-0.335225	-0.38151199999999996	0.080094	0.019797	-0.011556	-0.066599	-0.079212	-0.040909
0.063746	-0.385063	-0.35582199999999997	0.10773900000000002	-0.002604	0.140769	0.011506	-0.163175	0.11324100000000001	-0.017800999999999997	-0.180024	-0.47788500000000006	-0.335225	-0.38151199999999996	0.080094	0.019797	-0.011556	-0.066599	-0.079212	-0.040909
0.063746	-0.385063	-0.35582199999999997	0.10773900000000002	-0.002604	0.140769	0.011506	-0.163175	0.11324100000000001	-0.017800999999999997	-0.180024	-0.47788500000000006	-0.335225	-0.38151199999999996	0.080094	0.019797	-0.011556	-0.066599	-0.079212	-0.040909
0.063746	-0.385063	-0.35582199999999997	0.10773900000000002	-0.002604	0.140769	0.011506	-0.163175	0.11324100000000001	-0.017800999999999997	-0.180024	-0.47788500000000006	-0.335225	-0.38151199999999996	0.080094	0.019797	-0.011556	-0.066599	-0.079212	-0.040909
-0.093224	-0.131711	-0.091811	0.081087	0.12060799999999999	0.140491	-0.101398	0.268565	0.05438200000000001	-0.051952	-0.132581	-0.015833	-0.22547899999999998	-0.352436	-0.19811199999999998	0.12670399999999998	-0.163044	0.046110000000000005	-0.036991	0.044206999999999996
-0.093224	-0.131711	-0.091811	0.081087	0.12060799999999999	0.140491	-0.101398	0.268565	0.05438200000000001	-0.051952	-0.132581	-0.015833	-0.22547899999999998	-0.352436	-0.19811199999999998	0.12670399999999998	-0.163044	0.046110000000000005	-0.036991	0.044206999999999996
-0.093224	-0.131711	-0.091811	0.081087	0.12060799999999999	0.140491	-0.101398	0.268565	0.05438200000000001	-0.051952	-0.132581	-0.015833	-0.22547899999999998	-0.352436	-0.19811199999999998	0.12670399999999998	-0.163044	0.046110000000000005	-0.036991	0.044206999999999996
-0.093224	-0.131711	-0.091811	0.081087	0.12060799999999999	0.140491	-0.101398	0.268565	0.05438200000000001	-0.051952	-0.132581	-0.015833	-0.22547899999999998	-0.352436	-0.19811199999999998	0.12670399999999998	-0.163044	0.046110000000000005	-0.036991	0.044206999999999996
-0.20554	-0.168217	-0.034710000000000005	0.030416000000000002	0.20175099999999999	0.011755	-0.14815899999999999	0.168699	-0.044529	-0.25463800000000003	0.0035369999999999998	-0.271966	0.109614	-0.223072	-0.011849	0.121897	-0.240585	0.228726	0.08471000000000001	0.056123
-0.20554	-0.168217	-0.034710000000000005	0.030416000000000002	0.20175099999999999	0.011755	-0.14815899999999999	0.168699	-0.044529	-0.25463800000000003	0.0035369999999999998	-0.271966	0.109614	-0.223072	-0.011849	0.121897	-0.240585	0.228726	0.08471000000000001	0.056123
-0.20554	-0.168217	-0.034710000000000005	0.030416000000000002	0.20175099999999999	0.011755	-0.14815899999999999	0.168699	-0.044529	-0.25463800000000003	0.0035369999999999998	-0.271966	0.109614	-0.223072	-0.011849	0.121897	-0.240585	0.228726	0.08471000000000001	0.056123
-0.020182	-0.24416	-0.256696	0.066209	0.268358	-0.072684	-0.028905	-0.012094	0.0017079999999999999	-0.167094	-0.066356	-0.081211	-0.084136	-0.086403	-0.11110199999999999	0.235792	-0.017511000000000002	0.162448	0.144282	0.168909
-0.020182	-0.24416	-0.256696	0.066209	0.268358	-0.072684	-0.028905	-0.012094	0.0017079999999999999	-0.167094	-0.066356	-0.081211	-0.084136	-0.086403	-0.11110199999999999	0.235792	-0.017511000000000002	0.162448	0.144282	0.168909
-0.020182	-0.24416	-0.256696	0.066209	0.268358	-0.072684	-0.028905	-0.012094	0.0017079999999999999	-0.167094	-0.066356	-0.081211	-0.084136	-0.086403	-0.11110199999999999	0.235792	-0.017511000000000002	0.162448	0.144282	0.168909
-0.020182	-0.24416	-0.256696	0.066209	0.268358	-0.072684	-0.028905	-0.012094	0.0017079999999999999	-0.167094	-0.066356	-0.081211	-0.084136	-0.086403	-0.11110199999999999	0.235792	-0.017511000000000002	0.162448	0.144282	0.168909
0.13605	-0.10447000000000001	-0.041259	0.17268	0.170537	-0.008018	-0.015522	-0.013793000000000001	-0.212743	-0.046639	0.08949299999999999	-0.326372	0.18901300000000001	-0.023773	0.014116	0.110507	0.011787	0.422174	-0.078737	0.376303
0.13605	-0.10447000000000001	-0.041259	0.17268	0.170537	-0.008018	-0.015522	-0.013793000000000001	-0.212743	-0.046639	0.08949299999999999	-0.326372	0.18901300000000001	-0.023773	0.014116	0.110507	0.011787	0.422174	-0.078737	0.376303
0.13605	-0.10447000000000001	-0.041259	0.17268	0.170537	-0.008018	-0.015522	-0.013793000000000001	-0.212743	-0.046639	0.08949299999999999	-0.326372	0.18901300000000001	-0.023773	0.014116	0.110507	0.011787	0.422174	-0.078737	0.376303
0.13605	-0.10447000000000001	-0.041259	0.17268	0.170537	-0.008018	-0.015522	-0.013793000000000001	-0.212743	-0.046639	0.08949299999999999	-0.326372	0.18901300000000001	-0.023773	0.014116	0.110507	0.011787	0.422174	-0.078737	0.376303
0.13605	-0.10447000000000001	-0.041259	0.17268	0.170537	-0.008018	-0.015522	-0.013793000000000001	-0.212743	-0.046639	0.08949299999999999	-0.326372	0.18901300000000001	-0.023773	0.014116	0.110507	0.011787	0.422174	-0.078737	0.376303
-0.20554	-0.168217	-0.034710000000000005	0.030416000000000002	0.20175099999999999	0.011755	-0.14815899999999999	0.168699	-0.044529	-0.25463800000000003	0.0035369999999999998	-0.271966	0.109614	-0.223072	-0.011849	0.121897	-0.240585	0.228726	0.08471000000000001	0.056123
-0.20554	-0.168217	-0.034710000000000005	0.030416000000000002	0.20175099999999999	0.011755	-0.14815899999999999	0.168699	-0.044529	-0.25463800000000003	0.0035369999999999998	-0.271966	0.109614	-0.223072	-0.011849	0.121897	-0.240585	0.228726	0.08471000000000001	0.056123
-0.20554	-0.168217	-0.034710000000000005	0.030416000000000002	0.20175099999999999	0.011755	-0.14815899999999999	0.168699	-0.044529	-0.25463800000000003	0.0035369999999999998	-0.271966	0.109614	-0.223072	-0.011849	0.121897	-0.240585	0.228726	0.08471000000000001	0.056123
-0.20554	-0.168217	-0.034710000000000005	0.030416000000000002	0.20175099999999999	0.011755	-0.14815899999999999	0.168699	-0.044529	-0.25463800000000003	0.0035369999999999998	-0.271966	0.109614	-0.223072	-0.011849	0.121897	-0.240585	0.228726	0.08471000000000001	0.056123
-0.20554	-0.168217	-0.034710000000000005	0.030416000000000002	0.20175099999999999	0.011755	-0.14815899999999999	0.168699	-0.044529	-0.25463800000000003	0.0035369999999999998	-0.271966	0.109614	-0.223072	-0.011849	0.121897	-0.240585	0.228726	0.08471000000000001	0.056123
-0.20554	-0.168217	-0.034710000000000005	0.030416000000000002	0.20175099999999999	0.011755	-0.14815899999999999	0.168699	-0.044529	-0.25463800000000003	0.0035369999999999998	-0.271966	0.109614	-0.223072	-0.011849	0.121897	-0.240585	0.228726	0.08471000000000001	0.056123
-0.20554	-0.168217	-0.034710000000000005	0.030416000000000002	0.20175099999999999	0.011755	-0.14815899999999999	0.168699	-0.044529	-0.25463800000000003	0.0035369999999999998	-0.271966	0.109614	-0.223072	-0.011849	0.121897	-0.240585	0.228726	0.08471000000000001	0.056123
-0.20554	-0.168217	-0.034710000000000005	0.030416000000000002	0.20175099999999999	0.011755	-0.14815899999999999	0.168699	-0.044529	-0.25463800000000003	0.0035369999999999998	-0.271966	0.109614	-0.223072	-0.011849	0.121897	-0.240585	0.228726	0.08471000000000001	0.056123
-0.020182	-0.24416	-0.256696	0.066209	0.268358	-0.072684	-0.028905	-0.012094	0.0017079999999999999	-0.167094	-0.066356	-0.081211	-0.084136	-0.086403	-0.11110199999999999	0.235792	-0.017511000000000002	0.162448	0.144282	0.168909
-0.020182	-0.24416	-0.256696	0.066209	0.268358	-0.072684	-0.028905	-0.012094	0.0017079999999999999	-0.167094	-0.066356	-0.081211	-0.084136	-0.086403	-0.11110199999999999	0.235792	-0.017511000000000002	0.162448	0.144282	0.168909
-0.020182	-0.24416	-0.256696	0.066209	0.268358	-0.072684	-0.028905	-0.012094	0.0017079999999999999	-0.167094	-0.066356	-0.081211	-0.084136	-0.086403	-0.11110199999999999	0.235792	-0.017511000000000002	0.162448	0.144282	0.168909
-0.020182	-0.24416	-0.256696	0.066209	0.268358	-0.072684	-0.028905	-0.012094	0.0017079999999999999	-0.167094	-0.066356	-0.081211	-0.084136	-0.086403	-0.11110199999999999	0.235792	-0.017511000000000002	0.162448	0.144282	0.168909
-0.020182	-0.24416	-0.256696	0.066209	0.268358	-0.072684	-0.028905	-0.012094	0.0017079999999999999	-0.167094	-0.066356	-0.081211	-0.084136	-0.086403	-0.11110199999999999	0.235792	-0.017511000000000002	0.162448	0.144282	0.168909
-0.020182	-0.24416	-0.256696	0.066209	0.268358	-0.072684	-0.028905	-0.012094	0.0017079999999999999	-0.167094	-0.066356	-0.081211	-0.084136	-0.086403	-0.11110199999999999	0.235792	-0.017511000000000002	0.162448	0.144282	0.168909
-0.020182	-0.24416	-0.256696	0.066209	0.268358	-0.072684	-0.028905	-0.012094	0.0017079999999999999	-0.167094	-0.066356	-0.081211	-0.084136	-0.086403	-0.11110199999999999	0.235792	-0.017511000000000002	0.162448	0.144282	0.168909
-0.020182	-0.24416	-0.256696	0.066209	0.268358	-0.072684	-0.028905	-0.012094	0.0017079999999999999	-0.167094	-0.066356	-0.081211	-0.084136	-0.086403	-0.11110199999999999	0.235792	-0.017511000000000002	0.162448	0.144282	0.168909
-0.020182	-0.24416	-0.256696	0.066209	0.268358	-0.072684	-0.028905	-0.012094	0.0017079999999999999	-0.167094	-0.066356	-0.081211	-0.084136	-0.086403	-0.11110199999999999	0.235792	-0.017511000000000002	0.162448	0.144282	0.168909
-0.020182	-0.24416	-0.256696	0.066209	0.268358	-0.072684	-0.028905	-0.012094	0.0017079999999999999	-0.167094	-0.066356	-0.081211	-0.084136	-0.086403	-0.11110199999999999	0.235792	-0.017511000000000002	0.162448	0.144282	0.168909
-0.020182	-0.24416	-0.256696	0.066209	0.268358	-0.072684	-0.028905	-0.012094	0.0017079999999999999	-0.167094	-0.066356	-0.081211	-0.084136	-0.086403	-0.11110199999999999	0.235792	-0.017511000000000002	0.162448	0.144282	0.168909
-0.020182	-0.24416	-0.256696	0.066209	0.268358	-0.072684	-0.028905	-0.012094	0.0017079999999999999	-0.167094	-0.066356	-0.081211	-0.084136	-0.086403	-0.11110199999999999	0.235792	-0.017511000000000002	0.162448	0.144282	0.168909
-0.020182	-0.24416	-0.256696	0.066209	0.268358	-0.072684	-0.028905	-0.012094	0.0017079999999999999	-0.167094	-0.066356	-0.081211	-0.084136	-0.086403	-0.11110199999999999	0.235792	-0.017511000000000002	0.162448	0.144282	0.168909
-0.020182	-0.24416	-0.256696	0.066209	0.268358	-0.072684	-0.028905	-0.012094	0.0017079999999999999	-0.167094	-0.066356	-0.081211	-0.084136	-0.086403	-0.11110199999999999	0.235792	-0.017511000000000002	0.162448	0.144282	0.168909
-0.020182	-0.24416	-0.256696	0.066209	0.268358	-0.072684	-0.028905	-0.012094	0.0017079999999999999	-0.167094	-0.066356	-0.081211	-0.084136	-0.086403	-0.11110199999999999	0.235792	-0.017511000000000002	0.162448	0.144282	0.168909
-0.020182	-0.24416	-0.256696	0.066209	0.268358	-0.072684	-0.028905	-0.012094	0.0017079999999999999	-0.167094	-0.066356	-0.081211	-0.084136	-0.086403	-0.11110199999999999	0.235792	-0.017511000000000002	0.162448	0.144282	0.168909
-0.020182	-0.24416	-0.256696	0.066209	0.268358	-0.072684	-0.028905	-0.012094	0.0017079999999999999	-0.167094	-0.066356	-0.081211	-0.084136	-0.086403	-0.11110199999999999	0.235792	-0.017511000000000002	0.162448	0.144282	0.168909
-0.020182	-0.24416	-0.256696	0.066209	0.268358	-0.072684	-0.028905	-0.012094	0.0017079999999999999	-0.167094	-0.066356	-0.081211	-0.084136	-0.086403	-0.11110199999999999	0.235792	-0.017511000000000002	0.162448	0.144282	0.168909
-0.020182	-0.24416	-0.256696	0.066209	0.268358	-0.072684	-0.028905	-0.012094	0.0017079999999999999	-0.167094	-0.066356	-0.081211	-0.084136	-0.086403	-0.11110199999999999	0.235792	-0.017511000000000002	0.162448	0.144282	0.168909
-0.020182	-0.24416	-0.256696	0.066209	0.268358	-0.072684	-0.028905	-0.012094	0.0017079999999999999	-0.167094	-0.066356	-0.081211	-0.084136	-0.086403	-0.11110199999999999	0.235792	-0.017511000000000002	0.162448	0.144282	0.168909
-0.020182	-0.24416	-0.256696	0.066209	0.268358	-0.072684	-0.028905	-0.012094	0.0017079999999999999	-0.167094	-0.066356	-0.081211	-0.084136	-0.086403	-0.11110199999999999	0.235792	-0.017511000000000002	0.162448	0.144282	0.168909
-0.020182	-0.24416	-0.256696	0.066209	0.268358	-0.072684	-0.028905	-0.012094	0.0017079999999999999	-0.167094	-0.066356	-0.081211	-0.084136	-0.086403	-0.11110199999999999	0.235792	-0.017511000000000002	0.162448	0.144282	0.168909
-0.020182	-0.24416	-0.256696	0.066209	0.268358	-0.072684	-0.028905	-0.012094	0.0017079999999999999	-0.167094	-0.066356	-0.081211	-0.084136	-0.086403	-0.11110199999999999	0.235792	-0.017511000000000002	0.162448	0.144282	0.168909
-0.020182	-0.24416	-0.256696	0.066209	0.268358	-0.072684	-0.028905	-0.012094	0.0017079999999999999	-0.167094	-0.066356	-0.081211	-0.084136	-0.086403	-0.11110199999999999	0.235792	-0.017511000000000002	0.162448	0.144282	0.168909
-0.020182	-0.24416	-0.256696	0.066209	0.268358	-0.072684	-0.028905	-0.012094	0.0017079999999999999	-0.167094	-0.066356	-0.081211	-0.084136	-0.086403	-0.11110199999999999	0.235792	-0.017511000000000002	0.162448	0.144282	0.168909
-0.020182	-0.24416	-0.256696	0.066209	0.268358	-0.072684	-0.028905	-0.012094	0.0017079999999999999	-0.167094	-0.066356	-0.081211	-0.084136	-0.086403	-0.11110199999999999	0.235792	-0.017511000000000002	0.162448	0.144282	0.168909
-0.020182	-0.24416	-0.256696	0.066209	0.268358	-0.072684	-0.028905	-0.012094	0.0017079999999999999	-0.167094	-0.066356	-0.081211	-0.084136	-0.086403	-0.11110199999999999	0.235792	-0.017511000000000002	0.162448	0.144282	0.168909
-0.020182	-0.24416	-0.256696	0.066209	0.268358	-0.072684	-0.028905	-0.012094	0.0017079999999999999	-0.167094	-0.066356	-0.081211	-0.084136	-0.086403	-0.11110199999999999	0.235792	-0.017511000000000002	0.162448	0.144282	0.168909
-0.20554	-0.168217	-0.034710000000000005	0.030416000000000002	0.20175099999999999	0.011755	-0.14815899999999999	0.168699	-0.044529	-0.25463800000000003	0.0035369999999999998	-0.271966	0.109614	-0.223072	-0.011849	0.121897	-0.240585	0.228726	0.08471000000000001	0.056123
-0.20554	-0.168217	-0.034710000000000005	0.030416000000000002	0.20175099999999999	0.011755	-0.14815899999999999	0.168699	-0.044529	-0.25463800000000003	0.0035369999999999998	-0.271966	0.109614	-0.223072	-0.011849	0.121897	-0.240585	0.228726	0.08471000000000001	0.056123
-0.20554	-0.168217	-0.034710000000000005	0.030416000000000002	0.20175099999999999	0.011755	-0.14815899999999999	0.168699	-0.044529	-0.25463800000000003	0.0035369999999999998	-0.271966	0.109614	-0.223072	-0.011849	0.121897	-0.240585	0.228726	0.08471000000000001	0.056123
-0.020182	-0.24416	-0.256696	0.066209	0.268358	-0.072684	-0.028905	-0.012094	0.0017079999999999999	-0.167094	-0.066356	-0.081211	-0.084136	-0.086403	-0.11110199999999999	0.235792	-0.017511000000000002	0.162448	0.144282	0.168909
-0.020182	-0.24416	-0.256696	0.066209	0.268358	-0.072684	-0.028905	-0.012094	0.0017079999999999999	-0.167094	-0.066356	-0.081211	-0.084136	-0.086403	-0.11110199999999999	0.235792	-0.017511000000000002	0.162448	0.144282	0.168909
-0.020182	-0.24416	-0.256696	0.066209	0.268358	-0.072684	-0.028905	-0.012094	0.0017079999999999999	-0.167094	-0.066356	-0.081211	-0.084136	-0.086403	-0.11110199999999999	0.235792	-0.017511000000000002	0.162448	0.144282	0.168909
-0.020182	-0.24416	-0.256696	0.066209	0.268358	-0.072684	-0.028905	-0.012094	0.0017079999999999999	-0.167094	-0.066356	-0.081211	-0.084136	-0.086403	-0.11110199999999999	0.235792	-0.017511000000000002	0.162448	0.144282	0.168909
-0.020182	-0.24416	-0.256696	0.066209	0.268358	-0.072684	-0.028905	-0.012094	0.0017079999999999999	-0.167094	-0.066356	-0.081211	-0.084136	-0.086403	-0.11110199999999999	0.235792	-0.017511000000000002	0.162448	0.144282	0.168909
-0.133768	-0.363759	-0.148202	-0.039901	0.03488	-0.187659	-0.238144	0.10510699999999999	-0.06455	-0.072595	0.061597000000000006	-0.19367	-0.016461	-0.150811	0.050867	0.370735	-0.081338	0.04587	0.0009599999999999999	-0.037969
-0.133768	-0.363759	-0.148202	-0.039901	0.03488	-0.187659	-0.238144	0.10510699999999999	-0.06455	-0.072595	0.061597000000000006	-0.19367	-0.016461	-0.150811	0.050867	0.370735	-0.081338	0.04587	0.0009599999999999999	-0.037969
-0.133768	-0.363759	-0.148202	-0.039901	0.03488	-0.187659	-0.238144	0.10510699999999999	-0.06455	-0.072595	0.061597000000000006	-0.19367	-0.016461	-0.150811	0.050867	0.370735	-0.081338	0.04587	0.0009599999999999999	-0.037969
-0.133768	-0.363759	-0.148202	-0.039901	0.03488	-0.187659	-0.238144	0.10510699999999999	-0.06455	-0.072595	0.061597000000000006	-0.19367	-0.016461	-0.150811	0.050867	0.370735	-0.081338	0.04587	0.0009599999999999999	-0.037969
-0.093224	-0.131711	-0.091811	0.081087	0.12060799999999999	0.140491	-0.101398	0.268565	0.05438200000000001	-0.051952	-0.132581	-0.015833	-0.22547899999999998	-0.352436	-0.19811199999999998	0.12670399999999998	-0.163044	0.046110000000000005	-0.036991	0.044206999999999996
-0.093224	-0.131711	-0.091811	0.081087	0.12060799999999999	0.140491	-0.101398	0.268565	0.05438200000000001	-0.051952	-0.132581	-0.015833	-0.22547899999999998	-0.352436	-0.19811199999999998	0.12670399999999998	-0.163044	0.046110000000000005	-0.036991	0.044206999999999996
-0.093224	-0.131711	-0.091811	0.081087	0.12060799999999999	0.140491	-0.101398	0.268565	0.05438200000000001	-0.051952	-0.132581	-0.015833	-0.22547899999999998	-0.352436	-0.19811199999999998	0.12670399999999998	-0.163044	0.046110000000000005	-0.036991	0.044206999999999996
-0.093224	-0.131711	-0.091811	0.081087	0.12060799999999999	0.140491	-0.101398	0.268565	0.05438200000000001	-0.051952	-0.132581	-0.015833	-0.22547899999999998	-0.352436	-0.19811199999999998	0.12670399999999998	-0.163044	0.046110000000000005	-0.036991	0.044206999999999996
-0.133768	-0.363759	-0.148202	-0.039901	0.03488	-0.187659	-0.238144	0.10510699999999999	-0.06455	-0.072595	0.061597000000000006	-0.19367	-0.016461	-0.150811	0.050867	0.370735	-0.081338	0.04587	0.0009599999999999999	-0.037969
-0.133768	-0.363759	-0.148202	-0.039901	0.03488	-0.187659	-0.238144	0.10510699999999999	-0.06455	-0.072595	0.061597000000000006	-0.19367	-0.016461	-0.150811	0.050867	0.370735	-0.081338	0.04587	0.0009599999999999999	-0.037969
-0.133768	-0.363759	-0.148202	-0.039901	0.03488	-0.187659	-0.238144	0.10510699999999999	-0.06455	-0.072595	0.061597000000000006	-0.19367	-0.016461	-0.150811	0.050867	0.370735	-0.081338	0.04587	0.0009599999999999999	-0.037969
-0.20554	-0.168217	-0.034710000000000005	0.030416000000000002	0.20175099999999999	0.011755	-0.14815899999999999	0.168699	-0.044529	-0.25463800000000003	0.0035369999999999998	-0.271966	0.109614	-0.223072	-0.011849	0.121897	-0.240585	0.228726	0.08471000000000001	0.056123
-0.020182	-0.24416	-0.256696	0.066209	0.268358	-0.072684	-0.028905	-0.012094	0.0017079999999999999	-0.167094	-0.066356	-0.081211	-0.084136	-0.086403	-0.11110199999999999	0.235792	-0.017511000000000002	0.162448	0.144282	0.168909
-0.020182	-0.24416	-0.256696	0.066209	0.268358	-0.072684	-0.028905	-0.012094	0.0017079999999999999	-0.167094	-0.066356	-0.081211	-0.084136	-0.086403	-0.11110199999999999	0.235792	-0.017511000000000002	0.162448	0.144282	0.168909
-0.020182	-0.24416	-0.256696	0.066209	0.268358	-0.072684	-0.028905	-0.012094	0.0017079999999999999	-0.167094	-0.066356	-0.081211	-0.084136	-0.086403	-0.11110199999999999	0.235792	-0.017511000000000002	0.162448	0.144282	0.168909
-0.020182	-0.24416	-0.256696	0.066209	0.268358	-0.072684	-0.028905	-0.012094	0.0017079999999999999	-0.167094	-0.066356	-0.081211	-0.084136	-0.086403	-0.11110199999999999	0.235792	-0.017511000000000002	0.162448	0.144282	0.168909
-0.020182	-0.24416	-0.256696	0.066209	0.268358	-0.072684	-0.028905	-0.012094	0.0017079999999999999	-0.167094	-0.066356	-0.081211	-0.084136	-0.086403	-0.11110199999999999	0.235792	-0.017511000000000002	0.162448	0.144282	0.168909
-0.020182	-0.24416	-0.256696	0.066209	0.268358	-0.072684	-0.028905	-0.012094	0.0017079999999999999	-0.167094	-0.066356	-0.081211	-0.084136	-0.086403	-0.11110199999999999	0.235792	-0.017511000000000002	0.162448	0.144282	0.168909
-0.020182	-0.24416	-0.256696	0.066209	0.268358	-0.072684	-0.028905	-0.012094	0.0017079999999999999	-0.167094	-0.066356	-0.081211	-0.084136	-0.086403	-0.11110199999999999	0.235792	-0.017511000000000002	0.162448	0.144282	0.168909
-0.020182	-0.24416	-0.256696	0.066209	0.268358	-0.072684	-0.028905	-0.012094	0.0017079999999999999	-0.167094	-0.066356	-0.081211	-0.084136	-0.086403	-0.11110199999999999	0.235792	-0.017511000000000002	0.162448	0.144282	0.168909
-0.020182	-0.24416	-0.256696	0.066209	0.268358	-0.072684	-0.028905	-0.012094	0.0017079999999999999	-0.167094	-0.066356	-0.081211	-0.084136	-0.086403	-0.11110199999999999	0.235792	-0.017511000000000002	0.162448	0.144282	0.168909
-0.020182	-0.24416	-0.256696	0.066209	0.268358	-0.072684	-0.028905	-0.012094	0.0017079999999999999	-0.167094	-0.066356	-0.081211	-0.084136	-0.086403	-0.11110199999999999	0.235792	-0.017511000000000002	0.162448	0.144282	0.168909
-0.020182	-0.24416	-0.256696	0.066209	0.268358	-0.072684	-0.028905	-0.012094	0.0017079999999999999	-0.167094	-0.066356	-0.081211	-0.084136	-0.086403	-0.11110199999999999	0.235792	-0.017511000000000002	0.162448	0.144282	0.168909
-0.020182	-0.24416	-0.256696	0.066209	0.268358	-0.072684	-0.028905	-0.012094	0.0017079999999999999	-0.167094	-0.066356	-0.081211	-0.084136	-0.086403	-0.11110199999999999	0.235792	-0.017511000000000002	0.162448	0.144282	0.168909
-0.020182	-0.24416	-0.256696	0.066209	0.268358	-0.072684	-0.028905	-0.012094	0.0017079999999999999	-0.167094	-0.066356	-0.081211	-0.084136	-0.086403	-0.11110199999999999	0.235792	-0.017511000000000002	0.162448	0.144282	0.168909
-0.020182	-0.24416	-0.256696	0.066209	0.268358	-0.072684	-0.028905	-0.012094	0.0017079999999999999	-0.167094	-0.066356	-0.081211	-0.084136	-0.086403	-0.11110199999999999	0.235792	-0.017511000000000002	0.162448	0.144282	0.168909
-0.020182	-0.24416	-0.256696	0.066209	0.268358	-0.072684	-0.028905	-0.012094	0.0017079999999999999	-0.167094	-0.066356	-0.081211	-0.084136	-0.086403	-0.11110199999999999	0.235792	-0.017511000000000002	0.162448	0.144282	0.168909
-0.020182	-0.24416	-0.256696	0.066209	0.268358	-0.072684	-0.028905	-0.012094	0.0017079999999999999	-0.167094	-0.066356	-0.081211	-0.084136	-0.086403	-0.11110199999999999	0.235792	-0.017511000000000002	0.162448	0.144282	0.168909
-0.020182	-0.24416	-0.256696	0.066209	0.268358	-0.072684	-0.028905	-0.012094	0.0017079999999999999	-0.167094	-0.066356	-0.081211	-0.084136	-0.086403	-0.11110199999999999	0.235792	-0.017511000000000002	0.162448	0.144282	0.168909
-0.020182	-0.24416	-0.256696	0.066209	0.268358	-0.072684	-0.028905	-0.012094	0.0017079999999999999	-0.167094	-0.066356	-0.081211	-0.084136	-0.086403	-0.11110199999999999	0.235792	-0.017511000000000002	0.162448	0.144282	0.168909
-0.020182	-0.24416	-0.256696	0.066209	0.268358	-0.072684	-0.028905	-0.012094	0.0017079999999999999	-0.167094	-0.066356	-0.081211	-0.084136	-0.086403	-0.11110199999999999	0.235792	-0.017511000000000002	0.162448	0.144282	0.168909
-0.020182	-0.24416	-0.256696	0.066209	0.268358	-0.072684	-0.028905	-0.012094	0.0017079999999999999	-0.167094	-0.066356	-0.081211	-0.084136	-0.086403	-0.11110199999999999	0.235792	-0.017511000000000002	0.162448	0.144282	0.168909
0.13605	-0.10447000000000001	-0.041259	0.17268	0.170537	-0.008018	-0.015522	-0.013793000000000001	-0.212743	-0.046639	0.08949299999999999	-0.326372	0.18901300000000001	-0.023773	0.014116	0.110507	0.011787	0.422174	-0.078737	0.376303
0.13605	-0.10447000000000001	-0.041259	0.17268	0.170537	-0.008018	-0.015522	-0.013793000000000001	-0.212743	-0.046639	0.08949299999999999	-0.326372	0.18901300000000001	-0.023773	0.014116	0.110507	0.011787	0.422174	-0.078737	0.376303
0.13605	-0.10447000000000001	-0.041259	0.17268	0.170537	-0.008018	-0.015522	-0.013793000000000001	-0.212743	-0.046639	0.08949299999999999	-0.326372	0.18901300000000001	-0.023773	0.014116	0.110507	0.011787	0.422174	-0.078737	0.376303
0.13605	-0.10447000000000001	-0.041259	0.17268	0.170537	-0.008018	-0.015522	-0.013793000000000001	-0.212743	-0.046639	0.08949299999999999	-0.326372	0.18901300000000001	-0.023773	0.014116	0.110507	0.011787	0.422174	-0.078737	0.376303
0.13605	-0.10447000000000001	-0.041259	0.17268	0.170537	-0.008018	-0.015522	-0.013793000000000001	-0.212743	-0.046639	0.08949299999999999	-0.326372	0.18901300000000001	-0.023773	0.014116	0.110507	0.011787	0.422174	-0.078737	0.376303
0.13605	-0.10447000000000001	-0.041259	0.17268	0.170537	-0.008018	-0.015522	-0.013793000000000001	-0.212743	-0.046639	0.08949299999999999	-0.326372	0.18901300000000001	-0.023773	0.014116	0.110507	0.011787	0.422174	-0.078737	0.376303
0.13605	-0.10447000000000001	-0.041259	0.17268	0.170537	-0.008018	-0.015522	-0.013793000000000001	-0.212743	-0.046639	0.08949299999999999	-0.326372	0.18901300000000001	-0.023773	0.014116	0.110507	0.011787	0.422174	-0.078737	0.376303
0.13605	-0.10447000000000001	-0.041259	0.17268	0.170537	-0.008018	-0.015522	-0.013793000000000001	-0.212743	-0.046639	0.08949299999999999	-0.326372	0.18901300000000001	-0.023773	0.014116	0.110507	0.011787	0.422174	-0.078737	0.376303
0.13605	-0.10447000000000001	-0.041259	0.17268	0.170537	-0.008018	-0.015522	-0.013793000000000001	-0.212743	-0.046639	0.08949299999999999	-0.326372	0.18901300000000001	-0.023773	0.014116	0.110507	0.011787	0.422174	-0.078737	0.376303
0.13605	-0.10447000000000001	-0.041259	0.17268	0.170537	-0.008018	-0.015522	-0.013793000000000001	-0.212743	-0.046639	0.08949299999999999	-0.326372	0.18901300000000001	-0.023773	0.014116	0.110507	0.011787	0.422174	-0.078737	0.376303
0.13605	-0.10447000000000001	-0.041259	0.17268	0.170537	-0.008018	-0.015522	-0.013793000000000001	-0.212743	-0.046639	0.08949299999999999	-0.326372	0.18901300000000001	-0.023773	0.014116	0.110507	0.011787	0.422174	-0.078737	0.376303
-0.133768	-0.363759	-0.148202	-0.039901	0.03488	-0.187659	-0.238144	0.10510699999999999	-0.06455	-0.072595	0.061597000000000006	-0.19367	-0.016461	-0.150811	0.050867	0.370735	-0.081338	0.04587	0.0009599999999999999	-0.037969
-0.133768	-0.363759	-0.148202	-0.039901	0.03488	-0.187659	-0.238144	0.10510699999999999	-0.06455	-0.072595	0.061597000000000006	-0.19367	-0.016461	-0.150811	0.050867	0.370735	-0.081338	0.04587	0.0009599999999999999	-0.037969
-0.133768	-0.363759	-0.148202	-0.039901	0.03488	-0.187659	-0.238144	0.10510699999999999	-0.06455	-0.072595	0.061597000000000006	-0.19367	-0.016461	-0.150811	0.050867	0.370735	-0.081338	0.04587	0.0009599999999999999	-0.037969
-0.133768	-0.363759	-0.148202	-0.039901	0.03488	-0.187659	-0.238144	0.10510699999999999	-0.06455	-0.072595	0.061597000000000006	-0.19367	-0.016461	-0.150811	0.050867	0.370735	-0.081338	0.04587	0.0009599999999999999	-0.037969
0.063746	-0.385063	-0.35582199999999997	0.10773900000000002	-0.002604	0.140769	0.011506	-0.163175	0.11324100000000001	-0.017800999999999997	-0.180024	-0.47788500000000006	-0.335225	-0.38151199999999996	0.080094	0.019797	-0.011556	-0.066599	-0.079212	-0.040909
0.063746	-0.385063	-0.35582199999999997	0.10773900000000002	-0.002604	0.140769	0.011506	-0.163175	0.11324100000000001	-0.017800999999999997	-0.180024	-0.47788500000000006	-0.335225	-0.38151199999999996	0.080094	0.019797	-0.011556	-0.066599	-0.079212	-0.040909
0.063746	-0.385063	-0.35582199999999997	0.10773900000000002	-0.002604	0.140769	0.011506	-0.163175	0.11324100000000001	-0.017800999999999997	-0.180024	-0.47788500000000006	-0.335225	-0.38151199999999996	0.080094	0.019797	-0.011556	-0.066599	-0.079212	-0.040909
0.063746	-0.385063	-0.35582199999999997	0.10773900000000002	-0.002604	0.140769	0.011506	-0.163175	0.11324100000000001	-0.017800999999999997	-0.180024	-0.47788500000000006	-0.335225	-0.38151199999999996	0.080094	0.019797	-0.011556	-0.066599	-0.079212	-0.040909
0.063746	-0.385063	-0.35582199999999997	0.10773900000000002	-0.002604	0.140769	0.011506	-0.163175	0.11324100000000001	-0.017800999999999997	-0.180024	-0.47788500000000006	-0.335225	-0.38151199999999996	0.080094	0.019797	-0.011556	-0.066599	-0.079212	-0.040909
0.063746	-0.385063	-0.35582199999999997	0.10773900000000002	-0.002604	0.140769	0.011506	-0.163175	0.11324100000000001	-0.017800999999999997	-0.180024	-0.47788500000000006	-0.335225	-0.38151199999999996	0.080094	0.019797	-0.011556	-0.066599	-0.079212	-0.040909
0.063746	-0.385063	-0.35582199999999997	0.10773900000000002	-0.002604	0.140769	0.011506	-0.163175	0.11324100000000001	-0.017800999999999997	-0.180024	-0.47788500000000006	-0.335225	-0.38151199999999996	0.080094	0.019797	-0.011556	-0.066599	-0.079212	-0.040909
0.063746	-0.385063	-0.35582199999999997	0.10773900000000002	-0.002604	0.140769	0.011506	-0.163175	0.11324100000000001	-0.017800999999999997	-0.180024	-0.47788500000000006	-0.335225	-0.38151199999999996	0.080094	0.019797	-0.011556	-0.066599	-0.079212	-0.040909
0.063746	-0.385063	-0.35582199999999997	0.10773900000000002	-0.002604	0.140769	0.011506	-0.163175	0.11324100000000001	-0.017800999999999997	-0.180024	-0.47788500000000006	-0.335225	-0.38151199999999996	0.080094	0.019797	-0.011556	-0.066599	-0.079212	-0.040909
-0.20554	-0.168217	-0.034710000000000005	0.030416000000000002	0.20175099999999999	0.011755	-0.14815899999999999	0.168699	-0.044529	-0.25463800000000003	0.0035369999999999998	-0.271966	0.109614	-0.223072	-0.011849	0.121897	-0.240585	0.228726	0.08471000000000001	0.056123
-0.20554	-0.168217	-0.034710000000000005	0.030416000000000002	0.20175099999999999	0.011755	-0.14815899999999999	0.168699	-0.044529	-0.25463800000000003	0.0035369999999999998	-0.271966	0.109614	-0.223072	-0.011849	0.121897	-0.240585	0.228726	0.08471000000000001	0.056123
-0.20554	-0.168217	-0.034710000000000005	0.030416000000000002	0.20175099999999999	0.011755	-0.14815899999999999	0.168699	-0.044529	-0.25463800000000003	0.0035369999999999998	-0.271966	0.109614	-0.223072	-0.011849	0.121897	-0.240585	0.228726	0.08471000000000001	0.056123
-0.20554	-0.168217	-0.034710000000000005	0.030416000000000002	0.20175099999999999	0.011755	-0.14815899999999999	0.168699	-0.044529	-0.25463800000000003	0.0035369999999999998	-0.271966	0.109614	-0.223072	-0.011849	0.121897	-0.240585	0.228726	0.08471000000000001	0.056123
-0.093224	-0.131711	-0.091811	0.081087	0.12060799999999999	0.140491	-0.101398	0.268565	0.05438200000000001	-0.051952	-0.132581	-0.015833	-0.22547899999999998	-0.352436	-0.19811199999999998	0.12670399999999998	-0.163044	0.046110000000000005	-0.036991	0.044206999999999996
-0.093224	-0.131711	-0.091811	0.081087	0.12060799999999999	0.140491	-0.101398	0.268565	0.05438200000000001	-0.051952	-0.132581	-0.015833	-0.22547899999999998	-0.352436	-0.19811199999999998	0.12670399999999998	-0.163044	0.046110000000000005	-0.036991	0.044206999999999996
-0.093224	-0.131711	-0.091811	0.081087	0.12060799999999999	0.140491	-0.101398	0.268565	0.05438200000000001	-0.051952	-0.132581	-0.015833	-0.22547899999999998	-0.352436	-0.19811199999999998	0.12670399999999998	-0.163044	0.046110000000000005	-0.036991	0.044206999999999996
-0.093224	-0.131711	-0.091811	0.081087	0.12060799999999999	0.140491	-0.101398	0.268565	0.05438200000000001	-0.051952	-0.132581	-0.015833	-0.22547899999999998	-0.352436	-0.19811199999999998	0.12670399999999998	-0.163044	0.046110000000000005	-0.036991	0.044206999999999996
-0.20554	-0.168217	-0.034710000000000005	0.030416000000000002	0.20175099999999999	0.011755	-0.14815899999999999	0.168699	-0.044529	-0.25463800000000003	0.0035369999999999998	-0.271966	0.109614	-0.223072	-0.011849	0.121897	-0.240585	0.228726	0.08471000000000001	0.056123
-0.20554	-0.168217	-0.034710000000000005	0.030416000000000002	0.20175099999999999	0.011755	-0.14815899999999999	0.168699	-0.044529	-0.25463800000000003	0.0035369999999999998	-0.271966	0.109614	-0.223072	-0.011849	0.121897	-0.240585	0.228726	0.08471000000000001	0.056123
-0.20554	-0.168217	-0.034710000000000005	0.030416000000000002	0.20175099999999999	0.011755	-0.14815899999999999	0.168699	-0.044529	-0.25463800000000003	0.0035369999999999998	-0.271966	0.109614	-0.223072	-0.011849	0.121897	-0.240585	0.228726	0.08471000000000001	0.056123
-0.20554	-0.168217	-0.034710000000000005	0.030416000000000002	0.20175099999999999	0.011755	-0.14815899999999999	0.168699	-0.044529	-0.25463800000000003	0.0035369999999999998	-0.271966	0.109614	-0.223072	-0.011849	0.121897	-0.240585	0.228726	0.08471000000000001	0.056123
-0.020182	-0.24416	-0.256696	0.066209	0.268358	-0.072684	-0.028905	-0.012094	0.0017079999999999999	-0.167094	-0.066356	-0.081211	-0.084136	-0.086403	-0.11110199999999999	0.235792	-0.017511000000000002	0.162448	0.144282	0.168909
-0.020182	-0.24416	-0.256696	0.066209	0.268358	-0.072684	-0.028905	-0.012094	0.0017079999999999999	-0.167094	-0.066356	-0.081211	-0.084136	-0.086403	-0.11110199999999999	0.235792	-0.017511000000000002	0.162448	0.144282	0.168909
-0.020182	-0.24416	-0.256696	0.066209	0.268358	-0.072684	-0.028905	-0.012094	0.0017079999999999999	-0.167094	-0.066356	-0.081211	-0.084136	-0.086403	-0.11110199999999999	0.235792	-0.017511000000000002	0.162448	0.144282	0.168909
-0.020182	-0.24416	-0.256696	0.066209	0.268358	-0.072684	-0.028905	-0.012094	0.0017079999999999999	-0.167094	-0.066356	-0.081211	-0.084136	-0.086403	-0.11110199999999999	0.235792	-0.017511000000000002	0.162448	0.144282	0.168909
-0.020182	-0.24416	-0.256696	0.066209	0.268358	-0.072684	-0.028905	-0.012094	0.0017079999999999999	-0.167094	-0.066356	-0.081211	-0.084136	-0.086403	-0.11110199999999999	0.235792	-0.017511000000000002	0.162448	0.144282	0.168909
-0.020182	-0.24416	-0.256696	0.066209	0.268358	-0.072684	-0.028905	-0.012094	0.0017079999999999999	-0.167094	-0.066356	-0.081211	-0.084136	-0.086403	-0.11110199999999999	0.235792	-0.017511000000000002	0.162448	0.144282	0.168909
-0.020182	-0.24416	-0.256696	0.066209	0.268358	-0.072684	-0.028905	-0.012094	0.0017079999999999999	-0.167094	-0.066356	-0.081211	-0.084136	-0.086403	-0.11110199999999999	0.235792	-0.017511000000000002	0.162448	0.144282	0.168909
-0.020182	-0.24416	-0.256696	0.066209	0.268358	-0.072684	-0.028905	-0.012094	0.0017079999999999999	-0.167094	-0.066356	-0.081211	-0.084136	-0.086403	-0.11110199999999999	0.235792	-0.017511000000000002	0.162448	0.144282	0.168909
-0.020182	-0.24416	-0.256696	0.066209	0.268358	-0.072684	-0.028905	-0.012094	0.0017079999999999999	-0.167094	-0.066356	-0.081211	-0.084136	-0.086403	-0.11110199999999999	0.235792	-0.017511000000000002	0.162448	0.144282	0.168909
-0.020182	-0.24416	-0.256696	0.066209	0.268358	-0.072684	-0.028905	-0.012094	0.0017079999999999999	-0.167094	-0.066356	-0.081211	-0.084136	-0.086403	-0.11110199999999999	0.235792	-0.017511000000000002	0.162448	0.144282	0.168909
-0.020182	-0.24416	-0.256696	0.066209	0.268358	-0.072684	-0.028905	-0.012094	0.0017079999999999999	-0.167094	-0.066356	-0.081211	-0.084136	-0.086403	-0.11110199999999999	0.235792	-0.017511000000000002	0.162448	0.144282	0.168909
-0.020182	-0.24416	-0.256696	0.066209	0.268358	-0.072684	-0.028905	-0.012094	0.0017079999999999999	-0.167094	-0.066356	-0.081211	-0.084136	-0.086403	-0.11110199999999999	0.235792	-0.017511000000000002	0.162448	0.144282	0.168909
-0.020182	-0.24416	-0.256696	0.066209	0.268358	-0.072684	-0.028905	-0.012094	0.0017079999999999999	-0.167094	-0.066356	-0.081211	-0.084136	-0.086403	-0.11110199999999999	0.235792	-0.017511000000000002	0.162448	0.144282	0.168909
-0.020182	-0.24416	-0.256696	0.066209	0.268358	-0.072684	-0.028905	-0.012094	0.0017079999999999999	-0.167094	-0.066356	-0.081211	-0.084136	-0.086403	-0.11110199999999999	0.235792	-0.017511000000000002	0.162448	0.144282	0.168909
-0.020182	-0.24416	-0.256696	0.066209	0.268358	-0.072684	-0.028905	-0.012094	0.0017079999999999999	-0.167094	-0.066356	-0.081211	-0.084136	-0.086403	-0.11110199999999999	0.235792	-0.017511000000000002	0.162448	0.144282	0.168909
-0.020182	-0.24416	-0.256696	0.066209	0.268358	-0.072684	-0.028905	-0.012094	0.0017079999999999999	-0.167094	-0.066356	-0.081211	-0.084136	-0.086403	-0.11110199999999999	0.235792	-0.017511000000000002	0.162448	0.144282	0.168909
-0.093224	-0.131711	-0.091811	0.081087	0.12060799999999999	0.140491	-0.101398	0.268565	0.05438200000000001	-0.051952	-0.132581	-0.015833	-0.22547899999999998	-0.352436	-0.19811199999999998	0.12670399999999998	-0.163044	0.046110000000000005	-0.036991	0.044206999999999996
-0.093224	-0.131711	-0.091811	0.081087	0.12060799999999999	0.140491	-0.101398	0.268565	0.05438200000000001	-0.051952	-0.132581	-0.015833	-0.22547899999999998	-0.352436	-0.19811199999999998	0.12670399999999998	-0.163044	0.046110000000000005	-0.036991	0.044206999999999996
-0.093224	-0.131711	-0.091811	0.081087	0.12060799999999999	0.140491	-0.101398	0.268565	0.05438200000000001	-0.051952	-0.132581	-0.015833	-0.22547899999999998	-0.352436	-0.19811199999999998	0.12670399999999998	-0.163044	0.046110000000000005	-0.036991	0.044206999999999996
-0.133768	-0.363759	-0.148202	-0.039901	0.03488	-0.187659	-0.238144	0.10510699999999999	-0.06455	-0.072595	0.061597000000000006	-0.19367	-0.016461	-0.150811	0.050867	0.370735	-0.081338	0.04587	0.0009599999999999999	-0.037969
-0.133768	-0.363759	-0.148202	-0.039901	0.03488	-0.187659	-0.238144	0.10510699999999999	-0.06455	-0.072595	0.061597000000000006	-0.19367	-0.016461	-0.150811	0.050867	0.370735	-0.081338	0.04587	0.0009599999999999999	-0.037969
-0.133768	-0.363759	-0.148202	-0.039901	0.03488	-0.187659	-0.238144	0.10510699999999999	-0.06455	-0.072595	0.061597000000000006	-0.19367	-0.016461	-0.150811	0.050867	0.370735	-0.081338	0.04587	0.0009599999999999999	-0.037969
-0.133768	-0.363759	-0.148202	-0.039901	0.03488	-0.187659	-0.238144	0.10510699999999999	-0.06455	-0.072595	0.061597000000000006	-0.19367	-0.016461	-0.150811	0.050867	0.370735	-0.081338	0.04587	0.0009599999999999999	-0.037969
-0.093224	-0.131711	-0.091811	0.081087	0.12060799999999999	0.140491	-0.101398	0.268565	0.05438200000000001	-0.051952	-0.132581	-0.015833	-0.22547899999999998	-0.352436	-0.19811199999999998	0.12670399999999998	-0.163044	0.046110000000000005	-0.036991	0.044206999999999996
-0.093224	-0.131711	-0.091811	0.081087	0.12060799999999999	0.140491	-0.101398	0.268565	0.05438200000000001	-0.051952	-0.132581	-0.015833	-0.22547899999999998	-0.352436	-0.19811199999999998	0.12670399999999998	-0.163044	0.046110000000000005	-0.036991	0.044206999999999996
-0.093224	-0.131711	-0.091811	0.081087	0.12060799999999999	0.140491	-0.101398	0.268565	0.05438200000000001	-0.051952	-0.132581	-0.015833	-0.22547899999999998	-0.352436	-0.19811199999999998	0.12670399999999998	-0.163044	0.046110000000000005	-0.036991	0.044206999999999996
-0.093224	-0.131711	-0.091811	0.081087	0.12060799999999999	0.140491	-0.101398	0.268565	0.05438200000000001	-0.051952	-0.132581	-0.015833	-0.22547899999999998	-0.352436	-0.19811199999999998	0.12670399999999998	-0.163044	0.046110000000000005	-0.036991	0.044206999999999996
-0.093224	-0.131711	-0.091811	0.081087	0.12060799999999999	0.140491	-0.101398	0.268565	0.05438200000000001	-0.051952	-0.132581	-0.015833	-0.22547899999999998	-0.352436	-0.19811199999999998	0.12670399999999998	-0.163044	0.046110000000000005	-0.036991	0.044206999999999996
-0.093224	-0.131711	-0.091811	0.081087	0.12060799999999999	0.140491	-0.101398	0.268565	0.05438200000000001	-0.051952	-0.132581	-0.015833	-0.22547899999999998	-0.352436	-0.19811199999999998	0.12670399999999998	-0.163044	0.046110000000000005	-0.036991	0.044206999999999996
-0.093224	-0.131711	-0.091811	0.081087	0.12060799999999999	0.140491	-0.101398	0.268565	0.05438200000000001	-0.051952	-0.132581	-0.015833	-0.22547899999999998	-0.352436	-0.19811199999999998	0.12670399999999998	-0.163044	0.046110000000000005	-0.036991	0.044206999999999996
-0.093224	-0.131711	-0.091811	0.081087	0.12060799999999999	0.140491	-0.101398	0.268565	0.05438200000000001	-0.051952	-0.132581	-0.015833	-0.22547899999999998	-0.352436	-0.19811199999999998	0.12670399999999998	-0.163044	0.046110000000000005	-0.036991	0.044206999999999996
-0.093224	-0.131711	-0.091811	0.081087	0.12060799999999999	0.140491	-0.101398	0.268565	0.05438200000000001	-0.051952	-0.132581	-0.015833	-0.22547899999999998	-0.352436	-0.19811199999999998	0.12670399999999998	-0.163044	0.046110000000000005	-0.036991	0.044206999999999996
-0.093224	-0.131711	-0.091811	0.081087	0.12060799999999999	0.140491	-0.101398	0.268565	0.05438200000000001	-0.051952	-0.132581	-0.015833	-0.22547899999999998	-0.352436	-0.19811199999999998	0.12670399999999998	-0.163044	0.046110000000000005	-0.036991	0.044206999999999996
-0.093224	-0.131711	-0.091811	0.081087	0.12060799999999999	0.140491	-0.101398	0.268565	0.05438200000000001	-0.051952	-0.132581	-0.015833	-0.22547899999999998	-0.352436	-0.19811199999999998	0.12670399999999998	-0.163044	0.046110000000000005	-0.036991	0.044206999999999996
-0.093224	-0.131711	-0.091811	0.081087	0.12060799999999999	0.140491	-0.101398	0.268565	0.05438200000000001	-0.051952	-0.132581	-0.015833	-0.22547899999999998	-0.352436	-0.19811199999999998	0.12670399999999998	-0.163044	0.046110000000000005	-0.036991	0.044206999999999996
-0.093224	-0.131711	-0.091811	0.081087	0.12060799999999999	0.140491	-0.101398	0.268565	0.05438200000000001	-0.051952	-0.132581	-0.015833	-0.22547899999999998	-0.352436	-0.19811199999999998	0.12670399999999998	-0.163044	0.046110000000000005	-0.036991	0.044206999999999996
-0.020182	-0.24416	-0.256696	0.066209	0.268358	-0.072684	-0.028905	-0.012094	0.0017079999999999999	-0.167094	-0.066356	-0.081211	-0.084136	-0.086403	-0.11110199999999999	0.235792	-0.017511000000000002	0.162448	0.144282	0.168909
-0.020182	-0.24416	-0.256696	0.066209	0.268358	-0.072684	-0.028905	-0.012094	0.0017079999999999999	-0.167094	-0.066356	-0.081211	-0.084136	-0.086403	-0.11110199999999999	0.235792	-0.017511000000000002	0.162448	0.144282	0.168909
-0.020182	-0.24416	-0.256696	0.066209	0.268358	-0.072684	-0.028905	-0.012094	0.0017079999999999999	-0.167094	-0.066356	-0.081211	-0.084136	-0.086403	-0.11110199999999999	0.235792	-0.017511000000000002	0.162448	0.144282	0.168909
-0.133768	-0.363759	-0.148202	-0.039901	0.03488	-0.187659	-0.238144	0.10510699999999999	-0.06455	-0.072595	0.061597000000000006	-0.19367	-0.016461	-0.150811	0.050867	0.370735	-0.081338	0.04587	0.0009599999999999999	-0.037969
-0.133768	-0.363759	-0.148202	-0.039901	0.03488	-0.187659	-0.238144	0.10510699999999999	-0.06455	-0.072595	0.061597000000000006	-0.19367	-0.016461	-0.150811	0.050867	0.370735	-0.081338	0.04587	0.0009599999999999999	-0.037969
-0.133768	-0.363759	-0.148202	-0.039901	0.03488	-0.187659	-0.238144	0.10510699999999999	-0.06455	-0.072595	0.061597000000000006	-0.19367	-0.016461	-0.150811	0.050867	0.370735	-0.081338	0.04587	0.0009599999999999999	-0.037969
-0.133768	-0.363759	-0.148202	-0.039901	0.03488	-0.187659	-0.238144	0.10510699999999999	-0.06455	-0.072595	0.061597000000000006	-0.19367	-0.016461	-0.150811	0.050867	0.370735	-0.081338	0.04587	0.0009599999999999999	-0.037969
-0.133768	-0.363759	-0.148202	-0.039901	0.03488	-0.187659	-0.238144	0.10510699999999999	-0.06455	-0.072595	0.061597000000000006	-0.19367	-0.016461	-0.150811	0.050867	0.370735	-0.081338	0.04587	0.0009599999999999999	-0.037969
-0.133768	-0.363759	-0.148202	-0.039901	0.03488	-0.187659	-0.238144	0.10510699999999999	-0.06455	-0.072595	0.061597000000000006	-0.19367	-0.016461	-0.150811	0.050867	0.370735	-0.081338	0.04587	0.0009599999999999999	-0.037969
-0.133768	-0.363759	-0.148202	-0.039901	0.03488	-0.187659	-0.238144	0.10510699999999999	-0.06455	-0.072595	0.061597000000000006	-0.19367	-0.016461	-0.150811	0.050867	0.370735	-0.081338	0.04587	0.0009599999999999999	-0.037969
-0.133768	-0.363759	-0.148202	-0.039901	0.03488	-0.187659	-0.238144	0.10510699999999999	-0.06455	-0.072595	0.061597000000000006	-0.19367	-0.016461	-0.150811	0.050867	0.370735	-0.081338	0.04587	0.0009599999999999999	-0.037969
-0.133768	-0.363759	-0.148202	-0.039901	0.03488	-0.187659	-0.238144	0.10510699999999999	-0.06455	-0.072595	0.061597000000000006	-0.19367	-0.016461	-0.150811	0.050867	0.370735	-0.081338	0.04587	0.0009599999999999999	-0.037969
-0.133768	-0.363759	-0.148202	-0.039901	0.03488	-0.187659	-0.238144	0.10510699999999999	-0.06455	-0.072595	0.061597000000000006	-0.19367	-0.016461	-0.150811	0.050867	0.370735	-0.081338	0.04587	0.0009599999999999999	-0.037969
-0.133768	-0.363759	-0.148202	-0.039901	0.03488	-0.187659	-0.238144	0.10510699999999999	-0.06455	-0.072595	0.061597000000000006	-0.19367	-0.016461	-0.150811	0.050867	0.370735	-0.081338	0.04587	0.0009599999999999999	-0.037969
-0.133768	-0.363759	-0.148202	-0.039901	0.03488	-0.187659	-0.238144	0.10510699999999999	-0.06455	-0.072595	0.061597000000000006	-0.19367	-0.016461	-0.150811	0.050867	0.370735	-0.081338	0.04587	0.0009599999999999999	-0.037969
-0.133768	-0.363759	-0.148202	-0.039901	0.03488	-0.187659	-0.238144	0.10510699999999999	-0.06455	-0.072595	0.061597000000000006	-0.19367	-0.016461	-0.150811	0.050867	0.370735	-0.081338	0.04587	0.0009599999999999999	-0.037969
-0.133768	-0.363759	-0.148202	-0.039901	0.03488	-0.187659	-0.238144	0.10510699999999999	-0.06455	-0.072595	0.061597000000000006	-0.19367	-0.016461	-0.150811	0.050867	0.370735	-0.081338	0.04587	0.0009599999999999999	-0.037969
-0.133768	-0.363759	-0.148202	-0.039901	0.03488	-0.187659	-0.238144	0.10510699999999999	-0.06455	-0.072595	0.061597000000000006	-0.19367	-0.016461	-0.150811	0.050867	0.370735	-0.081338	0.04587	0.0009599999999999999	-0.037969
-0.133768	-0.363759	-0.148202	-0.039901	0.03488	-0.187659	-0.238144	0.10510699999999999	-0.06455	-0.072595	0.061597000000000006	-0.19367	-0.016461	-0.150811	0.050867	0.370735	-0.081338	0.04587	0.0009599999999999999	-0.037969
-0.133768	-0.363759	-0.148202	-0.039901	0.03488	-0.187659	-0.238144	0.10510699999999999	-0.06455	-0.072595	0.061597000000000006	-0.19367	-0.016461	-0.150811	0.050867	0.370735	-0.081338	0.04587	0.0009599999999999999	-0.037969
-0.133768	-0.363759	-0.148202	-0.039901	0.03488	-0.187659	-0.238144	0.10510699999999999	-0.06455	-0.072595	0.061597000000000006	-0.19367	-0.016461	-0.150811	0.050867	0.370735	-0.081338	0.04587	0.0009599999999999999	-0.037969
-0.133768	-0.363759	-0.148202	-0.039901	0.03488	-0.187659	-0.238144	0.10510699999999999	-0.06455	-0.072595	0.061597000000000006	-0.19367	-0.016461	-0.150811	0.050867	0.370735	-0.081338	0.04587	0.0009599999999999999	-0.037969
-0.133768	-0.363759	-0.148202	-0.039901	0.03488	-0.187659	-0.238144	0.10510699999999999	-0.06455	-0.072595	0.061597000000000006	-0.19367	-0.016461	-0.150811	0.050867	0.370735	-0.081338	0.04587	0.0009599999999999999	-0.037969
-0.133768	-0.363759	-0.148202	-0.039901	0.03488	-0.187659	-0.238144	0.10510699999999999	-0.06455	-0.072595	0.061597000000000006	-0.19367	-0.016461	-0.150811	0.050867	0.370735	-0.081338	0.04587	0.0009599999999999999	-0.037969
-0.133768	-0.363759	-0.148202	-0.039901	0.03488	-0.187659	-0.238144	0.10510699999999999	-0.06455	-0.072595	0.061597000000000006	-0.19367	-0.016461	-0.150811	0.050867	0.370735	-0.081338	0.04587	0.0009599999999999999	-0.037969
-0.133768	-0.363759	-0.148202	-0.039901	0.03488	-0.187659	-0.238144	0.10510699999999999	-0.06455	-0.072595	0.061597000000000006	-0.19367	-0.016461	-0.150811	0.050867	0.370735	-0.081338	0.04587	0.0009599999999999999	-0.037969
-0.133768	-0.363759	-0.148202	-0.039901	0.03488	-0.187659	-0.238144	0.10510699999999999	-0.06455	-0.072595	0.061597000000000006	-0.19367	-0.016461	-0.150811	0.050867	0.370735	-0.081338	0.04587	0.0009599999999999999	-0.037969
-0.133768	-0.363759	-0.148202	-0.039901	0.03488	-0.187659	-0.238144	0.10510699999999999	-0.06455	-0.072595	0.061597000000000006	-0.19367	-0.016461	-0.150811	0.050867	0.370735	-0.081338	0.04587	0.0009599999999999999	-0.037969
-0.133768	-0.363759	-0.148202	-0.039901	0.03488	-0.187659	-0.238144	0.10510699999999999	-0.06455	-0.072595	0.061597000000000006	-0.19367	-0.016461	-0.150811	0.050867	0.370735	-0.081338	0.04587	0.0009599999999999999	-0.037969
-0.133768	-0.363759	-0.148202	-0.039901	0.03488	-0.187659	-0.238144	0.10510699999999999	-0.06455	-0.072595	0.061597000000000006	-0.19367	-0.016461	-0.150811	0.050867	0.370735	-0.081338	0.04587	0.0009599999999999999	-0.037969
-0.133768	-0.363759	-0.148202	-0.039901	0.03488	-0.187659	-0.238144	0.10510699999999999	-0.06455	-0.072595	0.061597000000000006	-0.19367	-0.016461	-0.150811	0.050867	0.370735	-0.081338	0.04587	0.0009599999999999999	-0.037969
-0.133768	-0.363759	-0.148202	-0.039901	0.03488	-0.187659	-0.238144	0.10510699999999999	-0.06455	-0.072595	0.061597000000000006	-0.19367	-0.016461	-0.150811	0.050867	0.370735	-0.081338	0.04587	0.0009599999999999999	-0.037969
0.063746	-0.385063	-0.35582199999999997	0.10773900000000002	-0.002604	0.140769	0.011506	-0.163175	0.11324100000000001	-0.017800999999999997	-0.180024	-0.47788500000000006	-0.335225	-0.38151199999999996	0.080094	0.019797	-0.011556	-0.066599	-0.079212	-0.040909
0.063746	-0.385063	-0.35582199999999997	0.10773900000000002	-0.002604	0.140769	0.011506	-0.163175	0.11324100000000001	-0.017800999999999997	-0.180024	-0.47788500000000006	-0.335225	-0.38151199999999996	0.080094	0.019797	-0.011556	-0.066599	-0.079212	-0.040909
0.063746	-0.385063	-0.35582199999999997	0.10773900000000002	-0.002604	0.140769	0.011506	-0.163175	0.11324100000000001	-0.017800999999999997	-0.180024	-0.47788500000000006	-0.335225	-0.38151199999999996	0.080094	0.019797	-0.011556	-0.066599	-0.079212	-0.040909
-0.020182	-0.24416	-0.256696	0.066209	0.268358	-0.072684	-0.028905	-0.012094	0.0017079999999999999	-0.167094	-0.066356	-0.081211	-0.084136	-0.086403	-0.11110199999999999	0.235792	-0.017511000000000002	0.162448	0.144282	0.168909
-0.020182	-0.24416	-0.256696	0.066209	0.268358	-0.072684	-0.028905	-0.012094	0.0017079999999999999	-0.167094	-0.066356	-0.081211	-0.084136	-0.086403	-0.11110199999999999	0.235792	-0.017511000000000002	0.162448	0.144282	0.168909
-0.020182	-0.24416	-0.256696	0.066209	0.268358	-0.072684	-0.028905	-0.012094	0.0017079999999999999	-0.167094	-0.066356	-0.081211	-0.084136	-0.086403	-0.11110199999999999	0.235792	-0.017511000000000002	0.162448	0.144282	0.168909
-0.020182	-0.24416	-0.256696	0.066209	0.268358	-0.072684	-0.028905	-0.012094	0.0017079999999999999	-0.167094	-0.066356	-0.081211	-0.084136	-0.086403	-0.11110199999999999	0.235792	-0.017511000000000002	0.162448	0.144282	0.168909
-0.020182	-0.24416	-0.256696	0.066209	0.268358	-0.072684	-0.028905	-0.012094	0.0017079999999999999	-0.167094	-0.066356	-0.081211	-0.084136	-0.086403	-0.11110199999999999	0.235792	-0.017511000000000002	0.162448	0.144282	0.168909
-0.020182	-0.24416	-0.256696	0.066209	0.268358	-0.072684	-0.028905	-0.012094	0.0017079999999999999	-0.167094	-0.066356	-0.081211	-0.084136	-0.086403	-0.11110199999999999	0.235792	-0.017511000000000002	0.162448	0.144282	0.168909
-0.020182	-0.24416	-0.256696	0.066209	0.268358	-0.072684	-0.028905	-0.012094	0.0017079999999999999	-0.167094	-0.066356	-0.081211	-0.084136	-0.086403	-0.11110199999999999	0.235792	-0.017511000000000002	0.162448	0.144282	0.168909
-0.020182	-0.24416	-0.256696	0.066209	0.268358	-0.072684	-0.028905	-0.012094	0.0017079999999999999	-0.167094	-0.066356	-0.081211	-0.084136	-0.086403	-0.11110199999999999	0.235792	-0.017511000000000002	0.162448	0.144282	0.168909
-0.020182	-0.24416	-0.256696	0.066209	0.268358	-0.072684	-0.028905	-0.012094	0.0017079999999999999	-0.167094	-0.066356	-0.081211	-0.084136	-0.086403	-0.11110199999999999	0.235792	-0.017511000000000002	0.162448	0.144282	0.168909
-0.020182	-0.24416	-0.256696	0.066209	0.268358	-0.072684	-0.028905	-0.012094	0.0017079999999999999	-0.167094	-0.066356	-0.081211	-0.084136	-0.086403	-0.11110199999999999	0.235792	-0.017511000000000002	0.162448	0.144282	0.168909
-0.020182	-0.24416	-0.256696	0.066209	0.268358	-0.072684	-0.028905	-0.012094	0.0017079999999999999	-0.167094	-0.066356	-0.081211	-0.084136	-0.086403	-0.11110199999999999	0.235792	-0.017511000000000002	0.162448	0.144282	0.168909
-0.020182	-0.24416	-0.256696	0.066209	0.268358	-0.072684	-0.028905	-0.012094	0.0017079999999999999	-0.167094	-0.066356	-0.081211	-0.084136	-0.086403	-0.11110199999999999	0.235792	-0.017511000000000002	0.162448	0.144282	0.168909
-0.020182	-0.24416	-0.256696	0.066209	0.268358	-0.072684	-0.028905	-0.012094	0.0017079999999999999	-0.167094	-0.066356	-0.081211	-0.084136	-0.086403	-0.11110199999999999	0.235792	-0.017511000000000002	0.162448	0.144282	0.168909
-0.020182	-0.24416	-0.256696	0.066209	0.268358	-0.072684	-0.028905	-0.012094	0.0017079999999999999	-0.167094	-0.066356	-0.081211	-0.084136	-0.086403	-0.11110199999999999	0.235792	-0.017511000000000002	0.162448	0.144282	0.168909
-0.020182	-0.24416	-0.256696	0.066209	0.268358	-0.072684	-0.028905	-0.012094	0.0017079999999999999	-0.167094	-0.066356	-0.081211	-0.084136	-0.086403	-0.11110199999999999	0.235792	-0.017511000000000002	0.162448	0.144282	0.168909
-0.020182	-0.24416	-0.256696	0.066209	0.268358	-0.072684	-0.028905	-0.012094	0.0017079999999999999	-0.167094	-0.066356	-0.081211	-0.084136	-0.086403	-0.11110199999999999	0.235792	-0.017511000000000002	0.162448	0.144282	0.168909
-0.020182	-0.24416	-0.256696	0.066209	0.268358	-0.072684	-0.028905	-0.012094	0.0017079999999999999	-0.167094	-0.066356	-0.081211	-0.084136	-0.086403	-0.11110199999999999	0.235792	-0.017511000000000002	0.162448	0.144282	0.168909
-0.020182	-0.24416	-0.256696	0.066209	0.268358	-0.072684	-0.028905	-0.012094	0.0017079999999999999	-0.167094	-0.066356	-0.081211	-0.084136	-0.086403	-0.11110199999999999	0.235792	-0.017511000000000002	0.162448	0.144282	0.168909
-0.020182	-0.24416	-0.256696	0.066209	0.268358	-0.072684	-0.028905	-0.012094	0.0017079999999999999	-0.167094	-0.066356	-0.081211	-0.084136	-0.086403	-0.11110199999999999	0.235792	-0.017511000000000002	0.162448	0.144282	0.168909
-0.020182	-0.24416	-0.256696	0.066209	0.268358	-0.072684	-0.028905	-0.012094	0.0017079999999999999	-0.167094	-0.066356	-0.081211	-0.084136	-0.086403	-0.11110199999999999	0.235792	-0.017511000000000002	0.162448	0.144282	0.168909
-0.020182	-0.24416	-0.256696	0.066209	0.268358	-0.072684	-0.028905	-0.012094	0.0017079999999999999	-0.167094	-0.066356	-0.081211	-0.084136	-0.086403	-0.11110199999999999	0.235792	-0.017511000000000002	0.162448	0.144282	0.168909
-0.020182	-0.24416	-0.256696	0.066209	0.268358	-0.072684	-0.028905	-0.012094	0.0017079999999999999	-0.167094	-0.066356	-0.081211	-0.084136	-0.086403	-0.11110199999999999	0.235792	-0.017511000000000002	0.162448	0.144282	0.168909
-0.020182	-0.24416	-0.256696	0.066209	0.268358	-0.072684	-0.028905	-0.012094	0.0017079999999999999	-0.167094	-0.066356	-0.081211	-0.084136	-0.086403	-0.11110199999999999	0.235792	-0.017511000000000002	0.162448	0.144282	0.168909
-0.020182	-0.24416	-0.256696	0.066209	0.268358	-0.072684	-0.028905	-0.012094	0.0017079999999999999	-0.167094	-0.066356	-0.081211	-0.084136	-0.086403	-0.11110199999999999	0.235792	-0.017511000000000002	0.162448	0.144282	0.168909
-0.020182	-0.24416	-0.256696	0.066209	0.268358	-0.072684	-0.028905	-0.012094	0.0017079999999999999	-0.167094	-0.066356	-0.081211	-0.084136	-0.086403	-0.11110199999999999	0.235792	-0.017511000000000002	0.162448	0.144282	0.168909
-0.020182	-0.24416	-0.256696	0.066209	0.268358	-0.072684	-0.028905	-0.012094	0.0017079999999999999	-0.167094	-0.066356	-0.081211	-0.084136	-0.086403	-0.11110199999999999	0.235792	-0.017511000000000002	0.162448	0.144282	0.168909
-0.020182	-0.24416	-0.256696	0.066209	0.268358	-0.072684	-0.028905	-0.012094	0.0017079999999999999	-0.167094	-0.066356	-0.081211	-0.084136	-0.086403	-0.11110199999999999	0.235792	-0.017511000000000002	0.162448	0.144282	0.168909
-0.020182	-0.24416	-0.256696	0.066209	0.268358	-0.072684	-0.028905	-0.012094	0.0017079999999999999	-0.167094	-0.066356	-0.081211	-0.084136	-0.086403	-0.11110199999999999	0.235792	-0.017511000000000002	0.162448	0.144282	0.168909
-0.020182	-0.24416	-0.256696	0.066209	0.268358	-0.072684	-0.028905	-0.012094	0.0017079999999999999	-0.167094	-0.066356	-0.081211	-0.084136	-0.086403	-0.11110199999999999	0.235792	-0.017511000000000002	0.162448	0.144282	0.168909
-0.020182	-0.24416	-0.256696	0.066209	0.268358	-0.072684	-0.028905	-0.012094	0.0017079999999999999	-0.167094	-0.066356	-0.081211	-0.084136	-0.086403	-0.11110199999999999	0.235792	-0.017511000000000002	0.162448	0.144282	0.168909
-0.020182	-0.24416	-0.256696	0.066209	0.268358	-0.072684	-0.028905	-0.012094	0.0017079999999999999	-0.167094	-0.066356	-0.081211	-0.084136	-0.086403	-0.11110199999999999	0.235792	-0.017511000000000002	0.162448	0.144282	0.168909
-0.020182	-0.24416	-0.256696	0.066209	0.268358	-0.072684	-0.028905	-0.012094	0.0017079999999999999	-0.167094	-0.066356	-0.081211	-0.084136	-0.086403	-0.11110199999999999	0.235792	-0.017511000000000002	0.162448	0.144282	0.168909
-0.020182	-0.24416	-0.256696	0.066209	0.268358	-0.072684	-0.028905	-0.012094	0.0017079999999999999	-0.167094	-0.066356	-0.081211	-0.084136	-0.086403	-0.11110199999999999	0.235792	-0.017511000000000002	0.162448	0.144282	0.168909
-0.093224	-0.131711	-0.091811	0.081087	0.12060799999999999	0.140491	-0.101398	0.268565	0.05438200000000001	-0.051952	-0.132581	-0.015833	-0.22547899999999998	-0.352436	-0.19811199999999998	0.12670399999999998	-0.163044	0.046110000000000005	-0.036991	0.044206999999999996
-0.093224	-0.131711	-0.091811	0.081087	0.12060799999999999	0.140491	-0.101398	0.268565	0.05438200000000001	-0.051952	-0.132581	-0.015833	-0.22547899999999998	-0.352436	-0.19811199999999998	0.12670399999999998	-0.163044	0.046110000000000005	-0.036991	0.044206999999999996
-0.093224	-0.131711	-0.091811	0.081087	0.12060799999999999	0.140491	-0.101398	0.268565	0.05438200000000001	-0.051952	-0.132581	-0.015833	-0.22547899999999998	-0.352436	-0.19811199999999998	0.12670399999999998	-0.163044	0.046110000000000005	-0.036991	0.044206999999999996
-0.093224	-0.131711	-0.091811	0.081087	0.12060799999999999	0.140491	-0.101398	0.268565	0.05438200000000001	-0.051952	-0.132581	-0.015833	-0.22547899999999998	-0.352436	-0.19811199999999998	0.12670399999999998	-0.163044	0.046110000000000005	-0.036991	0.044206999999999996
-0.093224	-0.131711	-0.091811	0.081087	0.12060799999999999	0.140491	-0.101398	0.268565	0.05438200000000001	-0.051952	-0.132581	-0.015833	-0.22547899999999998	-0.352436	-0.19811199999999998	0.12670399999999998	-0.163044	0.046110000000000005	-0.036991	0.044206999999999996
-0.093224	-0.131711	-0.091811	0.081087	0.12060799999999999	0.140491	-0.101398	0.268565	0.05438200000000001	-0.051952	-0.132581	-0.015833	-0.22547899999999998	-0.352436	-0.19811199999999998	0.12670399999999998	-0.163044	0.046110000000000005	-0.036991	0.044206999999999996
-0.093224	-0.131711	-0.091811	0.081087	0.12060799999999999	0.140491	-0.101398	0.268565	0.05438200000000001	-0.051952	-0.132581	-0.015833	-0.22547899999999998	-0.352436	-0.19811199999999998	0.12670399999999998	-0.163044	0.046110000000000005	-0.036991	0.044206999999999996
-0.093224	-0.131711	-0.091811	0.081087	0.12060799999999999	0.140491	-0.101398	0.268565	0.05438200000000001	-0.051952	-0.132581	-0.015833	-0.22547899999999998	-0.352436	-0.19811199999999998	0.12670399999999998	-0.163044	0.046110000000000005	-0.036991	0.044206999999999996
-0.093224	-0.131711	-0.091811	0.081087	0.12060799999999999	0.140491	-0.101398	0.268565	0.05438200000000001	-0.051952	-0.132581	-0.015833	-0.22547899999999998	-0.352436	-0.19811199999999998	0.12670399999999998	-0.163044	0.046110000000000005	-0.036991	0.044206999999999996
-0.093224	-0.131711	-0.091811	0.081087	0.12060799999999999	0.140491	-0.101398	0.268565	0.05438200000000001	-0.051952	-0.132581	-0.015833	-0.22547899999999998	-0.352436	-0.19811199999999998	0.12670399999999998	-0.163044	0.046110000000000005	-0.036991	0.044206999999999996
-0.093224	-0.131711	-0.091811	0.081087	0.12060799999999999	0.140491	-0.101398	0.268565	0.05438200000000001	-0.051952	-0.132581	-0.015833	-0.22547899999999998	-0.352436	-0.19811199999999998	0.12670399999999998	-0.163044	0.046110000000000005	-0.036991	0.044206999999999996
-0.020182	-0.24416	-0.256696	0.066209	0.268358	-0.072684	-0.028905	-0.012094	0.0017079999999999999	-0.167094	-0.066356	-0.081211	-0.084136	-0.086403	-0.11110199999999999	0.235792	-0.017511000000000002	0.162448	0.144282	0.168909
-0.020182	-0.24416	-0.256696	0.066209	0.268358	-0.072684	-0.028905	-0.012094	0.0017079999999999999	-0.167094	-0.066356	-0.081211	-0.084136	-0.086403	-0.11110199999999999	0.235792	-0.017511000000000002	0.162448	0.144282	0.168909
-0.020182	-0.24416	-0.256696	0.066209	0.268358	-0.072684	-0.028905	-0.012094	0.0017079999999999999	-0.167094	-0.066356	-0.081211	-0.084136	-0.086403	-0.11110199999999999	0.235792	-0.017511000000000002	0.162448	0.144282	0.168909
-0.020182	-0.24416	-0.256696	0.066209	0.268358	-0.072684	-0.028905	-0.012094	0.0017079999999999999	-0.167094	-0.066356	-0.081211	-0.084136	-0.086403	-0.11110199999999999	0.235792	-0.017511000000000002	0.162448	0.144282	0.168909
-0.093224	-0.131711	-0.091811	0.081087	0.12060799999999999	0.140491	-0.101398	0.268565	0.05438200000000001	-0.051952	-0.132581	-0.015833	-0.22547899999999998	-0.352436	-0.19811199999999998	0.12670399999999998	-0.163044	0.046110000000000005	-0.036991	0.044206999999999996
-0.093224	-0.131711	-0.091811	0.081087	0.12060799999999999	0.140491	-0.101398	0.268565	0.05438200000000001	-0.051952	-0.132581	-0.015833	-0.22547899999999998	-0.352436	-0.19811199999999998	0.12670399999999998	-0.163044	0.046110000000000005	-0.036991	0.044206999999999996
-0.093224	-0.131711	-0.091811	0.081087	0.12060799999999999	0.140491	-0.101398	0.268565	0.05438200000000001	-0.051952	-0.132581	-0.015833	-0.22547899999999998	-0.352436	-0.19811199999999998	0.12670399999999998	-0.163044	0.046110000000000005	-0.036991	0.044206999999999996
-0.093224	-0.131711	-0.091811	0.081087	0.12060799999999999	0.140491	-0.101398	0.268565	0.05438200000000001	-0.051952	-0.132581	-0.015833	-0.22547899999999998	-0.352436	-0.19811199999999998	0.12670399999999998	-0.163044	0.046110000000000005	-0.036991	0.044206999999999996
-0.093224	-0.131711	-0.091811	0.081087	0.12060799999999999	0.140491	-0.101398	0.268565	0.05438200000000001	-0.051952	-0.132581	-0.015833	-0.22547899999999998	-0.352436	-0.19811199999999998	0.12670399999999998	-0.163044	0.046110000000000005	-0.036991	0.044206999999999996
-0.093224	-0.131711	-0.091811	0.081087	0.12060799999999999	0.140491	-0.101398	0.268565	0.05438200000000001	-0.051952	-0.132581	-0.015833	-0.22547899999999998	-0.352436	-0.19811199999999998	0.12670399999999998	-0.163044	0.046110000000000005	-0.036991	0.044206999999999996
-0.093224	-0.131711	-0.091811	0.081087	0.12060799999999999	0.140491	-0.101398	0.268565	0.05438200000000001	-0.051952	-0.132581	-0.015833	-0.22547899999999998	-0.352436	-0.19811199999999998	0.12670399999999998	-0.163044	0.046110000000000005	-0.036991	0.044206999999999996
-0.093224	-0.131711	-0.091811	0.081087	0.12060799999999999	0.140491	-0.101398	0.268565	0.05438200000000001	-0.051952	-0.132581	-0.015833	-0.22547899999999998	-0.352436	-0.19811199999999998	0.12670399999999998	-0.163044	0.046110000000000005	-0.036991	0.044206999999999996
-0.093224	-0.131711	-0.091811	0.081087	0.12060799999999999	0.140491	-0.101398	0.268565	0.05438200000000001	-0.051952	-0.132581	-0.015833	-0.22547899999999998	-0.352436	-0.19811199999999998	0.12670399999999998	-0.163044	0.046110000000000005	-0.036991	0.044206999999999996
-0.020182	-0.24416	-0.256696	0.066209	0.268358	-0.072684	-0.028905	-0.012094	0.0017079999999999999	-0.167094	-0.066356	-0.081211	-0.084136	-0.086403	-0.11110199999999999	0.235792	-0.017511000000000002	0.162448	0.144282	0.168909
-0.020182	-0.24416	-0.256696	0.066209	0.268358	-0.072684	-0.028905	-0.012094	0.0017079999999999999	-0.167094	-0.066356	-0.081211	-0.084136	-0.086403	-0.11110199999999999	0.235792	-0.017511000000000002	0.162448	0.144282	0.168909
-0.020182	-0.24416	-0.256696	0.066209	0.268358	-0.072684	-0.028905	-0.012094	0.0017079999999999999	-0.167094	-0.066356	-0.081211	-0.084136	-0.086403	-0.11110199999999999	0.235792	-0.017511000000000002	0.162448	0.144282	0.168909
-0.020182	-0.24416	-0.256696	0.066209	0.268358	-0.072684	-0.028905	-0.012094	0.0017079999999999999	-0.167094	-0.066356	-0.081211	-0.084136	-0.086403	-0.11110199999999999	0.235792	-0.017511000000000002	0.162448	0.144282	0.168909
-0.093224	-0.131711	-0.091811	0.081087	0.12060799999999999	0.140491	-0.101398	0.268565	0.05438200000000001	-0.051952	-0.132581	-0.015833	-0.22547899999999998	-0.352436	-0.19811199999999998	0.12670399999999998	-0.163044	0.046110000000000005	-0.036991	0.044206999999999996
-0.093224	-0.131711	-0.091811	0.081087	0.12060799999999999	0.140491	-0.101398	0.268565	0.05438200000000001	-0.051952	-0.132581	-0.015833	-0.22547899999999998	-0.352436	-0.19811199999999998	0.12670399999999998	-0.163044	0.046110000000000005	-0.036991	0.044206999999999996
-0.093224	-0.131711	-0.091811	0.081087	0.12060799999999999	0.140491	-0.101398	0.268565	0.05438200000000001	-0.051952	-0.132581	-0.015833	-0.22547899999999998	-0.352436	-0.19811199999999998	0.12670399999999998	-0.163044	0.046110000000000005	-0.036991	0.044206999999999996
-0.020182	-0.24416	-0.256696	0.066209	0.268358	-0.072684	-0.028905	-0.012094	0.0017079999999999999	-0.167094	-0.066356	-0.081211	-0.084136	-0.086403	-0.11110199999999999	0.235792	-0.017511000000000002	0.162448	0.144282	0.168909
-0.020182	-0.24416	-0.256696	0.066209	0.268358	-0.072684	-0.028905	-0.012094	0.0017079999999999999	-0.167094	-0.066356	-0.081211	-0.084136	-0.086403	-0.11110199999999999	0.235792	-0.017511000000000002	0.162448	0.144282	0.168909
-0.020182	-0.24416	-0.256696	0.066209	0.268358	-0.072684	-0.028905	-0.012094	0.0017079999999999999	-0.167094	-0.066356	-0.081211	-0.084136	-0.086403	-0.11110199999999999	0.235792	-0.017511000000000002	0.162448	0.144282	0.168909
-0.020182	-0.24416	-0.256696	0.066209	0.268358	-0.072684	-0.028905	-0.012094	0.0017079999999999999	-0.167094	-0.066356	-0.081211	-0.084136	-0.086403	-0.11110199999999999	0.235792	-0.017511000000000002	0.162448	0.144282	0.168909
-0.020182	-0.24416	-0.256696	0.066209	0.268358	-0.072684	-0.028905	-0.012094	0.0017079999999999999	-0.167094	-0.066356	-0.081211	-0.084136	-0.086403	-0.11110199999999999	0.235792	-0.017511000000000002	0.162448	0.144282	0.168909
-0.020182	-0.24416	-0.256696	0.066209	0.268358	-0.072684	-0.028905	-0.012094	0.0017079999999999999	-0.167094	-0.066356	-0.081211	-0.084136	-0.086403	-0.11110199999999999	0.235792	-0.017511000000000002	0.162448	0.144282	0.168909
-0.020182	-0.24416	-0.256696	0.066209	0.268358	-0.072684	-0.028905	-0.012094	0.0017079999999999999	-0.167094	-0.066356	-0.081211	-0.084136	-0.086403	-0.11110199999999999	0.235792	-0.017511000000000002	0.162448	0.144282	0.168909
-0.020182	-0.24416	-0.256696	0.066209	0.268358	-0.072684	-0.028905	-0.012094	0.0017079999999999999	-0.167094	-0.066356	-0.081211	-0.084136	-0.086403	-0.11110199999999999	0.235792	-0.017511000000000002	0.162448	0.144282	0.168909
-0.020182	-0.24416	-0.256696	0.066209	0.268358	-0.072684	-0.028905	-0.012094	0.0017079999999999999	-0.167094	-0.066356	-0.081211	-0.084136	-0.086403	-0.11110199999999999	0.235792	-0.017511000000000002	0.162448	0.144282	0.168909
-0.020182	-0.24416	-0.256696	0.066209	0.268358	-0.072684	-0.028905	-0.012094	0.0017079999999999999	-0.167094	-0.066356	-0.081211	-0.084136	-0.086403	-0.11110199999999999	0.235792	-0.017511000000000002	0.162448	0.144282	0.168909
-0.020182	-0.24416	-0.256696	0.066209	0.268358	-0.072684	-0.028905	-0.012094	0.0017079999999999999	-0.167094	-0.066356	-0.081211	-0.084136	-0.086403	-0.11110199999999999	0.235792	-0.017511000000000002	0.162448	0.144282	0.168909
-0.020182	-0.24416	-0.256696	0.066209	0.268358	-0.072684	-0.028905	-0.012094	0.0017079999999999999	-0.167094	-0.066356	-0.081211	-0.084136	-0.086403	-0.11110199999999999	0.235792	-0.017511000000000002	0.162448	0.144282	0.168909
-0.020182	-0.24416	-0.256696	0.066209	0.268358	-0.072684	-0.028905	-0.012094	0.0017079999999999999	-0.167094	-0.066356	-0.081211	-0.084136	-0.086403	-0.11110199999999999	0.235792	-0.017511000000000002	0.162448	0.144282	0.168909
-0.020182	-0.24416	-0.256696	0.066209	0.268358	-0.072684	-0.028905	-0.012094	0.0017079999999999999	-0.167094	-0.066356	-0.081211	-0.084136	-0.086403	-0.11110199999999999	0.235792	-0.017511000000000002	0.162448	0.144282	0.168909
-0.020182	-0.24416	-0.256696	0.066209	0.268358	-0.072684	-0.028905	-0.012094	0.0017079999999999999	-0.167094	-0.066356	-0.081211	-0.084136	-0.086403	-0.11110199999999999	0.235792	-0.017511000000000002	0.162448	0.144282	0.168909
-0.020182	-0.24416	-0.256696	0.066209	0.268358	-0.072684	-0.028905	-0.012094	0.0017079999999999999	-0.167094	-0.066356	-0.081211	-0.084136	-0.086403	-0.11110199999999999	0.235792	-0.017511000000000002	0.162448	0.144282	0.168909
-0.020182	-0.24416	-0.256696	0.066209	0.268358	-0.072684	-0.028905	-0.012094	0.0017079999999999999	-0.167094	-0.066356	-0.081211	-0.084136	-0.086403	-0.11110199999999999	0.235792	-0.017511000000000002	0.162448	0.144282	0.168909
-0.020182	-0.24416	-0.256696	0.066209	0.268358	-0.072684	-0.028905	-0.012094	0.0017079999999999999	-0.167094	-0.066356	-0.081211	-0.084136	-0.086403	-0.11110199999999999	0.235792	-0.017511000000000002	0.162448	0.144282	0.168909
-0.020182	-0.24416	-0.256696	0.066209	0.268358	-0.072684	-0.028905	-0.012094	0.0017079999999999999	-0.167094	-0.066356	-0.081211	-0.084136	-0.086403	-0.11110199999999999	0.235792	-0.017511000000000002	0.162448	0.144282	0.168909
-0.020182	-0.24416	-0.256696	0.066209	0.268358	-0.072684	-0.028905	-0.012094	0.0017079999999999999	-0.167094	-0.066356	-0.081211	-0.084136	-0.086403	-0.11110199999999999	0.235792	-0.017511000000000002	0.162448	0.144282	0.168909
-0.020182	-0.24416	-0.256696	0.066209	0.268358	-0.072684	-0.028905	-0.012094	0.0017079999999999999	-0.167094	-0.066356	-0.081211	-0.084136	-0.086403	-0.11110199999999999	0.235792	-0.017511000000000002	0.162448	0.144282	0.168909
-0.020182	-0.24416	-0.256696	0.066209	0.268358	-0.072684	-0.028905	-0.012094	0.0017079999999999999	-0.167094	-0.066356	-0.081211	-0.084136	-0.086403	-0.11110199999999999	0.235792	-0.017511000000000002	0.162448	0.144282	0.168909
-0.020182	-0.24416	-0.256696	0.066209	0.268358	-0.072684	-0.028905	-0.012094	0.0017079999999999999	-0.167094	-0.066356	-0.081211	-0.084136	-0.086403	-0.11110199999999999	0.235792	-0.017511000000000002	0.162448	0.144282	0.168909
-0.020182	-0.24416	-0.256696	0.066209	0.268358	-0.072684	-0.028905	-0.012094	0.0017079999999999999	-0.167094	-0.066356	-0.081211	-0.084136	-0.086403	-0.11110199999999999	0.235792	-0.017511000000000002	0.162448	0.144282	0.168909
-0.020182	-0.24416	-0.256696	0.066209	0.268358	-0.072684	-0.028905	-0.012094	0.0017079999999999999	-0.167094	-0.066356	-0.081211	-0.084136	-0.086403	-0.11110199999999999	0.235792	-0.017511000000000002	0.162448	0.144282	0.168909
-0.020182	-0.24416	-0.256696	0.066209	0.268358	-0.072684	-0.028905	-0.012094	0.0017079999999999999	-0.167094	-0.066356	-0.081211	-0.084136	-0.086403	-0.11110199999999999	0.235792	-0.017511000000000002	0.162448	0.144282	0.168909
-0.020182	-0.24416	-0.256696	0.066209	0.268358	-0.072684	-0.028905	-0.012094	0.0017079999999999999	-0.167094	-0.066356	-0.081211	-0.084136	-0.086403	-0.11110199999999999	0.235792	-0.017511000000000002	0.162448	0.144282	0.168909
-0.020182	-0.24416	-0.256696	0.066209	0.268358	-0.072684	-0.028905	-0.012094	0.0017079999999999999	-0.167094	-0.066356	-0.081211	-0.084136	-0.086403	-0.11110199999999999	0.235792	-0.017511000000000002	0.162448	0.144282	0.168909
-0.020182	-0.24416	-0.256696	0.066209	0.268358	-0.072684	-0.028905	-0.012094	0.0017079999999999999	-0.167094	-0.066356	-0.081211	-0.084136	-0.086403	-0.11110199999999999	0.235792	-0.017511000000000002	0.162448	0.144282	0.168909
-0.020182	-0.24416	-0.256696	0.066209	0.268358	-0.072684	-0.028905	-0.012094	0.0017079999999999999	-0.167094	-0.066356	-0.081211	-0.084136	-0.086403	-0.11110199999999999	0.235792	-0.017511000000000002	0.162448	0.144282	0.168909
-0.020182	-0.24416	-0.256696	0.066209	0.268358	-0.072684	-0.028905	-0.012094	0.0017079999999999999	-0.167094	-0.066356	-0.081211	-0.084136	-0.086403	-0.11110199999999999	0.235792	-0.017511000000000002	0.162448	0.144282	0.168909
-0.020182	-0.24416	-0.256696	0.066209	0.268358	-0.072684	-0.028905	-0.012094	0.0017079999999999999	-0.167094	-0.066356	-0.081211	-0.084136	-0.086403	-0.11110199999999999	0.235792	-0.017511000000000002	0.162448	0.144282	0.168909
-0.020182	-0.24416	-0.256696	0.066209	0.268358	-0.072684	-0.028905	-0.012094	0.0017079999999999999	-0.167094	-0.066356	-0.081211	-0.084136	-0.086403	-0.11110199999999999	0.235792	-0.017511000000000002	0.162448	0.144282	0.168909
-0.020182	-0.24416	-0.256696	0.066209	0.268358	-0.072684	-0.028905	-0.012094	0.0017079999999999999	-0.167094	-0.066356	-0.081211	-0.084136	-0.086403	-0.11110199999999999	0.235792	-0.017511000000000002	0.162448	0.144282	0.168909
-0.020182	-0.24416	-0.256696	0.066209	0.268358	-0.072684	-0.028905	-0.012094	0.0017079999999999999	-0.167094	-0.066356	-0.081211	-0.084136	-0.086403	-0.11110199999999999	0.235792	-0.017511000000000002	0.162448	0.144282	0.168909
-0.020182	-0.24416	-0.256696	0.066209	0.268358	-0.072684	-0.028905	-0.012094	0.0017079999999999999	-0.167094	-0.066356	-0.081211	-0.084136	-0.086403	-0.11110199999999999	0.235792	-0.017511000000000002	0.162448	0.144282	0.168909
-0.20554	-0.168217	-0.034710000000000005	0.030416000000000002	0.20175099999999999	0.011755	-0.14815899999999999	0.168699	-0.044529	-0.25463800000000003	0.0035369999999999998	-0.271966	0.109614	-0.223072	-0.011849	0.121897	-0.240585	0.228726	0.08471000000000001	0.056123
-0.20554	-0.168217	-0.034710000000000005	0.030416000000000002	0.20175099999999999	0.011755	-0.14815899999999999	0.168699	-0.044529	-0.25463800000000003	0.0035369999999999998	-0.271966	0.109614	-0.223072	-0.011849	0.121897	-0.240585	0.228726	0.08471000000000001	0.056123
-0.20554	-0.168217	-0.034710000000000005	0.030416000000000002	0.20175099999999999	0.011755	-0.14815899999999999	0.168699	-0.044529	-0.25463800000000003	0.0035369999999999998	-0.271966	0.109614	-0.223072	-0.011849	0.121897	-0.240585	0.228726	0.08471000000000001	0.056123
-0.20554	-0.168217	-0.034710000000000005	0.030416000000000002	0.20175099999999999	0.011755	-0.14815899999999999	0.168699	-0.044529	-0.25463800000000003	0.0035369999999999998	-0.271966	0.109614	-0.223072	-0.011849	0.121897	-0.240585	0.228726	0.08471000000000001	0.056123
-0.20554	-0.168217	-0.034710000000000005	0.030416000000000002	0.20175099999999999	0.011755	-0.14815899999999999	0.168699	-0.044529	-0.25463800000000003	0.0035369999999999998	-0.271966	0.109614	-0.223072	-0.011849	0.121897	-0.240585	0.228726	0.08471000000000001	0.056123
0.13605	-0.10447000000000001	-0.041259	0.17268	0.170537	-0.008018	-0.015522	-0.013793000000000001	-0.212743	-0.046639	0.08949299999999999	-0.326372	0.18901300000000001	-0.023773	0.014116	0.110507	0.011787	0.422174	-0.078737	0.376303
0.13605	-0.10447000000000001	-0.041259	0.17268	0.170537	-0.008018	-0.015522	-0.013793000000000001	-0.212743	-0.046639	0.08949299999999999	-0.326372	0.18901300000000001	-0.023773	0.014116	0.110507	0.011787	0.422174	-0.078737	0.376303
0.13605	-0.10447000000000001	-0.041259	0.17268	0.170537	-0.008018	-0.015522	-0.013793000000000001	-0.212743	-0.046639	0.08949299999999999	-0.326372	0.18901300000000001	-0.023773	0.014116	0.110507	0.011787	0.422174	-0.078737	0.376303
0.13605	-0.10447000000000001	-0.041259	0.17268	0.170537	-0.008018	-0.015522	-0.013793000000000001	-0.212743	-0.046639	0.08949299999999999	-0.326372	0.18901300000000001	-0.023773	0.014116	0.110507	0.011787	0.422174	-0.078737	0.376303
0.13605	-0.10447000000000001	-0.041259	0.17268	0.170537	-0.008018	-0.015522	-0.013793000000000001	-0.212743	-0.046639	0.08949299999999999	-0.326372	0.18901300000000001	-0.023773	0.014116	0.110507	0.011787	0.422174	-0.078737	0.376303
0.13605	-0.10447000000000001	-0.041259	0.17268	0.170537	-0.008018	-0.015522	-0.013793000000000001	-0.212743	-0.046639	0.08949299999999999	-0.326372	0.18901300000000001	-0.023773	0.014116	0.110507	0.011787	0.422174	-0.078737	0.376303
0.13605	-0.10447000000000001	-0.041259	0.17268	0.170537	-0.008018	-0.015522	-0.013793000000000001	-0.212743	-0.046639	0.08949299999999999	-0.326372	0.18901300000000001	-0.023773	0.014116	0.110507	0.011787	0.422174	-0.078737	0.376303
0.13605	-0.10447000000000001	-0.041259	0.17268	0.170537	-0.008018	-0.015522	-0.013793000000000001	-0.212743	-0.046639	0.08949299999999999	-0.326372	0.18901300000000001	-0.023773	0.014116	0.110507	0.011787	0.422174	-0.078737	0.376303
0.13605	-0.10447000000000001	-0.041259	0.17268	0.170537	-0.008018	-0.015522	-0.013793000000000001	-0.212743	-0.046639	0.08949299999999999	-0.326372	0.18901300000000001	-0.023773	0.014116	0.110507	0.011787	0.422174	-0.078737	0.376303
0.13605	-0.10447000000000001	-0.041259	0.17268	0.170537	-0.008018	-0.015522	-0.013793000000000001	-0.212743	-0.046639	0.08949299999999999	-0.326372	0.18901300000000001	-0.023773	0.014116	0.110507	0.011787	0.422174	-0.078737	0.376303
0.13605	-0.10447000000000001	-0.041259	0.17268	0.170537	-0.008018	-0.015522	-0.013793000000000001	-0.212743	-0.046639	0.08949299999999999	-0.326372	0.18901300000000001	-0.023773	0.014116	0.110507	0.011787	0.422174	-0.078737	0.376303
0.13605	-0.10447000000000001	-0.041259	0.17268	0.170537	-0.008018	-0.015522	-0.013793000000000001	-0.212743	-0.046639	0.08949299999999999	-0.326372	0.18901300000000001	-0.023773	0.014116	0.110507	0.011787	0.422174	-0.078737	0.376303
0.13605	-0.10447000000000001	-0.041259	0.17268	0.170537	-0.008018	-0.015522	-0.013793000000000001	-0.212743	-0.046639	0.08949299999999999	-0.326372	0.18901300000000001	-0.023773	0.014116	0.110507	0.011787	0.422174	-0.078737	0.376303
0.13605	-0.10447000000000001	-0.041259	0.17268	0.170537	-0.008018	-0.015522	-0.013793000000000001	-0.212743	-0.046639	0.08949299999999999	-0.326372	0.18901300000000001	-0.023773	0.014116	0.110507	0.011787	0.422174	-0.078737	0.376303
0.13605	-0.10447000000000001	-0.041259	0.17268	0.170537	-0.008018	-0.015522	-0.013793000000000001	-0.212743	-0.046639	0.08949299999999999	-0.326372	0.18901300000000001	-0.023773	0.014116	0.110507	0.011787	0.422174	-0.078737	0.376303
0.13605	-0.10447000000000001	-0.041259	0.17268	0.170537	-0.008018	-0.015522	-0.013793000000000001	-0.212743	-0.046639	0.08949299999999999	-0.326372	0.18901300000000001	-0.023773	0.014116	0.110507	0.011787	0.422174	-0.078737	0.376303
0.13605	-0.10447000000000001	-0.041259	0.17268	0.170537	-0.008018	-0.015522	-0.013793000000000001	-0.212743	-0.046639	0.08949299999999999	-0.326372	0.18901300000000001	-0.023773	0.014116	0.110507	0.011787	0.422174	-0.078737	0.376303
0.13605	-0.10447000000000001	-0.041259	0.17268	0.170537	-0.008018	-0.015522	-0.013793000000000001	-0.212743	-0.046639	0.08949299999999999	-0.326372	0.18901300000000001	-0.023773	0.014116	0.110507	0.011787	0.422174	-0.078737	0.376303
0.13605	-0.10447000000000001	-0.041259	0.17268	0.170537	-0.008018	-0.015522	-0.013793000000000001	-0.212743	-0.046639	0.08949299999999999	-0.326372	0.18901300000000001	-0.023773	0.014116	0.110507	0.011787	0.422174	-0.078737	0.376303
0.13605	-0.10447000000000001	-0.041259	0.17268	0.170537	-0.008018	-0.015522	-0.013793000000000001	-0.212743	-0.046639	0.08949299999999999	-0.326372	0.18901300000000001	-0.023773	0.014116	0.110507	0.011787	0.422174	-0.078737	0.376303
-0.020182	-0.24416	-0.256696	0.066209	0.268358	-0.072684	-0.028905	-0.012094	0.0017079999999999999	-0.167094	-0.066356	-0.081211	-0.084136	-0.086403	-0.11110199999999999	0.235792	-0.017511000000000002	0.162448	0.144282	0.168909
-0.020182	-0.24416	-0.256696	0.066209	0.268358	-0.072684	-0.028905	-0.012094	0.0017079999999999999	-0.167094	-0.066356	-0.081211	-0.084136	-0.086403	-0.11110199999999999	0.235792	-0.017511000000000002	0.162448	0.144282	0.168909
-0.020182	-0.24416	-0.256696	0.066209	0.268358	-0.072684	-0.028905	-0.012094	0.0017079999999999999	-0.167094	-0.066356	-0.081211	-0.084136	-0.086403	-0.11110199999999999	0.235792	-0.017511000000000002	0.162448	0.144282	0.168909
-0.020182	-0.24416	-0.256696	0.066209	0.268358	-0.072684	-0.028905	-0.012094	0.0017079999999999999	-0.167094	-0.066356	-0.081211	-0.084136	-0.086403	-0.11110199999999999	0.235792	-0.017511000000000002	0.162448	0.144282	0.168909
-0.020182	-0.24416	-0.256696	0.066209	0.268358	-0.072684	-0.028905	-0.012094	0.0017079999999999999	-0.167094	-0.066356	-0.081211	-0.084136	-0.086403	-0.11110199999999999	0.235792	-0.017511000000000002	0.162448	0.144282	0.168909
-0.020182	-0.24416	-0.256696	0.066209	0.268358	-0.072684	-0.028905	-0.012094	0.0017079999999999999	-0.167094	-0.066356	-0.081211	-0.084136	-0.086403	-0.11110199999999999	0.235792	-0.017511000000000002	0.162448	0.144282	0.168909
-0.020182	-0.24416	-0.256696	0.066209	0.268358	-0.072684	-0.028905	-0.012094	0.0017079999999999999	-0.167094	-0.066356	-0.081211	-0.084136	-0.086403	-0.11110199999999999	0.235792	-0.017511000000000002	0.162448	0.144282	0.168909
-0.020182	-0.24416	-0.256696	0.066209	0.268358	-0.072684	-0.028905	-0.012094	0.0017079999999999999	-0.167094	-0.066356	-0.081211	-0.084136	-0.086403	-0.11110199999999999	0.235792	-0.017511000000000002	0.162448	0.144282	0.168909
-0.093224	-0.131711	-0.091811	0.081087	0.12060799999999999	0.140491	-0.101398	0.268565	0.05438200000000001	-0.051952	-0.132581	-0.015833	-0.22547899999999998	-0.352436	-0.19811199999999998	0.12670399999999998	-0.163044	0.046110000000000005	-0.036991	0.044206999999999996
-0.093224	-0.131711	-0.091811	0.081087	0.12060799999999999	0.140491	-0.101398	0.268565	0.05438200000000001	-0.051952	-0.132581	-0.015833	-0.22547899999999998	-0.352436	-0.19811199999999998	0.12670399999999998	-0.163044	0.046110000000000005	-0.036991	0.044206999999999996
-0.093224	-0.131711	-0.091811	0.081087	0.12060799999999999	0.140491	-0.101398	0.268565	0.05438200000000001	-0.051952	-0.132581	-0.015833	-0.22547899999999998	-0.352436	-0.19811199999999998	0.12670399999999998	-0.163044	0.046110000000000005	-0.036991	0.044206999999999996
-0.093224	-0.131711	-0.091811	0.081087	0.12060799999999999	0.140491	-0.101398	0.268565	0.05438200000000001	-0.051952	-0.132581	-0.015833	-0.22547899999999998	-0.352436	-0.19811199999999998	0.12670399999999998	-0.163044	0.046110000000000005	-0.036991	0.044206999999999996
-0.093224	-0.131711	-0.091811	0.081087	0.12060799999999999	0.140491	-0.101398	0.268565	0.05438200000000001	-0.051952	-0.132581	-0.015833	-0.22547899999999998	-0.352436	-0.19811199999999998	0.12670399999999998	-0.163044	0.046110000000000005	-0.036991	0.044206999999999996
-0.093224	-0.131711	-0.091811	0.081087	0.12060799999999999	0.140491	-0.101398	0.268565	0.05438200000000001	-0.051952	-0.132581	-0.015833	-0.22547899999999998	-0.352436	-0.19811199999999998	0.12670399999999998	-0.163044	0.046110000000000005	-0.036991	0.044206999999999996
-0.093224	-0.131711	-0.091811	0.081087	0.12060799999999999	0.140491	-0.101398	0.268565	0.05438200000000001	-0.051952	-0.132581	-0.015833	-0.22547899999999998	-0.352436	-0.19811199999999998	0.12670399999999998	-0.163044	0.046110000000000005	-0.036991	0.044206999999999996
-0.020182	-0.24416	-0.256696	0.066209	0.268358	-0.072684	-0.028905	-0.012094	0.0017079999999999999	-0.167094	-0.066356	-0.081211	-0.084136	-0.086403	-0.11110199999999999	0.235792	-0.017511000000000002	0.162448	0.144282	0.168909
-0.20554	-0.168217	-0.034710000000000005	0.030416000000000002	0.20175099999999999	0.011755	-0.14815899999999999	0.168699	-0.044529	-0.25463800000000003	0.0035369999999999998	-0.271966	0.109614	-0.223072	-0.011849	0.121897	-0.240585	0.228726	0.08471000000000001	0.056123
-0.20554	-0.168217	-0.034710000000000005	0.030416000000000002	0.20175099999999999	0.011755	-0.14815899999999999	0.168699	-0.044529	-0.25463800000000003	0.0035369999999999998	-0.271966	0.109614	-0.223072	-0.011849	0.121897	-0.240585	0.228726	0.08471000000000001	0.056123
-0.20554	-0.168217	-0.034710000000000005	0.030416000000000002	0.20175099999999999	0.011755	-0.14815899999999999	0.168699	-0.044529	-0.25463800000000003	0.0035369999999999998	-0.271966	0.109614	-0.223072	-0.011849	0.121897	-0.240585	0.228726	0.08471000000000001	0.056123
-0.093224	-0.131711	-0.091811	0.081087	0.12060799999999999	0.140491	-0.101398	0.268565	0.05438200000000001	-0.051952	-0.132581	-0.015833	-0.22547899999999998	-0.352436	-0.19811199999999998	0.12670399999999998	-0.163044	0.046110000000000005	-0.036991	0.044206999999999996
-0.093224	-0.131711	-0.091811	0.081087	0.12060799999999999	0.140491	-0.101398	0.268565	0.05438200000000001	-0.051952	-0.132581	-0.015833	-0.22547899999999998	-0.352436	-0.19811199999999998	0.12670399999999998	-0.163044	0.046110000000000005	-0.036991	0.044206999999999996
-0.093224	-0.131711	-0.091811	0.081087	0.12060799999999999	0.140491	-0.101398	0.268565	0.05438200000000001	-0.051952	-0.132581	-0.015833	-0.22547899999999998	-0.352436	-0.19811199999999998	0.12670399999999998	-0.163044	0.046110000000000005	-0.036991	0.044206999999999996
-0.093224	-0.131711	-0.091811	0.081087	0.12060799999999999	0.140491	-0.101398	0.268565	0.05438200000000001	-0.051952	-0.132581	-0.015833	-0.22547899999999998	-0.352436	-0.19811199999999998	0.12670399999999998	-0.163044	0.046110000000000005	-0.036991	0.044206999999999996
-0.093224	-0.131711	-0.091811	0.081087	0.12060799999999999	0.140491	-0.101398	0.268565	0.05438200000000001	-0.051952	-0.132581	-0.015833	-0.22547899999999998	-0.352436	-0.19811199999999998	0.12670399999999998	-0.163044	0.046110000000000005	-0.036991	0.044206999999999996
-0.093224	-0.131711	-0.091811	0.081087	0.12060799999999999	0.140491	-0.101398	0.268565	0.05438200000000001	-0.051952	-0.132581	-0.015833	-0.22547899999999998	-0.352436	-0.19811199999999998	0.12670399999999998	-0.163044	0.046110000000000005	-0.036991	0.044206999999999996
-0.093224	-0.131711	-0.091811	0.081087	0.12060799999999999	0.140491	-0.101398	0.268565	0.05438200000000001	-0.051952	-0.132581	-0.015833	-0.22547899999999998	-0.352436	-0.19811199999999998	0.12670399999999998	-0.163044	0.046110000000000005	-0.036991	0.044206999999999996
-0.093224	-0.131711	-0.091811	0.081087	0.12060799999999999	0.140491	-0.101398	0.268565	0.05438200000000001	-0.051952	-0.132581	-0.015833	-0.22547899999999998	-0.352436	-0.19811199999999998	0.12670399999999998	-0.163044	0.046110000000000005	-0.036991	0.044206999999999996
-0.093224	-0.131711	-0.091811	0.081087	0.12060799999999999	0.140491	-0.101398	0.268565	0.05438200000000001	-0.051952	-0.132581	-0.015833	-0.22547899999999998	-0.352436	-0.19811199999999998	0.12670399999999998	-0.163044	0.046110000000000005	-0.036991	0.044206999999999996
-0.093224	-0.131711	-0.091811	0.081087	0.12060799999999999	0.140491	-0.101398	0.268565	0.05438200000000001	-0.051952	-0.132581	-0.015833	-0.22547899999999998	-0.352436	-0.19811199999999998	0.12670399999999998	-0.163044	0.046110000000000005	-0.036991	0.044206999999999996
-0.093224	-0.131711	-0.091811	0.081087	0.12060799999999999	0.140491	-0.101398	0.268565	0.05438200000000001	-0.051952	-0.132581	-0.015833	-0.22547899999999998	-0.352436	-0.19811199999999998	0.12670399999999998	-0.163044	0.046110000000000005	-0.036991	0.044206999999999996
-0.093224	-0.131711	-0.091811	0.081087	0.12060799999999999	0.140491	-0.101398	0.268565	0.05438200000000001	-0.051952	-0.132581	-0.015833	-0.22547899999999998	-0.352436	-0.19811199999999998	0.12670399999999998	-0.163044	0.046110000000000005	-0.036991	0.044206999999999996
-0.093224	-0.131711	-0.091811	0.081087	0.12060799999999999	0.140491	-0.101398	0.268565	0.05438200000000001	-0.051952	-0.132581	-0.015833	-0.22547899999999998	-0.352436	-0.19811199999999998	0.12670399999999998	-0.163044	0.046110000000000005	-0.036991	0.044206999999999996
-0.093224	-0.131711	-0.091811	0.081087	0.12060799999999999	0.140491	-0.101398	0.268565	0.05438200000000001	-0.051952	-0.132581	-0.015833	-0.22547899999999998	-0.352436	-0.19811199999999998	0.12670399999999998	-0.163044	0.046110000000000005	-0.036991	0.044206999999999996
-0.093224	-0.131711	-0.091811	0.081087	0.12060799999999999	0.140491	-0.101398	0.268565	0.05438200000000001	-0.051952	-0.132581	-0.015833	-0.22547899999999998	-0.352436	-0.19811199999999998	0.12670399999999998	-0.163044	0.046110000000000005	-0.036991	0.044206999999999996
-0.093224	-0.131711	-0.091811	0.081087	0.12060799999999999	0.140491	-0.101398	0.268565	0.05438200000000001	-0.051952	-0.132581	-0.015833	-0.22547899999999998	-0.352436	-0.19811199999999998	0.12670399999999998	-0.163044	0.046110000000000005	-0.036991	0.044206999999999996
-0.20554	-0.168217	-0.034710000000000005	0.030416000000000002	0.20175099999999999	0.011755	-0.14815899999999999	0.168699	-0.044529	-0.25463800000000003	0.0035369999999999998	-0.271966	0.109614	-0.223072	-0.011849	0.121897	-0.240585	0.228726	0.08471000000000001	0.056123
-0.020182	-0.24416	-0.256696	0.066209	0.268358	-0.072684	-0.028905	-0.012094	0.0017079999999999999	-0.167094	-0.066356	-0.081211	-0.084136	-0.086403	-0.11110199999999999	0.235792	-0.017511000000000002	0.162448	0.144282	0.168909
-0.020182	-0.24416	-0.256696	0.066209	0.268358	-0.072684	-0.028905	-0.012094	0.0017079999999999999	-0.167094	-0.066356	-0.081211	-0.084136	-0.086403	-0.11110199999999999	0.235792	-0.017511000000000002	0.162448	0.144282	0.168909
-0.020182	-0.24416	-0.256696	0.066209	0.268358	-0.072684	-0.028905	-0.012094	0.0017079999999999999	-0.167094	-0.066356	-0.081211	-0.084136	-0.086403	-0.11110199999999999	0.235792	-0.017511000000000002	0.162448	0.144282	0.168909
-0.020182	-0.24416	-0.256696	0.066209	0.268358	-0.072684	-0.028905	-0.012094	0.0017079999999999999	-0.167094	-0.066356	-0.081211	-0.084136	-0.086403	-0.11110199999999999	0.235792	-0.017511000000000002	0.162448	0.144282	0.168909
-0.020182	-0.24416	-0.256696	0.066209	0.268358	-0.072684	-0.028905	-0.012094	0.0017079999999999999	-0.167094	-0.066356	-0.081211	-0.084136	-0.086403	-0.11110199999999999	0.235792	-0.017511000000000002	0.162448	0.144282	0.168909
-0.020182	-0.24416	-0.256696	0.066209	0.268358	-0.072684	-0.028905	-0.012094	0.0017079999999999999	-0.167094	-0.066356	-0.081211	-0.084136	-0.086403	-0.11110199999999999	0.235792	-0.017511000000000002	0.162448	0.144282	0.168909
-0.020182	-0.24416	-0.256696	0.066209	0.268358	-0.072684	-0.028905	-0.012094	0.0017079999999999999	-0.167094	-0.066356	-0.081211	-0.084136	-0.086403	-0.11110199999999999	0.235792	-0.017511000000000002	0.162448	0.144282	0.168909
-0.020182	-0.24416	-0.256696	0.066209	0.268358	-0.072684	-0.028905	-0.012094	0.0017079999999999999	-0.167094	-0.066356	-0.081211	-0.084136	-0.086403	-0.11110199999999999	0.235792	-0.017511000000000002	0.162448	0.144282	0.168909
-0.20554	-0.168217	-0.034710000000000005	0.030416000000000002	0.20175099999999999	0.011755	-0.14815899999999999	0.168699	-0.044529	-0.25463800000000003	0.0035369999999999998	-0.271966	0.109614	-0.223072	-0.011849	0.121897	-0.240585	0.228726	0.08471000000000001	0.056123
-0.20554	-0.168217	-0.034710000000000005	0.030416000000000002	0.20175099999999999	0.011755	-0.14815899999999999	0.168699	-0.044529	-0.25463800000000003	0.0035369999999999998	-0.271966	0.109614	-0.223072	-0.011849	0.121897	-0.240585	0.228726	0.08471000000000001	0.056123
-0.20554	-0.168217	-0.034710000000000005	0.030416000000000002	0.20175099999999999	0.011755	-0.14815899999999999	0.168699	-0.044529	-0.25463800000000003	0.0035369999999999998	-0.271966	0.109614	-0.223072	-0.011849	0.121897	-0.240585	0.228726	0.08471000000000001	0.056123
-0.20554	-0.168217	-0.034710000000000005	0.030416000000000002	0.20175099999999999	0.011755	-0.14815899999999999	0.168699	-0.044529	-0.25463800000000003	0.0035369999999999998	-0.271966	0.109614	-0.223072	-0.011849	0.121897	-0.240585	0.228726	0.08471000000000001	0.056123
-0.020182	-0.24416	-0.256696	0.066209	0.268358	-0.072684	-0.028905	-0.012094	0.0017079999999999999	-0.167094	-0.066356	-0.081211	-0.084136	-0.086403	-0.11110199999999999	0.235792	-0.017511000000000002	0.162448	0.144282	0.168909
-0.020182	-0.24416	-0.256696	0.066209	0.268358	-0.072684	-0.028905	-0.012094	0.0017079999999999999	-0.167094	-0.066356	-0.081211	-0.084136	-0.086403	-0.11110199999999999	0.235792	-0.017511000000000002	0.162448	0.144282	0.168909
-0.020182	-0.24416	-0.256696	0.066209	0.268358	-0.072684	-0.028905	-0.012094	0.0017079999999999999	-0.167094	-0.066356	-0.081211	-0.084136	-0.086403	-0.11110199999999999	0.235792	-0.017511000000000002	0.162448	0.144282	0.168909
-0.020182	-0.24416	-0.256696	0.066209	0.268358	-0.072684	-0.028905	-0.012094	0.0017079999999999999	-0.167094	-0.066356	-0.081211	-0.084136	-0.086403	-0.11110199999999999	0.235792	-0.017511000000000002	0.162448	0.144282	0.168909
-0.020182	-0.24416	-0.256696	0.066209	0.268358	-0.072684	-0.028905	-0.012094	0.0017079999999999999	-0.167094	-0.066356	-0.081211	-0.084136	-0.086403	-0.11110199999999999	0.235792	-0.017511000000000002	0.162448	0.144282	0.168909
-0.020182	-0.24416	-0.256696	0.066209	0.268358	-0.072684	-0.028905	-0.012094	0.0017079999999999999	-0.167094	-0.066356	-0.081211	-0.084136	-0.086403	-0.11110199999999999	0.235792	-0.017511000000000002	0.162448	0.144282	0.168909
-0.020182	-0.24416	-0.256696	0.066209	0.268358	-0.072684	-0.028905	-0.012094	0.0017079999999999999	-0.167094	-0.066356	-0.081211	-0.084136	-0.086403	-0.11110199999999999	0.235792	-0.017511000000000002	0.162448	0.144282	0.168909
-0.020182	-0.24416	-0.256696	0.066209	0.268358	-0.072684	-0.028905	-0.012094	0.0017079999999999999	-0.167094	-0.066356	-0.081211	-0.084136	-0.086403	-0.11110199999999999	0.235792	-0.017511000000000002	0.162448	0.144282	0.168909
-0.020182	-0.24416	-0.256696	0.066209	0.268358	-0.072684	-0.028905	-0.012094	0.0017079999999999999	-0.167094	-0.066356	-0.081211	-0.084136	-0.086403	-0.11110199999999999	0.235792	-0.017511000000000002	0.162448	0.144282	0.168909
-0.020182	-0.24416	-0.256696	0.066209	0.268358	-0.072684	-0.028905	-0.012094	0.0017079999999999999	-0.167094	-0.066356	-0.081211	-0.084136	-0.086403	-0.11110199999999999	0.235792	-0.017511000000000002	0.162448	0.144282	0.168909
-0.020182	-0.24416	-0.256696	0.066209	0.268358	-0.072684	-0.028905	-0.012094	0.0017079999999999999	-0.167094	-0.066356	-0.081211	-0.084136	-0.086403	-0.11110199999999999	0.235792	-0.017511000000000002	0.162448	0.144282	0.168909
-0.020182	-0.24416	-0.256696	0.066209	0.268358	-0.072684	-0.028905	-0.012094	0.0017079999999999999	-0.167094	-0.066356	-0.081211	-0.084136	-0.086403	-0.11110199999999999	0.235792	-0.017511000000000002	0.162448	0.144282	0.168909
0.13605	-0.10447000000000001	-0.041259	0.17268	0.170537	-0.008018	-0.015522	-0.013793000000000001	-0.212743	-0.046639	0.08949299999999999	-0.326372	0.18901300000000001	-0.023773	0.014116	0.110507	0.011787	0.422174	-0.078737	0.376303
0.13605	-0.10447000000000001	-0.041259	0.17268	0.170537	-0.008018	-0.015522	-0.013793000000000001	-0.212743	-0.046639	0.08949299999999999	-0.326372	0.18901300000000001	-0.023773	0.014116	0.110507	0.011787	0.422174	-0.078737	0.376303
0.13605	-0.10447000000000001	-0.041259	0.17268	0.170537	-0.008018	-0.015522	-0.013793000000000001	-0.212743	-0.046639	0.08949299999999999	-0.326372	0.18901300000000001	-0.023773	0.014116	0.110507	0.011787	0.422174	-0.078737	0.376303
0.13605	-0.10447000000000001	-0.041259	0.17268	0.170537	-0.008018	-0.015522	-0.013793000000000001	-0.212743	-0.046639	0.08949299999999999	-0.326372	0.18901300000000001	-0.023773	0.014116	0.110507	0.011787	0.422174	-0.078737	0.376303
-0.20554	-0.168217	-0.034710000000000005	0.030416000000000002	0.20175099999999999	0.011755	-0.14815899999999999	0.168699	-0.044529	-0.25463800000000003	0.0035369999999999998	-0.271966	0.109614	-0.223072	-0.011849	0.121897	-0.240585	0.228726	0.08471000000000001	0.056123
-0.20554	-0.168217	-0.034710000000000005	0.030416000000000002	0.20175099999999999	0.011755	-0.14815899999999999	0.168699	-0.044529	-0.25463800000000003	0.0035369999999999998	-0.271966	0.109614	-0.223072	-0.011849	0.121897	-0.240585	0.228726	0.08471000000000001	0.056123
-0.20554	-0.168217	-0.034710000000000005	0.030416000000000002	0.20175099999999999	0.011755	-0.14815899999999999	0.168699	-0.044529	-0.25463800000000003	0.0035369999999999998	-0.271966	0.109614	-0.223072	-0.011849	0.121897	-0.240585	0.228726	0.08471000000000001	0.056123
-0.093224	-0.131711	-0.091811	0.081087	0.12060799999999999	0.140491	-0.101398	0.268565	0.05438200000000001	-0.051952	-0.132581	-0.015833	-0.22547899999999998	-0.352436	-0.19811199999999998	0.12670399999999998	-0.163044	0.046110000000000005	-0.036991	0.044206999999999996
-0.020182	-0.24416	-0.256696	0.066209	0.268358	-0.072684	-0.028905	-0.012094	0.0017079999999999999	-0.167094	-0.066356	-0.081211	-0.084136	-0.086403	-0.11110199999999999	0.235792	-0.017511000000000002	0.162448	0.144282	0.168909
-0.020182	-0.24416	-0.256696	0.066209	0.268358	-0.072684	-0.028905	-0.012094	0.0017079999999999999	-0.167094	-0.066356	-0.081211	-0.084136	-0.086403	-0.11110199999999999	0.235792	-0.017511000000000002	0.162448	0.144282	0.168909
-0.020182	-0.24416	-0.256696	0.066209	0.268358	-0.072684	-0.028905	-0.012094	0.0017079999999999999	-0.167094	-0.066356	-0.081211	-0.084136	-0.086403	-0.11110199999999999	0.235792	-0.017511000000000002	0.162448	0.144282	0.168909
-0.020182	-0.24416	-0.256696	0.066209	0.268358	-0.072684	-0.028905	-0.012094	0.0017079999999999999	-0.167094	-0.066356	-0.081211	-0.084136	-0.086403	-0.11110199999999999	0.235792	-0.017511000000000002	0.162448	0.144282	0.168909
-0.020182	-0.24416	-0.256696	0.066209	0.268358	-0.072684	-0.028905	-0.012094	0.0017079999999999999	-0.167094	-0.066356	-0.081211	-0.084136	-0.086403	-0.11110199999999999	0.235792	-0.017511000000000002	0.162448	0.144282	0.168909
-0.020182	-0.24416	-0.256696	0.066209	0.268358	-0.072684	-0.028905	-0.012094	0.0017079999999999999	-0.167094	-0.066356	-0.081211	-0.084136	-0.086403	-0.11110199999999999	0.235792	-0.017511000000000002	0.162448	0.144282	0.168909
-0.020182	-0.24416	-0.256696	0.066209	0.268358	-0.072684	-0.028905	-0.012094	0.0017079999999999999	-0.167094	-0.066356	-0.081211	-0.084136	-0.086403	-0.11110199999999999	0.235792	-0.017511000000000002	0.162448	0.144282	0.168909
-0.020182	-0.24416	-0.256696	0.066209	0.268358	-0.072684	-0.028905	-0.012094	0.0017079999999999999	-0.167094	-0.066356	-0.081211	-0.084136	-0.086403	-0.11110199999999999	0.235792	-0.017511000000000002	0.162448	0.144282	0.168909
-0.093224	-0.131711	-0.091811	0.081087	0.12060799999999999	0.140491	-0.101398	0.268565	0.05438200000000001	-0.051952	-0.132581	-0.015833	-0.22547899999999998	-0.352436	-0.19811199999999998	0.12670399999999998	-0.163044	0.046110000000000005	-0.036991	0.044206999999999996
-0.093224	-0.131711	-0.091811	0.081087	0.12060799999999999	0.140491	-0.101398	0.268565	0.05438200000000001	-0.051952	-0.132581	-0.015833	-0.22547899999999998	-0.352436	-0.19811199999999998	0.12670399999999998	-0.163044	0.046110000000000005	-0.036991	0.044206999999999996
-0.093224	-0.131711	-0.091811	0.081087	0.12060799999999999	0.140491	-0.101398	0.268565	0.05438200000000001	-0.051952	-0.132581	-0.015833	-0.22547899999999998	-0.352436	-0.19811199999999998	0.12670399999999998	-0.163044	0.046110000000000005	-0.036991	0.044206999999999996
-0.093224	-0.131711	-0.091811	0.081087	0.12060799999999999	0.140491	-0.101398	0.268565	0.05438200000000001	-0.051952	-0.132581	-0.015833	-0.22547899999999998	-0.352436	-0.19811199999999998	0.12670399999999998	-0.163044	0.046110000000000005	-0.036991	0.044206999999999996
-0.093224	-0.131711	-0.091811	0.081087	0.12060799999999999	0.140491	-0.101398	0.268565	0.05438200000000001	-0.051952	-0.132581	-0.015833	-0.22547899999999998	-0.352436	-0.19811199999999998	0.12670399999999998	-0.163044	0.046110000000000005	-0.036991	0.044206999999999996
-0.093224	-0.131711	-0.091811	0.081087	0.12060799999999999	0.140491	-0.101398	0.268565	0.05438200000000001	-0.051952	-0.132581	-0.015833	-0.22547899999999998	-0.352436	-0.19811199999999998	0.12670399999999998	-0.163044	0.046110000000000005	-0.036991	0.044206999999999996
-0.093224	-0.131711	-0.091811	0.081087	0.12060799999999999	0.140491	-0.101398	0.268565	0.05438200000000001	-0.051952	-0.132581	-0.015833	-0.22547899999999998	-0.352436	-0.19811199999999998	0.12670399999999998	-0.163044	0.046110000000000005	-0.036991	0.044206999999999996
-0.093224	-0.131711	-0.091811	0.081087	0.12060799999999999	0.140491	-0.101398	0.268565	0.05438200000000001	-0.051952	-0.132581	-0.015833	-0.22547899999999998	-0.352436	-0.19811199999999998	0.12670399999999998	-0.163044	0.046110000000000005	-0.036991	0.044206999999999996
-0.093224	-0.131711	-0.091811	0.081087	0.12060799999999999	0.140491	-0.101398	0.268565	0.05438200000000001	-0.051952	-0.132581	-0.015833	-0.22547899999999998	-0.352436	-0.19811199999999998	0.12670399999999998	-0.163044	0.046110000000000005	-0.036991	0.044206999999999996
-0.093224	-0.131711	-0.091811	0.081087	0.12060799999999999	0.140491	-0.101398	0.268565	0.05438200000000001	-0.051952	-0.132581	-0.015833	-0.22547899999999998	-0.352436	-0.19811199999999998	0.12670399999999998	-0.163044	0.046110000000000005	-0.036991	0.044206999999999996
-0.093224	-0.131711	-0.091811	0.081087	0.12060799999999999	0.140491	-0.101398	0.268565	0.05438200000000001	-0.051952	-0.132581	-0.015833	-0.22547899999999998	-0.352436	-0.19811199999999998	0.12670399999999998	-0.163044	0.046110000000000005	-0.036991	0.044206999999999996
-0.093224	-0.131711	-0.091811	0.081087	0.12060799999999999	0.140491	-0.101398	0.268565	0.05438200000000001	-0.051952	-0.132581	-0.015833	-0.22547899999999998	-0.352436	-0.19811199999999998	0.12670399999999998	-0.163044	0.046110000000000005	-0.036991	0.044206999999999996
-0.020182	-0.24416	-0.256696	0.066209	0.268358	-0.072684	-0.028905	-0.012094	0.0017079999999999999	-0.167094	-0.066356	-0.081211	-0.084136	-0.086403	-0.11110199999999999	0.235792	-0.017511000000000002	0.162448	0.144282	0.168909
-0.020182	-0.24416	-0.256696	0.066209	0.268358	-0.072684	-0.028905	-0.012094	0.0017079999999999999	-0.167094	-0.066356	-0.081211	-0.084136	-0.086403	-0.11110199999999999	0.235792	-0.017511000000000002	0.162448	0.144282	0.168909
-0.020182	-0.24416	-0.256696	0.066209	0.268358	-0.072684	-0.028905	-0.012094	0.0017079999999999999	-0.167094	-0.066356	-0.081211	-0.084136	-0.086403	-0.11110199999999999	0.235792	-0.017511000000000002	0.162448	0.144282	0.168909
-0.020182	-0.24416	-0.256696	0.066209	0.268358	-0.072684	-0.028905	-0.012094	0.0017079999999999999	-0.167094	-0.066356	-0.081211	-0.084136	-0.086403	-0.11110199999999999	0.235792	-0.017511000000000002	0.162448	0.144282	0.168909
-0.020182	-0.24416	-0.256696	0.066209	0.268358	-0.072684	-0.028905	-0.012094	0.0017079999999999999	-0.167094	-0.066356	-0.081211	-0.084136	-0.086403	-0.11110199999999999	0.235792	-0.017511000000000002	0.162448	0.144282	0.168909
-0.020182	-0.24416	-0.256696	0.066209	0.268358	-0.072684	-0.028905	-0.012094	0.0017079999999999999	-0.167094	-0.066356	-0.081211	-0.084136	-0.086403	-0.11110199999999999	0.235792	-0.017511000000000002	0.162448	0.144282	0.168909
-0.020182	-0.24416	-0.256696	0.066209	0.268358	-0.072684	-0.028905	-0.012094	0.0017079999999999999	-0.167094	-0.066356	-0.081211	-0.084136	-0.086403	-0.11110199999999999	0.235792	-0.017511000000000002	0.162448	0.144282	0.168909
-0.020182	-0.24416	-0.256696	0.066209	0.268358	-0.072684	-0.028905	-0.012094	0.0017079999999999999	-0.167094	-0.066356	-0.081211	-0.084136	-0.086403	-0.11110199999999999	0.235792	-0.017511000000000002	0.162448	0.144282	0.168909
-0.093224	-0.131711	-0.091811	0.081087	0.12060799999999999	0.140491	-0.101398	0.268565	0.05438200000000001	-0.051952	-0.132581	-0.015833	-0.22547899999999998	-0.352436	-0.19811199999999998	0.12670399999999998	-0.163044	0.046110000000000005	-0.036991	0.044206999999999996
-0.093224	-0.131711	-0.091811	0.081087	0.12060799999999999	0.140491	-0.101398	0.268565	0.05438200000000001	-0.051952	-0.132581	-0.015833	-0.22547899999999998	-0.352436	-0.19811199999999998	0.12670399999999998	-0.163044	0.046110000000000005	-0.036991	0.044206999999999996
-0.093224	-0.131711	-0.091811	0.081087	0.12060799999999999	0.140491	-0.101398	0.268565	0.05438200000000001	-0.051952	-0.132581	-0.015833	-0.22547899999999998	-0.352436	-0.19811199999999998	0.12670399999999998	-0.163044	0.046110000000000005	-0.036991	0.044206999999999996
-0.093224	-0.131711	-0.091811	0.081087	0.12060799999999999	0.140491	-0.101398	0.268565	0.05438200000000001	-0.051952	-0.132581	-0.015833	-0.22547899999999998	-0.352436	-0.19811199999999998	0.12670399999999998	-0.163044	0.046110000000000005	-0.036991	0.044206999999999996
-0.093224	-0.131711	-0.091811	0.081087	0.12060799999999999	0.140491	-0.101398	0.268565	0.05438200000000001	-0.051952	-0.132581	-0.015833	-0.22547899999999998	-0.352436	-0.19811199999999998	0.12670399999999998	-0.163044	0.046110000000000005	-0.036991	0.044206999999999996
-0.093224	-0.131711	-0.091811	0.081087	0.12060799999999999	0.140491	-0.101398	0.268565	0.05438200000000001	-0.051952	-0.132581	-0.015833	-0.22547899999999998	-0.352436	-0.19811199999999998	0.12670399999999998	-0.163044	0.046110000000000005	-0.036991	0.044206999999999996
-0.093224	-0.131711	-0.091811	0.081087	0.12060799999999999	0.140491	-0.101398	0.268565	0.05438200000000001	-0.051952	-0.132581	-0.015833	-0.22547899999999998	-0.352436	-0.19811199999999998	0.12670399999999998	-0.163044	0.046110000000000005	-0.036991	0.044206999999999996
-0.093224	-0.131711	-0.091811	0.081087	0.12060799999999999	0.140491	-0.101398	0.268565	0.05438200000000001	-0.051952	-0.132581	-0.015833	-0.22547899999999998	-0.352436	-0.19811199999999998	0.12670399999999998	-0.163044	0.046110000000000005	-0.036991	0.044206999999999996
-0.020182	-0.24416	-0.256696	0.066209	0.268358	-0.072684	-0.028905	-0.012094	0.0017079999999999999	-0.167094	-0.066356	-0.081211	-0.084136	-0.086403	-0.11110199999999999	0.235792	-0.017511000000000002	0.162448	0.144282	0.168909
-0.020182	-0.24416	-0.256696	0.066209	0.268358	-0.072684	-0.028905	-0.012094	0.0017079999999999999	-0.167094	-0.066356	-0.081211	-0.084136	-0.086403	-0.11110199999999999	0.235792	-0.017511000000000002	0.162448	0.144282	0.168909
-0.020182	-0.24416	-0.256696	0.066209	0.268358	-0.072684	-0.028905	-0.012094	0.0017079999999999999	-0.167094	-0.066356	-0.081211	-0.084136	-0.086403	-0.11110199999999999	0.235792	-0.017511000000000002	0.162448	0.144282	0.168909
-0.020182	-0.24416	-0.256696	0.066209	0.268358	-0.072684	-0.028905	-0.012094	0.0017079999999999999	-0.167094	-0.066356	-0.081211	-0.084136	-0.086403	-0.11110199999999999	0.235792	-0.017511000000000002	0.162448	0.144282	0.168909
-0.020182	-0.24416	-0.256696	0.066209	0.268358	-0.072684	-0.028905	-0.012094	0.0017079999999999999	-0.167094	-0.066356	-0.081211	-0.084136	-0.086403	-0.11110199999999999	0.235792	-0.017511000000000002	0.162448	0.144282	0.168909
-0.020182	-0.24416	-0.256696	0.066209	0.268358	-0.072684	-0.028905	-0.012094	0.0017079999999999999	-0.167094	-0.066356	-0.081211	-0.084136	-0.086403	-0.11110199999999999	0.235792	-0.017511000000000002	0.162448	0.144282	0.168909
-0.020182	-0.24416	-0.256696	0.066209	0.268358	-0.072684	-0.028905	-0.012094	0.0017079999999999999	-0.167094	-0.066356	-0.081211	-0.084136	-0.086403	-0.11110199999999999	0.235792	-0.017511000000000002	0.162448	0.144282	0.168909
-0.020182	-0.24416	-0.256696	0.066209	0.268358	-0.072684	-0.028905	-0.012094	0.0017079999999999999	-0.167094	-0.066356	-0.081211	-0.084136	-0.086403	-0.11110199999999999	0.235792	-0.017511000000000002	0.162448	0.144282	0.168909
-0.020182	-0.24416	-0.256696	0.066209	0.268358	-0.072684	-0.028905	-0.012094	0.0017079999999999999	-0.167094	-0.066356	-0.081211	-0.084136	-0.086403	-0.11110199999999999	0.235792	-0.017511000000000002	0.162448	0.144282	0.168909
-0.020182	-0.24416	-0.256696	0.066209	0.268358	-0.072684	-0.028905	-0.012094	0.0017079999999999999	-0.167094	-0.066356	-0.081211	-0.084136	-0.086403	-0.11110199999999999	0.235792	-0.017511000000000002	0.162448	0.144282	0.168909
-0.020182	-0.24416	-0.256696	0.066209	0.268358	-0.072684	-0.028905	-0.012094	0.0017079999999999999	-0.167094	-0.066356	-0.081211	-0.084136	-0.086403	-0.11110199999999999	0.235792	-0.017511000000000002	0.162448	0.144282	0.168909
-0.020182	-0.24416	-0.256696	0.066209	0.268358	-0.072684	-0.028905	-0.012094	0.0017079999999999999	-0.167094	-0.066356	-0.081211	-0.084136	-0.086403	-0.11110199999999999	0.235792	-0.017511000000000002	0.162448	0.144282	0.168909
-0.20554	-0.168217	-0.034710000000000005	0.030416000000000002	0.20175099999999999	0.011755	-0.14815899999999999	0.168699	-0.044529	-0.25463800000000003	0.0035369999999999998	-0.271966	0.109614	-0.223072	-0.011849	0.121897	-0.240585	0.228726	0.08471000000000001	0.056123
-0.20554	-0.168217	-0.034710000000000005	0.030416000000000002	0.20175099999999999	0.011755	-0.14815899999999999	0.168699	-0.044529	-0.25463800000000003	0.0035369999999999998	-0.271966	0.109614	-0.223072	-0.011849	0.121897	-0.240585	0.228726	0.08471000000000001	0.056123
-0.20554	-0.168217	-0.034710000000000005	0.030416000000000002	0.20175099999999999	0.011755	-0.14815899999999999	0.168699	-0.044529	-0.25463800000000003	0.0035369999999999998	-0.271966	0.109614	-0.223072	-0.011849	0.121897	-0.240585	0.228726	0.08471000000000001	0.056123
-0.20554	-0.168217	-0.034710000000000005	0.030416000000000002	0.20175099999999999	0.011755	-0.14815899999999999	0.168699	-0.044529	-0.25463800000000003	0.0035369999999999998	-0.271966	0.109614	-0.223072	-0.011849	0.121897	-0.240585	0.228726	0.08471000000000001	0.056123
-0.20554	-0.168217	-0.034710000000000005	0.030416000000000002	0.20175099999999999	0.011755	-0.14815899999999999	0.168699	-0.044529	-0.25463800000000003	0.0035369999999999998	-0.271966	0.109614	-0.223072	-0.011849	0.121897	-0.240585	0.228726	0.08471000000000001	0.056123
-0.20554	-0.168217	-0.034710000000000005	0.030416000000000002	0.20175099999999999	0.011755	-0.14815899999999999	0.168699	-0.044529	-0.25463800000000003	0.0035369999999999998	-0.271966	0.109614	-0.223072	-0.011849	0.121897	-0.240585	0.228726	0.08471000000000001	0.056123
-0.20554	-0.168217	-0.034710000000000005	0.030416000000000002	0.20175099999999999	0.011755	-0.14815899999999999	0.168699	-0.044529	-0.25463800000000003	0.0035369999999999998	-0.271966	0.109614	-0.223072	-0.011849	0.121897	-0.240585	0.228726	0.08471000000000001	0.056123
-0.20554	-0.168217	-0.034710000000000005	0.030416000000000002	0.20175099999999999	0.011755	-0.14815899999999999	0.168699	-0.044529	-0.25463800000000003	0.0035369999999999998	-0.271966	0.109614	-0.223072	-0.011849	0.121897	-0.240585	0.228726	0.08471000000000001	0.056123
-0.093224	-0.131711	-0.091811	0.081087	0.12060799999999999	0.140491	-0.101398	0.268565	0.05438200000000001	-0.051952	-0.132581	-0.015833	-0.22547899999999998	-0.352436	-0.19811199999999998	0.12670399999999998	-0.163044	0.046110000000000005	-0.036991	0.044206999999999996
-0.093224	-0.131711	-0.091811	0.081087	0.12060799999999999	0.140491	-0.101398	0.268565	0.05438200000000001	-0.051952	-0.132581	-0.015833	-0.22547899999999998	-0.352436	-0.19811199999999998	0.12670399999999998	-0.163044	0.046110000000000005	-0.036991	0.044206999999999996
-0.093224	-0.131711	-0.091811	0.081087	0.12060799999999999	0.140491	-0.101398	0.268565	0.05438200000000001	-0.051952	-0.132581	-0.015833	-0.22547899999999998	-0.352436	-0.19811199999999998	0.12670399999999998	-0.163044	0.046110000000000005	-0.036991	0.044206999999999996
-0.093224	-0.131711	-0.091811	0.081087	0.12060799999999999	0.140491	-0.101398	0.268565	0.05438200000000001	-0.051952	-0.132581	-0.015833	-0.22547899999999998	-0.352436	-0.19811199999999998	0.12670399999999998	-0.163044	0.046110000000000005	-0.036991	0.044206999999999996
-0.093224	-0.131711	-0.091811	0.081087	0.12060799999999999	0.140491	-0.101398	0.268565	0.05438200000000001	-0.051952	-0.132581	-0.015833	-0.22547899999999998	-0.352436	-0.19811199999999998	0.12670399999999998	-0.163044	0.046110000000000005	-0.036991	0.044206999999999996
-0.093224	-0.131711	-0.091811	0.081087	0.12060799999999999	0.140491	-0.101398	0.268565	0.05438200000000001	-0.051952	-0.132581	-0.015833	-0.22547899999999998	-0.352436	-0.19811199999999998	0.12670399999999998	-0.163044	0.046110000000000005	-0.036991	0.044206999999999996
-0.093224	-0.131711	-0.091811	0.081087	0.12060799999999999	0.140491	-0.101398	0.268565	0.05438200000000001	-0.051952	-0.132581	-0.015833	-0.22547899999999998	-0.352436	-0.19811199999999998	0.12670399999999998	-0.163044	0.046110000000000005	-0.036991	0.044206999999999996
-0.020182	-0.24416	-0.256696	0.066209	0.268358	-0.072684	-0.028905	-0.012094	0.0017079999999999999	-0.167094	-0.066356	-0.081211	-0.084136	-0.086403	-0.11110199999999999	0.235792	-0.017511000000000002	0.162448	0.144282	0.168909
-0.093224	-0.131711	-0.091811	0.081087	0.12060799999999999	0.140491	-0.101398	0.268565	0.05438200000000001	-0.051952	-0.132581	-0.015833	-0.22547899999999998	-0.352436	-0.19811199999999998	0.12670399999999998	-0.163044	0.046110000000000005	-0.036991	0.044206999999999996
-0.093224	-0.131711	-0.091811	0.081087	0.12060799999999999	0.140491	-0.101398	0.268565	0.05438200000000001	-0.051952	-0.132581	-0.015833	-0.22547899999999998	-0.352436	-0.19811199999999998	0.12670399999999998	-0.163044	0.046110000000000005	-0.036991	0.044206999999999996
-0.093224	-0.131711	-0.091811	0.081087	0.12060799999999999	0.140491	-0.101398	0.268565	0.05438200000000001	-0.051952	-0.132581	-0.015833	-0.22547899999999998	-0.352436	-0.19811199999999998	0.12670399999999998	-0.163044	0.046110000000000005	-0.036991	0.044206999999999996
-0.093224	-0.131711	-0.091811	0.081087	0.12060799999999999	0.140491	-0.101398	0.268565	0.05438200000000001	-0.051952	-0.132581	-0.015833	-0.22547899999999998	-0.352436	-0.19811199999999998	0.12670399999999998	-0.163044	0.046110000000000005	-0.036991	0.044206999999999996
-0.093224	-0.131711	-0.091811	0.081087	0.12060799999999999	0.140491	-0.101398	0.268565	0.05438200000000001	-0.051952	-0.132581	-0.015833	-0.22547899999999998	-0.352436	-0.19811199999999998	0.12670399999999998	-0.163044	0.046110000000000005	-0.036991	0.044206999999999996
-0.093224	-0.131711	-0.091811	0.081087	0.12060799999999999	0.140491	-0.101398	0.268565	0.05438200000000001	-0.051952	-0.132581	-0.015833	-0.22547899999999998	-0.352436	-0.19811199999999998	0.12670399999999998	-0.163044	0.046110000000000005	-0.036991	0.044206999999999996
-0.093224	-0.131711	-0.091811	0.081087	0.12060799999999999	0.140491	-0.101398	0.268565	0.05438200000000001	-0.051952	-0.132581	-0.015833	-0.22547899999999998	-0.352436	-0.19811199999999998	0.12670399999999998	-0.163044	0.046110000000000005	-0.036991	0.044206999999999996
-0.093224	-0.131711	-0.091811	0.081087	0.12060799999999999	0.140491	-0.101398	0.268565	0.05438200000000001	-0.051952	-0.132581	-0.015833	-0.22547899999999998	-0.352436	-0.19811199999999998	0.12670399999999998	-0.163044	0.046110000000000005	-0.036991	0.044206999999999996
-0.133768	-0.363759	-0.148202	-0.039901	0.03488	-0.187659	-0.238144	0.10510699999999999	-0.06455	-0.072595	0.061597000000000006	-0.19367	-0.016461	-0.150811	0.050867	0.370735	-0.081338	0.04587	0.0009599999999999999	-0.037969
-0.133768	-0.363759	-0.148202	-0.039901	0.03488	-0.187659	-0.238144	0.10510699999999999	-0.06455	-0.072595	0.061597000000000006	-0.19367	-0.016461	-0.150811	0.050867	0.370735	-0.081338	0.04587	0.0009599999999999999	-0.037969
-0.133768	-0.363759	-0.148202	-0.039901	0.03488	-0.187659	-0.238144	0.10510699999999999	-0.06455	-0.072595	0.061597000000000006	-0.19367	-0.016461	-0.150811	0.050867	0.370735	-0.081338	0.04587	0.0009599999999999999	-0.037969
-0.133768	-0.363759	-0.148202	-0.039901	0.03488	-0.187659	-0.238144	0.10510699999999999	-0.06455	-0.072595	0.061597000000000006	-0.19367	-0.016461	-0.150811	0.050867	0.370735	-0.081338	0.04587	0.0009599999999999999	-0.037969
-0.093224	-0.131711	-0.091811	0.081087	0.12060799999999999	0.140491	-0.101398	0.268565	0.05438200000000001	-0.051952	-0.132581	-0.015833	-0.22547899999999998	-0.352436	-0.19811199999999998	0.12670399999999998	-0.163044	0.046110000000000005	-0.036991	0.044206999999999996
-0.093224	-0.131711	-0.091811	0.081087	0.12060799999999999	0.140491	-0.101398	0.268565	0.05438200000000001	-0.051952	-0.132581	-0.015833	-0.22547899999999998	-0.352436	-0.19811199999999998	0.12670399999999998	-0.163044	0.046110000000000005	-0.036991	0.044206999999999996
-0.093224	-0.131711	-0.091811	0.081087	0.12060799999999999	0.140491	-0.101398	0.268565	0.05438200000000001	-0.051952	-0.132581	-0.015833	-0.22547899999999998	-0.352436	-0.19811199999999998	0.12670399999999998	-0.163044	0.046110000000000005	-0.036991	0.044206999999999996
-0.093224	-0.131711	-0.091811	0.081087	0.12060799999999999	0.140491	-0.101398	0.268565	0.05438200000000001	-0.051952	-0.132581	-0.015833	-0.22547899999999998	-0.352436	-0.19811199999999998	0.12670399999999998	-0.163044	0.046110000000000005	-0.036991	0.044206999999999996
-0.093224	-0.131711	-0.091811	0.081087	0.12060799999999999	0.140491	-0.101398	0.268565	0.05438200000000001	-0.051952	-0.132581	-0.015833	-0.22547899999999998	-0.352436	-0.19811199999999998	0.12670399999999998	-0.163044	0.046110000000000005	-0.036991	0.044206999999999996
-0.093224	-0.131711	-0.091811	0.081087	0.12060799999999999	0.140491	-0.101398	0.268565	0.05438200000000001	-0.051952	-0.132581	-0.015833	-0.22547899999999998	-0.352436	-0.19811199999999998	0.12670399999999998	-0.163044	0.046110000000000005	-0.036991	0.044206999999999996
-0.093224	-0.131711	-0.091811	0.081087	0.12060799999999999	0.140491	-0.101398	0.268565	0.05438200000000001	-0.051952	-0.132581	-0.015833	-0.22547899999999998	-0.352436	-0.19811199999999998	0.12670399999999998	-0.163044	0.046110000000000005	-0.036991	0.044206999999999996
-0.093224	-0.131711	-0.091811	0.081087	0.12060799999999999	0.140491	-0.101398	0.268565	0.05438200000000001	-0.051952	-0.132581	-0.015833	-0.22547899999999998	-0.352436	-0.19811199999999998	0.12670399999999998	-0.163044	0.046110000000000005	-0.036991	0.044206999999999996
-0.093224	-0.131711	-0.091811	0.081087	0.12060799999999999	0.140491	-0.101398	0.268565	0.05438200000000001	-0.051952	-0.132581	-0.015833	-0.22547899999999998	-0.352436	-0.19811199999999998	0.12670399999999998	-0.163044	0.046110000000000005	-0.036991	0.044206999999999996
-0.093224	-0.131711	-0.091811	0.081087	0.12060799999999999	0.140491	-0.101398	0.268565	0.05438200000000001	-0.051952	-0.132581	-0.015833	-0.22547899999999998	-0.352436	-0.19811199999999998	0.12670399999999998	-0.163044	0.046110000000000005	-0.036991	0.044206999999999996
-0.093224	-0.131711	-0.091811	0.081087	0.12060799999999999	0.140491	-0.101398	0.268565	0.05438200000000001	-0.051952	-0.132581	-0.015833	-0.22547899999999998	-0.352436	-0.19811199999999998	0.12670399999999998	-0.163044	0.046110000000000005	-0.036991	0.044206999999999996
-0.093224	-0.131711	-0.091811	0.081087	0.12060799999999999	0.140491	-0.101398	0.268565	0.05438200000000001	-0.051952	-0.132581	-0.015833	-0.22547899999999998	-0.352436	-0.19811199999999998	0.12670399999999998	-0.163044	0.046110000000000005	-0.036991	0.044206999999999996
-0.020182	-0.24416	-0.256696	0.066209	0.268358	-0.072684	-0.028905	-0.012094	0.0017079999999999999	-0.167094	-0.066356	-0.081211	-0.084136	-0.086403	-0.11110199999999999	0.235792	-0.017511000000000002	0.162448	0.144282	0.168909
-0.020182	-0.24416	-0.256696	0.066209	0.268358	-0.072684	-0.028905	-0.012094	0.0017079999999999999	-0.167094	-0.066356	-0.081211	-0.084136	-0.086403	-0.11110199999999999	0.235792	-0.017511000000000002	0.162448	0.144282	0.168909
-0.020182	-0.24416	-0.256696	0.066209	0.268358	-0.072684	-0.028905	-0.012094	0.0017079999999999999	-0.167094	-0.066356	-0.081211	-0.084136	-0.086403	-0.11110199999999999	0.235792	-0.017511000000000002	0.162448	0.144282	0.168909
-0.020182	-0.24416	-0.256696	0.066209	0.268358	-0.072684	-0.028905	-0.012094	0.0017079999999999999	-0.167094	-0.066356	-0.081211	-0.084136	-0.086403	-0.11110199999999999	0.235792	-0.017511000000000002	0.162448	0.144282	0.168909
-0.020182	-0.24416	-0.256696	0.066209	0.268358	-0.072684	-0.028905	-0.012094	0.0017079999999999999	-0.167094	-0.066356	-0.081211	-0.084136	-0.086403	-0.11110199999999999	0.235792	-0.017511000000000002	0.162448	0.144282	0.168909
-0.020182	-0.24416	-0.256696	0.066209	0.268358	-0.072684	-0.028905	-0.012094	0.0017079999999999999	-0.167094	-0.066356	-0.081211	-0.084136	-0.086403	-0.11110199999999999	0.235792	-0.017511000000000002	0.162448	0.144282	0.168909
-0.020182	-0.24416	-0.256696	0.066209	0.268358	-0.072684	-0.028905	-0.012094	0.0017079999999999999	-0.167094	-0.066356	-0.081211	-0.084136	-0.086403	-0.11110199999999999	0.235792	-0.017511000000000002	0.162448	0.144282	0.168909
-0.093224	-0.131711	-0.091811	0.081087	0.12060799999999999	0.140491	-0.101398	0.268565	0.05438200000000001	-0.051952	-0.132581	-0.015833	-0.22547899999999998	-0.352436	-0.19811199999999998	0.12670399999999998	-0.163044	0.046110000000000005	-0.036991	0.044206999999999996
-0.093224	-0.131711	-0.091811	0.081087	0.12060799999999999	0.140491	-0.101398	0.268565	0.05438200000000001	-0.051952	-0.132581	-0.015833	-0.22547899999999998	-0.352436	-0.19811199999999998	0.12670399999999998	-0.163044	0.046110000000000005	-0.036991	0.044206999999999996
-0.093224	-0.131711	-0.091811	0.081087	0.12060799999999999	0.140491	-0.101398	0.268565	0.05438200000000001	-0.051952	-0.132581	-0.015833	-0.22547899999999998	-0.352436	-0.19811199999999998	0.12670399999999998	-0.163044	0.046110000000000005	-0.036991	0.044206999999999996
-0.093224	-0.131711	-0.091811	0.081087	0.12060799999999999	0.140491	-0.101398	0.268565	0.05438200000000001	-0.051952	-0.132581	-0.015833	-0.22547899999999998	-0.352436	-0.19811199999999998	0.12670399999999998	-0.163044	0.046110000000000005	-0.036991	0.044206999999999996
-0.093224	-0.131711	-0.091811	0.081087	0.12060799999999999	0.140491	-0.101398	0.268565	0.05438200000000001	-0.051952	-0.132581	-0.015833	-0.22547899999999998	-0.352436	-0.19811199999999998	0.12670399999999998	-0.163044	0.046110000000000005	-0.036991	0.044206999999999996
-0.093224	-0.131711	-0.091811	0.081087	0.12060799999999999	0.140491	-0.101398	0.268565	0.05438200000000001	-0.051952	-0.132581	-0.015833	-0.22547899999999998	-0.352436	-0.19811199999999998	0.12670399999999998	-0.163044	0.046110000000000005	-0.036991	0.044206999999999996
-0.093224	-0.131711	-0.091811	0.081087	0.12060799999999999	0.140491	-0.101398	0.268565	0.05438200000000001	-0.051952	-0.132581	-0.015833	-0.22547899999999998	-0.352436	-0.19811199999999998	0.12670399999999998	-0.163044	0.046110000000000005	-0.036991	0.044206999999999996
-0.093224	-0.131711	-0.091811	0.081087	0.12060799999999999	0.140491	-0.101398	0.268565	0.05438200000000001	-0.051952	-0.132581	-0.015833	-0.22547899999999998	-0.352436	-0.19811199999999998	0.12670399999999998	-0.163044	0.046110000000000005	-0.036991	0.044206999999999996
-0.093224	-0.131711	-0.091811	0.081087	0.12060799999999999	0.140491	-0.101398	0.268565	0.05438200000000001	-0.051952	-0.132581	-0.015833	-0.22547899999999998	-0.352436	-0.19811199999999998	0.12670399999999998	-0.163044	0.046110000000000005	-0.036991	0.044206999999999996
0.063746	-0.385063	-0.35582199999999997	0.10773900000000002	-0.002604	0.140769	0.011506	-0.163175	0.11324100000000001	-0.017800999999999997	-0.180024	-0.47788500000000006	-0.335225	-0.38151199999999996	0.080094	0.019797	-0.011556	-0.066599	-0.079212	-0.040909
0.063746	-0.385063	-0.35582199999999997	0.10773900000000002	-0.002604	0.140769	0.011506	-0.163175	0.11324100000000001	-0.017800999999999997	-0.180024	-0.47788500000000006	-0.335225	-0.38151199999999996	0.080094	0.019797	-0.011556	-0.066599	-0.079212	-0.040909
0.063746	-0.385063	-0.35582199999999997	0.10773900000000002	-0.002604	0.140769	0.011506	-0.163175	0.11324100000000001	-0.017800999999999997	-0.180024	-0.47788500000000006	-0.335225	-0.38151199999999996	0.080094	0.019797	-0.011556	-0.066599	-0.079212	-0.040909
0.063746	-0.385063	-0.35582199999999997	0.10773900000000002	-0.002604	0.140769	0.011506	-0.163175	0.11324100000000001	-0.017800999999999997	-0.180024	-0.47788500000000006	-0.335225	-0.38151199999999996	0.080094	0.019797	-0.011556	-0.066599	-0.079212	-0.040909
0.063746	-0.385063	-0.35582199999999997	0.10773900000000002	-0.002604	0.140769	0.011506	-0.163175	0.11324100000000001	-0.017800999999999997	-0.180024	-0.47788500000000006	-0.335225	-0.38151199999999996	0.080094	0.019797	-0.011556	-0.066599	-0.079212	-0.040909
0.063746	-0.385063	-0.35582199999999997	0.10773900000000002	-0.002604	0.140769	0.011506	-0.163175	0.11324100000000001	-0.017800999999999997	-0.180024	-0.47788500000000006	-0.335225	-0.38151199999999996	0.080094	0.019797	-0.011556	-0.066599	-0.079212	-0.040909
0.063746	-0.385063	-0.35582199999999997	0.10773900000000002	-0.002604	0.140769	0.011506	-0.163175	0.11324100000000001	-0.017800999999999997	-0.180024	-0.47788500000000006	-0.335225	-0.38151199999999996	0.080094	0.019797	-0.011556	-0.066599	-0.079212	-0.040909
0.063746	-0.385063	-0.35582199999999997	0.10773900000000002	-0.002604	0.140769	0.011506	-0.163175	0.11324100000000001	-0.017800999999999997	-0.180024	-0.47788500000000006	-0.335225	-0.38151199999999996	0.080094	0.019797	-0.011556	-0.066599	-0.079212	-0.040909
0.063746	-0.385063	-0.35582199999999997	0.10773900000000002	-0.002604	0.140769	0.011506	-0.163175	0.11324100000000001	-0.017800999999999997	-0.180024	-0.47788500000000006	-0.335225	-0.38151199999999996	0.080094	0.019797	-0.011556	-0.066599	-0.079212	-0.040909
0.063746	-0.385063	-0.35582199999999997	0.10773900000000002	-0.002604	0.140769	0.011506	-0.163175	0.11324100000000001	-0.017800999999999997	-0.180024	-0.47788500000000006	-0.335225	-0.38151199999999996	0.080094	0.019797	-0.011556	-0.066599	-0.079212	-0.040909
0.063746	-0.385063	-0.35582199999999997	0.10773900000000002	-0.002604	0.140769	0.011506	-0.163175	0.11324100000000001	-0.017800999999999997	-0.180024	-0.47788500000000006	-0.335225	-0.38151199999999996	0.080094	0.019797	-0.011556	-0.066599	-0.079212	-0.040909
0.063746	-0.385063	-0.35582199999999997	0.10773900000000002	-0.002604	0.140769	0.011506	-0.163175	0.11324100000000001	-0.017800999999999997	-0.180024	-0.47788500000000006	-0.335225	-0.38151199999999996	0.080094	0.019797	-0.011556	-0.066599	-0.079212	-0.040909
0.063746	-0.385063	-0.35582199999999997	0.10773900000000002	-0.002604	0.140769	0.011506	-0.163175	0.11324100000000001	-0.017800999999999997	-0.180024	-0.47788500000000006	-0.335225	-0.38151199999999996	0.080094	0.019797	-0.011556	-0.066599	-0.079212	-0.040909
0.063746	-0.385063	-0.35582199999999997	0.10773900000000002	-0.002604	0.140769	0.011506	-0.163175	0.11324100000000001	-0.017800999999999997	-0.180024	-0.47788500000000006	-0.335225	-0.38151199999999996	0.080094	0.019797	-0.011556	-0.066599	-0.079212	-0.040909
0.063746	-0.385063	-0.35582199999999997	0.10773900000000002	-0.002604	0.140769	0.011506	-0.163175	0.11324100000000001	-0.017800999999999997	-0.180024	-0.47788500000000006	-0.335225	-0.38151199999999996	0.080094	0.019797	-0.011556	-0.066599	-0.079212	-0.040909
0.063746	-0.385063	-0.35582199999999997	0.10773900000000002	-0.002604	0.140769	0.011506	-0.163175	0.11324100000000001	-0.017800999999999997	-0.180024	-0.47788500000000006	-0.335225	-0.38151199999999996	0.080094	0.019797	-0.011556	-0.066599	-0.079212	-0.040909
-0.093224	-0.131711	-0.091811	0.081087	0.12060799999999999	0.140491	-0.101398	0.268565	0.05438200000000001	-0.051952	-0.132581	-0.015833	-0.22547899999999998	-0.352436	-0.19811199999999998	0.12670399999999998	-0.163044	0.046110000000000005	-0.036991	0.044206999999999996
-0.093224	-0.131711	-0.091811	0.081087	0.12060799999999999	0.140491	-0.101398	0.268565	0.05438200000000001	-0.051952	-0.132581	-0.015833	-0.22547899999999998	-0.352436	-0.19811199999999998	0.12670399999999998	-0.163044	0.046110000000000005	-0.036991	0.044206999999999996
-0.093224	-0.131711	-0.091811	0.081087	0.12060799999999999	0.140491	-0.101398	0.268565	0.05438200000000001	-0.051952	-0.132581	-0.015833	-0.22547899999999998	-0.352436	-0.19811199999999998	0.12670399999999998	-0.163044	0.046110000000000005	-0.036991	0.044206999999999996
-0.093224	-0.131711	-0.091811	0.081087	0.12060799999999999	0.140491	-0.101398	0.268565	0.05438200000000001	-0.051952	-0.132581	-0.015833	-0.22547899999999998	-0.352436	-0.19811199999999998	0.12670399999999998	-0.163044	0.046110000000000005	-0.036991	0.044206999999999996
-0.093224	-0.131711	-0.091811	0.081087	0.12060799999999999	0.140491	-0.101398	0.268565	0.05438200000000001	-0.051952	-0.132581	-0.015833	-0.22547899999999998	-0.352436	-0.19811199999999998	0.12670399999999998	-0.163044	0.046110000000000005	-0.036991	0.044206999999999996
-0.093224	-0.131711	-0.091811	0.081087	0.12060799999999999	0.140491	-0.101398	0.268565	0.05438200000000001	-0.051952	-0.132581	-0.015833	-0.22547899999999998	-0.352436	-0.19811199999999998	0.12670399999999998	-0.163044	0.046110000000000005	-0.036991	0.044206999999999996
-0.093224	-0.131711	-0.091811	0.081087	0.12060799999999999	0.140491	-0.101398	0.268565	0.05438200000000001	-0.051952	-0.132581	-0.015833	-0.22547899999999998	-0.352436	-0.19811199999999998	0.12670399999999998	-0.163044	0.046110000000000005	-0.036991	0.044206999999999996
-0.093224	-0.131711	-0.091811	0.081087	0.12060799999999999	0.140491	-0.101398	0.268565	0.05438200000000001	-0.051952	-0.132581	-0.015833	-0.22547899999999998	-0.352436	-0.19811199999999998	0.12670399999999998	-0.163044	0.046110000000000005	-0.036991	0.044206999999999996
-0.093224	-0.131711	-0.091811	0.081087	0.12060799999999999	0.140491	-0.101398	0.268565	0.05438200000000001	-0.051952	-0.132581	-0.015833	-0.22547899999999998	-0.352436	-0.19811199999999998	0.12670399999999998	-0.163044	0.046110000000000005	-0.036991	0.044206999999999996
-0.093224	-0.131711	-0.091811	0.081087	0.12060799999999999	0.140491	-0.101398	0.268565	0.05438200000000001	-0.051952	-0.132581	-0.015833	-0.22547899999999998	-0.352436	-0.19811199999999998	0.12670399999999998	-0.163044	0.046110000000000005	-0.036991	0.044206999999999996
-0.093224	-0.131711	-0.091811	0.081087	0.12060799999999999	0.140491	-0.101398	0.268565	0.05438200000000001	-0.051952	-0.132581	-0.015833	-0.22547899999999998	-0.352436	-0.19811199999999998	0.12670399999999998	-0.163044	0.046110000000000005	-0.036991	0.044206999999999996
-0.093224	-0.131711	-0.091811	0.081087	0.12060799999999999	0.140491	-0.101398	0.268565	0.05438200000000001	-0.051952	-0.132581	-0.015833	-0.22547899999999998	-0.352436	-0.19811199999999998	0.12670399999999998	-0.163044	0.046110000000000005	-0.036991	0.044206999999999996
-0.093224	-0.131711	-0.091811	0.081087	0.12060799999999999	0.140491	-0.101398	0.268565	0.05438200000000001	-0.051952	-0.132581	-0.015833	-0.22547899999999998	-0.352436	-0.19811199999999998	0.12670399999999998	-0.163044	0.046110000000000005	-0.036991	0.044206999999999996
-0.093224	-0.131711	-0.091811	0.081087	0.12060799999999999	0.140491	-0.101398	0.268565	0.05438200000000001	-0.051952	-0.132581	-0.015833	-0.22547899999999998	-0.352436	-0.19811199999999998	0.12670399999999998	-0.163044	0.046110000000000005	-0.036991	0.044206999999999996
-0.093224	-0.131711	-0.091811	0.081087	0.12060799999999999	0.140491	-0.101398	0.268565	0.05438200000000001	-0.051952	-0.132581	-0.015833	-0.22547899999999998	-0.352436	-0.19811199999999998	0.12670399999999998	-0.163044	0.046110000000000005	-0.036991	0.044206999999999996
-0.093224	-0.131711	-0.091811	0.081087	0.12060799999999999	0.140491	-0.101398	0.268565	0.05438200000000001	-0.051952	-0.132581	-0.015833	-0.22547899999999998	-0.352436	-0.19811199999999998	0.12670399999999998	-0.163044	0.046110000000000005	-0.036991	0.044206999999999996
-0.093224	-0.131711	-0.091811	0.081087	0.12060799999999999	0.140491	-0.101398	0.268565	0.05438200000000001	-0.051952	-0.132581	-0.015833	-0.22547899999999998	-0.352436	-0.19811199999999998	0.12670399999999998	-0.163044	0.046110000000000005	-0.036991	0.044206999999999996
-0.093224	-0.131711	-0.091811	0.081087	0.12060799999999999	0.140491	-0.101398	0.268565	0.05438200000000001	-0.051952	-0.132581	-0.015833	-0.22547899999999998	-0.352436	-0.19811199999999998	0.12670399999999998	-0.163044	0.046110000000000005	-0.036991	0.044206999999999996
-0.093224	-0.131711	-0.091811	0.081087	0.12060799999999999	0.140491	-0.101398	0.268565	0.05438200000000001	-0.051952	-0.132581	-0.015833	-0.22547899999999998	-0.352436	-0.19811199999999998	0.12670399999999998	-0.163044	0.046110000000000005	-0.036991	0.044206999999999996
-0.093224	-0.131711	-0.091811	0.081087	0.12060799999999999	0.140491	-0.101398	0.268565	0.05438200000000001	-0.051952	-0.132581	-0.015833	-0.22547899999999998	-0.352436	-0.19811199999999998	0.12670399999999998	-0.163044	0.046110000000000005	-0.036991	0.044206999999999996
-0.093224	-0.131711	-0.091811	0.081087	0.12060799999999999	0.140491	-0.101398	0.268565	0.05438200000000001	-0.051952	-0.132581	-0.015833	-0.22547899999999998	-0.352436	-0.19811199999999998	0.12670399999999998	-0.163044	0.046110000000000005	-0.036991	0.044206999999999996
-0.093224	-0.131711	-0.091811	0.081087	0.12060799999999999	0.140491	-0.101398	0.268565	0.05438200000000001	-0.051952	-0.132581	-0.015833	-0.22547899999999998	-0.352436	-0.19811199999999998	0.12670399999999998	-0.163044	0.046110000000000005	-0.036991	0.044206999999999996
-0.093224	-0.131711	-0.091811	0.081087	0.12060799999999999	0.140491	-0.101398	0.268565	0.05438200000000001	-0.051952	-0.132581	-0.015833	-0.22547899999999998	-0.352436	-0.19811199999999998	0.12670399999999998	-0.163044	0.046110000000000005	-0.036991	0.044206999999999996
-0.093224	-0.131711	-0.091811	0.081087	0.12060799999999999	0.140491	-0.101398	0.268565	0.05438200000000001	-0.051952	-0.132581	-0.015833	-0.22547899999999998	-0.352436	-0.19811199999999998	0.12670399999999998	-0.163044	0.046110000000000005	-0.036991	0.044206999999999996
-0.093224	-0.131711	-0.091811	0.081087	0.12060799999999999	0.140491	-0.101398	0.268565	0.05438200000000001	-0.051952	-0.132581	-0.015833	-0.22547899999999998	-0.352436	-0.19811199999999998	0.12670399999999998	-0.163044	0.046110000000000005	-0.036991	0.044206999999999996
-0.093224	-0.131711	-0.091811	0.081087	0.12060799999999999	0.140491	-0.101398	0.268565	0.05438200000000001	-0.051952	-0.132581	-0.015833	-0.22547899999999998	-0.352436	-0.19811199999999998	0.12670399999999998	-0.163044	0.046110000000000005	-0.036991	0.044206999999999996
-0.093224	-0.131711	-0.091811	0.081087	0.12060799999999999	0.140491	-0.101398	0.268565	0.05438200000000001	-0.051952	-0.132581	-0.015833	-0.22547899999999998	-0.352436	-0.19811199999999998	0.12670399999999998	-0.163044	0.046110000000000005	-0.036991	0.044206999999999996
-0.093224	-0.131711	-0.091811	0.081087	0.12060799999999999	0.140491	-0.101398	0.268565	0.05438200000000001	-0.051952	-0.132581	-0.015833	-0.22547899999999998	-0.352436	-0.19811199999999998	0.12670399999999998	-0.163044	0.046110000000000005	-0.036991	0.044206999999999996
-0.093224	-0.131711	-0.091811	0.081087	0.12060799999999999	0.140491	-0.101398	0.268565	0.05438200000000001	-0.051952	-0.132581	-0.015833	-0.22547899999999998	-0.352436	-0.19811199999999998	0.12670399999999998	-0.163044	0.046110000000000005	-0.036991	0.044206999999999996
-0.093224	-0.131711	-0.091811	0.081087	0.12060799999999999	0.140491	-0.101398	0.268565	0.05438200000000001	-0.051952	-0.132581	-0.015833	-0.22547899999999998	-0.352436	-0.19811199999999998	0.12670399999999998	-0.163044	0.046110000000000005	-0.036991	0.044206999999999996
-0.093224	-0.131711	-0.091811	0.081087	0.12060799999999999	0.140491	-0.101398	0.268565	0.05438200000000001	-0.051952	-0.132581	-0.015833	-0.22547899999999998	-0.352436	-0.19811199999999998	0.12670399999999998	-0.163044	0.046110000000000005	-0.036991	0.044206999999999996
-0.093224	-0.131711	-0.091811	0.081087	0.12060799999999999	0.140491	-0.101398	0.268565	0.05438200000000001	-0.051952	-0.132581	-0.015833	-0.22547899999999998	-0.352436	-0.19811199999999998	0.12670399999999998	-0.163044	0.046110000000000005	-0.036991	0.044206999999999996
-0.093224	-0.131711	-0.091811	0.081087	0.12060799999999999	0.140491	-0.101398	0.268565	0.05438200000000001	-0.051952	-0.132581	-0.015833	-0.22547899999999998	-0.352436	-0.19811199999999998	0.12670399999999998	-0.163044	0.046110000000000005	-0.036991	0.044206999999999996
-0.093224	-0.131711	-0.091811	0.081087	0.12060799999999999	0.140491	-0.101398	0.268565	0.05438200000000001	-0.051952	-0.132581	-0.015833	-0.22547899999999998	-0.352436	-0.19811199999999998	0.12670399999999998	-0.163044	0.046110000000000005	-0.036991	0.044206999999999996
-0.093224	-0.131711	-0.091811	0.081087	0.12060799999999999	0.140491	-0.101398	0.268565	0.05438200000000001	-0.051952	-0.132581	-0.015833	-0.22547899999999998	-0.352436	-0.19811199999999998	0.12670399999999998	-0.163044	0.046110000000000005	-0.036991	0.044206999999999996
-0.093224	-0.131711	-0.091811	0.081087	0.12060799999999999	0.140491	-0.101398	0.268565	0.05438200000000001	-0.051952	-0.132581	-0.015833	-0.22547899999999998	-0.352436	-0.19811199999999998	0.12670399999999998	-0.163044	0.046110000000000005	-0.036991	0.044206999999999996
-0.093224	-0.131711	-0.091811	0.081087	0.12060799999999999	0.140491	-0.101398	0.268565	0.05438200000000001	-0.051952	-0.132581	-0.015833	-0.22547899999999998	-0.352436	-0.19811199999999998	0.12670399999999998	-0.163044	0.046110000000000005	-0.036991	0.044206999999999996
-0.093224	-0.131711	-0.091811	0.081087	0.12060799999999999	0.140491	-0.101398	0.268565	0.05438200000000001	-0.051952	-0.132581	-0.015833	-0.22547899999999998	-0.352436	-0.19811199999999998	0.12670399999999998	-0.163044	0.046110000000000005	-0.036991	0.044206999999999996
-0.093224	-0.131711	-0.091811	0.081087	0.12060799999999999	0.140491	-0.101398	0.268565	0.05438200000000001	-0.051952	-0.132581	-0.015833	-0.22547899999999998	-0.352436	-0.19811199999999998	0.12670399999999998	-0.163044	0.046110000000000005	-0.036991	0.044206999999999996
-0.093224	-0.131711	-0.091811	0.081087	0.12060799999999999	0.140491	-0.101398	0.268565	0.05438200000000001	-0.051952	-0.132581	-0.015833	-0.22547899999999998	-0.352436	-0.19811199999999998	0.12670399999999998	-0.163044	0.046110000000000005	-0.036991	0.044206999999999996
-0.093224	-0.131711	-0.091811	0.081087	0.12060799999999999	0.140491	-0.101398	0.268565	0.05438200000000001	-0.051952	-0.132581	-0.015833	-0.22547899999999998	-0.352436	-0.19811199999999998	0.12670399999999998	-0.163044	0.046110000000000005	-0.036991	0.044206999999999996
-0.093224	-0.131711	-0.091811	0.081087	0.12060799999999999	0.140491	-0.101398	0.268565	0.05438200000000001	-0.051952	-0.132581	-0.015833	-0.22547899999999998	-0.352436	-0.19811199999999998	0.12670399999999998	-0.163044	0.046110000000000005	-0.036991	0.044206999999999996
-0.093224	-0.131711	-0.091811	0.081087	0.12060799999999999	0.140491	-0.101398	0.268565	0.05438200000000001	-0.051952	-0.132581	-0.015833	-0.22547899999999998	-0.352436	-0.19811199999999998	0.12670399999999998	-0.163044	0.046110000000000005	-0.036991	0.044206999999999996
-0.093224	-0.131711	-0.091811	0.081087	0.12060799999999999	0.140491	-0.101398	0.268565	0.05438200000000001	-0.051952	-0.132581	-0.015833	-0.22547899999999998	-0.352436	-0.19811199999999998	0.12670399999999998	-0.163044	0.046110000000000005	-0.036991	0.044206999999999996
-0.093224	-0.131711	-0.091811	0.081087	0.12060799999999999	0.140491	-0.101398	0.268565	0.05438200000000001	-0.051952	-0.132581	-0.015833	-0.22547899999999998	-0.352436	-0.19811199999999998	0.12670399999999998	-0.163044	0.046110000000000005	-0.036991	0.044206999999999996
-0.093224	-0.131711	-0.091811	0.081087	0.12060799999999999	0.140491	-0.101398	0.268565	0.05438200000000001	-0.051952	-0.132581	-0.015833	-0.22547899999999998	-0.352436	-0.19811199999999998	0.12670399999999998	-0.163044	0.046110000000000005	-0.036991	0.044206999999999996
-0.093224	-0.131711	-0.091811	0.081087	0.12060799999999999	0.140491	-0.101398	0.268565	0.05438200000000001	-0.051952	-0.132581	-0.015833	-0.22547899999999998	-0.352436	-0.19811199999999998	0.12670399999999998	-0.163044	0.046110000000000005	-0.036991	0.044206999999999996
-0.093224	-0.131711	-0.091811	0.081087	0.12060799999999999	0.140491	-0.101398	0.268565	0.05438200000000001	-0.051952	-0.132581	-0.015833	-0.22547899999999998	-0.352436	-0.19811199999999998	0.12670399999999998	-0.163044	0.046110000000000005	-0.036991	0.044206999999999996
-0.093224	-0.131711	-0.091811	0.081087	0.12060799999999999	0.140491	-0.101398	0.268565	0.05438200000000001	-0.051952	-0.132581	-0.015833	-0.22547899999999998	-0.352436	-0.19811199999999998	0.12670399999999998	-0.163044	0.046110000000000005	-0.036991	0.044206999999999996
-0.093224	-0.131711	-0.091811	0.081087	0.12060799999999999	0.140491	-0.101398	0.268565	0.05438200000000001	-0.051952	-0.132581	-0.015833	-0.22547899999999998	-0.352436	-0.19811199999999998	0.12670399999999998	-0.163044	0.046110000000000005	-0.036991	0.044206999999999996
-0.093224	-0.131711	-0.091811	0.081087	0.12060799999999999	0.140491	-0.101398	0.268565	0.05438200000000001	-0.051952	-0.132581	-0.015833	-0.22547899999999998	-0.352436	-0.19811199999999998	0.12670399999999998	-0.163044	0.046110000000000005	-0.036991	0.044206999999999996
-0.093224	-0.131711	-0.091811	0.081087	0.12060799999999999	0.140491	-0.101398	0.268565	0.05438200000000001	-0.051952	-0.132581	-0.015833	-0.22547899999999998	-0.352436	-0.19811199999999998	0.12670399999999998	-0.163044	0.046110000000000005	-0.036991	0.044206999999999996
-0.133768	-0.363759	-0.148202	-0.039901	0.03488	-0.187659	-0.238144	0.10510699999999999	-0.06455	-0.072595	0.061597000000000006	-0.19367	-0.016461	-0.150811	0.050867	0.370735	-0.081338	0.04587	0.0009599999999999999	-0.037969
-0.133768	-0.363759	-0.148202	-0.039901	0.03488	-0.187659	-0.238144	0.10510699999999999	-0.06455	-0.072595	0.061597000000000006	-0.19367	-0.016461	-0.150811	0.050867	0.370735	-0.081338	0.04587	0.0009599999999999999	-0.037969
-0.133768	-0.363759	-0.148202	-0.039901	0.03488	-0.187659	-0.238144	0.10510699999999999	-0.06455	-0.072595	0.061597000000000006	-0.19367	-0.016461	-0.150811	0.050867	0.370735	-0.081338	0.04587	0.0009599999999999999	-0.037969
-0.133768	-0.363759	-0.148202	-0.039901	0.03488	-0.187659	-0.238144	0.10510699999999999	-0.06455	-0.072595	0.061597000000000006	-0.19367	-0.016461	-0.150811	0.050867	0.370735	-0.081338	0.04587	0.0009599999999999999	-0.037969
-0.133768	-0.363759	-0.148202	-0.039901	0.03488	-0.187659	-0.238144	0.10510699999999999	-0.06455	-0.072595	0.061597000000000006	-0.19367	-0.016461	-0.150811	0.050867	0.370735	-0.081338	0.04587	0.0009599999999999999	-0.037969
-0.133768	-0.363759	-0.148202	-0.039901	0.03488	-0.187659	-0.238144	0.10510699999999999	-0.06455	-0.072595	0.061597000000000006	-0.19367	-0.016461	-0.150811	0.050867	0.370735	-0.081338	0.04587	0.0009599999999999999	-0.037969
-0.133768	-0.363759	-0.148202	-0.039901	0.03488	-0.187659	-0.238144	0.10510699999999999	-0.06455	-0.072595	0.061597000000000006	-0.19367	-0.016461	-0.150811	0.050867	0.370735	-0.081338	0.04587	0.0009599999999999999	-0.037969
-0.133768	-0.363759	-0.148202	-0.039901	0.03488	-0.187659	-0.238144	0.10510699999999999	-0.06455	-0.072595	0.061597000000000006	-0.19367	-0.016461	-0.150811	0.050867	0.370735	-0.081338	0.04587	0.0009599999999999999	-0.037969
-0.133768	-0.363759	-0.148202	-0.039901	0.03488	-0.187659	-0.238144	0.10510699999999999	-0.06455	-0.072595	0.061597000000000006	-0.19367	-0.016461	-0.150811	0.050867	0.370735	-0.081338	0.04587	0.0009599999999999999	-0.037969
-0.133768	-0.363759	-0.148202	-0.039901	0.03488	-0.187659	-0.238144	0.10510699999999999	-0.06455	-0.072595	0.061597000000000006	-0.19367	-0.016461	-0.150811	0.050867	0.370735	-0.081338	0.04587	0.0009599999999999999	-0.037969
-0.133768	-0.363759	-0.148202	-0.039901	0.03488	-0.187659	-0.238144	0.10510699999999999	-0.06455	-0.072595	0.061597000000000006	-0.19367	-0.016461	-0.150811	0.050867	0.370735	-0.081338	0.04587	0.0009599999999999999	-0.037969
-0.133768	-0.363759	-0.148202	-0.039901	0.03488	-0.187659	-0.238144	0.10510699999999999	-0.06455	-0.072595	0.061597000000000006	-0.19367	-0.016461	-0.150811	0.050867	0.370735	-0.081338	0.04587	0.0009599999999999999	-0.037969
-0.133768	-0.363759	-0.148202	-0.039901	0.03488	-0.187659	-0.238144	0.10510699999999999	-0.06455	-0.072595	0.061597000000000006	-0.19367	-0.016461	-0.150811	0.050867	0.370735	-0.081338	0.04587	0.0009599999999999999	-0.037969
-0.133768	-0.363759	-0.148202	-0.039901	0.03488	-0.187659	-0.238144	0.10510699999999999	-0.06455	-0.072595	0.061597000000000006	-0.19367	-0.016461	-0.150811	0.050867	0.370735	-0.081338	0.04587	0.0009599999999999999	-0.037969
-0.133768	-0.363759	-0.148202	-0.039901	0.03488	-0.187659	-0.238144	0.10510699999999999	-0.06455	-0.072595	0.061597000000000006	-0.19367	-0.016461	-0.150811	0.050867	0.370735	-0.081338	0.04587	0.0009599999999999999	-0.037969
-0.133768	-0.363759	-0.148202	-0.039901	0.03488	-0.187659	-0.238144	0.10510699999999999	-0.06455	-0.072595	0.061597000000000006	-0.19367	-0.016461	-0.150811	0.050867	0.370735	-0.081338	0.04587	0.0009599999999999999	-0.037969
-0.093224	-0.131711	-0.091811	0.081087	0.12060799999999999	0.140491	-0.101398	0.268565	0.05438200000000001	-0.051952	-0.132581	-0.015833	-0.22547899999999998	-0.352436	-0.19811199999999998	0.12670399999999998	-0.163044	0.046110000000000005	-0.036991	0.044206999999999996
-0.093224	-0.131711	-0.091811	0.081087	0.12060799999999999	0.140491	-0.101398	0.268565	0.05438200000000001	-0.051952	-0.132581	-0.015833	-0.22547899999999998	-0.352436	-0.19811199999999998	0.12670399999999998	-0.163044	0.046110000000000005	-0.036991	0.044206999999999996
-0.093224	-0.131711	-0.091811	0.081087	0.12060799999999999	0.140491	-0.101398	0.268565	0.05438200000000001	-0.051952	-0.132581	-0.015833	-0.22547899999999998	-0.352436	-0.19811199999999998	0.12670399999999998	-0.163044	0.046110000000000005	-0.036991	0.044206999999999996
-0.093224	-0.131711	-0.091811	0.081087	0.12060799999999999	0.140491	-0.101398	0.268565	0.05438200000000001	-0.051952	-0.132581	-0.015833	-0.22547899999999998	-0.352436	-0.19811199999999998	0.12670399999999998	-0.163044	0.046110000000000005	-0.036991	0.044206999999999996
-0.093224	-0.131711	-0.091811	0.081087	0.12060799999999999	0.140491	-0.101398	0.268565	0.05438200000000001	-0.051952	-0.132581	-0.015833	-0.22547899999999998	-0.352436	-0.19811199999999998	0.12670399999999998	-0.163044	0.046110000000000005	-0.036991	0.044206999999999996
-0.093224	-0.131711	-0.091811	0.081087	0.12060799999999999	0.140491	-0.101398	0.268565	0.05438200000000001	-0.051952	-0.132581	-0.015833	-0.22547899999999998	-0.352436	-0.19811199999999998	0.12670399999999998	-0.163044	0.046110000000000005	-0.036991	0.044206999999999996
-0.093224	-0.131711	-0.091811	0.081087	0.12060799999999999	0.140491	-0.101398	0.268565	0.05438200000000001	-0.051952	-0.132581	-0.015833	-0.22547899999999998	-0.352436	-0.19811199999999998	0.12670399999999998	-0.163044	0.046110000000000005	-0.036991	0.044206999999999996
-0.20554	-0.168217	-0.034710000000000005	0.030416000000000002	0.20175099999999999	0.011755	-0.14815899999999999	0.168699	-0.044529	-0.25463800000000003	0.0035369999999999998	-0.271966	0.109614	-0.223072	-0.011849	0.121897	-0.240585	0.228726	0.08471000000000001	0.056123
0.13605	-0.10447000000000001	-0.041259	0.17268	0.170537	-0.008018	-0.015522	-0.013793000000000001	-0.212743	-0.046639	0.08949299999999999	-0.326372	0.18901300000000001	-0.023773	0.014116	0.110507	0.011787	0.422174	-0.078737	0.376303
0.13605	-0.10447000000000001	-0.041259	0.17268	0.170537	-0.008018	-0.015522	-0.013793000000000001	-0.212743	-0.046639	0.08949299999999999	-0.326372	0.18901300000000001	-0.023773	0.014116	0.110507	0.011787	0.422174	-0.078737	0.376303
0.13605	-0.10447000000000001	-0.041259	0.17268	0.170537	-0.008018	-0.015522	-0.013793000000000001	-0.212743	-0.046639	0.08949299999999999	-0.326372	0.18901300000000001	-0.023773	0.014116	0.110507	0.011787	0.422174	-0.078737	0.376303
0.13605	-0.10447000000000001	-0.041259	0.17268	0.170537	-0.008018	-0.015522	-0.013793000000000001	-0.212743	-0.046639	0.08949299999999999	-0.326372	0.18901300000000001	-0.023773	0.014116	0.110507	0.011787	0.422174	-0.078737	0.376303
-0.20554	-0.168217	-0.034710000000000005	0.030416000000000002	0.20175099999999999	0.011755	-0.14815899999999999	0.168699	-0.044529	-0.25463800000000003	0.0035369999999999998	-0.271966	0.109614	-0.223072	-0.011849	0.121897	-0.240585	0.228726	0.08471000000000001	0.056123
-0.20554	-0.168217	-0.034710000000000005	0.030416000000000002	0.20175099999999999	0.011755	-0.14815899999999999	0.168699	-0.044529	-0.25463800000000003	0.0035369999999999998	-0.271966	0.109614	-0.223072	-0.011849	0.121897	-0.240585	0.228726	0.08471000000000001	0.056123
-0.20554	-0.168217	-0.034710000000000005	0.030416000000000002	0.20175099999999999	0.011755	-0.14815899999999999	0.168699	-0.044529	-0.25463800000000003	0.0035369999999999998	-0.271966	0.109614	-0.223072	-0.011849	0.121897	-0.240585	0.228726	0.08471000000000001	0.056123
-0.20554	-0.168217	-0.034710000000000005	0.030416000000000002	0.20175099999999999	0.011755	-0.14815899999999999	0.168699	-0.044529	-0.25463800000000003	0.0035369999999999998	-0.271966	0.109614	-0.223072	-0.011849	0.121897	-0.240585	0.228726	0.08471000000000001	0.056123
-0.20554	-0.168217	-0.034710000000000005	0.030416000000000002	0.20175099999999999	0.011755	-0.14815899999999999	0.168699	-0.044529	-0.25463800000000003	0.0035369999999999998	-0.271966	0.109614	-0.223072	-0.011849	0.121897	-0.240585	0.228726	0.08471000000000001	0.056123
-0.20554	-0.168217	-0.034710000000000005	0.030416000000000002	0.20175099999999999	0.011755	-0.14815899999999999	0.168699	-0.044529	-0.25463800000000003	0.0035369999999999998	-0.271966	0.109614	-0.223072	-0.011849	0.121897	-0.240585	0.228726	0.08471000000000001	0.056123
-0.20554	-0.168217	-0.034710000000000005	0.030416000000000002	0.20175099999999999	0.011755	-0.14815899999999999	0.168699	-0.044529	-0.25463800000000003	0.0035369999999999998	-0.271966	0.109614	-0.223072	-0.011849	0.121897	-0.240585	0.228726	0.08471000000000001	0.056123
-0.20554	-0.168217	-0.034710000000000005	0.030416000000000002	0.20175099999999999	0.011755	-0.14815899999999999	0.168699	-0.044529	-0.25463800000000003	0.0035369999999999998	-0.271966	0.109614	-0.223072	-0.011849	0.121897	-0.240585	0.228726	0.08471000000000001	0.056123
0.13605	-0.10447000000000001	-0.041259	0.17268	0.170537	-0.008018	-0.015522	-0.013793000000000001	-0.212743	-0.046639	0.08949299999999999	-0.326372	0.18901300000000001	-0.023773	0.014116	0.110507	0.011787	0.422174	-0.078737	0.376303
0.13605	-0.10447000000000001	-0.041259	0.17268	0.170537	-0.008018	-0.015522	-0.013793000000000001	-0.212743	-0.046639	0.08949299999999999	-0.326372	0.18901300000000001	-0.023773	0.014116	0.110507	0.011787	0.422174	-0.078737	0.376303
0.13605	-0.10447000000000001	-0.041259	0.17268	0.170537	-0.008018	-0.015522	-0.013793000000000001	-0.212743	-0.046639	0.08949299999999999	-0.326372	0.18901300000000001	-0.023773	0.014116	0.110507	0.011787	0.422174	-0.078737	0.376303
0.13605	-0.10447000000000001	-0.041259	0.17268	0.170537	-0.008018	-0.015522	-0.013793000000000001	-0.212743	-0.046639	0.08949299999999999	-0.326372	0.18901300000000001	-0.023773	0.014116	0.110507	0.011787	0.422174	-0.078737	0.376303
0.13605	-0.10447000000000001	-0.041259	0.17268	0.170537	-0.008018	-0.015522	-0.013793000000000001	-0.212743	-0.046639	0.08949299999999999	-0.326372	0.18901300000000001	-0.023773	0.014116	0.110507	0.011787	0.422174	-0.078737	0.376303
0.13605	-0.10447000000000001	-0.041259	0.17268	0.170537	-0.008018	-0.015522	-0.013793000000000001	-0.212743	-0.046639	0.08949299999999999	-0.326372	0.18901300000000001	-0.023773	0.014116	0.110507	0.011787	0.422174	-0.078737	0.376303
0.13605	-0.10447000000000001	-0.041259	0.17268	0.170537	-0.008018	-0.015522	-0.013793000000000001	-0.212743	-0.046639	0.08949299999999999	-0.326372	0.18901300000000001	-0.023773	0.014116	0.110507	0.011787	0.422174	-0.078737	0.376303
0.13605	-0.10447000000000001	-0.041259	0.17268	0.170537	-0.008018	-0.015522	-0.013793000000000001	-0.212743	-0.046639	0.08949299999999999	-0.326372	0.18901300000000001	-0.023773	0.014116	0.110507	0.011787	0.422174	-0.078737	0.376303
0.13605	-0.10447000000000001	-0.041259	0.17268	0.170537	-0.008018	-0.015522	-0.013793000000000001	-0.212743	-0.046639	0.08949299999999999	-0.326372	0.18901300000000001	-0.023773	0.014116	0.110507	0.011787	0.422174	-0.078737	0.376303
0.13605	-0.10447000000000001	-0.041259	0.17268	0.170537	-0.008018	-0.015522	-0.013793000000000001	-0.212743	-0.046639	0.08949299999999999	-0.326372	0.18901300000000001	-0.023773	0.014116	0.110507	0.011787	0.422174	-0.078737	0.376303
0.13605	-0.10447000000000001	-0.041259	0.17268	0.170537	-0.008018	-0.015522	-0.013793000000000001	-0.212743	-0.046639	0.08949299999999999	-0.326372	0.18901300000000001	-0.023773	0.014116	0.110507	0.011787	0.422174	-0.078737	0.376303
0.13605	-0.10447000000000001	-0.041259	0.17268	0.170537	-0.008018	-0.015522	-0.013793000000000001	-0.212743	-0.046639	0.08949299999999999	-0.326372	0.18901300000000001	-0.023773	0.014116	0.110507	0.011787	0.422174	-0.078737	0.376303
-0.020182	-0.24416	-0.256696	0.066209	0.268358	-0.072684	-0.028905	-0.012094	0.0017079999999999999	-0.167094	-0.066356	-0.081211	-0.084136	-0.086403	-0.11110199999999999	0.235792	-0.017511000000000002	0.162448	0.144282	0.168909
-0.020182	-0.24416	-0.256696	0.066209	0.268358	-0.072684	-0.028905	-0.012094	0.0017079999999999999	-0.167094	-0.066356	-0.081211	-0.084136	-0.086403	-0.11110199999999999	0.235792	-0.017511000000000002	0.162448	0.144282	0.168909
-0.020182	-0.24416	-0.256696	0.066209	0.268358	-0.072684	-0.028905	-0.012094	0.0017079999999999999	-0.167094	-0.066356	-0.081211	-0.084136	-0.086403	-0.11110199999999999	0.235792	-0.017511000000000002	0.162448	0.144282	0.168909
-0.020182	-0.24416	-0.256696	0.066209	0.268358	-0.072684	-0.028905	-0.012094	0.0017079999999999999	-0.167094	-0.066356	-0.081211	-0.084136	-0.086403	-0.11110199999999999	0.235792	-0.017511000000000002	0.162448	0.144282	0.168909
-0.020182	-0.24416	-0.256696	0.066209	0.268358	-0.072684	-0.028905	-0.012094	0.0017079999999999999	-0.167094	-0.066356	-0.081211	-0.084136	-0.086403	-0.11110199999999999	0.235792	-0.017511000000000002	0.162448	0.144282	0.168909
-0.020182	-0.24416	-0.256696	0.066209	0.268358	-0.072684	-0.028905	-0.012094	0.0017079999999999999	-0.167094	-0.066356	-0.081211	-0.084136	-0.086403	-0.11110199999999999	0.235792	-0.017511000000000002	0.162448	0.144282	0.168909
-0.020182	-0.24416	-0.256696	0.066209	0.268358	-0.072684	-0.028905	-0.012094	0.0017079999999999999	-0.167094	-0.066356	-0.081211	-0.084136	-0.086403	-0.11110199999999999	0.235792	-0.017511000000000002	0.162448	0.144282	0.168909
-0.020182	-0.24416	-0.256696	0.066209	0.268358	-0.072684	-0.028905	-0.012094	0.0017079999999999999	-0.167094	-0.066356	-0.081211	-0.084136	-0.086403	-0.11110199999999999	0.235792	-0.017511000000000002	0.162448	0.144282	0.168909
-0.020182	-0.24416	-0.256696	0.066209	0.268358	-0.072684	-0.028905	-0.012094	0.0017079999999999999	-0.167094	-0.066356	-0.081211	-0.084136	-0.086403	-0.11110199999999999	0.235792	-0.017511000000000002	0.162448	0.144282	0.168909
-0.020182	-0.24416	-0.256696	0.066209	0.268358	-0.072684	-0.028905	-0.012094	0.0017079999999999999	-0.167094	-0.066356	-0.081211	-0.084136	-0.086403	-0.11110199999999999	0.235792	-0.017511000000000002	0.162448	0.144282	0.168909
-0.020182	-0.24416	-0.256696	0.066209	0.268358	-0.072684	-0.028905	-0.012094	0.0017079999999999999	-0.167094	-0.066356	-0.081211	-0.084136	-0.086403	-0.11110199999999999	0.235792	-0.017511000000000002	0.162448	0.144282	0.168909
-0.020182	-0.24416	-0.256696	0.066209	0.268358	-0.072684	-0.028905	-0.012094	0.0017079999999999999	-0.167094	-0.066356	-0.081211	-0.084136	-0.086403	-0.11110199999999999	0.235792	-0.017511000000000002	0.162448	0.144282	0.168909
-0.020182	-0.24416	-0.256696	0.066209	0.268358	-0.072684	-0.028905	-0.012094	0.0017079999999999999	-0.167094	-0.066356	-0.081211	-0.084136	-0.086403	-0.11110199999999999	0.235792	-0.017511000000000002	0.162448	0.144282	0.168909
-0.020182	-0.24416	-0.256696	0.066209	0.268358	-0.072684	-0.028905	-0.012094	0.0017079999999999999	-0.167094	-0.066356	-0.081211	-0.084136	-0.086403	-0.11110199999999999	0.235792	-0.017511000000000002	0.162448	0.144282	0.168909
-0.020182	-0.24416	-0.256696	0.066209	0.268358	-0.072684	-0.028905	-0.012094	0.0017079999999999999	-0.167094	-0.066356	-0.081211	-0.084136	-0.086403	-0.11110199999999999	0.235792	-0.017511000000000002	0.162448	0.144282	0.168909
-0.093224	-0.131711	-0.091811	0.081087	0.12060799999999999	0.140491	-0.101398	0.268565	0.05438200000000001	-0.051952	-0.132581	-0.015833	-0.22547899999999998	-0.352436	-0.19811199999999998	0.12670399999999998	-0.163044	0.046110000000000005	-0.036991	0.044206999999999996
-0.093224	-0.131711	-0.091811	0.081087	0.12060799999999999	0.140491	-0.101398	0.268565	0.05438200000000001	-0.051952	-0.132581	-0.015833	-0.22547899999999998	-0.352436	-0.19811199999999998	0.12670399999999998	-0.163044	0.046110000000000005	-0.036991	0.044206999999999996
-0.093224	-0.131711	-0.091811	0.081087	0.12060799999999999	0.140491	-0.101398	0.268565	0.05438200000000001	-0.051952	-0.132581	-0.015833	-0.22547899999999998	-0.352436	-0.19811199999999998	0.12670399999999998	-0.163044	0.046110000000000005	-0.036991	0.044206999999999996
-0.093224	-0.131711	-0.091811	0.081087	0.12060799999999999	0.140491	-0.101398	0.268565	0.05438200000000001	-0.051952	-0.132581	-0.015833	-0.22547899999999998	-0.352436	-0.19811199999999998	0.12670399999999998	-0.163044	0.046110000000000005	-0.036991	0.044206999999999996
-0.020182	-0.24416	-0.256696	0.066209	0.268358	-0.072684	-0.028905	-0.012094	0.0017079999999999999	-0.167094	-0.066356	-0.081211	-0.084136	-0.086403	-0.11110199999999999	0.235792	-0.017511000000000002	0.162448	0.144282	0.168909
-0.020182	-0.24416	-0.256696	0.066209	0.268358	-0.072684	-0.028905	-0.012094	0.0017079999999999999	-0.167094	-0.066356	-0.081211	-0.084136	-0.086403	-0.11110199999999999	0.235792	-0.017511000000000002	0.162448	0.144282	0.168909
-0.020182	-0.24416	-0.256696	0.066209	0.268358	-0.072684	-0.028905	-0.012094	0.0017079999999999999	-0.167094	-0.066356	-0.081211	-0.084136	-0.086403	-0.11110199999999999	0.235792	-0.017511000000000002	0.162448	0.144282	0.168909
-0.020182	-0.24416	-0.256696	0.066209	0.268358	-0.072684	-0.028905	-0.012094	0.0017079999999999999	-0.167094	-0.066356	-0.081211	-0.084136	-0.086403	-0.11110199999999999	0.235792	-0.017511000000000002	0.162448	0.144282	0.168909
-0.020182	-0.24416	-0.256696	0.066209	0.268358	-0.072684	-0.028905	-0.012094	0.0017079999999999999	-0.167094	-0.066356	-0.081211	-0.084136	-0.086403	-0.11110199999999999	0.235792	-0.017511000000000002	0.162448	0.144282	0.168909
-0.020182	-0.24416	-0.256696	0.066209	0.268358	-0.072684	-0.028905	-0.012094	0.0017079999999999999	-0.167094	-0.066356	-0.081211	-0.084136	-0.086403	-0.11110199999999999	0.235792	-0.017511000000000002	0.162448	0.144282	0.168909
-0.020182	-0.24416	-0.256696	0.066209	0.268358	-0.072684	-0.028905	-0.012094	0.0017079999999999999	-0.167094	-0.066356	-0.081211	-0.084136	-0.086403	-0.11110199999999999	0.235792	-0.017511000000000002	0.162448	0.144282	0.168909
-0.020182	-0.24416	-0.256696	0.066209	0.268358	-0.072684	-0.028905	-0.012094	0.0017079999999999999	-0.167094	-0.066356	-0.081211	-0.084136	-0.086403	-0.11110199999999999	0.235792	-0.017511000000000002	0.162448	0.144282	0.168909
-0.020182	-0.24416	-0.256696	0.066209	0.268358	-0.072684	-0.028905	-0.012094	0.0017079999999999999	-0.167094	-0.066356	-0.081211	-0.084136	-0.086403	-0.11110199999999999	0.235792	-0.017511000000000002	0.162448	0.144282	0.168909
-0.020182	-0.24416	-0.256696	0.066209	0.268358	-0.072684	-0.028905	-0.012094	0.0017079999999999999	-0.167094	-0.066356	-0.081211	-0.084136	-0.086403	-0.11110199999999999	0.235792	-0.017511000000000002	0.162448	0.144282	0.168909
-0.020182	-0.24416	-0.256696	0.066209	0.268358	-0.072684	-0.028905	-0.012094	0.0017079999999999999	-0.167094	-0.066356	-0.081211	-0.084136	-0.086403	-0.11110199999999999	0.235792	-0.017511000000000002	0.162448	0.144282	0.168909
-0.020182	-0.24416	-0.256696	0.066209	0.268358	-0.072684	-0.028905	-0.012094	0.0017079999999999999	-0.167094	-0.066356	-0.081211	-0.084136	-0.086403	-0.11110199999999999	0.235792	-0.017511000000000002	0.162448	0.144282	0.168909
-0.020182	-0.24416	-0.256696	0.066209	0.268358	-0.072684	-0.028905	-0.012094	0.0017079999999999999	-0.167094	-0.066356	-0.081211	-0.084136	-0.086403	-0.11110199999999999	0.235792	-0.017511000000000002	0.162448	0.144282	0.168909
-0.020182	-0.24416	-0.256696	0.066209	0.268358	-0.072684	-0.028905	-0.012094	0.0017079999999999999	-0.167094	-0.066356	-0.081211	-0.084136	-0.086403	-0.11110199999999999	0.235792	-0.017511000000000002	0.162448	0.144282	0.168909
-0.020182	-0.24416	-0.256696	0.066209	0.268358	-0.072684	-0.028905	-0.012094	0.0017079999999999999	-0.167094	-0.066356	-0.081211	-0.084136	-0.086403	-0.11110199999999999	0.235792	-0.017511000000000002	0.162448	0.144282	0.168909
-0.020182	-0.24416	-0.256696	0.066209	0.268358	-0.072684	-0.028905	-0.012094	0.0017079999999999999	-0.167094	-0.066356	-0.081211	-0.084136	-0.086403	-0.11110199999999999	0.235792	-0.017511000000000002	0.162448	0.144282	0.168909
-0.093224	-0.131711	-0.091811	0.081087	0.12060799999999999	0.140491	-0.101398	0.268565	0.05438200000000001	-0.051952	-0.132581	-0.015833	-0.22547899999999998	-0.352436	-0.19811199999999998	0.12670399999999998	-0.163044	0.046110000000000005	-0.036991	0.044206999999999996
-0.093224	-0.131711	-0.091811	0.081087	0.12060799999999999	0.140491	-0.101398	0.268565	0.05438200000000001	-0.051952	-0.132581	-0.015833	-0.22547899999999998	-0.352436	-0.19811199999999998	0.12670399999999998	-0.163044	0.046110000000000005	-0.036991	0.044206999999999996
-0.093224	-0.131711	-0.091811	0.081087	0.12060799999999999	0.140491	-0.101398	0.268565	0.05438200000000001	-0.051952	-0.132581	-0.015833	-0.22547899999999998	-0.352436	-0.19811199999999998	0.12670399999999998	-0.163044	0.046110000000000005	-0.036991	0.044206999999999996
-0.093224	-0.131711	-0.091811	0.081087	0.12060799999999999	0.140491	-0.101398	0.268565	0.05438200000000001	-0.051952	-0.132581	-0.015833	-0.22547899999999998	-0.352436	-0.19811199999999998	0.12670399999999998	-0.163044	0.046110000000000005	-0.036991	0.044206999999999996
-0.093224	-0.131711	-0.091811	0.081087	0.12060799999999999	0.140491	-0.101398	0.268565	0.05438200000000001	-0.051952	-0.132581	-0.015833	-0.22547899999999998	-0.352436	-0.19811199999999998	0.12670399999999998	-0.163044	0.046110000000000005	-0.036991	0.044206999999999996
-0.093224	-0.131711	-0.091811	0.081087	0.12060799999999999	0.140491	-0.101398	0.268565	0.05438200000000001	-0.051952	-0.132581	-0.015833	-0.22547899999999998	-0.352436	-0.19811199999999998	0.12670399999999998	-0.163044	0.046110000000000005	-0.036991	0.044206999999999996
-0.093224	-0.131711	-0.091811	0.081087	0.12060799999999999	0.140491	-0.101398	0.268565	0.05438200000000001	-0.051952	-0.132581	-0.015833	-0.22547899999999998	-0.352436	-0.19811199999999998	0.12670399999999998	-0.163044	0.046110000000000005	-0.036991	0.044206999999999996
-0.093224	-0.131711	-0.091811	0.081087	0.12060799999999999	0.140491	-0.101398	0.268565	0.05438200000000001	-0.051952	-0.132581	-0.015833	-0.22547899999999998	-0.352436	-0.19811199999999998	0.12670399999999998	-0.163044	0.046110000000000005	-0.036991	0.044206999999999996
-0.093224	-0.131711	-0.091811	0.081087	0.12060799999999999	0.140491	-0.101398	0.268565	0.05438200000000001	-0.051952	-0.132581	-0.015833	-0.22547899999999998	-0.352436	-0.19811199999999998	0.12670399999999998	-0.163044	0.046110000000000005	-0.036991	0.044206999999999996
-0.093224	-0.131711	-0.091811	0.081087	0.12060799999999999	0.140491	-0.101398	0.268565	0.05438200000000001	-0.051952	-0.132581	-0.015833	-0.22547899999999998	-0.352436	-0.19811199999999998	0.12670399999999998	-0.163044	0.046110000000000005	-0.036991	0.044206999999999996
-0.093224	-0.131711	-0.091811	0.081087	0.12060799999999999	0.140491	-0.101398	0.268565	0.05438200000000001	-0.051952	-0.132581	-0.015833	-0.22547899999999998	-0.352436	-0.19811199999999998	0.12670399999999998	-0.163044	0.046110000000000005	-0.036991	0.044206999999999996
-0.093224	-0.131711	-0.091811	0.081087	0.12060799999999999	0.140491	-0.101398	0.268565	0.05438200000000001	-0.051952	-0.132581	-0.015833	-0.22547899999999998	-0.352436	-0.19811199999999998	0.12670399999999998	-0.163044	0.046110000000000005	-0.036991	0.044206999999999996
-0.093224	-0.131711	-0.091811	0.081087	0.12060799999999999	0.140491	-0.101398	0.268565	0.05438200000000001	-0.051952	-0.132581	-0.015833	-0.22547899999999998	-0.352436	-0.19811199999999998	0.12670399999999998	-0.163044	0.046110000000000005	-0.036991	0.044206999999999996
-0.020182	-0.24416	-0.256696	0.066209	0.268358	-0.072684	-0.028905	-0.012094	0.0017079999999999999	-0.167094	-0.066356	-0.081211	-0.084136	-0.086403	-0.11110199999999999	0.235792	-0.017511000000000002	0.162448	0.144282	0.168909
-0.020182	-0.24416	-0.256696	0.066209	0.268358	-0.072684	-0.028905	-0.012094	0.0017079999999999999	-0.167094	-0.066356	-0.081211	-0.084136	-0.086403	-0.11110199999999999	0.235792	-0.017511000000000002	0.162448	0.144282	0.168909
-0.020182	-0.24416	-0.256696	0.066209	0.268358	-0.072684	-0.028905	-0.012094	0.0017079999999999999	-0.167094	-0.066356	-0.081211	-0.084136	-0.086403	-0.11110199999999999	0.235792	-0.017511000000000002	0.162448	0.144282	0.168909
-0.020182	-0.24416	-0.256696	0.066209	0.268358	-0.072684	-0.028905	-0.012094	0.0017079999999999999	-0.167094	-0.066356	-0.081211	-0.084136	-0.086403	-0.11110199999999999	0.235792	-0.017511000000000002	0.162448	0.144282	0.168909
-0.020182	-0.24416	-0.256696	0.066209	0.268358	-0.072684	-0.028905	-0.012094	0.0017079999999999999	-0.167094	-0.066356	-0.081211	-0.084136	-0.086403	-0.11110199999999999	0.235792	-0.017511000000000002	0.162448	0.144282	0.168909
-0.020182	-0.24416	-0.256696	0.066209	0.268358	-0.072684	-0.028905	-0.012094	0.0017079999999999999	-0.167094	-0.066356	-0.081211	-0.084136	-0.086403	-0.11110199999999999	0.235792	-0.017511000000000002	0.162448	0.144282	0.168909
-0.020182	-0.24416	-0.256696	0.066209	0.268358	-0.072684	-0.028905	-0.012094	0.0017079999999999999	-0.167094	-0.066356	-0.081211	-0.084136	-0.086403	-0.11110199999999999	0.235792	-0.017511000000000002	0.162448	0.144282	0.168909
-0.020182	-0.24416	-0.256696	0.066209	0.268358	-0.072684	-0.028905	-0.012094	0.0017079999999999999	-0.167094	-0.066356	-0.081211	-0.084136	-0.086403	-0.11110199999999999	0.235792	-0.017511000000000002	0.162448	0.144282	0.168909
-0.20554	-0.168217	-0.034710000000000005	0.030416000000000002	0.20175099999999999	0.011755	-0.14815899999999999	0.168699	-0.044529	-0.25463800000000003	0.0035369999999999998	-0.271966	0.109614	-0.223072	-0.011849	0.121897	-0.240585	0.228726	0.08471000000000001	0.056123
-0.20554	-0.168217	-0.034710000000000005	0.030416000000000002	0.20175099999999999	0.011755	-0.14815899999999999	0.168699	-0.044529	-0.25463800000000003	0.0035369999999999998	-0.271966	0.109614	-0.223072	-0.011849	0.121897	-0.240585	0.228726	0.08471000000000001	0.056123
-0.20554	-0.168217	-0.034710000000000005	0.030416000000000002	0.20175099999999999	0.011755	-0.14815899999999999	0.168699	-0.044529	-0.25463800000000003	0.0035369999999999998	-0.271966	0.109614	-0.223072	-0.011849	0.121897	-0.240585	0.228726	0.08471000000000001	0.056123
-0.20554	-0.168217	-0.034710000000000005	0.030416000000000002	0.20175099999999999	0.011755	-0.14815899999999999	0.168699	-0.044529	-0.25463800000000003	0.0035369999999999998	-0.271966	0.109614	-0.223072	-0.011849	0.121897	-0.240585	0.228726	0.08471000000000001	0.056123
-0.020182	-0.24416	-0.256696	0.066209	0.268358	-0.072684	-0.028905	-0.012094	0.0017079999999999999	-0.167094	-0.066356	-0.081211	-0.084136	-0.086403	-0.11110199999999999	0.235792	-0.017511000000000002	0.162448	0.144282	0.168909
-0.020182	-0.24416	-0.256696	0.066209	0.268358	-0.072684	-0.028905	-0.012094	0.0017079999999999999	-0.167094	-0.066356	-0.081211	-0.084136	-0.086403	-0.11110199999999999	0.235792	-0.017511000000000002	0.162448	0.144282	0.168909
-0.020182	-0.24416	-0.256696	0.066209	0.268358	-0.072684	-0.028905	-0.012094	0.0017079999999999999	-0.167094	-0.066356	-0.081211	-0.084136	-0.086403	-0.11110199999999999	0.235792	-0.017511000000000002	0.162448	0.144282	0.168909
-0.020182	-0.24416	-0.256696	0.066209	0.268358	-0.072684	-0.028905	-0.012094	0.0017079999999999999	-0.167094	-0.066356	-0.081211	-0.084136	-0.086403	-0.11110199999999999	0.235792	-0.017511000000000002	0.162448	0.144282	0.168909
-0.20554	-0.168217	-0.034710000000000005	0.030416000000000002	0.20175099999999999	0.011755	-0.14815899999999999	0.168699	-0.044529	-0.25463800000000003	0.0035369999999999998	-0.271966	0.109614	-0.223072	-0.011849	0.121897	-0.240585	0.228726	0.08471000000000001	0.056123
-0.20554	-0.168217	-0.034710000000000005	0.030416000000000002	0.20175099999999999	0.011755	-0.14815899999999999	0.168699	-0.044529	-0.25463800000000003	0.0035369999999999998	-0.271966	0.109614	-0.223072	-0.011849	0.121897	-0.240585	0.228726	0.08471000000000001	0.056123
-0.20554	-0.168217	-0.034710000000000005	0.030416000000000002	0.20175099999999999	0.011755	-0.14815899999999999	0.168699	-0.044529	-0.25463800000000003	0.0035369999999999998	-0.271966	0.109614	-0.223072	-0.011849	0.121897	-0.240585	0.228726	0.08471000000000001	0.056123
-0.020182	-0.24416	-0.256696	0.066209	0.268358	-0.072684	-0.028905	-0.012094	0.0017079999999999999	-0.167094	-0.066356	-0.081211	-0.084136	-0.086403	-0.11110199999999999	0.235792	-0.017511000000000002	0.162448	0.144282	0.168909
-0.020182	-0.24416	-0.256696	0.066209	0.268358	-0.072684	-0.028905	-0.012094	0.0017079999999999999	-0.167094	-0.066356	-0.081211	-0.084136	-0.086403	-0.11110199999999999	0.235792	-0.017511000000000002	0.162448	0.144282	0.168909
-0.020182	-0.24416	-0.256696	0.066209	0.268358	-0.072684	-0.028905	-0.012094	0.0017079999999999999	-0.167094	-0.066356	-0.081211	-0.084136	-0.086403	-0.11110199999999999	0.235792	-0.017511000000000002	0.162448	0.144282	0.168909
-0.020182	-0.24416	-0.256696	0.066209	0.268358	-0.072684	-0.028905	-0.012094	0.0017079999999999999	-0.167094	-0.066356	-0.081211	-0.084136	-0.086403	-0.11110199999999999	0.235792	-0.017511000000000002	0.162448	0.144282	0.168909
-0.020182	-0.24416	-0.256696	0.066209	0.268358	-0.072684	-0.028905	-0.012094	0.0017079999999999999	-0.167094	-0.066356	-0.081211	-0.084136	-0.086403	-0.11110199999999999	0.235792	-0.017511000000000002	0.162448	0.144282	0.168909
-0.020182	-0.24416	-0.256696	0.066209	0.268358	-0.072684	-0.028905	-0.012094	0.0017079999999999999	-0.167094	-0.066356	-0.081211	-0.084136	-0.086403	-0.11110199999999999	0.235792	-0.017511000000000002	0.162448	0.144282	0.168909
-0.020182	-0.24416	-0.256696	0.066209	0.268358	-0.072684	-0.028905	-0.012094	0.0017079999999999999	-0.167094	-0.066356	-0.081211	-0.084136	-0.086403	-0.11110199999999999	0.235792	-0.017511000000000002	0.162448	0.144282	0.168909
-0.020182	-0.24416	-0.256696	0.066209	0.268358	-0.072684	-0.028905	-0.012094	0.0017079999999999999	-0.167094	-0.066356	-0.081211	-0.084136	-0.086403	-0.11110199999999999	0.235792	-0.017511000000000002	0.162448	0.144282	0.168909
-0.020182	-0.24416	-0.256696	0.066209	0.268358	-0.072684	-0.028905	-0.012094	0.0017079999999999999	-0.167094	-0.066356	-0.081211	-0.084136	-0.086403	-0.11110199999999999	0.235792	-0.017511000000000002	0.162448	0.144282	0.168909
0.13605	-0.10447000000000001	-0.041259	0.17268	0.170537	-0.008018	-0.015522	-0.013793000000000001	-0.212743	-0.046639	0.08949299999999999	-0.326372	0.18901300000000001	-0.023773	0.014116	0.110507	0.011787	0.422174	-0.078737	0.376303
0.13605	-0.10447000000000001	-0.041259	0.17268	0.170537	-0.008018	-0.015522	-0.013793000000000001	-0.212743	-0.046639	0.08949299999999999	-0.326372	0.18901300000000001	-0.023773	0.014116	0.110507	0.011787	0.422174	-0.078737	0.376303
0.13605	-0.10447000000000001	-0.041259	0.17268	0.170537	-0.008018	-0.015522	-0.013793000000000001	-0.212743	-0.046639	0.08949299999999999	-0.326372	0.18901300000000001	-0.023773	0.014116	0.110507	0.011787	0.422174	-0.078737	0.376303
0.13605	-0.10447000000000001	-0.041259	0.17268	0.170537	-0.008018	-0.015522	-0.013793000000000001	-0.212743	-0.046639	0.08949299999999999	-0.326372	0.18901300000000001	-0.023773	0.014116	0.110507	0.011787	0.422174	-0.078737	0.376303
0.13605	-0.10447000000000001	-0.041259	0.17268	0.170537	-0.008018	-0.015522	-0.013793000000000001	-0.212743	-0.046639	0.08949299999999999	-0.326372	0.18901300000000001	-0.023773	0.014116	0.110507	0.011787	0.422174	-0.078737	0.376303
0.13605	-0.10447000000000001	-0.041259	0.17268	0.170537	-0.008018	-0.015522	-0.013793000000000001	-0.212743	-0.046639	0.08949299999999999	-0.326372	0.18901300000000001	-0.023773	0.014116	0.110507	0.011787	0.422174	-0.078737	0.376303
0.13605	-0.10447000000000001	-0.041259	0.17268	0.170537	-0.008018	-0.015522	-0.013793000000000001	-0.212743	-0.046639	0.08949299999999999	-0.326372	0.18901300000000001	-0.023773	0.014116	0.110507	0.011787	0.422174	-0.078737	0.376303
0.13605	-0.10447000000000001	-0.041259	0.17268	0.170537	-0.008018	-0.015522	-0.013793000000000001	-0.212743	-0.046639	0.08949299999999999	-0.326372	0.18901300000000001	-0.023773	0.014116	0.110507	0.011787	0.422174	-0.078737	0.376303
0.13605	-0.10447000000000001	-0.041259	0.17268	0.170537	-0.008018	-0.015522	-0.013793000000000001	-0.212743	-0.046639	0.08949299999999999	-0.326372	0.18901300000000001	-0.023773	0.014116	0.110507	0.011787	0.422174	-0.078737	0.376303
0.13605	-0.10447000000000001	-0.041259	0.17268	0.170537	-0.008018	-0.015522	-0.013793000000000001	-0.212743	-0.046639	0.08949299999999999	-0.326372	0.18901300000000001	-0.023773	0.014116	0.110507	0.011787	0.422174	-0.078737	0.376303
0.13605	-0.10447000000000001	-0.041259	0.17268	0.170537	-0.008018	-0.015522	-0.013793000000000001	-0.212743	-0.046639	0.08949299999999999	-0.326372	0.18901300000000001	-0.023773	0.014116	0.110507	0.011787	0.422174	-0.078737	0.376303
0.13605	-0.10447000000000001	-0.041259	0.17268	0.170537	-0.008018	-0.015522	-0.013793000000000001	-0.212743	-0.046639	0.08949299999999999	-0.326372	0.18901300000000001	-0.023773	0.014116	0.110507	0.011787	0.422174	-0.078737	0.376303
0.13605	-0.10447000000000001	-0.041259	0.17268	0.170537	-0.008018	-0.015522	-0.013793000000000001	-0.212743	-0.046639	0.08949299999999999	-0.326372	0.18901300000000001	-0.023773	0.014116	0.110507	0.011787	0.422174	-0.078737	0.376303
0.13605	-0.10447000000000001	-0.041259	0.17268	0.170537	-0.008018	-0.015522	-0.013793000000000001	-0.212743	-0.046639	0.08949299999999999	-0.326372	0.18901300000000001	-0.023773	0.014116	0.110507	0.011787	0.422174	-0.078737	0.376303
0.13605	-0.10447000000000001	-0.041259	0.17268	0.170537	-0.008018	-0.015522	-0.013793000000000001	-0.212743	-0.046639	0.08949299999999999	-0.326372	0.18901300000000001	-0.023773	0.014116	0.110507	0.011787	0.422174	-0.078737	0.376303
0.13605	-0.10447000000000001	-0.041259	0.17268	0.170537	-0.008018	-0.015522	-0.013793000000000001	-0.212743	-0.046639	0.08949299999999999	-0.326372	0.18901300000000001	-0.023773	0.014116	0.110507	0.011787	0.422174	-0.078737	0.376303
-0.020182	-0.24416	-0.256696	0.066209	0.268358	-0.072684	-0.028905	-0.012094	0.0017079999999999999	-0.167094	-0.066356	-0.081211	-0.084136	-0.086403	-0.11110199999999999	0.235792	-0.017511000000000002	0.162448	0.144282	0.168909
-0.020182	-0.24416	-0.256696	0.066209	0.268358	-0.072684	-0.028905	-0.012094	0.0017079999999999999	-0.167094	-0.066356	-0.081211	-0.084136	-0.086403	-0.11110199999999999	0.235792	-0.017511000000000002	0.162448	0.144282	0.168909
-0.020182	-0.24416	-0.256696	0.066209	0.268358	-0.072684	-0.028905	-0.012094	0.0017079999999999999	-0.167094	-0.066356	-0.081211	-0.084136	-0.086403	-0.11110199999999999	0.235792	-0.017511000000000002	0.162448	0.144282	0.168909
-0.020182	-0.24416	-0.256696	0.066209	0.268358	-0.072684	-0.028905	-0.012094	0.0017079999999999999	-0.167094	-0.066356	-0.081211	-0.084136	-0.086403	-0.11110199999999999	0.235792	-0.017511000000000002	0.162448	0.144282	0.168909
-0.020182	-0.24416	-0.256696	0.066209	0.268358	-0.072684	-0.028905	-0.012094	0.0017079999999999999	-0.167094	-0.066356	-0.081211	-0.084136	-0.086403	-0.11110199999999999	0.235792	-0.017511000000000002	0.162448	0.144282	0.168909
-0.020182	-0.24416	-0.256696	0.066209	0.268358	-0.072684	-0.028905	-0.012094	0.0017079999999999999	-0.167094	-0.066356	-0.081211	-0.084136	-0.086403	-0.11110199999999999	0.235792	-0.017511000000000002	0.162448	0.144282	0.168909
-0.020182	-0.24416	-0.256696	0.066209	0.268358	-0.072684	-0.028905	-0.012094	0.0017079999999999999	-0.167094	-0.066356	-0.081211	-0.084136	-0.086403	-0.11110199999999999	0.235792	-0.017511000000000002	0.162448	0.144282	0.168909
-0.020182	-0.24416	-0.256696	0.066209	0.268358	-0.072684	-0.028905	-0.012094	0.0017079999999999999	-0.167094	-0.066356	-0.081211	-0.084136	-0.086403	-0.11110199999999999	0.235792	-0.017511000000000002	0.162448	0.144282	0.168909
-0.020182	-0.24416	-0.256696	0.066209	0.268358	-0.072684	-0.028905	-0.012094	0.0017079999999999999	-0.167094	-0.066356	-0.081211	-0.084136	-0.086403	-0.11110199999999999	0.235792	-0.017511000000000002	0.162448	0.144282	0.168909
-0.020182	-0.24416	-0.256696	0.066209	0.268358	-0.072684	-0.028905	-0.012094	0.0017079999999999999	-0.167094	-0.066356	-0.081211	-0.084136	-0.086403	-0.11110199999999999	0.235792	-0.017511000000000002	0.162448	0.144282	0.168909
-0.020182	-0.24416	-0.256696	0.066209	0.268358	-0.072684	-0.028905	-0.012094	0.0017079999999999999	-0.167094	-0.066356	-0.081211	-0.084136	-0.086403	-0.11110199999999999	0.235792	-0.017511000000000002	0.162448	0.144282	0.168909
-0.020182	-0.24416	-0.256696	0.066209	0.268358	-0.072684	-0.028905	-0.012094	0.0017079999999999999	-0.167094	-0.066356	-0.081211	-0.084136	-0.086403	-0.11110199999999999	0.235792	-0.017511000000000002	0.162448	0.144282	0.168909
-0.133768	-0.363759	-0.148202	-0.039901	0.03488	-0.187659	-0.238144	0.10510699999999999	-0.06455	-0.072595	0.061597000000000006	-0.19367	-0.016461	-0.150811	0.050867	0.370735	-0.081338	0.04587	0.0009599999999999999	-0.037969
-0.133768	-0.363759	-0.148202	-0.039901	0.03488	-0.187659	-0.238144	0.10510699999999999	-0.06455	-0.072595	0.061597000000000006	-0.19367	-0.016461	-0.150811	0.050867	0.370735	-0.081338	0.04587	0.0009599999999999999	-0.037969
-0.133768	-0.363759	-0.148202	-0.039901	0.03488	-0.187659	-0.238144	0.10510699999999999	-0.06455	-0.072595	0.061597000000000006	-0.19367	-0.016461	-0.150811	0.050867	0.370735	-0.081338	0.04587	0.0009599999999999999	-0.037969
-0.133768	-0.363759	-0.148202	-0.039901	0.03488	-0.187659	-0.238144	0.10510699999999999	-0.06455	-0.072595	0.061597000000000006	-0.19367	-0.016461	-0.150811	0.050867	0.370735	-0.081338	0.04587	0.0009599999999999999	-0.037969
-0.020182	-0.24416	-0.256696	0.066209	0.268358	-0.072684	-0.028905	-0.012094	0.0017079999999999999	-0.167094	-0.066356	-0.081211	-0.084136	-0.086403	-0.11110199999999999	0.235792	-0.017511000000000002	0.162448	0.144282	0.168909
-0.020182	-0.24416	-0.256696	0.066209	0.268358	-0.072684	-0.028905	-0.012094	0.0017079999999999999	-0.167094	-0.066356	-0.081211	-0.084136	-0.086403	-0.11110199999999999	0.235792	-0.017511000000000002	0.162448	0.144282	0.168909
-0.020182	-0.24416	-0.256696	0.066209	0.268358	-0.072684	-0.028905	-0.012094	0.0017079999999999999	-0.167094	-0.066356	-0.081211	-0.084136	-0.086403	-0.11110199999999999	0.235792	-0.017511000000000002	0.162448	0.144282	0.168909
-0.020182	-0.24416	-0.256696	0.066209	0.268358	-0.072684	-0.028905	-0.012094	0.0017079999999999999	-0.167094	-0.066356	-0.081211	-0.084136	-0.086403	-0.11110199999999999	0.235792	-0.017511000000000002	0.162448	0.144282	0.168909
-0.020182	-0.24416	-0.256696	0.066209	0.268358	-0.072684	-0.028905	-0.012094	0.0017079999999999999	-0.167094	-0.066356	-0.081211	-0.084136	-0.086403	-0.11110199999999999	0.235792	-0.017511000000000002	0.162448	0.144282	0.168909
-0.020182	-0.24416	-0.256696	0.066209	0.268358	-0.072684	-0.028905	-0.012094	0.0017079999999999999	-0.167094	-0.066356	-0.081211	-0.084136	-0.086403	-0.11110199999999999	0.235792	-0.017511000000000002	0.162448	0.144282	0.168909
-0.020182	-0.24416	-0.256696	0.066209	0.268358	-0.072684	-0.028905	-0.012094	0.0017079999999999999	-0.167094	-0.066356	-0.081211	-0.084136	-0.086403	-0.11110199999999999	0.235792	-0.017511000000000002	0.162448	0.144282	0.168909
-0.020182	-0.24416	-0.256696	0.066209	0.268358	-0.072684	-0.028905	-0.012094	0.0017079999999999999	-0.167094	-0.066356	-0.081211	-0.084136	-0.086403	-0.11110199999999999	0.235792	-0.017511000000000002	0.162448	0.144282	0.168909
-0.020182	-0.24416	-0.256696	0.066209	0.268358	-0.072684	-0.028905	-0.012094	0.0017079999999999999	-0.167094	-0.066356	-0.081211	-0.084136	-0.086403	-0.11110199999999999	0.235792	-0.017511000000000002	0.162448	0.144282	0.168909
-0.020182	-0.24416	-0.256696	0.066209	0.268358	-0.072684	-0.028905	-0.012094	0.0017079999999999999	-0.167094	-0.066356	-0.081211	-0.084136	-0.086403	-0.11110199999999999	0.235792	-0.017511000000000002	0.162448	0.144282	0.168909
-0.020182	-0.24416	-0.256696	0.066209	0.268358	-0.072684	-0.028905	-0.012094	0.0017079999999999999	-0.167094	-0.066356	-0.081211	-0.084136	-0.086403	-0.11110199999999999	0.235792	-0.017511000000000002	0.162448	0.144282	0.168909
-0.020182	-0.24416	-0.256696	0.066209	0.268358	-0.072684	-0.028905	-0.012094	0.0017079999999999999	-0.167094	-0.066356	-0.081211	-0.084136	-0.086403	-0.11110199999999999	0.235792	-0.017511000000000002	0.162448	0.144282	0.168909
-0.20554	-0.168217	-0.034710000000000005	0.030416000000000002	0.20175099999999999	0.011755	-0.14815899999999999	0.168699	-0.044529	-0.25463800000000003	0.0035369999999999998	-0.271966	0.109614	-0.223072	-0.011849	0.121897	-0.240585	0.228726	0.08471000000000001	0.056123
-0.20554	-0.168217	-0.034710000000000005	0.030416000000000002	0.20175099999999999	0.011755	-0.14815899999999999	0.168699	-0.044529	-0.25463800000000003	0.0035369999999999998	-0.271966	0.109614	-0.223072	-0.011849	0.121897	-0.240585	0.228726	0.08471000000000001	0.056123
-0.20554	-0.168217	-0.034710000000000005	0.030416000000000002	0.20175099999999999	0.011755	-0.14815899999999999	0.168699	-0.044529	-0.25463800000000003	0.0035369999999999998	-0.271966	0.109614	-0.223072	-0.011849	0.121897	-0.240585	0.228726	0.08471000000000001	0.056123
-0.20554	-0.168217	-0.034710000000000005	0.030416000000000002	0.20175099999999999	0.011755	-0.14815899999999999	0.168699	-0.044529	-0.25463800000000003	0.0035369999999999998	-0.271966	0.109614	-0.223072	-0.011849	0.121897	-0.240585	0.228726	0.08471000000000001	0.056123
-0.020182	-0.24416	-0.256696	0.066209	0.268358	-0.072684	-0.028905	-0.012094	0.0017079999999999999	-0.167094	-0.066356	-0.081211	-0.084136	-0.086403	-0.11110199999999999	0.235792	-0.017511000000000002	0.162448	0.144282	0.168909
-0.020182	-0.24416	-0.256696	0.066209	0.268358	-0.072684	-0.028905	-0.012094	0.0017079999999999999	-0.167094	-0.066356	-0.081211	-0.084136	-0.086403	-0.11110199999999999	0.235792	-0.017511000000000002	0.162448	0.144282	0.168909
-0.020182	-0.24416	-0.256696	0.066209	0.268358	-0.072684	-0.028905	-0.012094	0.0017079999999999999	-0.167094	-0.066356	-0.081211	-0.084136	-0.086403	-0.11110199999999999	0.235792	-0.017511000000000002	0.162448	0.144282	0.168909
-0.020182	-0.24416	-0.256696	0.066209	0.268358	-0.072684	-0.028905	-0.012094	0.0017079999999999999	-0.167094	-0.066356	-0.081211	-0.084136	-0.086403	-0.11110199999999999	0.235792	-0.017511000000000002	0.162448	0.144282	0.168909
-0.020182	-0.24416	-0.256696	0.066209	0.268358	-0.072684	-0.028905	-0.012094	0.0017079999999999999	-0.167094	-0.066356	-0.081211	-0.084136	-0.086403	-0.11110199999999999	0.235792	-0.017511000000000002	0.162448	0.144282	0.168909
-0.020182	-0.24416	-0.256696	0.066209	0.268358	-0.072684	-0.028905	-0.012094	0.0017079999999999999	-0.167094	-0.066356	-0.081211	-0.084136	-0.086403	-0.11110199999999999	0.235792	-0.017511000000000002	0.162448	0.144282	0.168909
-0.020182	-0.24416	-0.256696	0.066209	0.268358	-0.072684	-0.028905	-0.012094	0.0017079999999999999	-0.167094	-0.066356	-0.081211	-0.084136	-0.086403	-0.11110199999999999	0.235792	-0.017511000000000002	0.162448	0.144282	0.168909
-0.020182	-0.24416	-0.256696	0.066209	0.268358	-0.072684	-0.028905	-0.012094	0.0017079999999999999	-0.167094	-0.066356	-0.081211	-0.084136	-0.086403	-0.11110199999999999	0.235792	-0.017511000000000002	0.162448	0.144282	0.168909
-0.020182	-0.24416	-0.256696	0.066209	0.268358	-0.072684	-0.028905	-0.012094	0.0017079999999999999	-0.167094	-0.066356	-0.081211	-0.084136	-0.086403	-0.11110199999999999	0.235792	-0.017511000000000002	0.162448	0.144282	0.168909
-0.020182	-0.24416	-0.256696	0.066209	0.268358	-0.072684	-0.028905	-0.012094	0.0017079999999999999	-0.167094	-0.066356	-0.081211	-0.084136	-0.086403	-0.11110199999999999	0.235792	-0.017511000000000002	0.162448	0.144282	0.168909
-0.020182	-0.24416	-0.256696	0.066209	0.268358	-0.072684	-0.028905	-0.012094	0.0017079999999999999	-0.167094	-0.066356	-0.081211	-0.084136	-0.086403	-0.11110199999999999	0.235792	-0.017511000000000002	0.162448	0.144282	0.168909
-0.020182	-0.24416	-0.256696	0.066209	0.268358	-0.072684	-0.028905	-0.012094	0.0017079999999999999	-0.167094	-0.066356	-0.081211	-0.084136	-0.086403	-0.11110199999999999	0.235792	-0.017511000000000002	0.162448	0.144282	0.168909
-0.20554	-0.168217	-0.034710000000000005	0.030416000000000002	0.20175099999999999	0.011755	-0.14815899999999999	0.168699	-0.044529	-0.25463800000000003	0.0035369999999999998	-0.271966	0.109614	-0.223072	-0.011849	0.121897	-0.240585	0.228726	0.08471000000000001	0.056123
-0.20554	-0.168217	-0.034710000000000005	0.030416000000000002	0.20175099999999999	0.011755	-0.14815899999999999	0.168699	-0.044529	-0.25463800000000003	0.0035369999999999998	-0.271966	0.109614	-0.223072	-0.011849	0.121897	-0.240585	0.228726	0.08471000000000001	0.056123
-0.20554	-0.168217	-0.034710000000000005	0.030416000000000002	0.20175099999999999	0.011755	-0.14815899999999999	0.168699	-0.044529	-0.25463800000000003	0.0035369999999999998	-0.271966	0.109614	-0.223072	-0.011849	0.121897	-0.240585	0.228726	0.08471000000000001	0.056123
-0.20554	-0.168217	-0.034710000000000005	0.030416000000000002	0.20175099999999999	0.011755	-0.14815899999999999	0.168699	-0.044529	-0.25463800000000003	0.0035369999999999998	-0.271966	0.109614	-0.223072	-0.011849	0.121897	-0.240585	0.228726	0.08471000000000001	0.056123
-0.20554	-0.168217	-0.034710000000000005	0.030416000000000002	0.20175099999999999	0.011755	-0.14815899999999999	0.168699	-0.044529	-0.25463800000000003	0.0035369999999999998	-0.271966	0.109614	-0.223072	-0.011849	0.121897	-0.240585	0.228726	0.08471000000000001	0.056123
-0.20554	-0.168217	-0.034710000000000005	0.030416000000000002	0.20175099999999999	0.011755	-0.14815899999999999	0.168699	-0.044529	-0.25463800000000003	0.0035369999999999998	-0.271966	0.109614	-0.223072	-0.011849	0.121897	-0.240585	0.228726	0.08471000000000001	0.056123
-0.20554	-0.168217	-0.034710000000000005	0.030416000000000002	0.20175099999999999	0.011755	-0.14815899999999999	0.168699	-0.044529	-0.25463800000000003	0.0035369999999999998	-0.271966	0.109614	-0.223072	-0.011849	0.121897	-0.240585	0.228726	0.08471000000000001	0.056123
-0.20554	-0.168217	-0.034710000000000005	0.030416000000000002	0.20175099999999999	0.011755	-0.14815899999999999	0.168699	-0.044529	-0.25463800000000003	0.0035369999999999998	-0.271966	0.109614	-0.223072	-0.011849	0.121897	-0.240585	0.228726	0.08471000000000001	0.056123
-0.020182	-0.24416	-0.256696	0.066209	0.268358	-0.072684	-0.028905	-0.012094	0.0017079999999999999	-0.167094	-0.066356	-0.081211	-0.084136	-0.086403	-0.11110199999999999	0.235792	-0.017511000000000002	0.162448	0.144282	0.168909
-0.020182	-0.24416	-0.256696	0.066209	0.268358	-0.072684	-0.028905	-0.012094	0.0017079999999999999	-0.167094	-0.066356	-0.081211	-0.084136	-0.086403	-0.11110199999999999	0.235792	-0.017511000000000002	0.162448	0.144282	0.168909
-0.020182	-0.24416	-0.256696	0.066209	0.268358	-0.072684	-0.028905	-0.012094	0.0017079999999999999	-0.167094	-0.066356	-0.081211	-0.084136	-0.086403	-0.11110199999999999	0.235792	-0.017511000000000002	0.162448	0.144282	0.168909
-0.020182	-0.24416	-0.256696	0.066209	0.268358	-0.072684	-0.028905	-0.012094	0.0017079999999999999	-0.167094	-0.066356	-0.081211	-0.084136	-0.086403	-0.11110199999999999	0.235792	-0.017511000000000002	0.162448	0.144282	0.168909
-0.20554	-0.168217	-0.034710000000000005	0.030416000000000002	0.20175099999999999	0.011755	-0.14815899999999999	0.168699	-0.044529	-0.25463800000000003	0.0035369999999999998	-0.271966	0.109614	-0.223072	-0.011849	0.121897	-0.240585	0.228726	0.08471000000000001	0.056123
-0.20554	-0.168217	-0.034710000000000005	0.030416000000000002	0.20175099999999999	0.011755	-0.14815899999999999	0.168699	-0.044529	-0.25463800000000003	0.0035369999999999998	-0.271966	0.109614	-0.223072	-0.011849	0.121897	-0.240585	0.228726	0.08471000000000001	0.056123
-0.20554	-0.168217	-0.034710000000000005	0.030416000000000002	0.20175099999999999	0.011755	-0.14815899999999999	0.168699	-0.044529	-0.25463800000000003	0.0035369999999999998	-0.271966	0.109614	-0.223072	-0.011849	0.121897	-0.240585	0.228726	0.08471000000000001	0.056123
-0.20554	-0.168217	-0.034710000000000005	0.030416000000000002	0.20175099999999999	0.011755	-0.14815899999999999	0.168699	-0.044529	-0.25463800000000003	0.0035369999999999998	-0.271966	0.109614	-0.223072	-0.011849	0.121897	-0.240585	0.228726	0.08471000000000001	0.056123
-0.020182	-0.24416	-0.256696	0.066209	0.268358	-0.072684	-0.028905	-0.012094	0.0017079999999999999	-0.167094	-0.066356	-0.081211	-0.084136	-0.086403	-0.11110199999999999	0.235792	-0.017511000000000002	0.162448	0.144282	0.168909
-0.020182	-0.24416	-0.256696	0.066209	0.268358	-0.072684	-0.028905	-0.012094	0.0017079999999999999	-0.167094	-0.066356	-0.081211	-0.084136	-0.086403	-0.11110199999999999	0.235792	-0.017511000000000002	0.162448	0.144282	0.168909
-0.020182	-0.24416	-0.256696	0.066209	0.268358	-0.072684	-0.028905	-0.012094	0.0017079999999999999	-0.167094	-0.066356	-0.081211	-0.084136	-0.086403	-0.11110199999999999	0.235792	-0.017511000000000002	0.162448	0.144282	0.168909
-0.020182	-0.24416	-0.256696	0.066209	0.268358	-0.072684	-0.028905	-0.012094	0.0017079999999999999	-0.167094	-0.066356	-0.081211	-0.084136	-0.086403	-0.11110199999999999	0.235792	-0.017511000000000002	0.162448	0.144282	0.168909
-0.020182	-0.24416	-0.256696	0.066209	0.268358	-0.072684	-0.028905	-0.012094	0.0017079999999999999	-0.167094	-0.066356	-0.081211	-0.084136	-0.086403	-0.11110199999999999	0.235792	-0.017511000000000002	0.162448	0.144282	0.168909
-0.020182	-0.24416	-0.256696	0.066209	0.268358	-0.072684	-0.028905	-0.012094	0.0017079999999999999	-0.167094	-0.066356	-0.081211	-0.084136	-0.086403	-0.11110199999999999	0.235792	-0.017511000000000002	0.162448	0.144282	0.168909
-0.020182	-0.24416	-0.256696	0.066209	0.268358	-0.072684	-0.028905	-0.012094	0.0017079999999999999	-0.167094	-0.066356	-0.081211	-0.084136	-0.086403	-0.11110199999999999	0.235792	-0.017511000000000002	0.162448	0.144282	0.168909
-0.020182	-0.24416	-0.256696	0.066209	0.268358	-0.072684	-0.028905	-0.012094	0.0017079999999999999	-0.167094	-0.066356	-0.081211	-0.084136	-0.086403	-0.11110199999999999	0.235792	-0.017511000000000002	0.162448	0.144282	0.168909
-0.020182	-0.24416	-0.256696	0.066209	0.268358	-0.072684	-0.028905	-0.012094	0.0017079999999999999	-0.167094	-0.066356	-0.081211	-0.084136	-0.086403	-0.11110199999999999	0.235792	-0.017511000000000002	0.162448	0.144282	0.168909
-0.020182	-0.24416	-0.256696	0.066209	0.268358	-0.072684	-0.028905	-0.012094	0.0017079999999999999	-0.167094	-0.066356	-0.081211	-0.084136	-0.086403	-0.11110199999999999	0.235792	-0.017511000000000002	0.162448	0.144282	0.168909
-0.020182	-0.24416	-0.256696	0.066209	0.268358	-0.072684	-0.028905	-0.012094	0.0017079999999999999	-0.167094	-0.066356	-0.081211	-0.084136	-0.086403	-0.11110199999999999	0.235792	-0.017511000000000002	0.162448	0.144282	0.168909
-0.020182	-0.24416	-0.256696	0.066209	0.268358	-0.072684	-0.028905	-0.012094	0.0017079999999999999	-0.167094	-0.066356	-0.081211	-0.084136	-0.086403	-0.11110199999999999	0.235792	-0.017511000000000002	0.162448	0.144282	0.168909
-0.020182	-0.24416	-0.256696	0.066209	0.268358	-0.072684	-0.028905	-0.012094	0.0017079999999999999	-0.167094	-0.066356	-0.081211	-0.084136	-0.086403	-0.11110199999999999	0.235792	-0.017511000000000002	0.162448	0.144282	0.168909
-0.020182	-0.24416	-0.256696	0.066209	0.268358	-0.072684	-0.028905	-0.012094	0.0017079999999999999	-0.167094	-0.066356	-0.081211	-0.084136	-0.086403	-0.11110199999999999	0.235792	-0.017511000000000002	0.162448	0.144282	0.168909
-0.020182	-0.24416	-0.256696	0.066209	0.268358	-0.072684	-0.028905	-0.012094	0.0017079999999999999	-0.167094	-0.066356	-0.081211	-0.084136	-0.086403	-0.11110199999999999	0.235792	-0.017511000000000002	0.162448	0.144282	0.168909
-0.020182	-0.24416	-0.256696	0.066209	0.268358	-0.072684	-0.028905	-0.012094	0.0017079999999999999	-0.167094	-0.066356	-0.081211	-0.084136	-0.086403	-0.11110199999999999	0.235792	-0.017511000000000002	0.162448	0.144282	0.168909
0.190571	-0.36533699999999997	-0.14846199999999998	-0.066087	2e-06	0.040118	-0.168742	-0.084901	-0.099844	-0.160912	0.36053	-0.356333	0.278794	0.062613	-0.166715	0.31801999999999997	-0.28434	-0.065028	0.273465	0.017619
0.190571	-0.36533699999999997	-0.14846199999999998	-0.066087	2e-06	0.040118	-0.168742	-0.084901	-0.099844	-0.160912	0.36053	-0.356333	0.278794	0.062613	-0.166715	0.31801999999999997	-0.28434	-0.065028	0.273465	0.017619
0.190571	-0.36533699999999997	-0.14846199999999998	-0.066087	2e-06	0.040118	-0.168742	-0.084901	-0.099844	-0.160912	0.36053	-0.356333	0.278794	0.062613	-0.166715	0.31801999999999997	-0.28434	-0.065028	0.273465	0.017619
0.190571	-0.36533699999999997	-0.14846199999999998	-0.066087	2e-06	0.040118	-0.168742	-0.084901	-0.099844	-0.160912	0.36053	-0.356333	0.278794	0.062613	-0.166715	0.31801999999999997	-0.28434	-0.065028	0.273465	0.017619
0.190571	-0.36533699999999997	-0.14846199999999998	-0.066087	2e-06	0.040118	-0.168742	-0.084901	-0.099844	-0.160912	0.36053	-0.356333	0.278794	0.062613	-0.166715	0.31801999999999997	-0.28434	-0.065028	0.273465	0.017619
0.190571	-0.36533699999999997	-0.14846199999999998	-0.066087	2e-06	0.040118	-0.168742	-0.084901	-0.099844	-0.160912	0.36053	-0.356333	0.278794	0.062613	-0.166715	0.31801999999999997	-0.28434	-0.065028	0.273465	0.017619
0.190571	-0.36533699999999997	-0.14846199999999998	-0.066087	2e-06	0.040118	-0.168742	-0.084901	-0.099844	-0.160912	0.36053	-0.356333	0.278794	0.062613	-0.166715	0.31801999999999997	-0.28434	-0.065028	0.273465	0.017619
0.190571	-0.36533699999999997	-0.14846199999999998	-0.066087	2e-06	0.040118	-0.168742	-0.084901	-0.099844	-0.160912	0.36053	-0.356333	0.278794	0.062613	-0.166715	0.31801999999999997	-0.28434	-0.065028	0.273465	0.017619
0.13605	-0.10447000000000001	-0.041259	0.17268	0.170537	-0.008018	-0.015522	-0.013793000000000001	-0.212743	-0.046639	0.08949299999999999	-0.326372	0.18901300000000001	-0.023773	0.014116	0.110507	0.011787	0.422174	-0.078737	0.376303
0.13605	-0.10447000000000001	-0.041259	0.17268	0.170537	-0.008018	-0.015522	-0.013793000000000001	-0.212743	-0.046639	0.08949299999999999	-0.326372	0.18901300000000001	-0.023773	0.014116	0.110507	0.011787	0.422174	-0.078737	0.376303
0.13605	-0.10447000000000001	-0.041259	0.17268	0.170537	-0.008018	-0.015522	-0.013793000000000001	-0.212743	-0.046639	0.08949299999999999	-0.326372	0.18901300000000001	-0.023773	0.014116	0.110507	0.011787	0.422174	-0.078737	0.376303
0.13605	-0.10447000000000001	-0.041259	0.17268	0.170537	-0.008018	-0.015522	-0.013793000000000001	-0.212743	-0.046639	0.08949299999999999	-0.326372	0.18901300000000001	-0.023773	0.014116	0.110507	0.011787	0.422174	-0.078737	0.376303
0.13605	-0.10447000000000001	-0.041259	0.17268	0.170537	-0.008018	-0.015522	-0.013793000000000001	-0.212743	-0.046639	0.08949299999999999	-0.326372	0.18901300000000001	-0.023773	0.014116	0.110507	0.011787	0.422174	-0.078737	0.376303
0.13605	-0.10447000000000001	-0.041259	0.17268	0.170537	-0.008018	-0.015522	-0.013793000000000001	-0.212743	-0.046639	0.08949299999999999	-0.326372	0.18901300000000001	-0.023773	0.014116	0.110507	0.011787	0.422174	-0.078737	0.376303
0.13605	-0.10447000000000001	-0.041259	0.17268	0.170537	-0.008018	-0.015522	-0.013793000000000001	-0.212743	-0.046639	0.08949299999999999	-0.326372	0.18901300000000001	-0.023773	0.014116	0.110507	0.011787	0.422174	-0.078737	0.376303
0.13605	-0.10447000000000001	-0.041259	0.17268	0.170537	-0.008018	-0.015522	-0.013793000000000001	-0.212743	-0.046639	0.08949299999999999	-0.326372	0.18901300000000001	-0.023773	0.014116	0.110507	0.011787	0.422174	-0.078737	0.376303
-0.020182	-0.24416	-0.256696	0.066209	0.268358	-0.072684	-0.028905	-0.012094	0.0017079999999999999	-0.167094	-0.066356	-0.081211	-0.084136	-0.086403	-0.11110199999999999	0.235792	-0.017511000000000002	0.162448	0.144282	0.168909
-0.020182	-0.24416	-0.256696	0.066209	0.268358	-0.072684	-0.028905	-0.012094	0.0017079999999999999	-0.167094	-0.066356	-0.081211	-0.084136	-0.086403	-0.11110199999999999	0.235792	-0.017511000000000002	0.162448	0.144282	0.168909
-0.020182	-0.24416	-0.256696	0.066209	0.268358	-0.072684	-0.028905	-0.012094	0.0017079999999999999	-0.167094	-0.066356	-0.081211	-0.084136	-0.086403	-0.11110199999999999	0.235792	-0.017511000000000002	0.162448	0.144282	0.168909
-0.020182	-0.24416	-0.256696	0.066209	0.268358	-0.072684	-0.028905	-0.012094	0.0017079999999999999	-0.167094	-0.066356	-0.081211	-0.084136	-0.086403	-0.11110199999999999	0.235792	-0.017511000000000002	0.162448	0.144282	0.168909
0.190571	-0.36533699999999997	-0.14846199999999998	-0.066087	2e-06	0.040118	-0.168742	-0.084901	-0.099844	-0.160912	0.36053	-0.356333	0.278794	0.062613	-0.166715	0.31801999999999997	-0.28434	-0.065028	0.273465	0.017619
0.190571	-0.36533699999999997	-0.14846199999999998	-0.066087	2e-06	0.040118	-0.168742	-0.084901	-0.099844	-0.160912	0.36053	-0.356333	0.278794	0.062613	-0.166715	0.31801999999999997	-0.28434	-0.065028	0.273465	0.017619
0.190571	-0.36533699999999997	-0.14846199999999998	-0.066087	2e-06	0.040118	-0.168742	-0.084901	-0.099844	-0.160912	0.36053	-0.356333	0.278794	0.062613	-0.166715	0.31801999999999997	-0.28434	-0.065028	0.273465	0.017619
0.190571	-0.36533699999999997	-0.14846199999999998	-0.066087	2e-06	0.040118	-0.168742	-0.084901	-0.099844	-0.160912	0.36053	-0.356333	0.278794	0.062613	-0.166715	0.31801999999999997	-0.28434	-0.065028	0.273465	0.017619
0.190571	-0.36533699999999997	-0.14846199999999998	-0.066087	2e-06	0.040118	-0.168742	-0.084901	-0.099844	-0.160912	0.36053	-0.356333	0.278794	0.062613	-0.166715	0.31801999999999997	-0.28434	-0.065028	0.273465	0.017619
0.190571	-0.36533699999999997	-0.14846199999999998	-0.066087	2e-06	0.040118	-0.168742	-0.084901	-0.099844	-0.160912	0.36053	-0.356333	0.278794	0.062613	-0.166715	0.31801999999999997	-0.28434	-0.065028	0.273465	0.017619
0.190571	-0.36533699999999997	-0.14846199999999998	-0.066087	2e-06	0.040118	-0.168742	-0.084901	-0.099844	-0.160912	0.36053	-0.356333	0.278794	0.062613	-0.166715	0.31801999999999997	-0.28434	-0.065028	0.273465	0.017619
0.190571	-0.36533699999999997	-0.14846199999999998	-0.066087	2e-06	0.040118	-0.168742	-0.084901	-0.099844	-0.160912	0.36053	-0.356333	0.278794	0.062613	-0.166715	0.31801999999999997	-0.28434	-0.065028	0.273465	0.017619
0.190571	-0.36533699999999997	-0.14846199999999998	-0.066087	2e-06	0.040118	-0.168742	-0.084901	-0.099844	-0.160912	0.36053	-0.356333	0.278794	0.062613	-0.166715	0.31801999999999997	-0.28434	-0.065028	0.273465	0.017619
0.190571	-0.36533699999999997	-0.14846199999999998	-0.066087	2e-06	0.040118	-0.168742	-0.084901	-0.099844	-0.160912	0.36053	-0.356333	0.278794	0.062613	-0.166715	0.31801999999999997	-0.28434	-0.065028	0.273465	0.017619
0.190571	-0.36533699999999997	-0.14846199999999998	-0.066087	2e-06	0.040118	-0.168742	-0.084901	-0.099844	-0.160912	0.36053	-0.356333	0.278794	0.062613	-0.166715	0.31801999999999997	-0.28434	-0.065028	0.273465	0.017619
0.190571	-0.36533699999999997	-0.14846199999999998	-0.066087	2e-06	0.040118	-0.168742	-0.084901	-0.099844	-0.160912	0.36053	-0.356333	0.278794	0.062613	-0.166715	0.31801999999999997	-0.28434	-0.065028	0.273465	0.017619
-0.20554	-0.168217	-0.034710000000000005	0.030416000000000002	0.20175099999999999	0.011755	-0.14815899999999999	0.168699	-0.044529	-0.25463800000000003	0.0035369999999999998	-0.271966	0.109614	-0.223072	-0.011849	0.121897	-0.240585	0.228726	0.08471000000000001	0.056123
-0.20554	-0.168217	-0.034710000000000005	0.030416000000000002	0.20175099999999999	0.011755	-0.14815899999999999	0.168699	-0.044529	-0.25463800000000003	0.0035369999999999998	-0.271966	0.109614	-0.223072	-0.011849	0.121897	-0.240585	0.228726	0.08471000000000001	0.056123
-0.20554	-0.168217	-0.034710000000000005	0.030416000000000002	0.20175099999999999	0.011755	-0.14815899999999999	0.168699	-0.044529	-0.25463800000000003	0.0035369999999999998	-0.271966	0.109614	-0.223072	-0.011849	0.121897	-0.240585	0.228726	0.08471000000000001	0.056123
-0.20554	-0.168217	-0.034710000000000005	0.030416000000000002	0.20175099999999999	0.011755	-0.14815899999999999	0.168699	-0.044529	-0.25463800000000003	0.0035369999999999998	-0.271966	0.109614	-0.223072	-0.011849	0.121897	-0.240585	0.228726	0.08471000000000001	0.056123
-0.20554	-0.168217	-0.034710000000000005	0.030416000000000002	0.20175099999999999	0.011755	-0.14815899999999999	0.168699	-0.044529	-0.25463800000000003	0.0035369999999999998	-0.271966	0.109614	-0.223072	-0.011849	0.121897	-0.240585	0.228726	0.08471000000000001	0.056123
-0.20554	-0.168217	-0.034710000000000005	0.030416000000000002	0.20175099999999999	0.011755	-0.14815899999999999	0.168699	-0.044529	-0.25463800000000003	0.0035369999999999998	-0.271966	0.109614	-0.223072	-0.011849	0.121897	-0.240585	0.228726	0.08471000000000001	0.056123
-0.20554	-0.168217	-0.034710000000000005	0.030416000000000002	0.20175099999999999	0.011755	-0.14815899999999999	0.168699	-0.044529	-0.25463800000000003	0.0035369999999999998	-0.271966	0.109614	-0.223072	-0.011849	0.121897	-0.240585	0.228726	0.08471000000000001	0.056123
-0.020182	-0.24416	-0.256696	0.066209	0.268358	-0.072684	-0.028905	-0.012094	0.0017079999999999999	-0.167094	-0.066356	-0.081211	-0.084136	-0.086403	-0.11110199999999999	0.235792	-0.017511000000000002	0.162448	0.144282	0.168909
-0.020182	-0.24416	-0.256696	0.066209	0.268358	-0.072684	-0.028905	-0.012094	0.0017079999999999999	-0.167094	-0.066356	-0.081211	-0.084136	-0.086403	-0.11110199999999999	0.235792	-0.017511000000000002	0.162448	0.144282	0.168909
-0.020182	-0.24416	-0.256696	0.066209	0.268358	-0.072684	-0.028905	-0.012094	0.0017079999999999999	-0.167094	-0.066356	-0.081211	-0.084136	-0.086403	-0.11110199999999999	0.235792	-0.017511000000000002	0.162448	0.144282	0.168909
-0.020182	-0.24416	-0.256696	0.066209	0.268358	-0.072684	-0.028905	-0.012094	0.0017079999999999999	-0.167094	-0.066356	-0.081211	-0.084136	-0.086403	-0.11110199999999999	0.235792	-0.017511000000000002	0.162448	0.144282	0.168909
-0.20554	-0.168217	-0.034710000000000005	0.030416000000000002	0.20175099999999999	0.011755	-0.14815899999999999	0.168699	-0.044529	-0.25463800000000003	0.0035369999999999998	-0.271966	0.109614	-0.223072	-0.011849	0.121897	-0.240585	0.228726	0.08471000000000001	0.056123
-0.20554	-0.168217	-0.034710000000000005	0.030416000000000002	0.20175099999999999	0.011755	-0.14815899999999999	0.168699	-0.044529	-0.25463800000000003	0.0035369999999999998	-0.271966	0.109614	-0.223072	-0.011849	0.121897	-0.240585	0.228726	0.08471000000000001	0.056123
-0.20554	-0.168217	-0.034710000000000005	0.030416000000000002	0.20175099999999999	0.011755	-0.14815899999999999	0.168699	-0.044529	-0.25463800000000003	0.0035369999999999998	-0.271966	0.109614	-0.223072	-0.011849	0.121897	-0.240585	0.228726	0.08471000000000001	0.056123
-0.20554	-0.168217	-0.034710000000000005	0.030416000000000002	0.20175099999999999	0.011755	-0.14815899999999999	0.168699	-0.044529	-0.25463800000000003	0.0035369999999999998	-0.271966	0.109614	-0.223072	-0.011849	0.121897	-0.240585	0.228726	0.08471000000000001	0.056123
-0.20554	-0.168217	-0.034710000000000005	0.030416000000000002	0.20175099999999999	0.011755	-0.14815899999999999	0.168699	-0.044529	-0.25463800000000003	0.0035369999999999998	-0.271966	0.109614	-0.223072	-0.011849	0.121897	-0.240585	0.228726	0.08471000000000001	0.056123
-0.133768	-0.363759	-0.148202	-0.039901	0.03488	-0.187659	-0.238144	0.10510699999999999	-0.06455	-0.072595	0.061597000000000006	-0.19367	-0.016461	-0.150811	0.050867	0.370735	-0.081338	0.04587	0.0009599999999999999	-0.037969
-0.133768	-0.363759	-0.148202	-0.039901	0.03488	-0.187659	-0.238144	0.10510699999999999	-0.06455	-0.072595	0.061597000000000006	-0.19367	-0.016461	-0.150811	0.050867	0.370735	-0.081338	0.04587	0.0009599999999999999	-0.037969
-0.133768	-0.363759	-0.148202	-0.039901	0.03488	-0.187659	-0.238144	0.10510699999999999	-0.06455	-0.072595	0.061597000000000006	-0.19367	-0.016461	-0.150811	0.050867	0.370735	-0.081338	0.04587	0.0009599999999999999	-0.037969
-0.133768	-0.363759	-0.148202	-0.039901	0.03488	-0.187659	-0.238144	0.10510699999999999	-0.06455	-0.072595	0.061597000000000006	-0.19367	-0.016461	-0.150811	0.050867	0.370735	-0.081338	0.04587	0.0009599999999999999	-0.037969
-0.133768	-0.363759	-0.148202	-0.039901	0.03488	-0.187659	-0.238144	0.10510699999999999	-0.06455	-0.072595	0.061597000000000006	-0.19367	-0.016461	-0.150811	0.050867	0.370735	-0.081338	0.04587	0.0009599999999999999	-0.037969
-0.133768	-0.363759	-0.148202	-0.039901	0.03488	-0.187659	-0.238144	0.10510699999999999	-0.06455	-0.072595	0.061597000000000006	-0.19367	-0.016461	-0.150811	0.050867	0.370735	-0.081338	0.04587	0.0009599999999999999	-0.037969
-0.133768	-0.363759	-0.148202	-0.039901	0.03488	-0.187659	-0.238144	0.10510699999999999	-0.06455	-0.072595	0.061597000000000006	-0.19367	-0.016461	-0.150811	0.050867	0.370735	-0.081338	0.04587	0.0009599999999999999	-0.037969
-0.133768	-0.363759	-0.148202	-0.039901	0.03488	-0.187659	-0.238144	0.10510699999999999	-0.06455	-0.072595	0.061597000000000006	-0.19367	-0.016461	-0.150811	0.050867	0.370735	-0.081338	0.04587	0.0009599999999999999	-0.037969
-0.133768	-0.363759	-0.148202	-0.039901	0.03488	-0.187659	-0.238144	0.10510699999999999	-0.06455	-0.072595	0.061597000000000006	-0.19367	-0.016461	-0.150811	0.050867	0.370735	-0.081338	0.04587	0.0009599999999999999	-0.037969
-0.133768	-0.363759	-0.148202	-0.039901	0.03488	-0.187659	-0.238144	0.10510699999999999	-0.06455	-0.072595	0.061597000000000006	-0.19367	-0.016461	-0.150811	0.050867	0.370735	-0.081338	0.04587	0.0009599999999999999	-0.037969
-0.133768	-0.363759	-0.148202	-0.039901	0.03488	-0.187659	-0.238144	0.10510699999999999	-0.06455	-0.072595	0.061597000000000006	-0.19367	-0.016461	-0.150811	0.050867	0.370735	-0.081338	0.04587	0.0009599999999999999	-0.037969
-0.020182	-0.24416	-0.256696	0.066209	0.268358	-0.072684	-0.028905	-0.012094	0.0017079999999999999	-0.167094	-0.066356	-0.081211	-0.084136	-0.086403	-0.11110199999999999	0.235792	-0.017511000000000002	0.162448	0.144282	0.168909
-0.133768	-0.363759	-0.148202	-0.039901	0.03488	-0.187659	-0.238144	0.10510699999999999	-0.06455	-0.072595	0.061597000000000006	-0.19367	-0.016461	-0.150811	0.050867	0.370735	-0.081338	0.04587	0.0009599999999999999	-0.037969
-0.133768	-0.363759	-0.148202	-0.039901	0.03488	-0.187659	-0.238144	0.10510699999999999	-0.06455	-0.072595	0.061597000000000006	-0.19367	-0.016461	-0.150811	0.050867	0.370735	-0.081338	0.04587	0.0009599999999999999	-0.037969
-0.133768	-0.363759	-0.148202	-0.039901	0.03488	-0.187659	-0.238144	0.10510699999999999	-0.06455	-0.072595	0.061597000000000006	-0.19367	-0.016461	-0.150811	0.050867	0.370735	-0.081338	0.04587	0.0009599999999999999	-0.037969
-0.133768	-0.363759	-0.148202	-0.039901	0.03488	-0.187659	-0.238144	0.10510699999999999	-0.06455	-0.072595	0.061597000000000006	-0.19367	-0.016461	-0.150811	0.050867	0.370735	-0.081338	0.04587	0.0009599999999999999	-0.037969
-0.133768	-0.363759	-0.148202	-0.039901	0.03488	-0.187659	-0.238144	0.10510699999999999	-0.06455	-0.072595	0.061597000000000006	-0.19367	-0.016461	-0.150811	0.050867	0.370735	-0.081338	0.04587	0.0009599999999999999	-0.037969
-0.133768	-0.363759	-0.148202	-0.039901	0.03488	-0.187659	-0.238144	0.10510699999999999	-0.06455	-0.072595	0.061597000000000006	-0.19367	-0.016461	-0.150811	0.050867	0.370735	-0.081338	0.04587	0.0009599999999999999	-0.037969
-0.133768	-0.363759	-0.148202	-0.039901	0.03488	-0.187659	-0.238144	0.10510699999999999	-0.06455	-0.072595	0.061597000000000006	-0.19367	-0.016461	-0.150811	0.050867	0.370735	-0.081338	0.04587	0.0009599999999999999	-0.037969
-0.133768	-0.363759	-0.148202	-0.039901	0.03488	-0.187659	-0.238144	0.10510699999999999	-0.06455	-0.072595	0.061597000000000006	-0.19367	-0.016461	-0.150811	0.050867	0.370735	-0.081338	0.04587	0.0009599999999999999	-0.037969
-0.133768	-0.363759	-0.148202	-0.039901	0.03488	-0.187659	-0.238144	0.10510699999999999	-0.06455	-0.072595	0.061597000000000006	-0.19367	-0.016461	-0.150811	0.050867	0.370735	-0.081338	0.04587	0.0009599999999999999	-0.037969
-0.133768	-0.363759	-0.148202	-0.039901	0.03488	-0.187659	-0.238144	0.10510699999999999	-0.06455	-0.072595	0.061597000000000006	-0.19367	-0.016461	-0.150811	0.050867	0.370735	-0.081338	0.04587	0.0009599999999999999	-0.037969
-0.133768	-0.363759	-0.148202	-0.039901	0.03488	-0.187659	-0.238144	0.10510699999999999	-0.06455	-0.072595	0.061597000000000006	-0.19367	-0.016461	-0.150811	0.050867	0.370735	-0.081338	0.04587	0.0009599999999999999	-0.037969
-0.133768	-0.363759	-0.148202	-0.039901	0.03488	-0.187659	-0.238144	0.10510699999999999	-0.06455	-0.072595	0.061597000000000006	-0.19367	-0.016461	-0.150811	0.050867	0.370735	-0.081338	0.04587	0.0009599999999999999	-0.037969
-0.133768	-0.363759	-0.148202	-0.039901	0.03488	-0.187659	-0.238144	0.10510699999999999	-0.06455	-0.072595	0.061597000000000006	-0.19367	-0.016461	-0.150811	0.050867	0.370735	-0.081338	0.04587	0.0009599999999999999	-0.037969
-0.133768	-0.363759	-0.148202	-0.039901	0.03488	-0.187659	-0.238144	0.10510699999999999	-0.06455	-0.072595	0.061597000000000006	-0.19367	-0.016461	-0.150811	0.050867	0.370735	-0.081338	0.04587	0.0009599999999999999	-0.037969
-0.133768	-0.363759	-0.148202	-0.039901	0.03488	-0.187659	-0.238144	0.10510699999999999	-0.06455	-0.072595	0.061597000000000006	-0.19367	-0.016461	-0.150811	0.050867	0.370735	-0.081338	0.04587	0.0009599999999999999	-0.037969
-0.133768	-0.363759	-0.148202	-0.039901	0.03488	-0.187659	-0.238144	0.10510699999999999	-0.06455	-0.072595	0.061597000000000006	-0.19367	-0.016461	-0.150811	0.050867	0.370735	-0.081338	0.04587	0.0009599999999999999	-0.037969
-0.133768	-0.363759	-0.148202	-0.039901	0.03488	-0.187659	-0.238144	0.10510699999999999	-0.06455	-0.072595	0.061597000000000006	-0.19367	-0.016461	-0.150811	0.050867	0.370735	-0.081338	0.04587	0.0009599999999999999	-0.037969
-0.133768	-0.363759	-0.148202	-0.039901	0.03488	-0.187659	-0.238144	0.10510699999999999	-0.06455	-0.072595	0.061597000000000006	-0.19367	-0.016461	-0.150811	0.050867	0.370735	-0.081338	0.04587	0.0009599999999999999	-0.037969
-0.133768	-0.363759	-0.148202	-0.039901	0.03488	-0.187659	-0.238144	0.10510699999999999	-0.06455	-0.072595	0.061597000000000006	-0.19367	-0.016461	-0.150811	0.050867	0.370735	-0.081338	0.04587	0.0009599999999999999	-0.037969
-0.133768	-0.363759	-0.148202	-0.039901	0.03488	-0.187659	-0.238144	0.10510699999999999	-0.06455	-0.072595	0.061597000000000006	-0.19367	-0.016461	-0.150811	0.050867	0.370735	-0.081338	0.04587	0.0009599999999999999	-0.037969
-0.093224	-0.131711	-0.091811	0.081087	0.12060799999999999	0.140491	-0.101398	0.268565	0.05438200000000001	-0.051952	-0.132581	-0.015833	-0.22547899999999998	-0.352436	-0.19811199999999998	0.12670399999999998	-0.163044	0.046110000000000005	-0.036991	0.044206999999999996
-0.093224	-0.131711	-0.091811	0.081087	0.12060799999999999	0.140491	-0.101398	0.268565	0.05438200000000001	-0.051952	-0.132581	-0.015833	-0.22547899999999998	-0.352436	-0.19811199999999998	0.12670399999999998	-0.163044	0.046110000000000005	-0.036991	0.044206999999999996
-0.093224	-0.131711	-0.091811	0.081087	0.12060799999999999	0.140491	-0.101398	0.268565	0.05438200000000001	-0.051952	-0.132581	-0.015833	-0.22547899999999998	-0.352436	-0.19811199999999998	0.12670399999999998	-0.163044	0.046110000000000005	-0.036991	0.044206999999999996
-0.093224	-0.131711	-0.091811	0.081087	0.12060799999999999	0.140491	-0.101398	0.268565	0.05438200000000001	-0.051952	-0.132581	-0.015833	-0.22547899999999998	-0.352436	-0.19811199999999998	0.12670399999999998	-0.163044	0.046110000000000005	-0.036991	0.044206999999999996
-0.020182	-0.24416	-0.256696	0.066209	0.268358	-0.072684	-0.028905	-0.012094	0.0017079999999999999	-0.167094	-0.066356	-0.081211	-0.084136	-0.086403	-0.11110199999999999	0.235792	-0.017511000000000002	0.162448	0.144282	0.168909
[truncated: 1,350 more rows]
